# Supplementary material for: Genomic characterization of Trichoderma atrobrunneum (T. harzianum species complex) ITEM 908: insight into the genetic endowment of a multi-target biocontrol strain
Source: BMC Genomics. 2018 Sep 11;19:662. doi: 10.1186/s12864-018-5049-3 (PMC6131884; doi:10.1186/s12864-018-5049-3)
Supplement: Supplementary file 2 — Trichoderma atrobrunneum ITEM 908 protein sequences: the file contains the multifasta of the proteins predicted by Augustus [100] implemented in the Galaxy platform (Galaxy tool Version 1.0.0) (FASTA 5102 kb) [file 12864_2018_5049_MOESM2_ESM.fasta]

>NODE_1_length_552646_cov_38.83.g1
MFFSQAAIALFAAGIVAAAPAVEKRAAITDADILNYALTLEHLEDTFYRQGLANFTKDDFAKAGYDATFYGNVQKLSIMF
FSQAAIALFAAGIVAAAPAVEKRAAITDADILNYALTLEHLEDTFYRQGLANFTKDDFAKAGYDATFYGNVQKLSIDEST
HVSFLTSALKAAGATPVSACSYSFGVTDVASFLATASILEGVGVSAYLGAAADIMSKTYLTAAGSILTVEARHSSYLRAN
LKEAPFPQPFDAPLTLDEVYSLASGFIHSCPSSNPPLPVKSFPRLQLTPATVVPVAPGSTVTLLTPLLKDNISAAKDIDA
VTPLNAANRSNLANNDIIGHAKHDSSSENSSIGGILEKKITVYHCTWGEVYSFPGQNFDCLVEYMVSSFITTDGFMVVRR
RLDAIDGAKEQMKDIENVSIDFYNDVSWFKQSKINPSATNLGINSIG
>NODE_1_length_552646_cov_38.83.g2
MKTQTIASVGLFAKLALSQSVINSGNGFGTYYYDVVDRSGCGNNFANINTGFVECNQFTGLSLNQINSNNVVAMNRTLMK
TQTIASVGLFAKLALSQSVINSGNGFGTYYYDVVDRSGCGNNFANINTGFVECNQFTGLSLNQINSNNVVAMNRTLLASN
FAKYCGKKVVVSFNGVPSSQQFFIGDGCERCATGPSTASVWNPNGAPGLDFSLSGLDGINSNGCFAGHLDISWQILDETL
YNFDTNAPGQPTGPVSGGGSNPGNGGGSNPGNGSGSCSWAGHCQGATCSTDDDCSDPWGCVNGICGGSSSGGSAPPPSNT
CSWVGHCIGASCGSDDDCSDNFVCNSGKCANP
>NODE_1_length_552646_cov_38.83.g3
MHSSTLFTLLATGTTSLAYTIPANLQAIYNAHKAGTCANPLSGTSSSGAVFCGDIPNAIFLKGSNGNYDNMDVDCDGAMH
SSTLFTLLATGTTSLAYTIPANLQAIYNAHKAGTCANPLSGTSSSGAVFCGDIPNAIFLKGSNGNYDNMDVDCDGADDKA
GDCSNDPTGFGETAFKDTVQSYGISDLNANIHPYVVVNEPPFFDAQHFGLKPLSVMAIVCNNQVWYGVWGDTNTEPTTGE
ASIALAQLCFPNDGLTGDNGHGPKDVLYIGFLDPTAVPNKNGAKWNANNVSDFEASIKALGDRLVQGLGTNNGGGGTTPP
PPTCSWEGHCAGASCGSDDDCSDDLTCNSGVCGSSSGGGGSAPPPPPPPTCSWEGHCLGASCGSDDDCSDDFVCKSGKCS
VDQ
>NODE_1_length_552646_cov_38.83.g4
MKFLTTLALLAPLVASRFVNVEESLGPRTEKVSYDGYHVYSIRAADKSEAEFIEKRFATYHTEVTSRGFEVAIPPNEVMK
FLTTLALLAPLVASRFVNVEESLGPRTEKVSYDGYHVYSIRAADKSEAEFIEKRFATYHTEVTSRGFEVAIPPNEVRGFN
ELGLNARLLSDDLGEQIRRENKAPVYKRWLHKAGHLPDLSWYQTYHPYEDHLQYWDDLAAAFPKNSKKYELGLSYENRTI
YAFHLFGDKGEKGNKPIILWHGTVHAREWISTAVIEYWAWQLINGYKTKNREITKFLDYYDFWLVPFHNPDGEKTLTTDR
MWRKNRLPRSNTTCIGTDLNRNWSFEWGGEPGTGAASTNPCSDTFQGLSPGDTPENIAVSSLSNKLGKSRKGIRSYIDLH
SYGQKILTPPGWTCNTSQYPATLPRMLEVAEGFANAVQAFDSRNETYQYGTGCDIEYYSAGNGRDHHYGAYGYDVSNVAN
VQTSVYEAFGHVELLPWVAVGYSTLSAATAPSWRKITAIYPLKIVFFISEFLMLIGSILAGAATNINMVIIGRVITGFGS
AGAIMAYVISQKQQVVF
>NODE_1_length_552646_cov_38.83.g5
MSVSVNDTYGQWDGFMGLKGVKKIVSFGGWGFSTGVASYEVLRKAMSPESRDRFISNIVSFVKEARIDGIDLDWEYPGMS
VSVNDTYGQWDGFMGLKGVKKIVSFGGWGFSTGVASYEVLRKAMSPESRDRFISNIVSFVKEARIDGIDLDWEYPGAPDI
PGIPAGLPSDTRNYLDTLRALRKALPAKYSVSIAVPASYWYLRPFPIQEMSQVVDYIVYMAYDLHGQWDVGNGWAMSGCP
GGNCLRSHVNQTEVMLALSMITKAGVDANKVFVGESSYGRSFRMAKTGCTGPDCTFTGANGQSDAAKGRCTNASGYLSDA
EINEIISKSSKSKKTWFDKDTASDYLVYDGAHRAHIALAELKIPFEEEIIDLSVPRTPEYLAINPRGLVPSLSYNGQIIT
ESAIVAQFLADAYPSHLVPNGGTPEAALTRARINFFVDTFFSKVNSLYHKALFAKTDEEAEEAAAEFVKQLEKEVEPLLS
DAAPYFGGSKTLTLAEVLTGSFILRLLSLPKNGVGPESLIKELPTKTPNFYKWATTVIEHPSVNGIWNEEKVVAGTKARL
AKLKAA
>NODE_1_length_552646_cov_38.83.g6
MQIRVLLTVLVGVTFTAALTPADCDCFTVCDSDLHDADNCYNSNIGCGTFDAPTCCGICGCNCPAIVPMPADDFGIVLMQ
IRVLLTVLVGVTFTAALTPADCDCFTVCDSDLHDADNCYNSNIGCGTFDAPTCCGICGCNCPAIVPMPADDFGIVLTLVV
AHFEPSADVTGGLELFRYRLG
>NODE_1_length_552646_cov_38.83.g7
MAPLVWFITGANAGFGLTLANLALSKGDTVVATARSLSKFPESLAKNPNADLVETEVTAPAANITALVNAAAAKHGRIMA
PLVWFITGANAGFGLTLANLALSKGDTVVATARSLSKFPESLAKNPNADLVETEVTAPAANITALVNAAAAKHGRIDVLV
NNAGFGHFGAVEEVSDEEAHYQFDVNFFGVLNFTRAVIPHMRKQKSGVIVQLSSGVGILGPQGAPLYSASKFAVEGLSES
MAIELKPFGIRVHIVEPGVFRTDFLKSISQGQNVSRHLEGYADLGGMLTGMHGKQPGNAELGIQRLYEIATATGMAAGLE
DQLRFPLGSDCYSMLEAKIKMLNETAEKGKSIAQSTDY
>NODE_1_length_552646_cov_38.83.g8
MSPPHVRSSGFSVHVTITIDPANTTAFLAAFRRIYEIVAAEPECTYFEVFQSLEEPGVFRFVENWSKDVQWFKEVQLTMS
PPHVRSSGFSVHVTITIDPANTTAFLAAFRRIYEIVAAEPECTYFEVFQSLEEPGVFRFVENWSKDVQWFKEVQLTKAYY
TPYLEATEPMWIKPRSIKYFERFSGEWLTVKPENN
>NODE_1_length_552646_cov_38.83.g9
MSSILLTGANSFVGSHIIDALIKLNHKVVVHVAAPLLDNPENTDYDQHFLNPSVEGNLAILRSAQANAPTLKSVVVTGMS
SILLTGANSFVGSHIIDALIKLNHKVVVHVAAPLLDNPENTDYDQHFLNPSVEGNLAILRSAQANAPTLKSVVVTGSINA
CTTGSPEEVSAGPLTNSTWLPISKEAAREAQNAYISYCSGKKEGELAIWDFVKTNSPQFSVTVFLPALIFGPPIEPVKQG
AKGLHYSAKIIYSFFNGSYTTIPPTTFPSYVDVRDLAEAHVKALREPKVANKRLTIGGHSMTYTALVHSLAKVPELKGRL
PADSGEDEQVVPATIIADEATEALNLTFRSLDETMADTAKRILELEKQA
>NODE_1_length_552646_cov_38.83.g10
MAPTYTTPKKPLTWLITGSSSGFGLALARIVQANGHNLIATSRKPSATPHLVAEVESKGGQWIQLDVNDINCDKVIDDMA
PTYTTPKKPLTWLITGSSSGFGLALARIVQANGHNLIATSRKPSATPHLVAEVESKGGQWIQLDVNDINCDKVIDDLESR
GQQVDVLVNNAGYCIYNPVETFTDGENRALMETLYFGPSRLIRAAVKHQRKRRFGIIVNMSSGAALEANPTMGPYGAGKA
ALDSMSKALAKEVEAFNIRVLTVLLGTFNTGMGDATILGQNPLPDEYKGSMSETLMNIMSTGKFAPNGDKEKAMKAVYEV
VVGEGVGKGHEAERALPLGRDLAGRIQVVQNYLSHAIEVFGDVCNNVHLEA
>NODE_1_length_552646_cov_38.83.g11
MDLIKNQYPELAKRMSALQMGHYVTNWKAVPAMAPNRQPDGIYLTRRPFSGDLQMPFVVPDKDTGAFVKALLDVPPGTMD
LIKNQYPELAKRMSALQMGHYVTNWKAVPAMAPNRQPDGIYLTRRPFSGDLQMPFVVPDKDTGAFVKALLDVPPGTTLVG
VSEMMSFSKWVEIWGRVLDVQAAYQEVSPSEFYKDFPEPLGQELMDTNEYMIEFGYTGGDPEIVYPNELDPNIKTTSMEE
YIKGEDWSSVLSER
>NODE_1_length_552646_cov_38.83.g12
MPSTTVQAGAQRPRPRPATTRCQWIAITMIIFMITCGGIALLNCVLLAFEAYLDYSVKMAAIAATTITITTITTITTTMP
STTVQAGAQRPRPRPATTRCQWIAITMIIFMITCGGIALLNCVLLAFEAYLDYSVKMAAIAATTITITTITTITTTATTI
TIAATTTAANFSSGVCLEIPDSDSDPDFQL
>NODE_1_length_552646_cov_38.83.g13
MVNKLLVASLLVGASLASPYPPSAIDGPTAPVPNTVDFSIPKKADASHFKPSKSSSSPVSRTADAPVVANAKLEARVTMV
NKLLVASLLVGASLASPYPPSAIDGPTAPVPNTVDFSIPKKADASHFKPSKSSSSPVSRTADAPVVANAKLEARVTGERV
NNAVARFDNSNIQDGVGAGSDTYTMYWGDGSTGAGWPAQSRWVSFQTMFDNYKNQMFASCQNLPTPQANDSGPEVGAIWD
GIQQAAAATGVDHRFILAIIMQESHGCVRVHTTANGVRNPGLMQDHNGAATCNENGRVQNPCPSATIYQMILEGTAGTTS
GDGLANCINQSGRSDVSAFYRAARIYNSGSISNTGQLQNGIATHCYASDIANRLTGWVNARNGCNCDGNPGSCGITTN
>NODE_1_length_552646_cov_38.83.g14
MAAKAPLDVIIGAGNIGDRSIDKTVRYDTPEEVNAYLNAFYDRGYKHIDTARAYSTGAPGTSEPRLGVVEAGKRFTIDMA
AKAPLDVIIGAGNIGDRSIDKTVRYDTPEEVNAYLNAFYDRGYKHIDTARAYSTGAPGTSEPRLGVVEAGKRFTIDSKAL
SREPGSHTKENIANEVEASLKALKVDQINIYYLHQPDRQTPFEETCEAMDKAYREGKFRKFGLSNFTASEVEQIIEICER
RGFVKPSVYEGQYNPIVRGGEKTLFPLLRKNNIAFYAWSPAGGGFFAGNHKNGKSGGRFDTSTFLGGVYTALYLKPSIEV
ATDNALAIAAKHGISGHAVALRWTVNHSVLDRKHGDAIIIGASNLDQLNSNLDVIEQGPLPDDVVEAINAIHTALGTDEV
PYHF
>NODE_1_length_552646_cov_38.83.g15
MSYRRIKGFEQMGVALSIGIQCMVRSDIGGSGVMFSIDTESGFDKIVLINAAWGLGENIVQGTVNPDEYQVFKPLLSSMS
YRRIKGFEQMGVALSIGIQCMVRSDIGGSGVMFSIDTESGFDKIVLINAAWGLGENIVQGTVNPDEYQVFKPLLSSSDLI
PILEKKRGDKEIKLVYGDQQTPTRNVPTSKAERHAFVLSDDEILQLGRWACTIEQHYGCPMDMEWAKDGIEGKLFIVQAR
PETVHSHHDAGVFKTYKVNNKGRVLVTGLSVGEAALSGRVCLISSPADIDQFVDNSILVTGATDPDWVPVMKRAAAIITD
HGGRTSHAAIVSRELGLPAVVGTGNSTYLLHSGQDVTVSCAEGDCGFVYEGISDVVSETVSVAGLPEVETKIMLNLANPA
AAYRWWRLPADGIGLARMEFVVSNAIQVHPMALVHFDSLKDADAKKRIAELTAGYEHKPDYFVDKLSRGFAALCAAVYPK
PAIIRLSDFKTNEYAGLIGGAEFEPDEENPMLGFRGASRYYSPRYQEGFALECRAIKRLREEIGLSNAIVMIPFCRTVKE
ARKVLDVMAHHGLRRGENGLQVYVMCEIPSNVILAAEFTDYFDGFSIGSNDLTQLTLGVDRDSGELGDLFDEQDEAVKWM
ISRVISIARERGCKIGICGQAPSDHPEFARFLVDAGIDSISVSPDSFLAAKKQVVAAEKALGKSHG
>NODE_1_length_552646_cov_38.83.g16
MSAPAPNPVVAPDHVHALLDRLHEESLTQEAALPSTYLSNPDGFDDLMRDKFIALDQDKCQFVYQLARAIGARNIAEIMS
APAPNPVVAPDHVHALLDRLHEESLTQEAALPSTYLSNPDGFDDLMRDKFIALDQDKCQFVYQLARAIGARNIAEIGTSF
GVSTIYLALAVGSNVERLGGEAGDDLVTRHIDLREGDLLETLKNGIPQLDLVLIDIWAPVALPALKLLEPKLRSGAVVII
DNSISSATRYKELLGHLRSPTNGYTNLTLPYSKGLELCVKI
>NODE_1_length_552646_cov_38.83.g17
MKFTAILVTLAPAVLALPASDAALTRRQTSLSTITDQYLFSLTLPDFISRRNAKNPATLDWTSDGCTSSPDNPFGFPFMK
FTAILVTLAPAVLALPASDAALTRRQTSLSTITDQYLFSLTLPDFISRRNAKNPATLDWTSDGCTSSPDNPFGFPFVPAC
YRHDFGYQNYRIQNRFTESGKLSIDNNFKADLYFQCQTSSVQSVCNALADVYYAAVRAFGGGDASPGKREQSQEDLVKVY
EEKLEVYNNAVKDAQDKGLLPILE
>NODE_1_length_552646_cov_38.83.g18
MAEVEDEVYDVIIVGAGPCGLSTASRLREHTPAALFTDEEHRRFHWIGKYGKNVNLKHVKSGKISQSCHCRPEYKMLVMA
EVEDEVYDVIIVGAGPCGLSTASRLREHTPAALFTDEEHRRFHWIGKYGKNVNLKHVKSGKISQSCHCRPEYKMLVLDAT
DNKWLGRWNHLFKMYDISHLRSPMLWHVDPLDRDALLAHAYHHQREDELVEIRNCVGKEISKHASKKMAKGRVCGGKQEA
RISINLRERNDYYTPSQALFRDHCEDVAGRYNLGEQLIRKETLQDIDYGEVRGVSVDGAKLFTVTTDATRRYYAKTVVLA
VGPANTPKIPPLPSAPLTASGTPPQACHSMQIKEFPDPIVKSRIIAGRSTNVLIIGGGLTSAQLAVLALKRGVTKIWHLM
RGPMRVKHFDVDLSWMGKYKNAEQARFWTADSDIERLEIIKEARGGAVSHPLTTRK
>NODE_1_length_552646_cov_38.83.g19
MAEKDESRPEPVIDHGSINGDHIDKSAIGNVTEVQGNTHFHETVSAAPLNPWSWTSIQLYCILLVAALNATSSGFDGSMA
EKDESRPEPVIDHGSINGDHIDKSAIGNVTEVQGNTHFHETVSAAPLNPWSWTSIQLYCILLVAALNATSSGFDGSIFSS
INAMTQYQNYFHHTELGSSTGIIFMIYTIGNMVGSLFTGLICDQFGRRAGMMTGSLFIMVGAIVQTAAKSDAYLLGGRFT
LGFGVAIGTSSAPTYALELAPPQWRARVVGYYNTFFYTGSILATGVTYASAKNNSELAFRLPMGLQLIPPFFIFAGALMI
PESPRWLTAMGKKEQAAAILAKYHGGGDTNHPVVQLELREFEESIELQKASNLWDYWALVKDHNARWRFTMMSFMSFFAQ
LSGNSVLTYYLPSMYKILGIVSVERRLLLSFANSIVSATGAVAGSATNDKIGRRTKLWVGSIVLAGLFGAVTGFSAKFEH
GSAGISTAFSNAGVAMIFLFGCAYSFVYTPLTATYCAEVLANPTRAKGMGVHVIMSNCANLYNTYVTAVALEAINWRYYL
IFVGLNLIYSFIWWFLGVETRGRTLEELDEVFNAKFPPRAALQKHIMVKRDGHLAGLSDNSDLPEQV
>NODE_1_length_552646_cov_38.83.g20
MPLISKIATGAVGAIHVYILTLEMFLWDTPRGHKAFKLAPDFATKTKVLAANQGLYNGFLAAGLFWGLAHPVEEFAAQMP
LISKIATGAVGAIHVYILTLEMFLWDTPRGHKAFKLAPDFATKTKVLAANQGLYNGFLAAGLFWGLAHPVEEFAAQIRLF
FLGCVGVAGVYGAATASKRIFDSDFEAEVEDDVDMEESPPQNDAKRRKVAAPALRSVKFDATLSKRLFAQEAREAAKEET
CFPPSRRHSVLYHRPILLDEQVGSQGRKALLSWFDSVSQSRSMPWRKTWVDPKTISDPAELRKTLEKRAYEVWISEIMLQ
QTRVAVVIDYWSRWMDKWPTIHDLAAAKSEDVLAAWSGLGYYSRATRIHEAAKLAVGDSDMKGLLPSSAKELEAKMPGVG
RYTAGAISCIVFGRAEPMVDGNVLRVLSRQLGIHGNIKTGKAVIDSIWAAADAIVKATAEQDSDDGKTSSEPNDRPGRWG
QALMELGSTICTPNPNCSQCPITSTCRVYKEGELKANKSKEKSPRVVDIEDLCILCEDFDEADGNSDEDSTQDKKGSNTK
KTETKKSKQPTLAAFAFTRKTVGNSSSPSPSPSTTTSATSKATIDTITSYARTFPVKAIKKAVREEETLVCAIRRSDGHY
LIHRRPLKGLLAGLWEFPSKLLEPSTKSDKKKREQLAHEYVSGLLNGDKGRGKTKISCEGELGNVPWLFSHIKLTMHVYL
FEVGDDAAVAEDEDQPRRWVAGDDVDAENMGTGMKKCWETLFERGLSVEAVTDDSYILSQISSPPFCSPNPLEYAHLASL
QGNDNMSGLDAPDIVAAYDDVRNDKKDTNWMLLSYAAAVGNKLTLTASGTGGLQELVAALDDEQVQYGYVRIEYANDKES
TRVKFVLAVWIGKNTRVMRKARVSVESGDVKKALAHHHLAITAEERSELKEDDLVKLLRKSGGADYNGGRG
>NODE_1_length_552646_cov_38.83.g21
MSSSSSANKPAGKPGLVDSKLETAQNLSTVEDSADHLLETLGYTPELSRNRSTAQVAFMSFVLASIPYGLATTLYYPLMS
SSSSANKPAGKPGLVDSKLETAQNLSTVEDSADHLLETLGYTPELSRNRSTAQVAFMSFVLASIPYGLATTLYYPLVGGG
PVDIIWGWVLVSLIIVCVAVSLGEITSVYPTAGGVYYQAFMLASPKWRRIASWITGWLFVVGNITITLAVNFGTTLFFVS
CINVFEKEPGVGIFASETWQVFLIFLALTLFCNAVSALGNKWLPWLDTAAVFWTFAGVIAILITILVLAKHGRHEAKWVF
GHFESFSGWPSGWSFCVGLLHAAYATSSTGMIISMCEEVKDPATQVPKAMVATIFINTFAGLLFLIPLVFVIPDLQELAE
LVSAQPVPPIIKSAVGSSGGAIGLLIPIMVLAIICGIGCTTAASRCTWAFARDGAIPGSKWWVKVNKKLDVPFNAMMLSM
AVQIILGVIYFGSPAAFNAFSGVGVICLTAAYATPVAISLLSGRKQVRKGKFYLGPLGTVCNVVTVAWSLLALPLFCMPT
VIPVTAETVNYAPVVFVAATAISGIWYWAWGNKNYAGPPVHED
>NODE_1_length_552646_cov_38.83.g22
MPYTPPSHRSPASSATASPDVSRRSSITSGQKPSLPRSASYLSKNRRTPSAPPAVESHSTPSPPYGSSDEVKNAGTPPMP
YTPPSHRSPASSATASPDVSRRSSITSGQKPSLPRSASYLSKNRRTPSAPPAVESHSTPSPPYGSSDEVKNAGTPPVSAS
LRKSPPPVTDDRGIPNAAIISPPDSASSDSEDDSRPEIRGRKLGKLRDAVSQIPQPRTPSPPSKDSRLSPGDVTPRSIVH
TSFSAMSLSDLPKSGRRGHVRSATDPNVSAIMTSAENSQTVSEDSEDDMRPKPPMVRKKSGELVRPALRGHKRPSSMPGT
PVFAKAVHFDSHLEHIRHFLQYPFPGGEKRTVARTPPFDWQLITNNFPHDTPSRRDQPVRLEKVWLSPDQKSMLGSVVVA
NMSYQKLVVCRFTLDYWKTTSEVVAEFSHEIRPKVTRDGQDRFQFSIKLSDTANLEMKTLYFCIRYNVNGQEYWDSNSSA
NFQVDFRKQFKPQNGKNGFQGAQSRSSNNSLPRSNRKQAPTAPGRQVQMPLSFDDFDKKPKFKFDDQIHDFLGEHNTPGL
RLKTKSTSNLASDNITKGLGLTAPSGLAFANRYDFGASLSAAVQAAKDSATKDKDALYMKRNVRDSPTPMSMSFGPPLSA
QSASQSSPPAASPTAAAAAAAAAAAASAPSSPPVGLGLGLASSSYEELVSKYCFFGSKTSTTTAATNGTTKSEEIEGISP
TTVSVATMAHPLHHTGPAAHHSLHHPVEMKLTRPLTADYLAASHSSPLDTISSVLISRDQSSTPKSMPHMRSPSPSFSTS
PTDTPFFAQQMIQQRFRWGAEPHTATAIRG
>NODE_1_length_552646_cov_38.83.g23
MRSPMTAIKHSPTLQSLRSDSWRSEKRGDVFSAEHFKRKNQFKRLFLACLVRWVMTVLLVVGAYLVLWRYSVKEAMLSMR
SPMTAIKHSPTLQSLRSDSWRSEKRGDVFSAEHFKRKNQFKRLFLACLVRWVMTVLLVVGAYLVLWRYSVKEAMLSNKKK
EFNTLIIAISIALGLNIASSMKHMVRELRWWVLSWYEWTPREADCILQSENFSSLFTLGYVTHRHWVRVYVLFWVLINIA
SQIAVATLGLTYNINPADTLAVTKPGTVSVPDMSNIQTNKVLSTNSQAISALRYTANNYGLIALAYGYGGDDEIPKPGTL
FDTDANLMYCNQNSCQYIFYEATPDDLSYYQMVATNRSISTQATCKGWKVLKGGDGTQHTIVIGDANRTEFTIPALNGAS
QTTFMVDPDRGSGPAWGHVLAFEASPTDPWFYNCNVTVGAVTNVENPVQEVGVNVTTLAASAIALQGYGASTFGVSTNST
RHFQFQSYPAESFYGAIQGGNVTGMGQVMASFAVGVIAITAQVNTNVNAPGLLPLKGIRLDITQWLYVHLILGLTVGLQL
LLAVIAAAVASRVTVRDHSCVGLAAALQPLLWRLDYNGGVRMASEKRIFEKLGNSVRISYEKGRGGIYCIKVKD
>NODE_1_length_552646_cov_38.83.g24
MSTTVTHVFITATNKLEPDDKHARKRIRKQAMSKTAQARKKRGDYGQHNLIQYPAEYLPCSGSRSDPQVSVKALIPASMS
TTVTHVFITATNKLEPDDKHARKRIRKQAMSKTAQARKKRGDYGQHNLIQYPAEYLPCSGSRSDPQVSVKALIPASLASS
SYEMMRIRYNFDLLDLSQLTSFHISYATANILANKPTMLTEVLGHRDWSYLNYLPGRIGHNSALDKAAACVAARAQQWLS
SPSEPVSSSILKLYSSALAALQAELQCPNACLRPDVLCATQLLGIYELLKMSTEDAWRYHSTGATALIKLRGPGRCETDF
EKALVLSHVGQIFHEALNLNQTCFLSDGPWQATLRSIPTTDNLFSDRSEPIISLLTTVCRVPEYFYKTTQIICVTRHDTP
ASLVDEVKNNLQLLRLQLLHWYETFFGPASSDYPKVAIDKDRKHEALGFSFAVSIILSRLLFCLDPVENAHCEETAQNSA
LKILMIAKQELSAVSQAELFMAIKFKVAKVTLATAERWRDWRMSVCTQSGLLTESLIMPKDIFVDWCQRMGWETPRQP
>NODE_1_length_552646_cov_38.83.g25
MPIGHVLLHVAKASFAPTVEFYTTILKPLGLQKLPGFPEGMVGFGTAGPEFVLLSGDKTSNAHVAFAAADTNAVDAFHMP
IGHVLLHVAKASFAPTVEFYTTILKPLGLQKLPGFPEGMVGFGTAGPEFVLLSGDKTSNAHVAFAAADTNAVDAFHTAAL
GAGAKDNGAPGIRAGIHPKYYATFIHDPIGNNIEAGTLTA
>NODE_1_length_552646_cov_38.83.g26
MAAQEGRAPYPPFTLETAQVKVKAAQDAWNTRNPDGVKMAYTPDSIWRNRGTFLQGRDEIKKFLTDKWSKEDGYRLRKMA
AQEGRAPYPPFTLETAQVKVKAAQDAWNTRNPDGVKMAYTPDSIWRNRGTFLQGRDEIKKFLTDKWSKEDGYRLRKELFA
FTDNKIAVQFWYEWHDEAGQWWRTYGLEDWTFAENGLMRKRQMSGNDVKISDAERWFKDGVDVNTVDISEKHW
>NODE_1_length_552646_cov_38.83.g27
MVRSAVFLSLLATISGVIARGSGQTSKVVPGAYIFEFENDQDTAAFYKQLNGEGSTRMKFNYKLFKGVSVQLKDLSNHMV
RSAVFLSLLATISGVIARGSGQTSKVVPGAYIFEFENDQDTAAFYKQLNGEGSTRMKFNYKLFKGVSVQLKDLSNHESKA
QKMAQLPAVKNMWPVTLIQAPNPKVEWVASSTSPAIQARDVSPTDPSNFPPHQMVQIDKLRAKGYTGKGVKVAIIDTGID
YTHPALGGCFGAGCLVSFGTDLVGDNYSGFNTPVPDNDPKDCAGHGSHVAGIVAAQENPYGFTGGAPDVTLGAYRVFGCE
GQAGNDVLIAAYNKAFEDGAQIITASIGGPSGWAEEPWAVAVSRIVEAGVPCTVSAGNDGDHGLFFASTAANGKKVLAVA
SVDNKNIPTVFSLSSYKVDSGDSQQFGYVSSSKAWKGVTKPVYAVTLDTTIPDDACSPLPDSTPDLSNYIVLVRRGTCTF
VQKAQNVAAKGAKYLLYYNNIAGALSVDVSTVTQITAAGMVQDSTGAAWIAAIKAGKTVTLSMVDPDSATKQIQFADNKA
TGGALSTYTSWGPTWEVDVKPQISSPGGNILSTYPVALGGYATLSGTSMACPLTAAAVALVAQARGTFDPVLIENLLATT
ANPQVFNDGAQFYDFLAPVAQQGGGLIQAYDAAFATTLLSPSSLTFNDTDHFVRKRQITLKNTSKQRVTYKLNHVPTNTF
YTLSGDSPYPAAFPNEAIAAHASVKLALQQVTLPAGKSITIDVVPTPPKGVDAKRLGLWSGYITVNGTDGTALSVPYQGL
TGSLHKQQVLFPEDSWIAKSTDENLNPVENGTVFTIPAPGNAQSTDVLPSLVVSPAFGSRLIRVDLVLLSAPPKNTKIKT
TKFLDTTSIGQPAGAPVLWASRGPTPLSWSGELTDNKFAPPGTYKAVFHALRIFGNEKKKEDWDVSESPAFTIKYA
>NODE_1_length_552646_cov_38.83.g28
MDRILPMGGFQLPFQRRLSRLYNDTKKSSDFVKEPAQHEDDPEIKALYRKLRIQKDRFVSWGLEWSDPNQSAEIDESLMD
RILPMGGFQLPFQRRLSRLYNDTKKSSDFVKEPAQHEDDPEIKALYRKLRIQKDRFVSWGLEWSDPNQSAEIDESLSKAG
LSEVVGSIMSTIKDILAEAEPLWLSYKRVVEGVRPSPDRKAPLVQWDKGRFEDLIRDLTASIDTLYDLSRMRSSEALNPQ
VTKSTYKSAAAEGDFRPFESTRMQTPQQIDPRSLTHLQPMQDGLSTISESCRNVVYMSKTAYSELTTQGATRQPWAPLLL
EYANFDPIYSTTGIMPPMARFEKLSAGLQQDPQRAPGSWTGLPRLLGYFEDLENSRLGLVYLFPPSFNTLASNKVSQNPQ
YSLPTLSDLLARGGSEPPLEAKFRFAYNLTNTVFDLHARGITHGNLSDVNISFSRATAAGPGDEKGLVDIRRPVISSFDV
FTEELSPETKIWRHPLDPRAAQVSPLPQSTDERVLEVYSLAMILLSIGLWTKLEDLAPRAAPTTVPESALETLAIRCGTL
YMKAVQACWKVVDEELSGVAKGESLLSAVQMRVTRFLEACCILDGVSGFEERLGQESSPIEAPTLATAGPSKDTKDQKPV
AVPMPLTKKAPLPPTPTPTYLKEQKIETMIKESKPETKVRLYPHVPLPPDVVEKWNSILMPQINTALKTFYRKHPESVEI
SLESVGPSPHQTRPTVLVVCTSVGKVRAILNKKLSELFDDSTGFGLKVCRGSVIRSRRQAGAVMRSMARGSRSGGNHDSD
DDHVEAVNPEYQERPNNGASIGAWIGDRHLPPVSFGGLVIVDDKTYGMTVHHMLDDPDRDFGPPDTLRSSAIPGREWLPE
STFGSFDSEDFSYELSDTESEPYSETDLTSDYDDEEDEEDEEYNEPGDIPGIEPGCGDGYIVTQPALDDVEEGFYPYAET
EDEDHLDTYSLGEVYASSGIRRKQANGLVHEVDWALFEFSDGRLPDDNYIPKISDDTIQRSRSLGKRNTKNQPMIRPTTV
APWSSLPGLEVQCVARTSGTQTGQILPALTSVKIYGRQSPSHTYQIASTPSPASGPSAKPSIPLGIPGDSGAWIVDRHQG
QLCGHVLAWSPRKHVAYICPMDVLLLDIAQTLEATEVRLPGGEPVVMLHDPEELDNTRRLVEDEDDALEEENEEEEDEEE
YDMPPALVGQPSSPKRIATPVTSSSPIILEVAELPGITRQMDGMKIGNRRVDCNV
>NODE_1_length_552646_cov_38.83.g29
MVYYFSSSVVEPAGFIYVGKDKFENEDLIKYGWEEDVCAHIYLRMQPGQTWDNLPEELVMDLAQLTKANSIEGNKKDNMV
YYFSSSVVEPAGFIYVGKDKFENEDLIKYGWEEDVCAHIYLRMQPGQTWDNLPEELVMDLAQLTKANSIEGNKKDNITVI
YTPWSNLKKDGSMDVGQVKRVLVPHRENPIVNRLNKTKVEKKPDLKAERDDMLKELRKRDQAAQLIKKKEEQRQAQEWKE
KKWQKDHAYDDMFTDENMAASSNQDRAEDWEDDFM
>NODE_1_length_552646_cov_38.83.g30
MVAEDFEAVLKGKYPGKSHASRVVDQIRKKDPKANGVLYLEGRMTKLLEDNDSPEPFRQRRYFYYLTGCNLPDCYFTYMV
AEDFEAVLKGKYPGKSHASRVVDQIRKKDPKANGVLYLEGRMTKLLEDNDSPEPFRQRRYFYYLTGCNLPDCYFTYDIQS
SKSTLFIPPIDPHDVIWSGLPTTIDEALKLYDVDEVKYTTEVNATLAHISSANGTSTIYAINGQVSDHITFIGFENKDFA
LLKEAIEVSRVVKDEFEVAMIRKANYVSSLAHKAVVEKAKKASNERELEAVFLERCVAHGAKNMAYTPIVASGTAAATLH
YITNVAPLAGKQNLLIDAGAEWENYAADITRTFPLNGKFTKEGREIYDIVLKMQKETMAILKAGVAWEDAHILAHKIAID
GLLAIGILKGDKDEIFKARTSQAFFPHGLGHYLGMDTHDTGGNHNRQDPDVIFQNLRLRGQVPAGGVVTVEPGVYFCKFI
IDPYLENPEHSKYIDADVLAKYWDVGGVRIEDNILVTETGYENLTTAIKEPAQLEALMAAS
>NODE_1_length_552646_cov_38.83.g31
MGFVPANLKHKPSSTPYPPSVTRSATTARLPEISTEALPAPVSMMPYEDLPPPPPYPGLSPSPGNLSPSAPPELPLRRMG
FVPANLKHKPSSTPYPPSVTRSATTARLPEISTEALPAPVSMMPYEDLPPPPPYPGLSPSPGNLSPSAPPELPLRRAQSS
SGLSAGAPPSPGFSPHPQQAVTLPVETKQQDSIWKSAFGEAQYFASGLISHPSESTRHYSIIRHTRALIWYSGPSTSVSI
TILSDEPLPPTRTLWMQQKGYSGNMGMAIKALAGTTSSWIDVTPARLANVSDTSEADERSLQRDLKRFAKKASGRQKKHV
PRETHIVRIPATASDGYFRLVLCGGPEAGKKVLCGSPVFRVASTSADISVTRGASLSTMPLEMGVKVASTVGQVMASKYI
GAASAVVNSSVGSIVTNSTVKKAGTMAYQSYQITGMGDAVQDSWRRQRDQQERYDSLMVNVPVIHMVGSESGPEAPFPVK
FDGKVVRGTGRSIAELGIPTANLSGVSDQVKVRMGGVFAAWACIQPPKNSNDDASGGLNDMLPIDWLEAVVTIAPSRHAP
PSVAMKNNVMVHIIHDFEDMHFSISQENILKTL
>NODE_1_length_552646_cov_38.83.g32
MICSSCRSALRLRLLATASRPARTTIAPTIANTFKPTITNKVSPQRIRYLSTTTSRQFSSTPLQKYSSSSTNEQLEEQMI
CSSCRSALRLRLLATASRPARTTIAPTIANTFKPTITNKVSPQRIRYLSTTTSRQFSSTPLQKYSSSSTNEQLEEQEADM
SPAEASIAAILAEKLNPTSLLVQDISGGCGSMYAIDITSPVFKGLNMLKQQRMVNAALGDLVKEWHGVQIRTRVPPEEE
>NODE_1_length_552646_cov_38.83.g33
MAESNGAPNGNGRTVPVTHTNGSVTYAEKHKIADHFIGGNRLANAPASKVKDFVAEHDGHTVITNVLIANNGIAAVKEMA
ESNGAPNGNGRTVPVTHTNGSVTYAEKHKIADHFIGGNRLANAPASKVKDFVAEHDGHTVITNVLIANNGIAAVKEIRSV
RKWAYETFGDERAIHFTVMATPEDLQANADYIRMADHYVEVPGGTNNHNYANVELIVDIAERMDVHAVWAGWGHASENPK
LPESLAASPKKIVFIGPPGSAMRSLGDKISSTIVAQHAKVPCIPWSGTGVDKVDIDDNGIVTVADDIYSKGCVTSWQEGL
VKAKEIGFPVMVKASEGGGGKGIRKVTNEEEFEALYKAAASEIPGSPIFIMKLAGNARHLEVQLLADQYGNNISLFGRDC
SVQRRHQKIIEEAPVTIAKADTFKAMEEAAVRLGQLVGYVSAGTVEYLYSHADDKFYFLELNPRLQVEHPTTEMVSGVNL
PAAQLQIAMGIPLHRIRDIRLLYGVDPRTSSAIDFDFKLEGTSGSQRRPQPKGHCTACRITSEDPGEGFKPSNGVMHELN
FRSSSNAWGYFSVGTQGGIHSFSDSQFGHIFAYGENRQSSRKHMVIALKELSIRGDFRTTVEYLIKLLETEAFEENTIST
GWLDELISKRLTAERPDTMLAVVCGAITKAHITSEALLTEYRAGLEKGQVPSKEILKTVFTIDFIYEGFRYKFTATRASL
DTYHLFINGSKCSVGVRALSDGGLLILLDGHSHNVYWKEEVGATRLSVDSKTCLLEQENDPTQLRTPSPGKLVKYSVENG
AHIKAGQTFAEVEVMKMYMPLVAQEDGIVQLIKQPGATLEAGDILGILALDDPSRVKQAQAFVGQLPAYGDPVVVGTKPA
QRFILYHNVLTNILNGFDNSVIMADTLKKLIETLRDPELPFSEWNAQFAALHARMPQKLDSQFTQIVDRARGRSGEFPAK
ALSKAFSKFLEDNVEAGDASLLRATLAPLTQVLDDYAEGQKVRELSVINGLLETYWEVEKLFQSRAQEDAVILKLRDQNK
DSLAKVVQIVLSHSRMSSKNSLVIAILDEYRPNKPNVGNISKFLRESLRKLTELSSRATSKVSLKAREIMIQCSLPSLEE
RTSQMEHILRSSVVESRYGESGWDHREPSFDVIKEVVDSKYTVFDVLTSFFAHDDPWVSLASLEVYVRRAYRAYILQQIE
YHNDEAENPLFVSWDFQLRKLGQTEFGVPVQSAAPSMPGTPSEVEPKFNRINSISDMSYLTSKWDSGPSRKGVIVPVKYI
DDAEELLQKALETLTFYNQQKRQTSTSSLLADLSGKRKPFAALKKEFQSRNNGDELSAVINVAVRDAESKDDAETLARIL
PIVQGLKSELLVRGVRRLTFICGRSDCSYPGYYTFRGPDYEEDDSIRHSEPALSFQLELARLANFRIKPMFTENKNIHVY
EAVGKTVDSDKRYFTRAVIRPGRLRDEIPTAEYLISEADRVINDIFDALEIIGNNNSDLNHIFMNFTPVFPLDPATVEQS
LQGFLDRFGARAWRLRVAQVEIRIVCTDPKSGIPYPLRVTITNTSGYVVDVDLYAERKSDKGDWVFHSIGGTKDKGPMHL
LSVSTPYATKNWLQPKRYKAHLMGTQYVYDFPELFRQAIQNSWVKAVKKQPALAAQQPKVGDCITFTELVVDDKDNLDEV
NREPGTNTCGMVGWIIKARTPEYPTGRRFIVVANDITYKIGSFGPKEDDFFHKCTQLARKLGIPRIYLSANSGARLGLAD
ELMPHFKVAWNDATKHEGGFRYLYLDEKIKQLYKDEVITEEVVENGEKRHKIVTIIGREDGLGVECLRGSGLIAGATSQA
YNDIFTITLVTCRSVGIGAYLVRLGQRAVQIEGQPIILTGAPALNNLLGREVYSSNLQLGGTQIMYRNGVSHMTANDDFE
GVSKIVEWMAFVPEKRGGPVPVIPSIDGWDRDISYHPPQKQPYDVRWMIGGKQEDDGSFQSGLFDKDSFVEALGGWARTV
VVGRARLGGIPLGVIAVETRSVENITPADPANPDSIEQITNEAGGVWYPNSAFKTAQAINDFNNGEQLPLMILANWRGFS
GGQRDMYNEVLKYGSFIVDALVKYEQPIFVYIPPFGELRGGSWVVVDPTINPTAMEMYADNEARGGVLEPDGMIGIKYRK
DKQLETMARLDPTYAELRKKLEDKALPADEAEKIKQQLTIREKQLLPIYSQIAVQFADLHDRAGRMKAKGVVRDSLDWSN
ARRFFYWRLRRRLNEEYILKRMNTSFLPTPQLNTAKANEARSKGLGLLKSWSGIVGWDRKDQEVAEWYEKETQSIGQKVE
ALKADKLAAELSEVVRSNEKAGWKGVREVLRVMPVEEREAILKYLKE
>NODE_1_length_552646_cov_38.83.g34
MAEPPSSPPSEAAGAEDALSWYKAQYELLESELAEFRESSRELEQELEKDIERAEKQERILKEKADALRFEVEEWKRKMA
EPPSSPPSEAAGAEDALSWYKAQYELLESELAEFRESSRELEQELEKDIERAEKQERILKEKADALRFEVEEWKRKYKES
KAETTTAQASLEKEITNLREANRTLTLRLRDSEVANDDFERQARNTTSSLEDMESKFNQAVERGVLMEEEIKMGEQEREA
LRIESQRLREELSELKIEAELMQDKVKKYESRHSTISSDISILESPTFDKAVDASVDSAASSPLITTPQEITKSLGEPTI
ELLDPPSPPMSDASAHMSRAPSRIRTPAPATLRRTRLPSVDASSRARGGVSSSTGNRVVTGGRPSISGISGNNSNSNSNS
GGAPLRTPTHRSTVSRNSNYKIPASNSLSHIRLLTAQMQRLEARVHSVRSKLPAPGGSSTGSRTPPRPASRPAMPSLTPT
APTSTAVRSRKRATTQSTASSSFTGDDLNLTPTSSYTSSSKTSHTPRLSASGVSRINFGTQSNGRTTDSEISRPVSRSSG
ASSYARPPSRNEIPLPTRPMSRSSFSAGTRTPIGRPASSFGRGHSGSVSGVNLLGEEPEHEPPYRTPSRRGTFSTRYDLG
TSISGIGGLSGIPTPGSAIPAPGSGIPGPGLRRQSGARRISLSSGSTNTGGVPLRSGRVSTTGFRKLGDLGETY
>NODE_1_length_552646_cov_38.83.g35
MDDAWDASDVGPAAQLRDTTRHDDGLGATDTAPSICRICRGEGTQAEPLFYPCKCSGSIKFVHQDCLMEWLSHSQKKYMD
DAWDASDVGPAAQLRDTTRHDDGLGATDTAPSICRICRGEGTQAEPLFYPCKCSGSIKFVHQDCLMEWLSHSQKKYCELC
KTPFRFTKLYAPDMPQSLPVHIFVEHMAKYLFRNFLVWLRAAVAISVWVFWLPYFMRAVWSFMFWVSDEGPGAGSIMSRI
NETNNTMSNIPSSILAIGTCPASPLLAATTTSAAEVEAVVGQLQGKEVSDYLVRFLLGSFTSPLLASDAELGHMSNASAA
PGNASQSFVTTTLLGNVAFIGNLTRSASLNRAIVSVLEGQVITVLVIISFILIILVRDYVVQQQPEINMRAAFAAPENDF
PIPVPEIAQPEHLPANPEPTDSDEETLEDSDQAGAQDWRLIPADPLAAADEQPLTPDSSNHSLLDHEPYPTSSTNTSLQN
DQLNSQAREGADDGDAAEERATVEDYLRIYRRANGDLQDILRIIEEEGLQEKLKYWVEVTRRSTLDNGNRHAASEATSEP
VAEEEEQHEQDVGSDHDTLPSPSTWKGKEPAWSPVPEDVDMPGPAADLEDDLFDIATRPRSMSDGFQEHRFVNPLANNSW
SFDALPTDDNHDEVSQTLPVIQEQPGQDHGDMQPAHDDDDSHLNRENYRRLPERDIHQHQPVREVYQRYPVHREVYQRHP
DPEDREGHLDAEFEAQPPHINGAAGEVAANGGDAPAGGLVDRVADFMWGNLNEPDVAEAGPVADAAAQQAAIAAERAAAI
RAVAEQAAENDDLWAGANAEDGDGVAADGNAAGFDPEAIDDLEDFEGVMELIGMRGPIAGLFQNAIFCAVLVSVTIFACI
FLPYNIGRVSVWLLASPMRVVRLLFELSKLLQDATFLVAGLGSWGALNIVEMLATVVGASAKVHVVSARKMSWGLWTGAA
TRLSTCLFIDFFPMTTTEIHNFSAVSHDALNTVKSNILAVFYNFKDSLSVARDMGFDKILSTTTTVLGSTSETLVKLSSQ
LMKPSSWVIDLSLAEEWPAVDPQLAHWSSLDRFWAILAGYTTVFLIGALYLKKGSPFSRGTTMHAWEAGVIDFLQQASGI
IKVILIISIEMLVFPLYCGLLLDAALLPLFEGTTLTSRIVFTCKYPMTSVFVHWFVGTGYMFHFALFVSMCRKIMRPGVL
YFIRDPDDPEFHPVRDVLERNLTTQLRKILFSAFVYGALVIVCLGGVVWGLSFAMPGVLPIHYSSNEPVLEFPVDLLFYN
FLMPLAVKFFKPSDALHTMYTWWFRRCARALRLTYFLFGERRIDEEGVLQLRPGTTAGRLPQTGFLLELGEGNEIVPKTW
RDTFEGGDLKPNTTMNSEQRRDLRRRKAQLVDSQQLVKDGRFVRAPASDRIKIPKGQKIFLTVSERNHRRDGRSDDDLYA
SDQYLMVYVPPNFRARVFLFILFIWLFASVTGVGFTIIPLVFGRRIFKELIPHYIRTNDIYAFSIGVFLLGSVAYSIFHY
HVIKETVQKWTEQARRDLFEGKAVGRGALIGLRMAKLFYVYFALLIVFPLLTSLLMELYVTIPLHTYMYPPAAISTLKDQ
AVDRHTVRVIQSWVLGLLYLKLGSRLITSLFPDSRAATAVRSIMRRGWLRPDVRLLTRAFVIPGLMASCVAIFGPPMMAG
FVIKHGGLGGGAVVEDAAEAVRLTVLYRQSYPAAAFAAILAKYAVGLVKVTNRWTAGVRDEAYLIGERLHNFGSRASGTK
RSSRAQR
>NODE_1_length_552646_cov_38.83.g36
MAESSGLKPGNGSHVNGKMNGQTPGKKLAAPRPRRGFVGWVAGAVARLATWAFILTLLFRCPSTLEECDQDSPIICKPMA
ESSGLKPGNGSHVNGKMNGQTPGKKLAAPRPRRGFVGWVAGAVARLATWAFILTLLFRCPSTLEECDQDSPIICKPYFQA
KAAVAPYTLPYYDQYIAPYADFAWPYYQAVDSSVLTPARTYAVQYGGPWVEKGQEQVWAQWEKHGQPQVAQLRALSQKQY
EETIAPYMERAGEVFGPYYEIGHMNSLRLYYQVLLPSYELVQPYAHQGYNAASSFTTGTALPAAQWVWGKTNAFLNKAVW
PQVRMIYVENVEPQLVRIGERLERYKNRAKTRVLPEVTSSSTRRKTTTEPPRYSSFSKPAPQGTQSASTTASESVAPPPS
SSVEQQPVTESYWNPVQAPPAAENETEKRRIAREMVAQDLEMWQNKFAAQAEEGAADMEDRIDEIANRMVVDEIVSKGKP
LVKKLEALVESETDSLKAKISSIVAENAVNPLDDAQEQIVAAIRAAGIAIKTAAQGIRSWREEYDDNLQYMVLKAADVHF
QILDETTNLALQQLGMKWAWTDGVTYRDWAKYHELKQTLGDWTEELKHLIVTHPTLLQAQDAAALVEDDGMTIASSAAKE
LARLKQVAQWKILANDATDNFDSEAMEKAAEAAQNPVVPEDETTLESHEQGDDETAGESSAETANATDGEETPLSAADNT
VLEAVLDAIAEEVTPGTTDEATSPLESGSAGDAIDDAVVDEKLSDEELPIVDDASSNVFEHVVEEHADLNEKAQEPLTSQ
TDEVPESLEDEIVEPEVEVNTAEVPVSHHNEESSSAVLEEPSTTPSAATTETVLETEPEETAEAVLESEDDILDEDEISW
QQDQKILDNDSASVKATFLGAAAQVVSGWQPILDDEDDETDDNFLSSATKAAEAAYASAISLASDQYSSASSIISAQVHG
TPTPAVQNQLLSSVSAAYDQAVAAASSRFKDVVDAASAGVYGPPTTTQATPTQAHWSKVESIAAERLNEGKLWAELQYQS
ALIALGLATATPTSTSAAEKYYEQAKYNYYAGLGMAHDRYNNFISAASSALSSLTATPTPTPMAFTDSAMSMASAAGKAA
ESAYSKATENVASAVEAVDESISSLHDAATEQIYNAGLAIGETFGTVISQLSIDVYGQPTPAAIGWYEGWVSDAQAVVAS
ATSAVGKATQTASAGAAKEYESVSELVSELIVGREAPFTESVLSRLQAAYASATQNVASLASEASAAAGSVGEKVGSIAS
KATDAAKHGKDEL
>NODE_1_length_552646_cov_38.83.g37
MPDKTASVVSYAAGASLAAAALIYVFGPTFTIDHDTTSSRKKTIVGLRNQANDCFINSVLQALAGLPELRVYLIRETHMP
DKTASVVSYAAGASLAAAALIYVFGPTFTIDHDTTSSRKKTIVGLRNQANDCFINSVLQALAGLPELRVYLIRETHRRRI
EDPAVYANLVQPLDGNGKQLAQWKLQGLQDGLVTHGLKEMLDALNERPISKKAISPFSFVKVLEVAFKQRISRQQQDAQE
FLQIVAERLKDEYHAGQRARLHARKLGIAAAVTESSTNSTKDKDKDGNDTDKSDDAVEINGLGLEASAVAGSEAETEIAV
NIDLADVQRAVREIQNKPPLELEEGFPLEGKYESHIQCQTCGYTTKPREETFCSLTLAVPQVSSTTLNACFDGIFKTEYI
DDFKCEMCRLVQTRTNLEHEMAKSTSESFRAVAQENIEKLKMAIALDPEQPPEDVELGDIRYAPKRRIAKTTRMSTFPKI
LAIHLSRSIYGIGQVTQKNSAKVAFPEQLPLGSVIEQRKYKLLGVVTHRGGHNSGHYEAFRRQNAPSPYANINTFQPSEI
YSKTPTPISTPQISALRSDSPSISTPDLLSPSSDTTPSTPSLESAAGPPRSVPVDLTNGRDGETSSLRSVAASTKSALSK
LAPPRASLNGSSSPSPLGVGKPHPRPKKKRPADKWWRVSDEKVREAKTSEVLGMQKEVYLLFYELEAED
>NODE_1_length_552646_cov_38.83.g38
MVKAKLDPSLQGHPRLAKYRSLQEAVDLADEDKAREIGQEFGWELDALKFIAGMELAYKLMPEKQWYIILDDDTFLIEMV
KAKLDPSLQGHPRLAKYRSLQEAVDLADEDKAREIGQEFGWELDALKFIAGMELAYKLMPEKQWYIILDDDTFLIEPSLH
LLLSHLDPSRPYYLGNAVGDYKSRFAHGGSGIVLSREVMRRLFHRPDIVVQSYIDSLDETWGDRLVGLTLIKLGIYLDER
YSHHFNGEPPDMARIQRDRFCSPIVSFHGARRPGAMEAIGQALSNNREQPVVWAQLWQFFADTSLDNAGREPVRQMRDYV
GPAGEGTTTWERIASAEVCRSKCRNRKSCLAWTYDRETRTCRASPWIVIGNSNNAETNESGLDWQAVEPLLQQCGRGSL
>NODE_1_length_552646_cov_38.83.g39
MVPDDSGDDKTSVVVVSDSAAPRLEPASSTREASPKPQITQSTSSDSNPTVAAPAPPPQEPTEEQQSQQLKDEQPQEQMV
PDDSGDDKTSVVVVSDSAAPRLEPASSTREASPKPQITQSTSSDSNPTVAAPAPPPQEPTEEQQSQQLKDEQPQEQLKDE
QKLPQEEEQHHESQPQPQPQPESQEQPQPPPQQQNGDDTRASETNTTTPVSEADMASHRPALHGMHAGYPTSSSSPIYPQ
TSLPTTQYASYSTVTAAAQQGDAYRVSPVGTPQMSLPSMRTIDAMSQQSVPPMPHHSMSMGMNMPLTAVSTPPYFTSHSA
PLPSNYGFPQDALARYPLPHDPRLINHRGPKKEIKRRTKTGCLTCRKRRIKCDETHPTCNNCRKSKRECLGYDPIFRQQP
GTPTSSSVQPVSNSLSQPTEPSGIASVQSGSAVGPPTPRLVNSYGSQSPMLPSGYATSSNPGTPSIPPSSYNPSLSVSVK
PELGYGYSASGIDPAVRAMSAMPANQMSLSGPDNSYLRAKKMRIDEIIDLLGPPAPVQQISHTEETFNEITKVYHEMYAS
GLSAFFETSWYYFTDNGKMTFPKDANLIEHMATFLKILEAVKANDHTQMAYSGVLETRIVWELACTAYQIPDRANNSMRL
SLPPDNDPIEAKNRLLVVEALLCGDELQSNPLAPPVADADHHRVRQFDFWYSLAEFVRRRDNPNAPSTVKIREDVLSRMR
HLLDGRENRDVLYSIAVVRELAPNFDSGYAATIPQHLDESDPKNRLAVASKFILDESQVTGGTTNVVRRFSDIASRAFVN
PGVNIARRV
>NODE_1_length_552646_cov_38.83.g40
MSTLQENILGKMKLTTMRKKEMPSVPKLRDVSEYVLSPSWDFDAAPTTREYHWTIVDGRLNPDGIYRPMILINNQFPGMS
TLQENILGKMKLTTMRKKEMPSVPKLRDVSEYVLSPSWDFDAAPTTREYHWTIVDGRLNPDGIYRPMILINNQFPGPLVE
CNEGDTIRVIVENKAVNATSMHFHGLFQNGTNSMDGAVGITQCPIAPNSTFTYEFQIKEQSGTYWYHAHHSAQASDGLLG
PVVIHSKDERTTLQKLDYASDRIIMVQDHYHNLTSELLMDYLKNDMENNEPVPDNGLINGRGVRDCKDFQGWDCDTANVS
TSTLDLAAGQRHRLRIINVGAFAEFQIQFDEHPFYVTEVDGTDVFPEPFHRLNILPAQRYSIILETNVTTADAFWMRARM
VTHCFTTKNSRLQPEMRAILHYNSSEGKALDKEPTSKDWPEAIEVICRDLNVSALHPVIPMTPPPADKYMRFDASFMIGD
WRLARGFFNQSTWHHNVTSPSLHRFLSASPNATTLKSSPIAVNMAFDYKKELVIQTEGIRTIDLAINNFDDGNHPFHLHG
HKFFVLYQGRGGYPPYEADFPDFVREHNLDDNPVRRDTVTVEGYSWAVIRLVLDNPGMWAFHCHNMWHAESGMLMQLLVR
SDVVRGWTVSDQERAMCGLEGVTTGMRPDDSIWFGNFGKT
>NODE_1_length_552646_cov_38.83.g41
MLSKVVSLLAAAGLASAAAVDKSHCKPPKTTTAWESQYTATGTAAVAAAAATAKTSSPTSHVKGKAFDRFVVIYFENQML
SKVVSLLAAAGLASAAAVDKSHCKPPKTTTAWESQYTATGTAAVAAAAATAKTSSPTSHVKGKAFDRFVVIYFENQDYSK
ADGDPNFTWFAKKGVKLTNYYGVTHPSEPNYMSHIAGDYFGMQNDDLHSTDFNVSTVIDLLEDRGISWGHYQEDMPYSGY
EGFQYVNTKTGANDYVRKHNPAILASSITHYEQRLSQIKNLSMIDTSRSQFHKDLKENKLPQWMFITPNMTSDGHDTNVG
VAGQWCRAFLEPLLNNKNFMDNTLVLLTWDENETYAQRNQILAILLGDALPKHLAGTTDNNFYNHYSEIATVEANWNLHT
LGRWDVGANVFDLVAKQTGDRLRKWSSTKLANSYFWNASYAGIFNEEGGSNNAQYPAPNLALDRSFSGRTILPSIKDTWK
HSKLPTYYEDTIELPDGLNPPKGYKPVSTN
>NODE_1_length_552646_cov_38.83.g42
MTKSRSPLLIRFLSDFTLGFSDGLTVPFALTAGLSSLGRTDTVIYAGLAELCAGSISMGIGGYLSAKDELPSTTSENRMT
KSRSPLLIRFLSDFTLGFSDGLTVPFALTAGLSSLGRTDTVIYAGLAELCAGSISMGIGGYLSAKDELPSTTSENRDGDE
EELKGMLRYEGERESIDEKNKEAQEMLVRRHLEPLALPDWMVTDIVSTLKDRPEGLHDVVRQLHSSRAAFSVEETSGNAD
QLPVWPLASGLSISLGYVIGGTIPLLPYFFASTVGLGLRWSIALCNMGSMMGFAFSELGLDVSIWDAESANVDDFMKQVD
QADGLIGKVHGFHDISKFTASLGQDGARKVFLFSITHGPPADEVLKKIKPELRKGDIILDGGNEHYRNTERRQRECQDAG
VDWIGMGVSGGYQSARHGPSMSPGGDNAALDAVMPLLERYAAKDPKSGAPCVSKIGPGGSGHFVKMVHNGIEVGMLSALC
EAWGFLNRGLGLDYGQIGGLFTTWNSEGELRTNFLVKIAADICKTRKSTNGKLTDDYVLDDVLDKVVQDDDSGFYLRVAS
GNREERLRVAEKLSISEPQSIQDVKDRDRTIESLRRAVYCAFLASYCQGLELIARASIDEDWNISLSECIRIWRAGCIIQ
SEFIADLLEPVLKEDKTITNVKLIDCVGSELQRNYSALKDIVSRGVAADHYMPALSATLEKNIPVSKQEFPGKDTDMPDP
KPTREELPDAGGTSTTYKAADKLHDQMMVEDILDLPEDQWVHTFNINMHSYFYMAKYALKHMKRGGVIINNASINAYIGR
PDLLDYTSTKGAIISFTRGLSNQYIGKGIRVNAVAPGPVWTPLIPATMNEKAQKEFTSPMGRPAQPSEIASCVVFLASMD
SSCESPAANKPMPIDEVDVAMDPRDFIMLDEEEMPETEQAPANKDGVSRDYAFGGGGYNSLKSFNGQYYSGMAVGGSHTW
N
>NODE_1_length_552646_cov_38.83.g43
MNEFTFIDLTGESPESTPGSTPDFEEPPSSIANTIPSSLSIANPIPSSDRPVLCKEQQDLIELILTGRNVFFTGSAGCMN
EFTFIDLTGESPESTPGSTPDFEEPPSSIANTIPSSLSIANPIPSSDRPVLCKEQQDLIELILTGRNVFFTGSAGCGKST
VLKAAVNLLYMMGKNVHVVAPTGRAALQVGGMSTWSYMGWTPDYHKMDIETLLHKGFRKHIEKRLKDTDVLIIDEISMVE
NHHLERMNICMKAVIAWNDWRKERDSGPPRTQKDAFAISKTIPAFGGRQVIVTGDFCQLPPVKPFEFCMHCGQEMIADDD
GAEFNCPDSHGPFLETHKWAFKSTAWEEADFVHVNLQEIHRQKDEYFIRMLQKCRLGIPFLPQETETLMNHPCDVQKATK
LLCTRNEVAMVNRENFNRLKTPKLEYHALDGFIARQEVHTQLPQYHDRLSDGTLVACRDQRLESHVTLRGGMLVILQINL
DIKGGLVNGSQGIICGFEKFDSINLPKAHRGKDTEYIPSDQRIIGDHAKLREKQIKEFMEQQRGDPRLAKAWPRVLFHNG
VKRVIYPSCVVNSIGDKEPYSLLHRTQIPLLPGWAMSVHRSQGMTLDRVIVDLSHAFEEGQVYVALSRATSLHGLKVMGS
SSGLFVTGGNPEVQSFLMAKFGDRLFQSVREFSGHLMNGDDGEKYWAPG
>NODE_1_length_552646_cov_38.83.g44
MHMSVRDSLHKLQTDWIDILYVHWWDFTSSIKEIMDSLHILVEQGKVLYLGVSDTPAWIVSAANEYAAAFGKTPFSIYMH
MSVRDSLHKLQTDWIDILYVHWWDFTSSIKEIMDSLHILVEQGKVLYLGVSDTPAWIVSAANEYAAAFGKTPFSIYQGRW
NIMLRDFEREIIPMARQYGMALAPWDVLGGGKFQTKKALEERAKRGEGLRSTRGNEQSEDERKFSEALEKVAGEHGIESI
TAIALAYVRAKTTRVFPMVGGRKIEHLKDNIQALSIKLSQEQVDYLESVKPFEIGFPNNFIGPDPHVTGRFTGLAAASAA
LQVEQSPKPLGLA
>NODE_1_length_552646_cov_38.83.g45
MSSPIKITFPSFMLTISGELYKPADGSPDRKGAAIVVSHPMTGVKEQTSADYARALSSAGFYALTFDAGYQGESSGEPMS
SPIKITFPSFMLTISGELYKPADGSPDRKGAAIVVSHPMTGVKEQTSADYARALSSAGFYALTFDAGYQGESSGEPRGLE
DPHQRVEDNKAAVTYLTTLKGKVDPERIGVLGICASGGYTSYAAQSDTRIKALGTVSAACVGRMTRNGGLYESNNKESPE
AIAGALKAAGDWRTTHANDTKAQAPRMFETEASAVPEDSPSFFKSAAAYYGTKRGNHARSDQRVPPSSYDLMIGYDSFNY
QHLISP
>NODE_1_length_552646_cov_38.83.g46
MAIIGTPDVSDDEFAMVNSTTSDSPAPVSYQTPKLISRLQPNQHPSKTNSDSAGDTVTEKSSSSRMDGSIFDLQTKDGMA
IIGTPDVSDDEFAMVNSTTSDSPAPVSYQTPKLISRLQPNQHPSKTNSDSAGDTVTEKSSSSRMDGSIFDLQTKDGSHTG
FFQDNVTGLKNSVKSLYKKFTSKDILIAVMGMTGSGKTTFIANATGRTDLKIGHNLTSCTQEIQIIETILDGRTVRFVDT
PGFSDTYLSDTEVLEMIADYLSAGYSKEMRLSGIIYLHPISDNRVTHHATKNLDMFRKLTGEKNLKNVILATSMWDKVTP
EEGLNRELELKNKFWSVFIAFGAQYCRQDTSAKSAKQIASMLMDNEPFYLELQEEMGKDNKALKDTAAGREIMSQLSLLK
EQQQRELTEMKEMLLRTAAEENKAALAALEEHYKKMMYGMEKTISDERRMNEEAARSSDEKIKELTERIHKLEKKGSCVV
M
>NODE_1_length_552646_cov_38.83.g47
MELINKLLIPFLLILARDSIAMGMTPGAPGCDTTLQTYSIPANVSIATSFDVEVRSPGGKWKKIDSYSPTHNEVNFTTME
LINKLLIPFLLILARDSIAMGMTPGAPGCDTTLQTYSIPANVSIATSFDVEVRSPGGKWKKIDSYSPTHNEVNFTTGSSI
RHTSSMIYFDFNGTVEVRAKYLHDGVSDAIIRPQSLNISPTKSGSTVTFMLTEPRDIILQVNGNIFDCLHIFTNPPDADA
PSADDPDVIYYGPGYHKLDSAINVPSNKTLYLAGGAIVTAPDITVINSSNVALRGRGVLYSEKGNAISVVRSNNVIIEGL
IGINFFPRAYMSNDVTFHHWRGFSAVQYGDGLDLFCSQNILIDSVFLRNSDDCIAVYNHRDEWYGDSKNITIQNSILWAD
VAHPINVGTHGNTEDPETIDGLTIRNIDILDQNEKQMLYQGTIALNPGDSNLVENVLIEDVRVENIRVGQLLNFRVMYND
KYNTSPGRGIRNVLIRNLQYNGTNADTSIFTGYDADRTISNVTFENLVVNGKAIYDTMKKPGWYLSTDFIPLYANEHVYN
MTLKPSQG
>NODE_1_length_552646_cov_38.83.g48
MEPKPVAQETILGSDIPHEKTEEYHIETAEYEFTRIDLSALASHSLSWRTKAIWRLAVVILLQGLSVAAFAMDGSIIGME
PKPVAQETILGSDIPHEKTEEYHIETAEYEFTRIDLSALASHSLSWRTKAIWRLAVVILLQGLSVAAFAMDGSIIGSMAS
LPAFREYFNVGTRQIDNAKKVIALYHTSREDIEDPIVTAEIEQIQRSIESVDSKPWDFSTLWKMKSARYRLLLIFLYAFI
QQCNGTGMTVASYISTLAGALIIDRVTRRFLLASTLIVFIFFLSLMSVTGGLFANGIAKDAMGILTIVAIYLFQISNGLL
CELLAKIEWKVSIYRLSC
>NODE_1_length_552646_cov_38.83.g49
MVAYLRLLPILGLFLADGARSVTVDHGTVDESQTGGSWKYVPGAYIIEYEDGHEDEASLFGDLHTLDKLHAEGYTGKGMV
AYLRLLPILGLFLADGARSVTVDHGTVDESQTGGSWKYVPGAYIIEYEDGHEDEASLFGDLHTLDKLHAEGYTGKGMRIG
IVDSGVDYNHPVLGGCFGPGCIVSYGMDLIGDAFNGTNTPMPGPYPMDCLGHGTHVSGIIAAQKNPLGFIGAAYGATIGM
YKALDCAGSSSNDVLMAGFNQAYEDGSDVISLSVGTISGWKEDPLAITVSRIIGAGVPCVIANGNNGPMVFTAATPAAGN
GVMNVGSIENTMTPLLGTEGFTSLESSSDNLTSFAWIPGTPAFPNITLPFWIVTPNVTTDGTWSACSPLNDNVPADLSDR
IVLVELDDCGDPTIAENLSKNNATYIMFYNSDDDLDNIYSVSTSPSTLGAGMVALQQAAEWRDLLGNGTEVDASAAYVNA
IYWKVTGDTKYADNAGKILDAWSSTLTQIWGSSDKFLASGLYGYQLANAGEILRGYSGWKGLSNLVNMLKTVFYPMNHSF
LTNHNGAKIDHYWANWDLCNLASMHAIGVLADDSALVNEAITYFKGGGGNGAIDKFIWKLYTEAGSSKSLGQGQEAGRDQ
GHATLDFALVGILAQQSYNQGNDLFGYLSNKILAGSEYMAKYNLGHDVPYTSYSNSDVTQSVISTGSRGTIRPMGELLYA
HYGVLKGLNASWTKAYRDLVVSNGGGAEGGGGDYGSTSGGYDQLGFGTVLYRLDA
>NODE_1_length_552646_cov_38.83.g50
MDPPRGPLILHLALIRTGTASMAKAYEILGYKNVYHGLTMLDRNQDWVLLEKAADATYPQVLNPGKKPPPPWTRSDWDMD
PPRGPLILHLALIRTGTASMAKAYEILGYKNVYHGLTMLDRNQDWVLLEKAADATYPQVLNPGKKPPPPWTRSDWDQLFG
ECDAVTDLGSFFSLQLLEAYPDAKVVLVEREYDRWWRSVEDVAIYALWSLPARIFSYIEPITGVRSGDTIRKMMLGFFNA
RDVHQLRKNAKERYFEHYRQIRELVPPERLLEYRLDEGWGPLCRFLGREEPNVEFPRTNETKEIRKIAWARLWKYTGMAA
IIVGKYAIGIMVLGAALWFARERSADGYAFISKYIE
>NODE_1_length_552646_cov_38.83.g51
MAATRDRDPEPAHLSFRTFVDTLREEGDLVEINDPVDPNLEAAAITRLVCETNDKAPLFNNVIGAKDGLFRILGAPGAMA
ATRDRDPEPAHLSFRTFVDTLREEGDLVEINDPVDPNLEAAAITRLVCETNDKAPLFNNVIGAKDGLFRILGAPGALRTP
KSQAYARIAHHVALPPSSGAGAIIEKLLDATTSAPVDPITVQSGPVKENCIEGDAIDLTKIPAPMVHQTDGGKYIGTYGM
HVLKSPDGKWVNWSVNRAMVVGKRTMTGACYPPQHNWQIVNKWREFGQDAPWAFVLGAPPAAVMVSAMPIPDNVTEAEFI
GALSGEPIKLVKCDTNDLLVPANAEIVFEGTISISEQVPEGPYSEMHGVNFPGESHMMPVYTVNKITYRNNPILPMSATG
RLIDETVSFPLSLPH
>NODE_1_length_552646_cov_38.83.g52
MLGMSSTANATAVAPRRKRIIVAMTGATGAILGIKLLIALRNLNVETHLVTSKWAGETIKYETDYHAANVMALADFSYML
GMSSTANATAVAPRRKRIIVAMTGATGAILGIKLLIALRNLNVETHLVTSKWAGETIKYETDYHAANVMALADFSYNIND
MAAAISSGSFRTDGMIIVPCSMKTLASVSTGLGSDLIARAADVMLKERRRLVLVTRETPLSEIHLRNMLQVTRAGAVIFP
PVPAFYIKSDDVEVMINQSVGRMLDLFDLDIGNIERWQGWTKGDK
>NODE_1_length_552646_cov_38.83.g53
MPLYEVQHYIPLSLEERNKFAKEITRIHTREFITPSLFVNVQFTELKEGSSFIAGEEKKTNRVIAFLRGGPRTREQFVMP
LYEVQHYIPLSLEERNKFAKEITRIHTREFITPSLFVNVQFTELKEGSSFIAGEEKKTNRVIAFLRGGPRTREQFVDVTK
QVKKAWDEIMNEGNAVWGERQLSLVGVIDGLAGGLEHDFVAPEAGKDVAWLKNHKSDFQKLASEGNKLFVGILQEMENRE
DLVAKLQQD
>NODE_1_length_552646_cov_38.83.g54
MKILSAAAPASYGTNGADPLVLPVAASQLQIIFEWVGILPLAIYLSGNGLSHWLVGQTSLAGCIGVSLFPRLGILDSLMK
ILSAAAPASYGTNGADPLVLPVAASQLQIIFEWVGILPLAIYLSGNGLSHWLVGQTSLAGCIGVSLFPRLGILDSLAAFL
REGADFLDRASSVSELRHTVWDANWGSVFPCANGAASDILTRYVIPKAREIEIPTDLAALIAANELVRNPDEEKGNAVTA
ETSNNSKGQTNKKVGGPHFSRVNGAFVKSACYAVLQGSRPFDLTGERNEKIHSAQRRLVARPYSMESVAHLEPQVTHLIG
DLLIKFDSFAASSRPIDIGTWFQLFAFDVIGAISFTKPFGFVALANDDGMLTRIERSLGNTAWLMHVPWIFNFHQKYILP
SEVQGRRDKGGIDNDLVGQLFQAAHSKTELNDLVISFMMTSNVFAGSDTTSAALRGIFLNLLRHPRVLSKLRAELEEQRA
AGHLSSIVTFQEAEASPYLQAVMHEAMRVFSPVGFNPDRDVPKGGMMINGIFVPGGTVVGSNAWVIHRVPEVWGADFEQF
RPERWLERESSSELSEKCISRRCYLEKS
>NODE_1_length_552646_cov_38.83.g55
MSAMEQLKAQLVDSTLSIEQKLLVLVGVPMLYVLGLTVYRLYFHPLAKFPGPKLAAATKWYEFYHDIIKGQGGQYFVRMS
AMEQLKAQLVDSTLSIEQKLLVLVGVPMLYVLGLTVYRLYFHPLAKFPGPKLAAATKWYEFYHDIIKGQGGQYFVRVSEM
HDKYGPIVRVNPDEIHIRDPSFLDTLYATNPTKRDKYPPSAELAGLTYGTHGTVDHDMHRRRRMANSRMFSKRAVASAQE
LIHGHIKELSDAFERKVGSAEPIEMQTTFLAYTTDVIYHYMFNKDVGFQKDWNKAQSWRHSMEAVAQATPFCKQFPWLNG
KLLMLPEWILNILVAKLQPDIAGLLATHKLMGRIAAEYVAHRSTDKGKLEFEEDEKKVKPLTIFHSIDRSALPKEEKTSL
RLMQEGLTVLYAGGETGSRLLAHTIYHLLDNPEILEKIRKEILDAAGDSKDLPDVKVLESLPWLSASVRESLRLRATVKS
RLPLVSKNDLVYKDWVIPAGTPVSMSQPDILHNDEIYPEALKFKPERWFNATEEQNKMFIPFGKGTRMCIGADFAYIEVY
MSLSALITRFELELYDTTWERDVAYTRDCFLGEASRDSPGIRVKVLADNKRWFAD
>NODE_1_length_552646_cov_38.83.g56
MVPKVGINGFGRIGRVVLRNALETGDVEVVALNDPFIEPHYAEYMFKYDSTHGRFKGDIKVDGKGLVIDGKRIKYYQEMV
PKVGINGFGRIGRVVLRNALETGDVEVVALNDPFIEPHYAEYMFKYDSTHGRFKGDIKVDGKGLVIDGKRIKYYQEKDPA
NIPWKDSGAEYIVESTGVFTTTEKASAHFKGGAKKVIISAPSADAPMYVMGVNEDTYAGANVISNASCTTNCLAPLAKIL
NDKFTIVEGLMTAIHSYTASQKTVDGPSSKDWRGGRAAAQNLIPSSTGAAKAVGKVIPELAGKVTGMSVRVPTVNVSLID
FTVRFAKDVTYDEVKAAIKEASEGPLKGILGYTEDDIVSTDMLTDPHSSTFDAKAGIALNKNFVKVMSWYDNEYGYSRRV
VDLIVFVSKKDAGQ
>NODE_1_length_552646_cov_38.83.g57
MSKATNAQEFITEFANAFSGSGDSVKLDEFFADDVVFSDYMMPNTVGLDKKGWLNHCANYYANVHNMRAKTFNVFGDIMS
KATNAQEFITEFANAFSGSGDSVKLDEFFADDVVFSDYMMPNTVGLDKKGWLNHCANYYANVHNMRAKTFNVFGDIDDLV
GWEYRFTFTSKKDNPEMGVKEGEDITLRGMSIFKLRRSEKGLQIVEERDYYSFLHKDD
>NODE_1_length_552646_cov_38.83.g58
MAILPRLIGQSASRLCLRPATSLAARPFSSTAIRRYATPEHTGTRLIPTDEHFKQTGDVYGYPSRSEPSTTDKKPRDNMA
ILPRLIGQSASRLCLRPATSLAARPFSSTAIRRYATPEHTGTRLIPTDEHFKQTGDVYGYPSRSEPSTTDKKPRDNSVED
RKVRHYTVNFGPQHPAAHGVLRLILELSGEEIIRADPHVGLLHRGTEKLIEYKTYLQALPYFDRLDYVSMMTNEQCFALA
VEKLLNIEIPDRAKYIRTLFAEITRVLNHLMSVLSHAMDVGALTPFLWGFEEREKLMEFYERVSGARFHAAYVRPGGVHQ
DIPIGLLDDIYQWATQFGDRIDETEEMLTDNRIWIERLRGVGVVSAADALNLSFSGVMLRGSGIPYDIRKNQPYDAYDKV
EFDVPVGTNGDCYDRYLCRMEEFRQSLRIIHQCLNQMPAGPVRVEDYKIAPPPRAAMKENMEALIHHFLLYTKGYAVPPG
ETYSVMEAPKGEMGVFLVSDGSERPYRCHIRAPGFAHLGGFDHVAKGHLLADAVALIGTMDLVFGEVDR
>NODE_1_length_552646_cov_38.83.g59
MPCADANAASPSSSQDIYDVVCIGGGPAGLSLLTALRANPTTSRLRVALVEAQDLSKTASLSLPPTQFSNRCSSLTPTMP
CADANAASPSSSQDIYDVVCIGGGPAGLSLLTALRANPTTSRLRVALVEAQDLSKTASLSLPPTQFSNRCSSLTPTTAQF
LNTIGAWPHMKRSRIQEFHEMQVWDGVTDARIEFDYQLGSATSQGNVIAYMAENLNITSGLLKRINEIGGVDVFDSSRVE
KITLGEETEDLDLREWPVVHLQGGKSLAARLLVGADGANSPVRSFARIESRGWDYNRHGVVATLELEGDGWGGEYRKTAY
QRFLPTGPVAMLPLPGNHATLVWSTTPENASLLKKLSAKDFIALVNSAFRLGPVDLAYMHTQATGQEDEFAWRTQHTHFD
AEAIPQPVVGVQEGSIASFPLKFRHADTYIGERVALVGDAAHTVHPLAGQGLNQGQGDIQSLVKTIEYAVAHGQDLGTQM
SLESYNSERYAANHVLMGVCDKIHKLYSVESGPLIPLRSLGLKAANALGPLKSFFMEQASGRGLRV
>NODE_1_length_552646_cov_38.83.g60
MADAEDYLQDGFDPRSVTVPRLRSILVTHNVEYPATAKKPQLVELVEQYILPQVPKLRAQRARAKRSSQGIVNAGSPEMA
DAEDYLQDGFDPRSVTVPRLRSILVTHNVEYPATAKKPQLVELVEQYILPQVPKLRAQRARAKRSSQGIVNAGSPEDNGR
WEDYGLEPTPTAKPRRSASPRKASSRIKREENEPAPAPVKAKRTSSRSASRSVSRQPSHYDEDEADAPQYEAPKPTRRSG
SRRAATPKIKDEPEEEEETPISSHYAPTPQSSTLYATSSPFTQKNTPFATANATPYASTPYFNAPQSAVPPSVVAQYEEE
ESVFSDDNPFQRGSPAFKTPSRRRVGDEIARGEKLTRRRPEEFIEPLAIERPSAVARSHEPSARKPRHQSPDFSVDAGEE
FTPDAQLELEEAARRGEATIVPRRHSKPARKTNLKTPFFVLFVSLLGVYLAWYRQEKIAVGYCGLGRPATQIIPDDVPVP
DAIIPFVEPQCEPCPPHAYCYEDFSVRCHSDFVLKPHPLSFGGLVPLPPTCEPDGEKARRVQAVADRAIEELRQRRAKFE
CGELVDESGTKVDSPAIAEEELKSTVSRKRNKRLNSDEFEDLWVAAIGEITTREEVIVEIATTTSPGSPDISIRKLSSSS
LSRLPITCALKRSVRLGLARYRLPIGLLMSVVLAVFYLRARYRQHLVDSAQVPALVDLVLERLANQKELGAEDLDDAWLF
LPNLRDDVLRSVHKVAERERIWQRVKKVVELNSNVRTGQREGRSGEVGRAWEWIGPIKGEGARRRRMSGRWTRDPVAADS
PESKPATTAAEGKKWTESRVIY
>NODE_1_length_552646_cov_38.83.g61
MASRLVRSAVGASPLLRTTISRSAPAISAAAVRYSSNVPAEEPKKKAQSIIDALPGSSLISKTAFLSGAAGLSVYALSMA
SRLVRSAVGASPLLRTTISRSAPAISAAAVRYSSNVPAEEPKKKAQSIIDALPGSSLISKTAFLSGAAGLSVYALSNEYY
VMNEETVVAVCLLAVWTGLLKYGGPAYKEWAEAQNEKIKNILNSARADHTEAVKTRIEDVKQMSGVVDITKALFEVSKET
AKLEAQAFELEQQTALAAEAKTVLDSWVRYEGQVKQRQQQELAASIIAKVQKELENPKVLQQILQQSVADVEKIVSAKQ
>NODE_1_length_552646_cov_38.83.g62
MPAGSKDSAKRKRTSTGDKVTKVTKRRRSSNEEAEDPSAKILLMEQGILESKKNYNDIATLLIIASRYEDGEDESTLAMP
AGSKDSAKRKRTSTGDKVTKVTKRRRSSNEEAEDPSAKILLMEQGILESKKNYNDIATLLIIASRYEDGEDESTLAAVTL
CRIFLRLLAQGSLIAKKGLSEKDSVVVGWLKDQFSQYKTLLQNMLGDEDLAVTALTLCMRTLKAEGEHLYDKEEYTFPQA
FLESIVAVLITSDNEDARKAFLESYVEEYDDIRYYTFKSVKSILNKLDKDNIPDNLFDQVYALLSALDGVPQSAEELEDF
YIPRPKKKSHDLRSAIQHKRQGQDAWLAILSIVQTKDERKRILSVISTNIAPWFTKPELLSDFLTSCYNTGGSMSLLALS
GVFYLIQERNLDYPSFYTKLYSLLDKDILHSKHRSRFFRLLDTFLGSTHLPAALVASFIKRLSRLSLNAPPSAIATVVPW
AYNLLRRHPTCTFMIHRDVQDPELKKHIQNNGAEDPFNATETDPMDTGAIDSCLWEIVQLQSHYHPNVATIAKIISEQFT
KQSYNMEDFLDHSYASLLDAEMAKDIKKAPVVEFQIPKRVFLPQDEPATNPDSLLVKLWDFGEPAKGVAAA
>NODE_1_length_552646_cov_38.83.g63
MAEPSQPQRPPKKRKGHRGGRKKRSRRKSFAMLHDHELGESSGNGFYQVAQASLSGTSIDSEALLDHREQQPMRVRRSMA
EPSQPQRPPKKRKGHRGGRKKRSRRKSFAMLHDHELGESSGNGFYQVAQASLSGTSIDSEALLDHREQQPMRVRRSSTIA
GPGSFQNPFSSISATRLRSMQTAQSGDESPSGRWDESSPLLTEPARRPGSQTGVPSYGTSDARLGRNRSRRASSASSRAR
LRTAYSTKDKYDINHPPSIPGSPTFGPTDGMDLNFGDVMIRDELTMGSGDEALSDAEADRGDKDRRLGPEASGDVCFPGP
GMSDIGDDETASRYERRYRTRRRRGRWPDLSVLEDWMRYEKEDRSDERRVKTITEPQLINGRLRPVRKGWFQTDEEAPYR
FTYFNEEFQSTIHSQSISELVQQGSDFQGLFIPEPRILSSDEESDSEDIVSQPSKPRYSGELEADTKTPTRQPSLDTRRD
GFISPPMRDETNTSSRSASIRGGNKSPENLGPKDNHTSVPKVAEKPVRYGERPVWWLDVLCPTEDEMKVLAKAFGIHPLT
AEDVMLQEAREKVELFRHYYFVNYRTFDQDINSENFLEPVNMYVIVFREGVLSFHFSVTPHPANVRRRIRQLRDYLILSS
DWISYAIIDDITDVFQPLIQNIEDEVDEIDDSILQLHTGDMLRRVGDCRKRVMSLYRLLGNKADVIKGFAKRCNERWEVA
PSHYEKILARSHGNYLAQINIRMNERQEQTADVLGKLTVLGTIVLPMNIITGLWGMNVWVPGQDIEGDLTWFVCITAGLL
FFGLACYWIAKRVYNIV
>NODE_1_length_552646_cov_38.83.g64
MSSRPPSRVVFVGNIPYGLSEEQITDIFSSAGKVERFRLVYDSETGRPKGFGFADYPDTDSASSAVRNLNEYEIMGRKMS
SRPPSRVVFVGNIPYGLSEEQITDIFSSAGKVERFRLVYDSETGRPKGFGFADYPDTDSASSAVRNLNEYEIMGRKLRVD
FSNEQKSGDDDGQAPQLAYAVFQSLLLMGLVSPESIQSVVDPNAPPPQLPTASFPPAGFPGAPVANHTPPVTGMPYAPPP
ANNSAYAPPAAAPAAAPAGMGQDPDALMRAVMELPQAQIDMLPEADRQQIMALRATFAGQRR
>NODE_1_length_552646_cov_38.83.g65
MAPKSRFTRLDAFTKTVDEARIRTTSGGIVTIVSLLVVVFLSWGEWSDYRRIVVHPELVVDKGRGERMDIHLNMTFPNMA
PKSRFTRLDAFTKTVDEARIRTTSGGIVTIVSLLVVVFLSWGEWSDYRRIVVHPELVVDKGRGERMDIHLNMTFPNMPCE
LLTLDVMDVSGEQQHGVAHGITKFRLKPSAEGGAEIESNAAQLHEKAEHLDPNYCGGCYGANAPATAQKPGCCNTCDEVR
EAYAQASWAFGRGEGVEQCEREHYAERLDQQREEGCRIEGLLQVNKVVGNFHLAPGRSFSNGNMHVHDLKNYWDLPEGKS
HDFTHIIHSLRFGPQLPTAVVERMSGKNTWSNHHLNPLDATRQSTNDPNFNYMYFVKIVPTSYLPLGWEKRTPGYADGSI
ETHQYSVTSHKRSLMGGDDAQEGHPERLHARNGIPGVFFSYDISPMKVINREERAKTFLGFLSGLCAIVGGTLTVAAAVD
RGLFEGASRLKKLRAKDL
>NODE_1_length_552646_cov_38.83.g66
MKDTSLTNRPSLLDLRSHSANSAASSSSRPLRSPRLHVAGEAPPELSPLDAFALQSRLLARQLQETTNKDGNRVSRLPMK
DTSLTNRPSLLDLRSHSANSAASSSSRPLRSPRLHVAGEAPPELSPLDAFALQSRLLARQLQETTNKDGNRVSRLPPLTA
ESPLIIQGRSEYFRSMSQDSGSERDESPAPPLTPGFGGLGLRTEMEDAFSDEVQRPRSMHPRMSRIPPTPDEGVPPLPED
MPDVPDIPETVLHRHFRAIPSLNWTANQQNLPLRLILN
>NODE_1_length_552646_cov_38.83.g67
MTAEEHLAKGIECHENGSLNESTYHLRHAARLNHPTAMLLYALACRHGWGMKPNQKEGVQWLRKAADMASGEVAEDEGMT
AEEHLAKGIECHENGSLNESTYHLRHAARLNHPTAMLLYALACRHGWGMKPNQKEGVQWLRKAADMASGEVAEDEGNAKE
GKRINIAENKTHKAQFALSIYELGVSHMNGWGIEQDKALALRCFEIAGTWGDVDALAEAGFCYAQGIGCKKNLKKSAKFY
RMAEAKGMSMVGNSWIHKAKYMDDEDAPPKAPAEDKKSRARSKSRSRAMFGKK
>NODE_1_length_552646_cov_38.83.g68
MPGFDFSNYNRNAALHARGVPLPRATSTGTTIVGCIFDGGVVIAADTRATSGPIVADKNCEKLHYISPQIWCAGAGTAMP
GFDFSNYNRNAALHARGVPLPRATSTGTTIVGCIFDGGVVIAADTRATSGPIVADKNCEKLHYISPQIWCAGAGTAADTE
FTTALISSQLELHSLSTGRKPRVVTCMTLLKQHLFRHQGHIGAYLVVAGCDPTGTHLFTVHAHGSTDKLPYVTMGSGSLA
AMSVFETQWKPDLTRDDAVKLCSDAILAGVWNDLGSGSNVDVAVITKEKTTLLRNYIKPNEKSAKLQSYRFPKGTTAVLN
EKIITKSEIGRYATVVDLPVEGESMDVDT
>NODE_1_length_552646_cov_38.83.g69
MSFGFNASANAMGGGAGGVNAGPDLETIQTEALGFLSIAGDAKVRLTSAWETLPTATSSLLSVASKRGLVAAAGPDQLMS
FGFNASANAMGGGAGGVNAGPDLETIQTEALGFLSIAGDAKVRLTSAWETLPTATSSLLSVASKRGLVAAAGPDQLIIAT
TESIRKAFESPKDGDSDIRGFEPQLKIPMPMRVSQLVFTADENYLVLSAESGGGLAVYQVQSLLQGSSNSAFELSTNGEA
LRSLVPNPTIPELCAIVTNNGNLHMANLQERKISNALKNQVSCISWSSKGKQLCAGLADGTIHQMTPEGEGKADIPNPPN
VANCHVSSLTWLENNLWLSIHSTSDSPPSSIYHIITRQPPSSFTYQKLTDPVQPFGSDKTPHHSILRLRDFPPDLQDLLI
VSSTASTDVGLLTRSKSDSTPIGVALDLSSKDKIYKPIPSDEELEESPTPLPGFWILTHEAEDESKTPTPKVANPFATPL
PPDTTSKSSYLIGESSDSSVTSTASSSFGSTATSKPSNPFATGLSGTDKNAAAKDTGASKSSSFIKVSKPSNEPPTVVED
APLPPDPVKSNFFSKPSNAAPAAAFGLPTSAPKTRPSVTSAPALPSDGEAESDLDEEASEGSGVDVARDLSPTAMGLGTP
KGSFNGLAETSRADRGRSQQLFAQPDAIPRSPSPVRGGAPNRALIPDITRSASAPGVAPQFSAPKKSQLVASATAGKDKT
AADDAFIAQSRKLRERQQAEESRVLIDEEDEEVQRVLASEIEGTLELDEFIAHSNVAPPAQESIPAQVEAVYRDINSMID
TLGLNARSVMAFIKGHTDGGVPDGRSPDDLDHPDDWVLCEIGDLGEILEVELSGDLEEGRVQDLTEQLEACQELAKDMHR
LRAKQEDLKRVIMARVDPNQAEAARSLPLSAEQQTQQNELRREYTNFSKLLAEAEEALTLLKTRIASLSSASGRGTTNVP
TVEAVMKTITKMTSMVEKRSGDIDVLETQLRRMRLETPSREESPSFRTPQSRRSILLSPDATPARNMRQSLSSSVMSLGT
PVKTSTPRKKASGYSRDEKGDLMDKKAKRQAILGRLKDNVQRKGVSVWNMEDIERASNCPPPSSQSHFDKFQNFTPSHDA
PFDKEFARLALSQQWIPGSQQYTKQRTIAMREELKTHYFSSQNPNSTQEEEQELTEEEILQGYQDLCVEVGIPPCITAAE
CKDNLKKKLVNITVGINKETVSNVASTDFPGHFPGEDHAFSIERFQSAFSVQFHRNELNDASFSLIGIDASLANAFRRIL
IAEIPTLAIEDVYIENNTSVIQDEVLAHRLGLIPFNGGRDGIHNFLKWYKKPEAGEDPYANSFDWNTVRLELNITCTVNP
DAAPNENDPLKAYNHAHVYAKDIVFVPTGRQVEYFSGDNAIVPVNPDILIAKLRPKQTINLAMHMHKGIGADHSKFSPVA
TASYRLLPLIHITKPIIGADAEKFQRCFPQGVIGLEKVTREEASKSGSGYEGHVGEHKAVVKDSMKDTVSREALRHPEFE
GKVKLGRRRDHFIFSIESTGQWDSDELFLEAVKHLKLKCKKLEQQVINMVQ
>NODE_1_length_552646_cov_38.83.g70
MSVETQRAADVAADSEKARWKYLEQIRRTPGPFTNPEAVEDEFLAQFERFKILVIGAGGLGCEILKNLAMSKFKDIHVMS
VETQRAADVAADSEKARWKYLEQIRRTPGPFTNPEAVEDEFLAQFERFKILVIGAGGLGCEILKNLAMSKFKDIHVIDMD
TIDISNLNRQFLFRKSDVGKFKAEVAAKFVEQRVKGVKITAHNKRIQDFDDEFYKQFQLVICGLDSIEARRWINAMLVSI
AEESEDPDGVKPLIDGGTEGFKGQARVIFPSFTSCIECQLDMHAPRAAVPLCTIASIPRQPEHCVEWAHVIAWEQEKPFP
KLDKDDPEHVTWIYQKALKRAEEFNIPGITYSLTQGTIKNIIPAIASTNAIIAAACCNEAFKIATTTATCLGFENNYMMY
SGNDSIYTYTFKHEKKEDCPVCGREARPLDVDPNMTLQDLLDSFAVRPEAQLKKPSIRAEGKTLYMQVPQSLEEQTRPNL
NKSLKDLGLENGQEVVVTDPAFPLEFNFFFRFKAESS
>NODE_1_length_552646_cov_38.83.g71
MDDKAQKLDFHMEETESEEAQWLKSLTTISDEVGSIEPILKTEFIGLLAKKETRPPQKRAQKPKAKPKAKPEPKISTIMD
DKAQKLDFHMEETESEEAQWLKSLTTISDEVGSIEPILKTEFIGLLAKKETRPPQKRAQKPKAKPKAKPEPKISTIKPIA
IIEEIDSSDDEEDLVPYAKGSDPEDSDDDATLVQRNKPKAPVYIRDLILYLRDTESYDKQKLALQSAPLLIRRKANFGME
VSSHADELAGLFVGLQDKFDIEEFSDLKLQGMMALIVAQPKSMAPWFSRTFFEGDYSLSQRTQVLVAIGLSARELAGFDV
SKYQANASFPSKQLPEKIEQLYLDSPKQGDANPPSQLKALPSTALDTITQSLTSSFLQPMAAKAADATTGPDIFKLQTFT
ARYKSTTKAKPRVRAIPNTTAALIAESFFYPLTAHFQVALRSSRPVILNPALLALYLQTLGIIIHSAGPSTLSLPQLTTE
LWDLLLAVRIHTQDDLGALKGWLVAMASLLEVNDGDMRRLCETQGREVMETREWAATVFNKIRGEDGGEENEVKMLSAGV
LIKLGEAIEKYQALLMGNMVGFS
>NODE_1_length_552646_cov_38.83.g72
MSLQVRWPDVSVTKQKALEDAKKMQNAVFESCTKAGKQAPQYELQELVGKGSFGRVYKATAMKTGQLVAVKIIDIEESMS
LQVRWPDVSVTKQKALEDAKKMQNAVFESCTKAGKQAPQYELQELVGKGSFGRVYKATAMKTGQLVAVKIIDIEESDTLN
PKLADTYSDLLKEINALQLLSDSGAKNINHVIEALPVGQSMWMVTEYCAGGSVATLMRPTAPGGLLEKWIIPIVREVAEA
IHWVHGQGIIHRDLKCANVLVTETGDVQLCDFGVAGVIETKVDKRTTFIGTPHWMAPELFDKDASYGTEVDIWAFGAMVY
EIASGLPPNVTAGIDFSRLGSHLKHYTPRLEGDQYSAGLRDLVSYCLQHDAAKRPTIEQVQLHRYVRNTEESHPTSSLVH
LVRAFKLWEAQGGDRRSLFSAGGAQGLADLSAAISNDEWNFSTTAAFDQQVLDQGDAQDVYDVYGSKVEFNPEGYDETSR
PQKPKSRRRPPPHLPSVKAPLEKIFDPNTISTYEENSRAYYSQPFQAPISDLPLRDETAPTPDVRESLIDLDVSLHGGEL
SQFVDLDTIKPSNIDSHAPLDYDFDDASFVRGPMSDPIDLKDNRRTQDWKFPSMTAPVSADPQEFKFPFTNNLPPPEDGR
PALVHHAATEPPYQHTASLSELSQTASADHRASVGSLIDLDMSFADSSTDFTRPSTSHSDVGSISGSEIGGGNPFELEKH
ASLYVMNTTNREPSIYISDDSEYAHVLTSIPDLSLDEESKHDDSHISREPNTAVFNEGRPYSLSDFADMDPELPPEPAPA
PSTPQYAPSQYASSQREYSPRSRSPHSQSPPLPRPRPAMRHFEAPLPPLPAAPMPNAMLGQASPEEVRSELRRLAMSLGD
HLTYVNSYLSTLPVRRKSTHTHYSLDPEGGAI
>NODE_1_length_552646_cov_38.83.g73
MSSWLNTTATLQNVTTLPAGITSARALEIIQNHNLHMQCDPHMVKFEPIPRPSKVETPTIPANRGLVAIGEPEYYSVTMS
SWLNTTATLQNVTTLPAGITSARALEIIQNHNLHMQCDPHMVKFEPIPRPSKVETPTIPANRGLVAIGEPEYYSVTDKVH
TLPAGLWDSNVESTNEFVNLEKGVFVRLYSPLNVVMETVWTVRENESGGIELVEDVLIKASRLLVGTVKNMCSQNWTTFH
GKIVNLMKESPASS
>NODE_1_length_552646_cov_38.83.g74
MVTSTKTNRMSIPKKAAAVSSFNKKPAKPNASILSFFQKTAKPEDSLFVGAVPAERADKDDLYGRDDGDRFNEVEAPNMV
TSTKTNRMSIPKKAAAVSSFNKKPAKPNASILSFFQKTAKPEDSLFVGAVPAERADKDDLYGRDDGDRFNEVEAPNKKRR
VSKDSVQPEAKKKAADALEASSHDSTIKPIEPENGDEPKKPRPRIKTPFVMDSDSEDDDVDSGNNDNKNPKSVTPPQNKN
ANPAAPSPPSAQPEPSSETAEAQDANVKYEPPPLLEQETSTDIQFNQLGDFADLDDFEIDEFEGEEMREMRFMQEQARLE
AQEAGVPGDDLDELLDNHAMVENCPLCGGSLLGISPDEATRHVNSCLDGNPIPLPIKEDAAPKAVDQVEAMEISKRFARA
AVPRPGQANPFEINTEKTTKSAFSKLMSGNAEDSAWATAAAAETASRGRPAYERTCPFYKIMPGFSICVDAFRYGAVEGC
QAYFLSHFHSDHYIGLTANWRHGPIYCSKGDVIQACADLCGSMSADPNCADDVWQRSEKSAETGTMSKYFQSDKPSEDDA
KSKAKSRPKQRVLVICGTYSIGKERICVAIAKALGSKIFASPGKIKICKQLDDPELTSLLTSDPVEAQVHMQMLMEIRAE
TLQEYLDSYRPHFSRIVGFRPSGWNFRPGNGKAIGANTPPSSISTQQLLHGKGWRTRFGVKDLVAQRGSTKEAMCFGVPY
SEHSSFRELAMFVMSLRIDKVIPTVNVGSDQSRKRMKGWIDRWMTERRKGGW
>NODE_1_length_552646_cov_38.83.g75
MLFFSFFKTLIDHEVTVELKNDIQLKGILKSVDQYLNIKLDDIQVVEELKYPHLSSVKNVFIRGSVVRYVHLPAASVDML
FFSFFKTLIDHEVTVELKNDIQLKGILKSVDQYLNIKLDDIQVVEELKYPHLSSVKNVFIRGSVVRYVHLPAASVDTQLL
EDATRREAAAQQAKAK
>NODE_1_length_552646_cov_38.83.g76
MVKSYLKYEHAKSFGTVLSGSSNLVWTSKDRTGTGAGQAITAANEEVLCWDIKKGELTGRWRDERCSYPVTAIAQSGVMV
KSYLKYEHAKSFGTVLSGSSNLVWTSKDRTGTGAGQAITAANEEVLCWDIKKGELTGRWRDERCSYPVTAIAQSGVDKDM
FAVGYEDGSIRIWDSKIATVLVNFNGHKSAITHLVFDKSGVRLASGSKDTDIIVWDLVAEVGQFKLRGHKDQITGLRFLE
PESQVSDEDGNKAMILNGEDAPDGFLLSTGKDSLLKLWDLSSRHCIETHISQTNGECWALGVSPDLSGCITAGNDGEMKV
WSLDSEGLASTAQRVEVNASAQFLQDRGTLFRQNKDRATEVIFHPQRDYFAVHGSDKSVDIWRVRSESEVKKGLARKRRR
RREKQKDAKNDDADMENGDDAQEDVSKADISDVFVQFVILRTGGKVRSMDWAVPAGQKQIHLVVGTTNNQLEYYNVQPKE
KSEKKSKDDIPDYTKAFSVEIPGHRADIRALSLSSDDKMLASASNGLLKIWNIKTQTCIRTFECGYALCCAFLPGDKVVV
VGTKNGELQLFDVASASLLDSVEAHEGAIWALQVHPDGRSVVSGSADKSAKFWDFKIVQEQVLGTKRTTPKLKLVQSRTL
KVSDDILSLRFSPDARLLAVSLLDSTVKVFFVDSLKLYLNLYGHKLPVLSMDISYDSKLIVTSSADKNIRIWGLDFGDCH
KALFGHQDSILQVAFVPHNSDGNGHHFFSSGKDRTIRYWDGDKFEQIQRLDGHHGEIWSIAMSHSGNFLVTASHDKSIRV
WDETDEQIFLEEEREKEMEELYESTLTASLEKDPEGGDENGEVAAAGKQTTETLMAGERIAEALEMGMADLNLLKEYEEA
KLTNPHAMPPQRNPVFLALGNITAEAYVMSVLQRIKASALHDALLVLPFASVPILFTFINIFAMRSMNIPLTCRILFFML
KTHHKQIVASRTMKVMMDGIRTNLRAALKKQKDEMGVNIAALKVVGMQIRDKSVKEYVDETWEEENKERSAKKRAFVHVA
>NODE_1_length_552646_cov_38.83.g77
MLLLDYQNALIQSVLTERFSGAPPVHIDQTVSDFDGVTFHISTPEVKTKIQLSIQIRCFRDLAKYGAEQVLQREYGQYML
LLDYQNALIQSVLTERFSGAPPVHIDQTVSDFDGVTFHISTPEVKTKIQLSIQIRCFRDLAKYGAEQVLQREYGQYVVPV
EPGYDFSVLIDLENLPESKEERDALAMQFALLKRHAMAAPFEEAYQEHYTLKEEASKFSSEDAPKGVMEGGEVKAIHYRE
EEAIYIKASHDRVTVIFSTIFREETDRVYGKVFIQEFVDARRRAIQNAPQVLFRNDPPLELQGVPGVRDTGSGEIGYVTF
VLFPRHLTPQKMASVISHIQTFRDNFHYHIKASKAYIHSRMRKRTADFLQVLRRARPENEEKERKTASGRTFKVQSS
>NODE_1_length_552646_cov_38.83.g78
MVWPFRASAPDKRAGDDDQPKKRPVSWPDSLGTGDSSPLAAAKEWAPVVGFSLVGLAALQLYANYLRRIPGAAYVRPNMV
WPFRASAPDKRAGDDDQPKKRPVSWPDSLGTGDSSPLAAAKEWAPVVGFSLVGLAALQLYANYLRRIPGAAYVRPNFFRN
RSLFGRVTSVGDGDNFHLFHTPGGRAVGWGWLRKVPETRKELKGRTIPIRIAAIDAPEGAHFGNPAQPYSDEALQWLRKY
ILNRNVRAYIYKTDQYQRIVATVYVRRFLLRKNVGLEMIKSGLATVYEAKSGSEFGGLKERYERAEAKAKRKRKGMWAGD
PKTFESPREYKTKWASQQDKAQ
>NODE_1_length_552646_cov_38.83.g79
MRLSSQRRRAARRPHPLRSSIASLAIIAPSLSQAFNITAAPSANLDFSQLGSVGIAGDFNGISLYQFQEQIAQPLSTNMR
LSSQRRRAARRPHPLRSSIASLAIIAPSLSQAFNITAAPSANLDFSQLGSVGIAGDFNGISLYQFQEQIAQPLSTNGSEY
LLTRLPNGALAPIAATDASILAMCSVTLKDGAEGVLLGGNFTSMDGIKSTALALYNANTTTFTPLEGLEGEVNALLCDDA
KGIVYVGGNLKGGNSTNAIAWKVDGNFTNLPFAGFNAPVSSITKAANGHIIFGGSFTGLGNVTAPNKADGQAINLSTANI
SADGSASTKGFDDPKNVVCSDGLGGSGKTWLAQDEAPGSWQAAFDFGFEPTKLRLWNTHQDGRGTKTFRFVALPLNGIMN
FTYIDPATGKNSSCTSECPLSHDPKVQFQDFHFVNRIGMNSFQLDISDWYGKGAGLNSVQLFEDNMFSYAINTFNEPACN
ITFPSSSSATGPWKQSPSLQSDSKYLTAQLTGPISSKSASVVFVPNIIESGNYSINMYTPGCVPDSSCQTRGRVNITGIM
SSGTIQSNFTTSIYQTNNFDKYDQIYFGYIERTSDTFKPKVTMTPLDGQDLTEMTFVAQKVGFTLLNSTGNLNGLFDFDP
SQVKIDTSSLDDSAVNQLGASFDHNTGVNSLATSGDVTYIGGNFTSDAHQNFVAIDTSGKIMPLNGGLNGQVLDMYLQDT
KLFVGGDFTNLRSNGKNGLNHVAVYDTKSQAWSPLGAGVNGRVEQVVAFQVNISAVTEDAIALTGSFTECEAFGGSQALS
ASGFAVWVLSRDNWLQNLDGPTPDFGGMLTASQLNLTTGNSLFAGSIESSQLEANGAVMLSDQGLGQFPVHIQPGSQSTG
NQRRDLSQEPTSGVLTGAFYTGNSSNSNITVLAGHFSARASDGSTINNLVFIDGANNNSVSGLKSGISSSSVFTSVAFHG
SVLFAGGNVTGNVDGSSVSGLIAYDVASKSFSSQQPASLLGGNQTLSVVTVRPDTSEIYAGGSFEKAGALDCPGVCTYDA
DTAQWSRPGSTLAGRVSSFMWYSKSQLIAGGDLRTNGTSTGFLALYDANKQVWTDFAGASQIPGPVNAITAGSNDNSQIW
ISGNSPNGSTFIMKYDGKQWQIPQLLPPEGSVVQSLQVFTVTQAHAKSDLFDDREVLMLTGSIPFPNVGMASAVIYNGTD
YLPYALTSTDTGAGSIARVFSQKDNFFTSSGHHLPLVFVVLIGLAISLALIVILVVSGIVLDRIRKKREGYTPAPTSMYD
RGSGIQRIPPRELLEQLERTRPGEAPHV
>NODE_1_length_552646_cov_38.83.g80
MTLDTPQQQRFGPVMNFDYPPHGQSPAFSNPWSSSPSAPHTAAVAGSNLYVGPPQPSLAHSLVSKPLTARAPTSSAPPMT
LDTPQQQRFGPVMNFDYPPHGQSPAFSNPWSSSPSAPHTAAVAGSNLYVGPPQPSLAHSLVSKPLTARAPTSSAPPLPSY
GSMPVTATSADLLNLNRLQTSSAAYADATYATTASPVHGHFAPPSATPYDAMGYAPAPVRSSAFSAIGHESDASRRFSQH
VHPDDRRGFAEALDASHGMLAMSQETPRNIYGNRNDRSSVDSYGFPSTHSTSSSISSSGNFSSYYGDSVSDYSTAGSDIE
SVGSRTLPRPQGMLSTSLPPAPQSMMGQFSSKVSSSTQKKHKCKVCEKRFTRPSSLQTHMYSHTGEKPFACEVEGCGRHF
SVVSNLRRHRKVHRGDARSEAGSEDHHSD
>NODE_1_length_552646_cov_38.83.g81
MSDADFETIKRLQQERNAAAAATKGSRALAASNQRNDSTKQRLTDSADNDLYDRQEADKFAGYHTSLPMGDDDDEMGDMS
DADFETIKRLQQERNAAAAATKGSRALAASNQRNDSTKQRLTDSADNDLYDRQEADKFAGYHTSLPMGDDDDEMGDGDNT
RRLVGQYTASREMIDEFARGDGVEEDDILAGKGEKSGRITDRETDYQKRRFNRVLTPTRADPFAENRAAGAAAENGTSYR
EIMELREIEREEERVKQAIKAKLDDDSGEDAKPTLADHDKENAEAGSTEAVTSVRKRKKRWDVSSAPAGEEEVKEENGDA
VKPKRSRWDQTPSVPGPDAMDGPKKRSRWDQAPSATPMGNQGLATPMHQSQATSMPTTFGTDISGRNMPLSDEELDLLLP
GEAEGYKVLDPPPGYEPVRAPTHKIMATPAPQTGFMMQDPDQVRLGGKPMPAEIPGVGDLQFFKPEDMAYFGKLTDGSDE
NALSVDELKERKIMRLLLKIKNGTPPMRKTALRQITDNARQFGAGALFDQILPLLMEKSLEDQERHLLVKVIDRILYKLD
DLVRPYVHKILVVIEPLLIDQDYYARVEGREIISNLSKAAGLATMISTMRPDIDHVDEYVRNTTARAFAVVASALGIPAL
LPFLRAVCRSKKSWQARHTGVKIVQQIPILMGCAVLPHLKGLVDCIAPNLSDDQTKVRTVTSLAIAALAEASNPYGIESF
DDILNPLWTGARKQRGKGLAGFLKAVGYIIPLMDEEYANYYTSQIMEILLREFSSPDEEMKKVVLKVVSQCAGTEGVTAG
YLKEHVLDEFFKSFWVRRMALDKRNYKQVVETTVDIGQKVGVSEILERIVNNLKDESEAYRKMTVETVEKVVASLGAADI
GERLEERLIDGILHAFQEQSVEDIVMLNGFGSVVNALGTRCKPYLPQIVSTILWRLNNKSATVRQQAADLISRIAMVMKQ
CGEDALMGKLGIVLYEYLGEEYPEVLGSILGALRSIVTVVGISQMQPPIKDLLPRLTPILRNRHEKVQENTIDLVGRIAD
RGPESVNAREWMRICFELLDMLKAHKKGIRRAANNTFGFIAKAIGPQDVLATLLNNLRVQERQSRVNTAVAIGIVAETCA
PFTVLPALMNEYRVPELNVQNGVLKSLSFLFEYIGEMAKDYVYAVTPLLEDALTDRDQVHRQTAASVVKHIALGVVGLGC
EDAMIHLLNLLYPNLFETSPHVIDRIIEAIEAIRVAAGPGLVLNYVWAGLFHPARKVRTPYWRLYNDAYVAVADAMVPYY
PNLDDDISDRPELAIIL
>NODE_1_length_552646_cov_38.83.g82
MNGDSYSSRARGAKEMTVATDTETVVIGIAAALDHQTIVEAIAGLRETSMHTLQVAATAIGNARTDTHRGATVGATVSMN
GDSYSSRARGAKEMTVATDTETVVIGIAAALDHQTIVEAIAGLRETSMHTLQVAATAIGNARTDTHRGATVGATVSGTVT
EALTAEMLDVTMTRGPTDETEMDTTIAEEEDEESERGVKREPTPDLTDVIPILERKRRLTQWDIKPPGYDLVTAEQAKLS
GMFPLPGAPRQQPMDPTKLQAFMTQPGGQVTSAGLKASNSRQAKRLLVSNVASGVTEDALISFFNLQLNGLNVIESSDPC
VLCQFSQDKAFAVLEFRNASDATVALALDGITMEADDAQNGTANGGNHGLTIRRPKDYVMPALPDEMPYDPEVISNVVPD
TVHKLCITNIPSFLSEDQVIELLAAFGKPKAFVLVKDSSTEESRGIAFTEYLEPSTANEPALNSLNGMDVGGKKLKVTKA
SIGPTQVANFDVGITAISGLASQTSNDIERSSVIQLLNMVTPEELLDNDDYEEICEDVQDECSKFGKVVELKVPRPSGGS
RQSTGVGKIYVKFDSEESATKALTALAGRKFADRTVVSTYFPEENFEVGAW
>NODE_1_length_552646_cov_38.83.g83
MGRLHSKGKGISASAVPYSRAAPSWLKTTPEQVVDQICKLAKKGATPSQIGVVLRDSHGISQVKVVTGNRILRILKSSMG
RLHSKGKGISASAVPYSRAAPSWLKTTPEQVVDQICKLAKKGATPSQIGVVLRDSHGISQVKVVTGNRILRILKSSGLAP
DIPEDLYMLIKKAVAVRKHLERNRKDKDSKFRLILIESRIHRLARYYKTVGVLPPTWKYESATASTIVA
>NODE_1_length_552646_cov_38.83.g84
MAEDEHKPAVDVPQVSISNNEASNPPSQQSQGNDVVMADVPTDQASPAPAAFAPSPAPGRTGTPAHGSRAASAHPDSGMA
EDEHKPAVDVPQVSISNNEASNPPSQQSQGNDVVMADVPTDQASPAPAAFAPSPAPGRTGTPAHGSRAASAHPDSGFTMP
SEPPLHGDSTRRYLNSKVTGALLEGMKLLAKEKPEDPLRVLGEYLIQKSRELEGTG
>NODE_1_length_552646_cov_38.83.g85
MDAFVQRRSDADAEARDARRSLGDASSAASRPSKRVKRDNGTDSESEEPSELPVEYGPQEAVAAEAFSDETDQRRNKEMD
AFVQRRSDADAEARDARRSLGDASSAASRPSKRVKRDNGTDSESEEPSELPVEYGPQEAVAAEAFSDETDQRRNKERVTE
FENALPPTETNEEAITEYETLRSSQNNAGEDSSKVKAAPLWIKGRSSIYVDAFNLALDTVLEEESSLFSSKESEIFKQWR
SLNYEAQYLYVRLFLRKTAAWHRSSRLGYFNDISDHDSAIATLQESRTLPLEHEEESPVEDKLETTGAVNTFSFADASED
YLDTIEEAASLLYLDELKALAKEAKIQGKTKMDMIKALCRMSQQQAGLLSLGISRQNSRDSNASEGTDHPTSTKILDIFE
RVYPRWKVLVEEETEKERQVYEMGEGAYLRRFNPAHSYTRIIVKAAFVLGKLKRYAREHELLTELLEQRLFHLSRRGSWY
QRKALLEEHYMPSLDPELTTHELEQQKKRWRAIAVSTCETGLQDPDCHLIHHYDLQKRLVKLEKKLRIPKRLQHDFGHVR
LADPLELSVEGIQLKKPPPPKPGGQAQSTRTMWLDDSDSGGVCTVEEMCLNHFRSQGWKGYHAEGGIIRTLFAYLFYDIL
FLYIPNVFQTAFQTCPLDLHTDAFFPARTSEINHRLVEIANGEGERLLRGVWEREHERRTSVIGLNWDFPVEDLTELVRC
FQGSALAALCKAMAQEYRQRGGGIPDLVLWRMAQDEEADSTDKEPGKARGEAMFVEVKSANDRLSDTQRLWIHVLTGAGV
KVALCNAVAKEIREID
>NODE_1_length_552646_cov_38.83.g86
MPAATARPKLGKLSTPVTSTFPSDIHSANTATPRSALFAYKPDPSYIKTPISPPLAYTDFLSKALSLNSPALAPGEISMP
AATARPKLGKLSTPVTSTFPSDIHSANTATPRSALFAYKPDPSYIKTPISPPLAYTDFLSKALSLNSPALAPGEISPDSA
PTSAASDKSETSSTDGRPSPASSAASSKPSSPASATAVPPTPFTAPLPMSAPPTGANCFPSLKVPPSPAISNLDSPLSSR
LIGSPFSARSIHSVFDWDAALKARLGEVKKQKSSRVSVRHIREVVTRTVTYTPKMDPAPRGKRRKVE
>NODE_1_length_552646_cov_38.83.g87
MMEYAQYPQQQHNSHAGYANSAVGASITSPTSHGITQHAVQSSPIASQQQQQQQHQPGQAPAHGMYQPQYGVPQPSMQMM
EYAQYPQQQHNSHAGYANSAVGASITSPTSHGITQHAVQSSPIASQQQQQQQHQPGQAPAHGMYQPQYGVPQPSMQPVPY
GMPGIQAAAMAATAAASGSSYPYMHPDPSMPHTSPRMPNAKKDGRPSPRMNSISQIPGRRMSQVTSPGVPSAPGMMSHGG
PRPPPMPPAPAMQHPQSPEMPAGAVEESPLYVNAKQFHRILKRRVARQRLEEQLRLTSKGRKPYLHESRHNHAMRRPRGP
GGRFLTAEEVAAMESKGELDPSGKGPEDVSPSKSSETSSGKRKSESGPSISSKKPKTQAESAEGNPEDDS
>NODE_1_length_552646_cov_38.83.g88
MAGAVRQPIDEKAFAKYLEENVPVIKTPIDLKQFGFGQSNPTYQITDATGKKYVLRKKPPGKLLSKTAHKVEREYRALMA
GAVRQPIDEKAFAKYLEENVPVIKTPIDLKQFGFGQSNPTYQITDATGKKYVLRKKPPGKLLSKTAHKVEREYRALHALE
TTDVAVPKTFCLCEDDSVIGTPFYIMEFLDGRIFEDFLMPGVSPADRTALWKEAIQTLARLHAVDVAQVGLDKFGRASGF
YSRQTQTWATICISQSKAVDVETKEPVGQLPHFDELVGFFKDERLQPKDRATLVHGDFKIDNLVFHKTENRVIGILDWEM
STIGHPLSDVCNFITQFYLARSPGASAYSDSEKFLPGATPGLPQPDEILQWYTEVSGYDPRPELSWGAAFNIFKLAGVCQ
GIAARYAARQASSAKAKMYIGTRGPLAEFAWELAQQARDAKARDSKL
>NODE_1_length_552646_cov_38.83.g89
MAERRRRLQLSVPPDERRPLLSRLSTEHENGEHVFSCRTNPHSDLPVYTNIHRIRRDIVSVVEDYLTLEQLRDVKINVMA
ERRRRLQLSVPPDERRPLLSRLSTEHENGEHVFSCRTNPHSDLPVYTNIHRIRRDIVSVVEDYLTLEQLRDVKINVTVIR
PLVDKFYELGDVSIEPSS
>NODE_2_length_547962_cov_41.29.g90
MAEPTPPTELGRLRVLSSAAGVRVSPLQLGGMSIGDAWAGMMGSMDKEAAFKLLDAFTAAGGNFIDTANNYQNEQSETMA
EPTPPTELGRLRVLSSAAGVRVSPLQLGGMSIGDAWAGMMGSMDKEAAFKLLDAFTAAGGNFIDTANNYQNEQSETWIGE
WLTARKNRDSVVLATKFSMDYRSHAQGTGVPSANFAGNSRHSIHVSVRDSLKKLQTDYIDIYYVHYWDYTTSIKELMDSL
HVLVQQGKVLYLGASDTPAWIVAAANTYAIDHGKTPFSIYQGRWNLLHRDFERDIIPMARQFGMALAPWDVLSGGKFQSK
AELERRQKSGEALRSFAGKPAHQNADEVKVSEALAKVAAEHGTESVTSIALAYVLSKASNVFPIVGGRKVQHLQDNIQAL
SIKLTPAQIEYLESVHPFNPGFPHNFIPADPNVTGKSFLIGRTNAMKFPNANQPTSI
>NODE_2_length_547962_cov_41.29.g91
MAKSKALAVLAAISRCGLVIAAPLETAPELTFDYVVIGGGPGGLTVATRLSEDPNVSVAIIEAGTWSQSVTGNQSQVPMA
KSKALAVLAAISRCGLVIAAPLETAPELTFDYVVIGGGPGGLTVATRLSEDPNVSVAIIEAGTWSQSVTGNQSQVPAYDF
FYNGKSANDTNPLVEWDFVTSPQAGINGQSVHYTRAKSLGGCTNLNYMGYTQTAKGALQKWADTVGDSSYAWETAEKYYK
KSLNFTGAIENRDLRNVTTSESPGSISVDGPLHVSYASWAQSFSTWVALAMDSEGIPSTDAFINGNLNGSSWLTSTINPT
NGHRESAATAYLQPVLSRQNLKVFDLTLGERILFDANKTAVGVQVTTGNQTYTLNAKREVIVSGGTFMSPQLLQVSGVGP
ADLLKKHNIPVVADRPGVGQNMGDHVFFGIAYRVNLETATSLEDPATMLQAEDQFNRDGTGPLSSPGGDYAGYEKIPQSL
RSSFSAATLEELAEVPADWPEMQYLTLPTFVGDFESATAASPDDGFKYATLLATLIAPSSLGNVTIASPNMSDKPIINPN
WLTTQRDIELVVAGFKRIRQILEAPVMGNITIGPEYYPGSAVQTDDEIHAQVQTSFNTMYHASASCRMGKSSDPDAVVDT
HARVYGVKNLRVVDASAFPFVLPGLPQASVYMLAEKIADDIKNGN
>NODE_2_length_547962_cov_41.29.g92
MDSSEQSHLAGASSPLDVKVPKSSSIVDVRVLDTNTRLYLKPGVFWEPILEGFEGPNAPVYCFLVSHGNRHIIFDLGVMD
SSEQSHLAGASSPLDVKVPKSSSIVDVRVLDTNTRLYLKPGVFWEPILEGFEGPNAPVYCFLVSHGNRHIIFDLGVRTDW
ENYAPNIVKLVKATTTVSTGDKDIASLLDDDDSGLGIRSSDIEAIVWSHSHFDHAGDPSRFPPSTQLIVGPGVKASSWPG
YPSNPDGVVLDSDAAGRVVREISFDNTGLRVGRFDAFDYFGDGSFYLLNAPGVLRPSQYLTLPQPTSSGSQHLSSYGGCP
GDLLTQLGKWKKSLQEPFFEVARGPLFPDHDAAVDTVAKIQELDAAGNIFVLIAHDDSLGDKLPLYPARLNNWEAKDLGK
ATRWLFCKELEHVKP
>NODE_2_length_547962_cov_41.29.g93
MGSSTRSVDEVLKTLNSIKPEDFAADGDRSNVLLAAYALVSRLETPWEAVARLYPDDGVFQYAKDYKGDLFKYYADHPMG
SSTRSVDEVLKTLNSIKPEDFAADGDRSNVLLAAYALVSRLETPWEAVARLYPDDGVFQYAKDYKGDLFKYYADHPKEGA
SFNHVMGGVMANQASWVNIIPAEAFINGSDPSQPLIVDVGGNVGHDIEKFRKEFPETAARLYLEDKPGVIALSKCPDPVN
KIPHDFFQPQPIKGSRVYYMHGVLHDWADEPARKILQMLRDALKPGYSKLLIHDHIVPEVSAHPHATSYDLTMMVLVAGL
ERTESAWHALLQSAGYKVIRVWRSPLAAQAILEAELA
>NODE_2_length_547962_cov_41.29.g94
MLQQHTQANGGTAYKLFSVITEDSGISELSYAPLYGLARAMKMEIPDLFGGLIEEDEGRFPLSAIKYAQGFDVVKVSNML
QQHTQANGGTAYKLFSVITEDSGISELSYAPLYGLARAMKMEIPDLFGGLIEEDEGRFPLSAIKYAQGFDVVKVSNGVAQ
TARLQPFQDIETKGAGVKPSLDPKGTYLITGGTRGIGLETATWMGERGARNIVLVSRRGLPVLKNEEKDADTDALVTRIA
HLRALGAVVHVLAIDISKQDADVTLRQALDNLALPPVKGVIHTAGVAGYRTLERCTTSEMDNDMSPKVVGALHLDKLFPP
GTLDFFILTSSVGQLVGFPGQLSYAPSNSFLEGLAARRRRQGDNSTSILWTCWDGVGMMAQSKSATRMITTGMQAKGLAI
ISKEEALEALDGIFSLKSDHVAVVRVLDLKKGDPPRHPVLSDIIPQRGDEITATSYPEHAVAIVGMACRTAAGDTADDLW
QAIASGKSMVRDLDPKRFPDAASKSEKLVGNFLRDTESFDHQFFKKSKRESAALDPHQRLLLETTYHALESAGCFGEDQQ
QEAETHDVADGGEITGCFIGMNAPDYPLNLACHPSSPYTGFGMLRSFVAGRLSHHFGWTGPSHTIDTACSSAMVAIHQAC
RAIQVGECTRAIAGGANLITNTALFDALRTGGFLSKTGPCKTFDARADGYCRGEAVGVLVLKPVARAIRDGDDIHAVLLS
TGNNQNINNTSITNPVLKSQKALFRDVLLRAGISPAAVSYVEAHGTGTRAGDPVEVEAIRQVLGGPDRRNTLHVGAVKPN
VGHSEGASGAISLIKVLLMMKHGKITPQAQFQTLNPNIPALEPDRMAISTSLKEWRDDLRLALVSSYGASGNNAATVVAP
PPPRLSSSQPLLESSTANASVSKFPIFISAASKSSLLAYFAKLKSQIDRDASTPEFIRNLAFTLAKKQNRQLQHVFSTTV
TSVNDLQTQLADPESHIITATSKPKSIVLLFSGQNGTAVPPAKALYESSVLFKSYIDECEEAMQSLGLPSLFPAVLEGVQ
ESDDLVLRHAAMFAIQYSSGMSWIASGVKPQAISGHSFGEWAALTVSGAITLKDGRASLIAKLWGDDTGSMVAIEADLVG
TGTTPAQNMQRFNEQHPDVKLDIACYNGPNNYVVAGRTSDIDLLETHLIERKASGEKLRFKVLRGMHAYHSVMADPIVDE
AAVLSASVTFKDPIYPFESCHEDSWTGPGPNVIARNTRGAVYFGKAISRIVDRLGSCTFLEAGFGGPIIALARNAIPQAQ
AQDQHGFVPINGKDPVRSLADATVALWKNGHTNVQFWPFHRSQRASYMPVNLPQYQFEKHNHWLEYTGFGGAEQDKSQSQ
RAGEYVFKVDTRSRRYHELVKGHIVVGSSLCPAAIYLELAAHAVALLNPGKNAETTVDAIKIFAPLGVDSKRSVRLTLTK
KTGSAWDFKLASLKDNEKPTSHATGVISLTNGSKSGSESSDRHMWDRLSTLLDDDTDTEALRGAMIYKVFSKMATYSPPY
KGLKYLVGKQGKEGAGDIHMPPSNLDASAMTPNKSIADPLVMDNFLQVPGIFVHSLRDAGEEEETNGEMSYICTGMDSVG
PLSALKGSARYRAYTRIVHEDSKETILDVFGFDKNTRKLVWSARGLKFSRVPRISLAKVIAGANPGTSVEIKEAPVKAPS
RPADVQTFTPKSSYQSPPAAITAAPIAPKKPKAKKSGQKPVFVLGGVQQLLSKSLDIPVEDIIESATLEELGTDSLVTSE
ILASISDTFKVDISNDEFTKIVDVASLCAFISARVGGGGDDAGVEIDSSEEEEEYQQPEPVFEPTVEAVSKPSSAWREPI
FSILSHSLDIPMEEIQMDSNLEDLGADSLVASEIISNLNDAFNVDISNSEFSALVDVASLCKLIGATLGVDSAQTPTSSG
SHGQSASINDISMTPYTGATTPAVAEKSTLERSGGRITHTAFQQIRRNFDAHAKDTKFTGYWDQVYPPQLETVAAFITEG
FAKLGCLIENFKRGEKLPALQGTLSKYHREVPRLWDILEEAGIVEKTKAGDYVRGPTPLHDPNVKSAVELSADLIARFPQ
YASTHGLPDLLGPHLAECLSGKADAVSLLFGSDKGRLLLEDFYANGPDLLATTRVLCDFISAAIHLQASDGEPFRILEVG
AGTGGTTKHLVPLLQATGLPFSYTFTELSPSLLARAKKTFKGVQGMDFRKLNIEEEPPQELLGKYHVVVSSNCVHATRNL
NVCLTNIRKMVRPDDGAVALVELAQKLAWYDLVWGLLDGWWLFDDGRSYALQSPWAWEKVMNDSGFAHVDWSEGSTRESR
GVRVVCGMVAEPEKQCSAKATSTLLHRGARASGGRNVFLAPDGFGSGAVFGALGPLLSSAEEVSVYALNSPFLKNKPDAL
NIPTIEELAAIYVGEIKRRQPEGPYLLGGYSVGGVVAYEAARQLLEDGNEVEKLFLIDTACPTIASTLPDSLCEFLDSIA
QEKNGESSRGKVVENNHFTLARQQVAAYKVSKLPGRKLPQAVLVSAKEGADKQDTVRRPEVKPEEQRITEWFLDDRVDDG
SLGWDELLGSVSVVRADGNHFSMMTPAKVNTWASTLADLLGP
>NODE_2_length_547962_cov_41.29.g95
MSLDLRYSDATALAELIRTGKVSAVEVMQAHLDRINSLNPQLNAIVTINKNALEDAKAADAAVQSSTKNLGPLHGVPFMS
LDLRYSDATALAELIRTGKVSAVEVMQAHLDRINSLNPQLNAIVTINKNALEDAKAADAAVQSSTKNLGPLHGVPFTVKD
SIDTAGVATQRGSPIFEGRVPSSDAVSVARMKAAGAILLAKTNLPEFSYACETENLLTGRTNNPWNLEKTPGGSSGGESA
AIAAGLSPIGLGTDLSISVRGPSAMTGIMALKPTHGRIPMTGVWPREPRRFWHTGPMARSVRDLALAYSVMAGPDGQDAF
SSLGANFDAGVGATPKRQLKVGWLVEPGFGPIDREVGSTVRAAAEALKAAGCAVESVRIPALEQDFALDVFLRIHVNEMK
PPMVKITSGQPEEKIFKNARGMLNTPETPMADFVDAEQAIDRLKDGFAEYFQKYDALVCPVIPVPSHGHAIEELTIDGQT
VSNFNICSTTTPFTVTGLPGLSIPFGASHEGMPIGVQLVSSWHTESTVLHLASVLEKVSPVKGSHPNI
>NODE_2_length_547962_cov_41.29.g96
MTQPKVFVCGITGTQGGAVARRLLSENVAVTALVRDPSSPQAQSIEALGAKLFPGNFDDISALERALAGCTAAFLNFSMT
QPKVFVCGITGTQGGAVARRLLSENVAVTALVRDPSSPQAQSIEALGAKLFPGNFDDISALERALAGCTAAFLNFSPDFN
DWTAELRWAKSIIAAARNAGVKHILYSSGFAVNAPERLEHWDPDSVMAIVLLSKQSIEKEVRDAGFNYWTILRPGNFMAN
YLPPKVIMYGDLPQSGIWHTALLKETTLPMVDEDTIGRFTSAAILNPTKFTGQEIELADELLRPEQILERLSATAGRQLK
AEYMSDASIEEKKSNPFILGQFAMRDMVQFVDMDKVQSWGVPMSSFYAFLERNKEFVKKTYQQAA
>NODE_2_length_547962_cov_41.29.g97
MSFTARERYNPPPRKKSCAACIKAKRRCDFAVPACLRCSQRQIQCEYPSRTPQAKVKASNRVAFEPTPLQHMAVPDGAMS
FTARERYNPPPRKKSCAACIKAKRRCDFAVPACLRCSQRQIQCEYPSRTPQAKVKASNRVAFEPTPLQHMAVPDGALGDD
CTEGAKPMACQFEPATSVDEEASQQCRHGFLSGLATLDYGAESHDYDVVQQPSMLTAPATKGLHDRLTEVIARRLQFSLD
QIQKAPRTMVMEMQTPWSHPLLYADSMPRSMQDSLAHTQALLLYQIIRLFDGNISARASGERTIPILETSAIGLLAHVIF
DTEGNCSDRFSECCLATLSDLWKDWIFQESARRTLLFTFFFLQAYRVLTGSQNLYQCDGRLGLCHSWMVSEHLWQAETAL
DFRNAWRQSNHFLIIDGQFTAMLSEAKAGDVDLFGKMLLSAAVGIPELEAWFASRGGSLK
>NODE_2_length_547962_cov_41.29.g98
MKVSALFWLLPVAVASTRGHQSPVIPTIEGPITGGTHGHPFSAWVGDISDIGYVEEEYFISGQALRYNVTGNLTIDGKMK
VSALFWLLPVAVASTRGHQSPVIPTIEGPITGGTHGHPFSAWVGDISDIGYVEEEYFISGQALRYNVTGNLTIDGKWTLV
PIDPANYKTRILIRRPAKESNFNGDAILEWINVSAGYDLMISDGPGVYDAGYAFVGVSAQIVGIVGYQNVTGMAPLGLTE
WDPARYGSLNVPDDRYSYDIYTQAANLLKSGQIPGLKARNVIGTGESQSGIRLNAYANGVQPISNAFDALIPVISFGQAS
DFSRLIGAPYTGTTALAPAVPTRIRTDLRIPVHQINTESEALYVYVQGCRQPDTTLYRYWENTGGAHANLLVLQRTAALA
ISDQLPNKIPVNSATADPVSWLPPLDAAYRHASRWIRTGIPPPTFPLMEIGPSASMPLGVDYIRDSYNNTKGGARQPEIT
VPIAAYNGTFIGVRTNFSDATLKSLYPTNKDYVTKMKVASSAAVKNGLILGYQATNLVNAAINANVPPS
>NODE_2_length_547962_cov_41.29.g99
MDFLNPMILFALKVAPALASGNVMIIKASEFNPLSSLRLAELATEAGLPAGVINVLIGGADVGNDLATHKRIRKISFTMD
FLNPMILFALKVAPALASGNVMIIKASEFNPLSSLRLAELATEAGLPAGVINVLIGGADVGNDLATHKRIRKISFTGSVA
TGKKVQIAATESNLKRVTLELGGKSPVIIFQDANLDNAVRAASNFLAFNGQGCILGTRILVQEDISVTFLQALKQLIEEH
TKTLGSDPMELSTLSCPIFHVQQYKRVAEYLNLGKQEAEVFVGGSVCQHPGLYVEPTVFVNPQPGARILHEEIFGPVAVV
QTFKTESQAIEMANDTEYGLGAFIHTNDISRALRVASKIQSGTVSINTTENMSPQMPFGGSKNSGLGRENARYALMAYTE
PKSIFIRTLGETE
>NODE_2_length_547962_cov_41.29.g100
MNRLASSMTEPIRASQNSTANPGQTLVEKTFIHVSWGWLALPIALAVLSFVLVIAAIAVTRQSGVEVWKNEVLPLLFAMN
RLASSMTEPIRASQNSTANPGQTLVEKTFIHVSWGWLALPIALAVLSFVLVIAAIAVTRQSGVEVWKNEVLPLLFAQMRG
FEAEEVDIGGASGNRILEERGLRLRANLSHPDELVFAKGG
>NODE_2_length_547962_cov_41.29.g101
MSIVLASFIFSIGGILQVVNTHSIGAFYAGRVISGFGVGAATVLVPMYSAEMAPKNMRGQLGSCFQLFFALGVCVSYWMS
IVLASFIFSIGGILQVVNTHSIGAFYAGRVISGFGVGAATVLVPMYSAEMAPKNMRGQLGSCFQLFFALGVCVSYWINYA
VQTRVPSSTLQWQIPIGLQLVPGGLIGLGMLLVKESVRWLAKQGRNEEALTNLIWIRGGDSPEVQAEFEEIRSSLDEESR
LTEGISWKELLLPVNRFRVFVVVTMQLGVQLTGNTSLAYYAPQIFAAVGAGNSSLFVTGFFGVVKVVSVSVFCIFVVGRI
GRKTAFMGGAAAMGILMLIIAIIVAKAPPTGHITGSSIAAIIIVYCEAASYNLSWGPVSWLYLGYIGSKITELAIADGYI
VRGLSRAKADIVIHLVDTWMAHFNEDYSAVVRDNNLAIDAIVKGIQGTMKPLIVASGSAIVKPDPEHNETDETSPLNIDG
INRRYESEQYALDQESEGVRVYSIRLAPYVYGHGGSGIALFMHRALQRGTSVYVGDGSRRTSTVHVNDAAQLFLLVAKQT
PASSIYNCTSDDYVTVGDLAKAMAEALGIPVKSLTEEEAIAQLGPVFGKFISLENIASSAKAVGELGWKPKEVGVLEDIA
AGSYVAVAESLKSDRLEYWNPHSLGYRFFAEARRLWELEAGQKSSITTVQAGMVINIMYNMYSMDKIGMTYGVQAIAMAH
DLKLFDGPTSKNRRKQRGYDFTAWSIFFWMKESVAGYLEALESWSSSLPMSLKPSEIVFPFHLKLHLAYHNIVINLCEVS
TPDGDAEIPAQSGGGVQWQLHLSRISFETIGQMGSDDLNALQSLTTTCNEDVGTPQIRARHVQAQYPVNIVNMTDYPQNQ
RLGSLIKEYSELAIVEAASPSTSDLSNTP
>NODE_2_length_547962_cov_41.29.g102
MASTATETKRPNFLIILADDLGFSDPACFGGEIRTPNIDRLAKEGVRFTNFHAAAACSPTRAMIMTGTDHHIAGLGNLMA
STATETKRPNFLIILADDLGFSDPACFGGEIRTPNIDRLAKEGVRFTNFHAAAACSPTRAMIMTGTDHHIAGLGNLVEWS
RASAQAAGKGKVVSTAPQRGMPGYEGYLNEKVVALPEILQQGGYETFMSGKWHLGMTKERSPTARGFERSVGMLAGCCNH
YAYQPPGSENDLPGFMQTSHIAVHLEDNEYLKSLPDNWYSSDYYAEKMIGYLKDRAGRKDEKPFFGYLAFTAPHWPLQAP
QELIQHYRGQYKDGPEALRQSRMKRMIELGLMDPNTQPHPVVADEVTEWENMTEEEQAKSSRSMEAFSGMVESMDINIGK
VLDELEKQGELDNTFVIFLSDNGAEGAAYEAYPMIRGPLLEHLDKYYDNSLENIGNANSFVWYGPRWAMAATAPSRLYKA
YPTEGGVRVPAVVRYPKFKKEGISDIFATVMDLGPTILEMAGLTHPAPEWKGRKVVDMRGRSMTKWFNGKDETVHEKDFV
QGWELLGRGAIRKGDWKAVFIPKPKGTEKWQLYNLDKDPGEVNDLAEQEPEILKTLLVLWDQYVLENGVIPMQPELGEYV
EALEEQMTEQGWMEYEFWHPGAIQNPEKFIKKPPRFPSQRPQKAAWMD
>NODE_2_length_547962_cov_41.29.g103
MQVFLVTGCSSGVGKELAKILYSHNAKVYITARSTKKAEAAISDIKAAHPESQGELIYLHLDLNDLSSVKKSADEFLRMQ
VFLVTGCSSGVGKELAKILYSHNAKVYITARSTKKAEAAISDIKAAHPESQGELIYLHLDLNDLSSVKKSADEFLRLENR
LDVLWNNAGVMLSPTGTKTKQGYEEQMGVNCLATFLFTQLLTPLLISTAKTAAPGSIRVIWVSSSATHRSPPGGIDFNNL
DYKKDIGKWAKYGISKAGVYYYATQYAKLHRNDGIVSVSLHPGNLKTELQRHVSSLQMVVINMMVYPPINGAYTELFAGL
SPEVTLEKSGAWIQPWGRFSSQRLDLVEGSKSKDEGGTGIAEIFWEWSEEQVEPFM
>NODE_2_length_547962_cov_41.29.g104
MSKKTVPANEVTKRTVETRSQGVVHTDEKGDYLLSSTGRRVPVVYHNETLEAELNSSPIEKRQSQTFNPPSNCVLDSGMS
KKTVPANEVTKRTVETRSQGVVHTDEKGDYLLSSTGRRVPVVYHNETLEAELNSSPIEKRQSQTFNPPSNCVLDSGTCQS
LADSGQLRALCVDCEQGLGNGVKASGSSMIDCRNSGGPCPVTFSDSITVTDTISESITFGATIGDTGKDGANGNANFNFG
ISVSIATTHGTSEGLLIPQGKIGFVQFQPQAQLGTVVTTSSQGNVCDSAGLNKICGAQPGILVSSNNDADGQYSVVLSS
>NODE_2_length_547962_cov_41.29.g105
MQYLAVLPLLYTAAAALGINCRGNANCVGTPECRLADLILQVSQQDPSTSYSPGQHIACCGIPGGNICAFTQGISNSIMQ
YLAVLPLLYTAAAALGINCRGNANCVGTPECRLADLILQVSQQDPSTSYSPGQHIACCGIPGGNICAFTQGISNSITAGE
ALGMLQGLESHGCGQCGSIPFKDNNVAEGQLTVNWTDH
>NODE_2_length_547962_cov_41.29.g106
MAPIGVQAIYHDDKELGSAEIAASLGIPYIHSTAATSSIEEVASANGSGHRWFQLYWPKDIELTKSLLSRAKQNGYEVMA
PIGVQAIYHDDKELGSAEIAASLGIPYIHSTAATSSIEEVASANGSGHRWFQLYWPKDIELTKSLLSRAKQNGYEVLVVT
LDTWTLAWRPSDLDNGYVPFMKGVGTQNGFSDPVFQEKYRKTAGKEIEDDVVAASSAWNADLFSSQGDRHTWEDVAFLRS
HWDGPIVLKEVLPEIVDAVGDKLAVLFDSGIRTGSDIVKALCLGAKAVLVGRPWVYGLGIAGKKGAQDVLLGLLAPVYKE
SKIGPALALSLKKHHGISSTVYELQPKYGVRGVNITLAPNAVRVLQHVGVYDTVRTQGYSYENLHMSNARSQALGTLLQG
SPKHFNFASLRVHRAIVQKALLDELKAQGIPVVFGKKLVQLHEDKEFVELEFADGTKTRASFVIGADGVHSRVRDAIMDT
ETSYSGFMGIIGMGVKRETLHKSAAQTPLPSFIFGGRGFVAVMPSDYKGTVVDFFSTMPYPARSRKEWDELANDKTKVQE
ILQQRFGDQWPKFICDITMEYDKEGLYLLPFFEVPPLERWTSIKRRVILIGDSAHAFTPQGGQGAAMGLEDAETLSHTLA
HPDFASDYMRLLGAWERHRSDRLRLVKDFTDLNGRLRTPDTALVQWIKEMLIWSRFKWTGQLGNLQWLHGYNAEDIVRVF
>NODE_2_length_547962_cov_41.29.g107
MAGITAALSLNVPHDLPDGTYKAYIDDQGREVHELVSLPGNTIQAKISNATKWITNEHKLEEIHASMVAARSLSSIEKMA
GITAALSLNVPHDLPDGTYKAYIDDQGREVHELVSLPGNTIQAKISNATKWITNEHKLEEIHASMVAARSLSSIEKRGKT
YRSQDYGFGVGVLEIWCGCGYNLNHGDCDAAVNELKRQTGGGQSIALGLAFYAIRGGVVAFSCATWPDSNDTYGDPFEWD
VEEITLSLAAITKLCGWYVAGTSNYMDWAPADWNSPLIGYMQYFNGLDFCAAANGAAAGSC
>NODE_2_length_547962_cov_41.29.g108
MSLMKAVDIRGGTGERDALFINDQTPKPTPGKGQALVKIKAFGINRMDIIQRNGEYPVPPQAPKTLGVEFSGIIETFGMS
LMKAVDIRGGTGERDALFINDQTPKPTPGKGQALVKIKAFGINRMDIIQRNGEYPVPPQAPKTLGVEFSGIIETFGPGNH
STFNEGDEVLGLAYGGAYAEYIAVSSKMLIHKPRALGATAAFNYKTQDWVSEIKEATGGKGVDFIIDYVGADYFQKNLDV
AARDCRIVLLWLLSGGKVPDADISQILFKRIRIEGSTLRSRDEEYQGELRDKLETYMPEFEAGRLKTMVDKTDKCLVELL
ADYSLSSEIIRINKSKSFTSPSNGTDGPSLW
>NODE_2_length_547962_cov_41.29.g109
MGAFTDYAVTYAHGAWKIPDWMSYDEAATYGVGIGTATLALYQTLALPPPVVDDEGKIAAKKQKKPVYVLIAGGVTATMG
AFTDYAVTYAHGAWKIPDWMSYDEAATYGVGIGTATLALYQTLALPPPVVDDEGKIAAKKQKKPVYVLIAGGVTATGTIA
IQLAKASGLTVVTTCSPQHKDLLLSLGATAIFDYNSPNCAIEIRNYTDDSLQYALDCVTEAGTMKMCYDAIGSAGGRYVG
LEPLATHIQYTRRTVRADWVIGRTLSGLPLDLALLKLHSVRIEPLLNRRNAYHDMSTADIITGTGGLDASIIYELDRAEN
VGNAFSETRDSFSGIVTTRSSLSDLFALAAVFAIGACSNGTMIIPLRAGRIDAREAGPAGVPEPQQDLASHTASFARQGF
NATEMIELVACGHTIGGVHGVDFPEIVPFVPNGDPDDEHTSTFDTTTRFFENKVATEFISNTTKNPLVSGANVTTRSDER
IFNSDGRVTMGKEVALTEPIDYYPVKPRAAQIDINANGTMTFSGVIRVEDALLTSPNTQVRLHFVPRNGSQCSDATPCSV
TNGASVIYDNNGNGFPTGESLQPQYKLSTQQTFLIPGPDNTFISKQQLNLTVAVLNAEQFTNVTAIFYEHKIPGVEGTDF
TYYTTSAGGKYLK
>NODE_2_length_547962_cov_41.29.g110
MAKSEFTTEPIAIVGSSCRFPGSSSSPSKLWELLKNPKDILKEIPESRFNPEGFYNDNGEYHGSTNVRHSYLLDEDFRMA
KSEFTTEPIAIVGSSCRFPGSSSSPSKLWELLKNPKDILKEIPESRFNPEGFYNDNGEYHGSTNVRHSYLLDEDFREFDH
NFFNIHPKEAESMDPQQRMLLEIVFECMEAAGYSIQEMKGSQTAIFVGQMTQDYSDLLLRDVDSAPQTVIHDRHGLFVKF
GSVASCRANITERRVIAGGGSWCEFDSRP
>NODE_2_length_547962_cov_41.29.g111
MYVSSSTAEGLIEKLDDVESKSNSIATKGIHVTEDLPARILGVFTGQGAQWPSMGRRLYEKSATFKHTIDRLEDSLKNMY
VSSSTAEGLIEKLDDVESKSNSIATKGIHVTEDLPARILGVFTGQGAQWPSMGRRLYEKSATFKHTIDRLEDSLKNLPDA
PSWSLVSELMAPPEKSRIHEAAISQPLCTALQVALVDLLYASGITFSAVVGHSSGEIGAAYAAGYIEAADAIRIAYYRGV
HAHLAGGPDGQKGKMMAVGMGLEQARAFCSQEKLAGRIHVAASNSRSSVTLSGDADAVDEAKELLDSQQSFARLLKVDKA
YHSHHMQPCAGPYLESLKKLNIQIKTDKLKCKWYSSVYGSNGRSIDDTDAFKDIYWVDNMVKPVLFSQAIDRAVTEEHCH
DIALEVGPHFALKAPASESLKNLTGLDIPYSGVLSRGQDDMEAFSDALGFIWSKFQSPSPVVDFAGFRKACFGDDVGRAI
TLKGLPPYPWDHASKLWKESRKSRIYRSRKNPIHELLGYPTSHGNNREVTWRNVMRIQEMEWLRGHIFQNQVLFPAAGYV
SMAYEASIRLAAEQEEVRLVELEDLVIHRAITLEDDAAGTEVTFTIRVIDRTSDNITAEYSCYSCKVDGEVTEHSESTNF
TGRAIVRFGKPAVDALPARIAPKLPMKPVGVDRLYKYMEQVGLRYTGDFTIEAVERRLNVSTVTLKRLDNNRLRLHPATL
DAAFHGIFTALAFPGDGQLWTPYLPTNVRRVRINPAALEASAFADTASELLADCYLRDANSKKIQGDVDITSTAIGHPQI
QLHALTCSSFTKATPQNDRKLFAKTVWKRDIASGIDPEKIEYLTEEEVEYGDTCERLAYFYHRRLRDAIKPEDIPKMDEH
FQIQFDWIVNYLLPKIEAGQHPRIKKEWVTDTAEDAAAWRTKYPGMVELQMISALGEVQPSILRGELPALQVMMQDDMLT
RLYAEAVPFRQTYSHLVTVTSQLAHRYPRLKVLEIGAGTGGASVHMLKELVGRCHSYTYTDISAGFFEAAQERFREYSSM
MEWAVLDIERDPLGQGFEEHSFDVIMSSNALHATKSLKKTLANCRTLLKAGGYLILNEVTNDAVLPQFISSHLPGWWLGR
DDGRIYCPTTDEERWNKDLLATGFSGVDAAYRDYHDPKRYLASLIVSQAVDERINVLRDPTAWTSAIPPVDDLIIIGGQT
PQVEKIVQAARDLLQPIASNVSLINRLEDVREVPDGATVLVLSELDVPTFQDITPERFSGVQSVFKDSKFVLWATQGCRA
ENPLSNMVVGLGRAAMHELPNLRLQFLDVDTITPEPRLFAETLLRTICVNSGDFEDVLWADEWELAVEKNGLYIPRIVAS
NEMNDRLNSVRRDITSPLSLAENRVEFVAAEGSYSFQRVQSSINAVISSELAQMVVHASSLLPIRARNSKALYLCLGTVV
GSGRKVALFSPSVASTLNAPVTDLLPLPQDFDLATESQVLLGTLISESIISGIRWRIWVHDADVLLAKLIANVAAAQGID
VFFSTSSEEDSNFDPAQVFIHSYANERDILSLLPENIEAFVNLGQENSVLTHIVECFESPNAMRSVREDDAILFNYGRGD
LLKIARHHASTRAPKFHIDNASISVAEIKKLDGQASLTTILNWNDAKSVDSKISPLRPSDLFVANKTYLLVGLASQLGMS
ICDWMVKHGARNLVVTSRSPGRVDTSVLGDLRRRGANVKVLPLDITDKEGLLRLHKEVSETMPPIAGVANAAMVLNDKLF
TNMSLEDFEVALRPKVKGTQNLDELFHSTPLDFFICFSSLTCVMGNPGQSNYAAANMYMHSLARQRKQRGVAASIIDIAF
LLGVGFVDRNLEQYEDHLKKFGYMRISEPEFHGVFAEAIAAGQPTSKEDPEIIIGIGEEPNAPWYSNPRFATYVRHESNE
EDSDNQQAQSSQSVKGRLAAAKNSEDALAILQGACAEKLAMILQVHADVIDHSTPLLVLGIDSLVSVEIRSWFLKEVNVD
MPVLKILSGASLAEICQDALVLLPPTLISSAETSAPTADATPAINNDLLSSANMQKLKVPSSAPTEVSTLKMEDNASALM
SRASTGSSSVSEVTSVEEPIYERVSEMTPGQSRLYFLNVYLDDKATYNVTMSGKLQGPFEMSRLKKALSTITKKHEGLRS
SFFLNDATGKAMQGVGKEARIAVEHKNIQDNAEMQATLDAMKTTEFNLETGVWMKIQVLPLSRTQHHIIFTFHHIALDGV
SWAIFLSELNKAYAGGDFSSPVQQAIDLANKQQQKAAPEKVQKELQFWKHVYRTLPEPLPLFPISRVQCRQVLKSYDTET
LDVMLSKSLVIQIKQASGEMHVTSFHFYLSSIAAFVSRCLGVNDFSIGILDANRATAEDMTTIGYFTNILPLRFKTTADE
SFSTLAKRTRDITLAALSNSNADFDTILDVLKVPRSGDQNPLFQIAVNYRLGGSRTMPLGNCEIEWTSTTDARNPYDLII
DISEIAEGTIISFTTQRYLYSAEDTNKLLTWYTHTVEGFANDTSREALGCLLATPSEIESAISLGRGESLEIDWKAPTLA
HRIQEIASQYPDSVAVKDGYGQQLTYSQMMQRVGQIASQLSNLPTGSYVGILLHPAADSICALMAILILGLVYVPLDLRN
PEGRLAAIVADCKPSAIIFQEETRTTAESLASTVEQSKAKLVCISNLSQDVQSSIQCVAEPNVPGFAIYTSGSTGTPKGV
LLTHHALLNQIWAISKVYRLGKEVVLQQSSSGFDLHLEQIFSALANGGTVVVASKEARGDAIEIANLIFSEGPNYTVVVV
DERGNPLPVGFPGEICIGGAGVASGYVNRPEETATKFIANTISRRQETAARGWDKLYRTGDKGRMLESGLLDFMGRLEGD
SQVKIRGMRIELEEIGNIIIESAGSAIVDAAVSLRSSDMLSAFVVFSEEFTGDKNVFLSQLRAKLPLPAYMCPTHIVAID
QIPRNASGKKDRSKINNLPLPSVDDIYSNILSMMRESAKYIALRYVQAPMGN
>NODE_2_length_547962_cov_41.29.g112
MRDQEPIIGNYVDLLIKRLHEHCIDGDKLDPITGEKAKRELNMTAWYAWTTFDIIGDLAFGEPFGCLERAKYDPWVAAMR
DQEPIIGNYVDLLIKRLHEHCIDGDKLDPITGEKAKRELNMTAWYAWTTFDIIGDLAFGEPFGCLERAKYDPWVAAIGKA
VRFSPVILGAKLLGYEWALRPLLSMLNKYRREHNRLCMEKLQRRMAMSAERPDLIEGLLQKAKDWMTVSTWHWAIYHSER
LWAKPFEFHPERFLHDPSFANDRLEALQPFSVGPRNCLGRNLAYAEMRLILARILFNFDLKLVNEEEDWMDQCTFILWEK
GPLNVYLTPVKK
>NODE_2_length_547962_cov_41.29.g113
MLSQLPPELAAMIGTYFNEPTFVGEDCLTLNVQRPSYIAKNAKLPVVVWIYGGGFEQGSTQQYDFARFVNSSITMDHPML
SQLPPELAAMIGTYFNEPTFVGEDCLTLNVQRPSYIAKNAKLPVVVWIYGGGFEQGSTQQYDFARFVNSSITMDHPVIVV
QMNWRVSALGFLGGKELKKEGNTNLGLRDQRLALEWIAENIEAFGGDPNRVTLWGESGGSMSVFNHMLINGGDHTYNGKP
LFRGGMLNSGAAGPAVQVDNPVAQKTYDTIVKAAGCSSAEDTLACLRALPYEAFMDASNVIPNMFNQDGIAVAFTPRPDP
SDNFFPLSPDVVIKENPPKVAPVSLLAGTMEDEGTMFALALYRQQTKDALVDIIHSIAPDCPRSVFEKLFSFYPDDPKHG
SPFGTGEANEIYPGYKRNAAITGDICLTFQHRVVLEALSDKIPSWSYLSAYGRQTPVIGTFHGADVALMATGFPEPLYLA
MAQYLLSFVYHLDPNVISKMDGGARPLPEWPRYDVKTKDMMQFTDKGLVIGKDDFRQDAFNYFNSKLHQLRW
>NODE_2_length_547962_cov_41.29.g114
MQRIISSEFFNFEYLRVLGTAPFQGSEVGECLEAAYKIRSNDPESWFRAWSEAAATSEEIAETSLRTGDREAARWAFLMQ
RIISSEFFNFEYLRVLGTAPFQGSEVGECLEAAYKIRSNDPESWFRAWSEAAATSEEIAETSLRTGDREAARWAFLRSSN
YRRASEFLLHHNPNDSRLVTAISQSISNFRKACQLFDSPVYFLEIPYEDGAKLPAYLFMPTEASTLPGKIPIVISTGGFD
SIQEELYYFTASGARTRGYATLSFEGPGQGIVVRRDKLHLRPDWETVIGKVLDQLEVVVHEHPERNLDMSRIAIAGASMG
GYFALRGALDPRISACISIDGFYDLSVLTRARVSSPLMTAIEQQYIADGVFNALLSIVLALDFQKKWEMGHAILATGITS
PAAAMRTWQKYSMALPDGKTRLSELKCPVLVTGTRDTMYVPWEAGPQRIYDELIRAHGSEKKHELWIPTGPGQGSLQAKV
AALAALHTKSFGWLDDVFGIKREAITVHE
>NODE_2_length_547962_cov_41.29.g115
MAFSFSTTVQGPSGPLNIVFGEGTPEQHLACCEVIVASYAPSFPASAIAEQEEYLSQHPLTLNQGTRFWCISLDDDTKMA
FSFSTTVQGPSGPLNIVFGEGTPEQHLACCEVIVASYAPSFPASAIAEQEEYLSQHPLTLNQGTRFWCISLDDDTKSVLA
LCKTIRRRFLVKDTDAAASMLYTSVGDFYLGDRASLPSTRLLTNEEIPALCERDVADLKATFEKTAVGPDEVHVAVIPSA
EMVSWLFEWGDFLNTKLRGGEAPFVHGAICEAADTWIYWHYGFKHMAISRVRTPPGVQSSPEVLAILLLDALEEARKWKF
EKVVVWEPSAELISAMDLISKMAGVEVETVARPNSITSLRWKNSDETKKTTLHLNEVYASC
>NODE_2_length_547962_cov_41.29.g116
MAPVLAIASVLAALPALTMGAAITPRGSDIVGGTTAALGEFPYIVSLSTGGSHFCGGVLIDSRTVVTAGHCTIDQRASMA
PVLAIASVLAALPALTMGAAITPRGSDIVGGTTAALGEFPYIVSLSTGGSHFCGGVLIDSRTVVTAGHCTIDQRASSVKV
RAGTLTWASGGTQVGVSSLTLHPSYTVDSQGVPDNDVGVWHLSTAIPTSSTIGYATLPASGSDPAAGTTLTVAGWGTTSE
NSNSLPSTLRKVSVPVVARATCDSDYDGEISNNMFCAAVAAGGKDSCSGDSGGPIIDPSGTLVGVVSWGQGCAERGFPGV
YTRLGNYVSFINSNRG
>NODE_2_length_547962_cov_41.29.g117
MYYGPSVDGDFVQDLPSVEFNKGHFARVPLMTNHDSFEGILFTNFSTTSFNENKAQWQKTWHSPTPKFWEGLSQLYPLMY
YGPSVDGDFVQDLPSVEFNKGHFARVPLMTNHDSFEGILFTNFSTTSFNENKAQWQKTWHSPTPKFWEGLSQLYPLSSFG
ATYYEQPFFRSLIFPLIALLAPLSAPGVDPSLWQTQQINGDANINCPTYYFAAAAQKYGVPAYKSIFDAGVYVHSAADFP
IFNVDIFTVDSSVATAVKDYFLSFIIRGDPNTFPSVSHQTRTHWPQYGQKNYAILNVSDTSIAAQSDPDASDRCDFWHSQ
SAIVRN
>NODE_2_length_547962_cov_41.29.g118
MARLTYISLLGLASSVLAAPQPALTGTEGTIASTIRIAGPTAAPNIHGLEIAAAPQFLTITVINSHGDAISTSHAHDPMA
RLTYISLLGLASSVLAAPQPALTGTEGTIASTIRIAGPTAAPNIHGLEIAAAPQFLTITVINSHGDAISTSHAHDPNGPS
AVSGNVGPGTMANGATAAFAVPTGWIGNVAINDAGWAITGDDSLIEGNFVVPQGSTEAVADVDVSYVNGFSVAIVCSCNG
QVVTGCNKNLFNLNSCGNNDGQNACVNPLRSDEGATSAAPFFAPCQHAAWTYVNDGAANSFGQCHHKALAIEA
>NODE_2_length_547962_cov_41.29.g119
MVFSSKKLSVAASLFTLALADPWPKRGLAANDDIPISQFGGSYNGHGSQVNWQYNWDSTTSQKQSWAEFVPMLWGTQSMV
FSSKKLSVAASLFTLALADPWPKRGLAANDDIPISQFGGSYNGHGSQVNWQYNWDSTTSQKQSWAEFVPMLWGTQSYHTT
QWFDNAWYWINNGGSGHLLAFNEPELGSQANLSPGDAANAWRQYMEPFYGHAQLGAPAVSNDGYNWISQFLQACSDCHID
FIPIHWYNDWTLEADFENWVNSICSLGGGRQVWITEFQAGGNADQEATFLRSAIPFLDNNPCVYRYSYFGTADNGKDLLQ
NGGPSLSSLGIQYAFSPYGSGSV
>NODE_2_length_547962_cov_41.29.g120
MRVISLLPFVGAAIALPTETPGAPPANNITAPDVNAIKAVPQDSFKSYQTGGLVRQSLKSEGSKSKRDWVCNTSPTFTMR
VISLLPFVGAAIALPTETPGAPPANNITAPDVNAIKAVPQDSFKSYQTGGLVRQSLKSEGSKSKRDWVCNTSPTFTWGDG
DNGGKGIFITNTDNDWRGFYAFHNNCDAIPYKYVWVAAGATQFLSFPDGWAGRIQRGVDATMNNGQAHWLGTWFEFSWDT
NGWGWSDVSLIRGCDGGVLVSSQDGSGAWKGFTQDILSNAPSNALDTKDDGQRVLAATEFIGGAINTPPRDWELQQVGSQ
YVYVDDDHGSPVIASTNGRFGTTWPAGRA
>NODE_2_length_547962_cov_41.29.g121
MEASPKPTFDQDEGVIGTAILADEANQVPANGQNGQLKRSLNSRQINMFSIAGSIGTGLLIATGSALANGGPGSMLIAME
ASPKPTFDQDEGVIGTAILADEANQVPANGQNGQLKRSLNSRQINMFSIAGSIGTGLLIATGSALANGGPGSMLIAFAIL
GFICYNVLVAYGEMATAFPMDKGFSGYAARFVDPAYGFATGLNYFCKYAVLLANNLTASGLIMQYWLPHVNSRSIIRAK
>NODE_2_length_547962_cov_41.29.g122
MISFILFCAVAATGVHYGTGRHYWDLQPEDISEALKYWYFCYIWYCVTMILTKISIGYFLLRITVERIHTWIIGSVMLMI
SFILFCAVAATGVHYGTGRHYWDLQPEDISEALKYWYFCYIWYCVTMILTKISIGYFLLRITVERIHTWIIGSVMLVTVV
TGIIFFFVTMLQCAPVSYFWDKTGNGSCINIDVIIILTYVYSAFSVICDFTFALLPIVLIMQLQMNSRTKIALIPIMLMA
CVASAAVVVRFPYVKDFKNIDFLWATTDIAIWSTTEQGLAITAGSLATLRPLFRKIASKLGWSTMRSTGDVPGGSASNRN
TTGRSKKKGSRDPFSLATFNRNEDDDEEARNLSEDGQIKLVNGYQGGFQTTITAGPKSVWKPKGRGSDNESEEELRMEGS
KVKSFLITEETI
>NODE_2_length_547962_cov_41.29.g123
MGSIAKDAAAPSQLFTPFKIGNLEIKHRVVMAPLTRYRNDENHVPLPFVADYYAERASVPGTFLIAEATAVSPRGAGYMG
SIAKDAAAPSQLFTPFKIGNLEIKHRVVMAPLTRYRNDENHVPLPFVADYYAERASVPGTFLIAEATAVSPRGAGYSNLP
GIWSKDQIASWKRVTTAVHAKGSYIFLQLWALGRVADKEVADKEGIKIVSSSAIPMDSEHPEPEELSYEEIQNFVADYGQ
AAKNAIEAGFDGVEIHGANGYLVDQFIQDVSNQRNDDYGGSIDKRNRFALEVAKAAADAIGADKVGFRISPFSTFQSMKM
ADPHPQFSALVKGLKALNLAYLHVVESRIAGDDAGHGTEKVDFMLDIWGDDAPFLVAGGWKPQDAQAAFEGQYKDRNVAI
VFGRYFLATPDLPFRIRRGLEPNKYNRDLFYAIKSKVGYLDYKFSKEWEEASKHGVENILA
>NODE_2_length_547962_cov_41.29.g124
MEIKMKRVLNVLILFTSLGCKANCSQNPGMVYGFDNIVPSTNLTWTPCFDDFTCSKLQLAGKNATVESPSIIINPGGPME
IKMKRVLNVLILFTSLGCKANCSQNPGMVYGFDNIVPSTNLTWTPCFDDFTCSKLQLAGKNATVESPSIIINPGGPGGSG
VDLILANQALAGGMFGDQYNVISYDPRGVNNSGLTVDCFSGNTEARLVFNRLHRTGVTNVSSTSFEQQYYSSSIYGEWCN
NAVENESPHGYYVTTPAVAQDLLTFIEAEAELAGQTPSEAKLWFYGISYGTVIGATFASMFPDRVERMILDGVLDAEQYY
DNTWKDSVDQMDEAMEKFSSLCHSAVLESVPSGDPRQQISQPE
>NODE_2_length_547962_cov_41.29.g125
MIKKTEIGDKAMAGELEWHTLSIQEVTDRLDTSVETGLSTQGVKDKTAEFGANTPTPPKSQLFQKIFFYLFGGFGSILMI
KKTEIGDKAMAGELEWHTLSIQEVTDRLDTSVETGLSTQGVKDKTAEFGANTPTPPKSQLFQKIFFYLFGGFGSILFGGS
ILVFVSWKPLGEPAPAVANLALGIVLAIVCGLGIVVATGDNTVFGHIAKLTNKPKSGQTPLQKEILSVAIAFIPEGLPIA
LTASLTITAGIMKKNNILCKSLKTVETLGTVSVLLSDKTGTLTKNQMAVTDCLIGSSALTATEAIEEIADESTSLKKAAL
TQLHVTSAVCNAGEFDPTTIHLPISDRKIIADATDQAILRLSESLGPVNKSRDLWIKRFDLAFNSKNKFSLRVSSPSVPS
ALESTLSASEISGFDAQKDYILMIKGAPDILLSRCTKYVGGDGEVHNFDEGTRSSIEAIKNSWSSQGLTLIGLVGIVDPP
REEVPGVIETLHRAGIRTAMVTGDFQLTAQAIARSCGIISVSDREVHSVDNLPRVPPKIEPRKNHKSNHLPDETKAIVLT
GQDLMTLLPHQWHTLVTEYSEIVFARTTPEHKLQIVREFQSHSYVVAMIGDGVNDAPSLKQADIGISPASGSDIAIEAAD
MVLLDTFSAIPEAVLYGRVVFDNLKKTIAYLLPAGSWSEFWPVFTNVAFGLPQIFLLETLSMIASSTGSFSSKLTAKWIG
LHIVVVLIWFNSNSRRTNR
>NODE_2_length_547962_cov_41.29.g126
MANDDEKVDVVALEHQNSTGGKDVILARQAAEAEHNLSLLQAIRKYPKAVLWSVLLSTSIIMEGYDIVLISSFFAQPSMA
NDDEKVDVVALEHQNSTGGKDVILARQAAEAEHNLSLLQAIRKYPKAVLWSVLLSTSIIMEGYDIVLISSFFAQPSFRKR
YGDFDPGSNSDQISASWQNGLSNAVSVGTIIGAFANGYFTHKFGYRKLVSCFAVFLGEFSQPWYVLNLFDQTLGHMS
>NODE_2_length_547962_cov_41.29.g127
MLLPIVALSSLVVVTASPTAQHIRQSSQGTATVDISNTHGPAAFLGSGFIYGWPDNGTSVSTLIPDYLVTGINFNANRML
LPIVALSSLVVVTASPTAQHIRQSSQGTATVDISNTHGPAAFLGSGFIYGWPDNGTSVSTLIPDYLVTGINFNANRAGGA
QLPVGGWATGGFSGYKTRFESALSNYRTTRKYGGEFILLPHDMWGADGGSGSASPFPGDNGDWTEMEAFWTQVMSDLVEN
DMLDGLIIDLWNEPDGSGFWPRSWDQFLEYWNRATVLVRAGLPGTLISGPAMANAPGLQNENWLTWLPSIVGNNTVPDHY
SWHQIGVWERCPDLNVPDFNTLLAQFGAPARPIDNNEYAWPSEQNPANAAWYLAQMERHDIRALRANWGGGSDLHNWMAN
LVYSTNGTYYPNGEWHVYNYYAGMSGERLVTTASSDTQFDAFAIRQNNNIKILAGTRTIQAPYDIRVTNLNQIGLEENGS
INVHVYRFDWNGPEGEIDGRVDLGITAYSYTLNELIITLDPPTNSTAYAYEFSGAS
>NODE_2_length_547962_cov_41.29.g128
MLFSQENRLVYTYDAETLWIEPWGENSLRIRATKLPSMSEQDWALQPPSSSKSSIEITESTGTITNGKIKAIVTKSGKML
FSQENRLVYTYDAETLWIEPWGENSLRIRATKLPSMSEQDWALQPPSSSKSSIEITESTGTITNGKIKAIVTKSGKITVW
NSKGELLLEEYTRNRKDVTDAKCSAIEIEARDFKGILGTDNFHLTMRFESVDPDEKIYGMGQYQQPFFDLKGHDLELAHR
NSQASVPFALSSLGYGFLWNNPGVGRAVLGRNIMTFEAYSTTTLDYWVVAGDSPAEIEEAYANATGKVPMMPEYGLGFWQ
CKLRYQTQEELLTVAREYKRRKLPLDLIVIDFFHWPMQGEWKFDPTYWPDPDAMIRELEEMKVELMVSIWPTVDKRSENF
EEMVEGGYLIRTDRGIRIGMDFQGDTIHFDATNPKAREYVWGKVKQNYYSKGIKVFWLDEAEPEYSAYDFDNFRYHLGSN
LSIGNIYPVSYSRGFYEGLRKEGHEQIVNLVRCAWAGSQKYGALVWSGDIASSWSSLSNQLAAGLHMGIAGIPWWTTDIG
GFHGGNPKDPAFRELFVRWFQWGAFCPVFRLHGDREPHKPQHGTTGGATCLSGADNEVWSYGEEVYGICEKYMALRETMR
PYTRKLMEAAHEKGSPVMRTLFYEFPEDKRCWEVGKQYMFGDKYLCCPVLKPGVTEMEVYLPKGANWRNADGETLPGGQT
VQVKCPLDYMPVFERV
>NODE_2_length_547962_cov_41.29.g129
MDTEARARRLQFVKDQRQTVDDEIKKLEARRAMLIEEEQDKTREMNDLAEGRTQARKTQNDLFKELEVAHKRLRSVQSMD
TEARARRLQFVKDQRQTVDDEIKKLEARRAMLIEEEQDKTREMNDLAEGRTQARKTQNDLFKELEVAHKRLRSVQSIEYS
EVDLDDFDVDENDSDAQRKDDDVGRMLFREAIKNGDIEVMNILLAGSADADAVSNYGWLVLISASSRGDTDTVGRLLATN
KVDPDSKDKRAGRTALSWAAENGHTEVVKLLLNTNKVNVNSVNDRTPIRSPMDGDSGLEDDDRSSRYTNTASRNNINRMS
SRNVFPTNMSPNDTGLRSVPQRNMSPMNNMDAPNHLLLTNNIEYPNHLLHMNGMVPGNGMLPDMYTANDMPPMNMANMNN
MTPRSMTPIDSVPPMISASGMRQRNDNNWLQNKMTRRAQGSPGPEMQNWES
>NODE_2_length_547962_cov_41.29.g130
MADLKLILVIGGTGAQGIPVVKALSESNRYSVRVLTRNRNSTRALQLAALPNVTLFEGNQDDLDDLHGAFNGAYGAWVMA
DLKLILVIGGTGAQGIPVVKALSESNRYSVRVLTRNRNSTRALQLAALPNVTLFEGNQDDLDDLHGAFNGAYGAWVNLDG
FTLGEKNEVFYGIRAYEIARHEGLKHYIWANSDYAVKKAGWDEKYHWGHNDAKGRIGDLILSHGQETMKTTLFTTGPYMD
MLWDGMYVPKEQDDGSFVWATPASDGKIPLIALEDVGFYNLWIFDNPTESAGLDLEVATDQVSMVDIAETFTRVTGKKAI
HQRLPLEEYLQMAEPYPNAPANWAAGPNAVRDKSVMTWRENFTAWWRYWSEGKGATRDMALLDRIYPGRIKSLEEWMRKV
NYDGKQKAVLKGIEDLKAQAS
>NODE_2_length_547962_cov_41.29.g131
MADLPTTMRALVVKGPGDGAIETIPFPQPGPGSIVVRVIDVLLYKTTPAFFDGANAAAGMTLPYPVVFGGAAVGRVAAMA
DLPTTMRALVVKGPGDGAIETIPFPQPGPGSIVVRVIDVLLYKTTPAFFDGANAAAGMTLPYPVVFGGAAVGRVAATGPD
TTAFSLGQLVLIEPNLRARDDPNIAVVWGGFDGFDPKTKQFVKNNWRDGSWAEYVRAPLENTWALNEDKLIGKLGLQTRD
LLHLGYLSVFNGAIAIARAFGLNVIAGGRNTESLDALKDRFPGIQTVQLNGEQEDASAIQALAGPRTAPKPQTIEIPEIA
SENTTDNESTHTRCGATKRRANLKKHDTSHIEPFLVERVEQGTARENDCSGTKSKTCAEPCKLINSSESLGYRALDIGGN
GSVEAVDEIRDVDAKADENPFERGQLVGLGARCSLDIYYIIIVAGSGRLRVWLYLRFMNIFGLC
>NODE_2_length_547962_cov_41.29.g132
MHFSNIFVAITMVSSALALPMNITPLERRALQFREYADFQVSDGKAGNALAEVQAKFPIDTSNLKGVSASDLAIIQAAMH
FSNIFVAITMVSSALALPMNITPLERRALQFREYADFQVSDGKAGNALAEVQAKFPIDTSNLKGVSASDLAIIQAARETA
EAAETDAFNGQIKAASGADATALQNGKIKNKVLKLFLEVTALQIQQAQGKDEQDKIDEEQTKLNNNISLDKKAAGQASKG
VVFTDDVQPDN
>NODE_2_length_547962_cov_41.29.g133
MRLLHASKWHMADFISDDATPRYAILSHTWGLDEVTYHDWKNLPISDIKLKAGCAKIMACREQAVRDGLEWVWVDTCCMR
LLHASKWHMADFISDDATPRYAILSHTWGLDEVTYHDWKNLPISDIKLKAGCAKIMACREQAVRDGLEWVWVDTCCIDKS
SSAELTEAINSMFRWYSMAAVCYVVLSDVEATSDHAVLEERMAKSRWFTRGWTLQELLAPPPEKLIFYSSQWTRLGSKTD
FVDIVSSITRINKQYLQGQDLRHASVAQKMSWAALRQTSRLEDVAYCLLGLFDINMPMIYGEGHRAFIRLQEAIMTSTPD
DHSLFAWGPILDEADIASKVTNYSEVHQKEPVRPDSATCEMELFGLLAASPKDFEHSGDIIVSREAARFYKSPDNPNVPT
KIGRDAFRLDLPMWQQTIHALYHWKGPDIAQTRVLDYAALLCHFEDDPSSSSSVILPLLSNGGWTAAVDKDDRGMALVFH
RSSTDDQIFIEVIPVNFAGKDRVESGDMTWYSSTTLNQATPTFTRSMALPSDEWHVQRSPMPDVYLRSERVSIDGSDIFV
DVLDLLVGFDLD
>NODE_2_length_547962_cov_41.29.g134
MNGNIRKLRVLLIGSGGREHALAWKLSQSLSVEHVFVFPGNGGTVQTEKISNVVDESIVSDRDYPALVTLALKLNIGLMN
GNIRKLRVLLIGSGGREHALAWKLSQSLSVEHVFVFPGNGGTVQTEKISNVVDESIVSDRDYPALVTLALKLNIGLVVVG
PDSAIVDGIEGYFRESGIPCFAPSKEAAELEGSKAYAKDFMRKYNIPTARYHIYDLSVAADLEEAKEDIQTVDHNVVIKA
SGLAAGKGVVLPSSKNEACEELDSFANGRFGDSGLSVVVEEYLEGDEISVLTFSDGKSFKSLPIGQDHKRIFNGNTGPNT
GGMGVYAPTTVVTDAMMSTIEETILKPTFDGLRAEGRTFRGLLFTGIMITRSGLKVLEYNVRFGDPET
>NODE_2_length_547962_cov_41.29.g135
MFALIAAAFGLLSTIASAAPLSINTTTESYTFHVLTGTNKDSNFQLRLRDNQYDPAFGYPVGTFHYVGVDANDTVLVAMF
ALIAAAFGLLSTIASAAPLSINTTTESYTFHVLTGTNKDSNFQLRLRDNQYDPAFGYPVGTFHYVGVDANDTVLVARLED
GLFYSQGQNADGSFYDLGPTGYINLKETVGTSSSYLFSFVNATIYPPALDAGWLLSPVDGDGGDTYELLYTEPEGVANGW
RWCLADFDLDYGAWSYVEYFTYTGTPTYDSYCVPAQILATVAK
>NODE_2_length_547962_cov_41.29.g136
MLFKSLVAAFGLQLAVQVVASPLLRDNAKVPAKRDVPSTHRLHERHPPRTANHWTKRERLSRKTVLPMRIGLKQRNIDML
FKSLVAAFGLQLAVQVVASPLLRDNAKVPAKRDVPSTHRLHERHPPRTANHWTKRERLSRKTVLPMRIGLKQRNIDAGHA
RLMDISNPRSANYGKHMTVEEVNDFFAPAQSSVDAVIDWLVSAGIDRKRISQSANKQWIQFDSPAEEAEDLLVTDFYYWE
DSTGSHRDIACEQYHLPAHIQEHVDYATPGIRLRANNVMKRDAKKRSVDKRAVSNVPGLREGPHFTNNVAYMNAVNDVPG
VNSTSCSSFITADCLRVQYGIVNGTTAAAGNELGIFEDLNDHYSTADLDAFLAAVYPYLDIPAGTYPENRLVDGAIGSYE
DLVATIGTQFGGLGQESSLDFQSAIPLIWPQTTVLFQTNDEYYEIVGTEGFFNIFLDAIDGSYCSFTDDGETGDCTDPSC
ADPVYPNPNFDAPIGYQGQKQCGVFKPTNVISVSYNGIEDLLPNNYQYRQCDEYLKLGLQGVTVVFSSGDYGVGTHLGCI
GPNAEPTVGIIFAPGFPQTCPYILAVGGTELRRSDPSAPPVEWEILEEVATTQFPSGGGFSNIFSVADYQTDAVNGYFDT
VGSSLPFESYNQTIVDGNFDNVTDVNQVYNRGGRGFPDVAAVGENQLIVYDGQFGTIGGTSLSTPVWGSILTLINEKRIA
AGKSTLGFINPALYQHPEVFTDITEGNNNGCSSPDETTLWGFPAAAGWDPVTGLGSPNYTALESVLVAL
>NODE_2_length_547962_cov_41.29.g137
MRSSTLFNIARVALFVVPSAASMLEVFHGTSCEDEPNEAVTQLLYASHVGYSFCSFAAGYGTSLVVRSGEEPDNPDWPMR
SSTLFNIARVALFVVPSAASMLEVFHGTSCEDEPNEAVTQLLYASHVGYSFCSFAAGYGTSLVVRSGEEPDNPDWPYCEW
KFYSDRACQDLVATMNPEGHNCACAVLPAFQSYELDCLRLSGDRRRQLRRGQRNTTPPTIDAGHERNLTEHNLTERNLTE
PTMDAKKITFPPAQYWGGTCDRPIPTFRKTYRLRALHRVHVVTVTGPLHVAVEFTITAMPGYALGTAIEAINPERLPRVF
YVLYYTMRRHNMKAVQFRLTSMDDGVSTPVMSMIVRVLGTVNPVPEQGP
>NODE_2_length_547962_cov_41.29.g138
MSFLKPTTKETGASEPIVTIIANEDKVPWYKKPNLRYLYCILFPACMGIELTSGFDSQMINALQIVPSWVDYFDNPQGMS
FLKPTTKETGASEPIVTIIANEDKVPWYKKPNLRYLYCILFPACMGIELTSGFDSQMINALQIVPSWVDYFDNPQGSLKG
IIAAAYSLGAILSLPFIPMVNDKFGRRWSIVGGSVIMIIGALIQGFSQHVAMYIVARIILGFGIPTCIVSGSSLIGELGY
PKERAVLTSLFNVAYFIGQIVAAAITFGTNNIPNNWGWRIPSLLQMVPSGRSAEANEILIKYHAEGDADSEFVRAEMAQI
QTTIEIETENNKKNWLSIFATAGMRRRTLISSFLGLFTQWSGNTLISYYLGDLLAMIGQTESVFKQKINVAIACWSLFAG
VTVSLLVNRFKRRTMYLICTCSLLVVYICWTVTMQQSIAGNLANHPNKAAGAATIFFIFAYQPCYNIGYNALTYTYLVEL
WPYVDRSRGISVFQLFGRLSGFFATFVNPIGLQNISWRWLIVYCCWLAFEIVFVYFLFPETSGRTLEELAFLFEDKDLAD
QAVMAVEKVVHHDIDNKAVEIGEVQHEEKSSKV
>NODE_2_length_547962_cov_41.29.g139
MGEWQQTTKLGFDVETVLAQLSQNQKIALLSGIDFWHTYPIPEHNVPSIRLTDGPNGIRGTKFFAGVPAACLPCGTALMG
EWQQTTKLGFDVETVLAQLSQNQKIALLSGIDFWHTYPIPEHNVPSIRLTDGPNGIRGTKFFAGVPAACLPCGTALASTW
DKQLLRRAGKLLGDECIAKGAHCWLGPTINTPRSPLGGRGFESFSEDPHLSGVLAASMILGCESTGVVSAVKHFVGNDQE
HERRAVDCLITQRALREVYLRPFQIVARDAKPGALMTSYNKVNGKHVADSSEMLEDLLREEWDWDPLIVSDWYGTYTTID
AIKAGLDLEMPGVSRYRGKYIESALQARLLKQSTIDERARRVLKFAQKAGQLKVSEVERGRDFPEDRALNRQISSSSIVL
LKNEDSFLPLPKTNAKVALIGSHVRLPAISGGGSASLLPYYTVSLYDAVSEALPGASITHEVGAYAHQMLPVISSMISKA
VIHFYNDPITVTGRKLLGSENVASTSFQLMDYNGVPTLNKAMFWGTLLGDFVPTETGTWEFGLSVFGTANLYIDDELLIE
NTTHQTRGTAFFGKGTTEKIGAKEMVAGNTYKLRLEFGSANTTKMETVGMVNFGGGAVHLGACVKIEPREMIARAVRAAA
DADYTIICTGLSGEWESEGFDRPHMDLPPGVDTMISQVLDAAPNAVVVNQSGTPVTMKWAHKAKAIVQAWYGGNETGHGI
ADVLFGDVNPSGKLSLSWPVDVKHNPAYLNYASVGGRVLYGEDVYVGYKFYEKTEREVLFPFGHGLSYATFTLSDPVVKT
VPETFRPNQPSVAIVRLKNTSKVAGAQVLQLYISAPNSPTQRPAKELQGFEKVYLEAGEEKEVHIPIDKYATSFWDEIEN
KFKSEEGTYEVLVGVSSQEILGRGKLVVPETRYWLGL
>NODE_2_length_547962_cov_41.29.g140
MEANNSISRPTAVSMDTTNSSKKRKRPKDVPSHTRILAACDACRVSKTRCDSARPTCAKCAERGVGCHYPDKDPFSIFME
ANNSISRPTAVSMDTTNSSKKRKRPKDVPSHTRILAACDACRVSKTRCDSARPTCAKCAERGVGCHYPDKDPFSIFETWG
KKILTAVEEQGRLLSSLSENGFQPRPDQHQMSRLLDMDGDNLETMSRKDTPWTPITGSDMILGWSVFPQERPVSTFPSSE
YAEKPKPSDLEVSNPSPERMFELRDIYMSKIQAKNPIVDADQLDAHIAYVLENGFGWSATSCLVLLVFALAAVWGNYPDD
ERRNIESDEELDLYPRQRVTMAVPDHRMRESLMYIAMAQKRMSTAYLDDSLLGVVCFCLFGMWYQYNIEPIPGWKMFRTA
SMMWEAYNLKHSDGKTQRPKQEESLEQRLYWTCLKSECEVRHELNGLPSCTLQESSFPYALPTFPTIESFGQSPVDSTRH
EQSTTLSYYYYLAEISLRRLLNRTRSAATVLSPNIDSLTASQLADTLQKLEGQLQQWLDCLPPALRFHIPPDSRPSSDEP
ELVKLMRERYAEVRELLCRAYLYMCLHGGMRLTRSQVETFGAHASLGLRLSIYRIQTENAFFRHPGSWGACRVRFNHGLS
LIAAFRGKQAGVESAAHVVVPPLWRECVGMVQERLETWGDQGGGIREMAVLLDWLLKQ
>NODE_2_length_547962_cov_41.29.g141
MKTSVAISLLLAAAAEARFGQEQGNGAIAAIQALSNLGQPGQAATLAGNAIQFLLAAANPCGKLSHADQIIQELGTSDMK
TSVAISLLLAAAAEARFGQEQGNGAIAAIQALSNLGQPGQAATLAGNAIQFLLAAANPCGKLSHADQIIQELGTSDAAVA
AARGLVAAEQNFNPFVVSVPSICSDTTLPKSAQLRGVVPLIDPAVVGSDLENKNAAASKTKPFAADGLSVAQVMVQNGFS
NFTAVALDGSKSDVSGGSSAAGSSAAAAAPVATSASSVAQASAPPATAVNNAGCNSIALPTTMITITRTAVVTSVATAEA
SSAPASSGNASSGNASSGNASSGNASAQAGTCTGSGSTLACSAPGNGSGAVKNAVTGNFDGFVASTIAGLDFGLCVPTMK
FEAGLDGRSDTEFTFQAIDPLVNKGQEEALNPNIITNRIHDQLTNVCGANAAAKAAVADAQAQISALGTRNADTANTWNS
LLGFANTNINPDNAPQAGLVGHT
>NODE_2_length_547962_cov_41.29.g142
MKITPFWTSVALLRVLPVLAAITTPSPTSTSAAPTCTASLIASLCNYPEPGPDFAVAEDSRASCWNYCNAHPPCSFVIMK
ITPFWTSVALLRVLPVLAAITTPSPTSTSAAPTCTASLIASLCNYPEPGPDFAVAEDSRASCWNYCNAHPPCSFVIFREG
NPYTGTGTCWLYPGESYDASAGSSDCDGAKPYLFVYSQPVCKGGKGSPTSDSCAATATPSAVASVSIAFHFVCSGEIYWN
YKHCKRNNWY
>NODE_2_length_547962_cov_41.29.g143
MASLPKTYKAVVQKSATDTWELSDVPLQHPKANQVLVKVLACGVCFSDVMIGTGEMGDIFPRVLGHEIVGDIVEVGPGMA
SLPKTYKAVVQKSATDTWELSDVPLQHPKANQVLVKVLACGVCFSDVMIGTGEMGDIFPRVLGHEIVGDIVEVGPGVTTF
QEGQRVGGAWHGGHDGICRQCQRSIFQLCDNAAINGVTQDGGFAEYVILRTEAVVRIPKELDPAKTAPLLCAGVTVFNGI
RKLHVEQGAVVAVQGLGGLGHLAVQYANKMGYEVVAISTGDDKAAFAKQLGAHHYINSKKSNVSEELMKLGGAAIVVQTA
PDPTVYGALMKGLAVEGKLLNLAVGAPFEVEPAVINMRAAAVQGWPSGHALDSEEAIRFAMLHGVECMVETYPLAETQKA
IESLVSGKPRFRNVLVMQ
>NODE_2_length_547962_cov_41.29.g144
MVQWGFETEGNEVVDKFPENVKGRRFVITGPSEGGLGAESAYSLARASPAQIVFMGRSWEKTKPVVDKVKSIGSSIDVMV
QWGFETEGNEVVDKFPENVKGRRFVITGPSEGGLGAESAYSLARASPAQIVFMGRSWEKTKPVVDKVKSIGSSIDVKFVQ
LELGSLASVRKAAKEINDDASIPSIDVLMLNAGVMALPSLELTEDKLEAHFGTNHIGHFLLANLIMPKVLAAVRPNPNGE
VGGPGTPRIVTVSSYGNIFSGIRFDDLTFGNGKEYNPWKAYGQSKTANILMTISLNEKFRSQGIAAYTLNPGSLDPTIAT
NEEIFFLHDTQPLLKGEDVKVLAAHSADIDEAHKLWDLSNKIVGEQF
>NODE_2_length_547962_cov_41.29.g145
MQSLSVFLASLVAFSAPAVAAPSSSPSVSLSSKIIGQLPDGTWLENLAVRPNGDILTTLLFPYGAIYTIRQSPQGLHGMQ
SLSVFLASLVAFSAPAVAAPSSSPSVSLSSKIIGQLPDGTWLENLAVRPNGDILTTLLFPYGAIYTIRQSPQGLHGLELL
ANFTSVNSLGGISPVAVPSGLETYVVVGANTTGLSQPIRGTFSAWTVTFQPTKSGTIREQVRIAKVSDMSPNSTFLNGVI
SIPDVPHAVLVSDSAAGSVGYLDIQTGKLDPNAFVFPEMQPVQGGAFPLGIDGIRIHDGYLYWTNTLRVVIYRVALAASG
YPATGATPEVVANLTSLAHGLDDFAFDSRGNILAATNFDNSVLYVDVRTGDAKTILGGEDDITFAGCTGVSLGRGWAEPN
TFFYCVCEGFTDFMQLIGQETDRAWFTSVGV
>NODE_2_length_547962_cov_41.29.g146
MLYKVVTLIIALFAGSVVAKAPSWDEWAHGRVVVNNITMHYRYAGHGPPLLLVHGNPQHSITWRLLGPLMAEKYTVIAML
YKVVTLIIALFAGSVVAKAPSWDEWAHGRVVVNNITMHYRYAGHGPPLLLVHGNPQHSITWRLLGPLMAEKYTVIAPDNR
GMGDSTIPPDGDYTSEAMASDLEGLLDHLNITKANIFSHDKGTGAAVALAMKRPSLVAALGVVEYGLPGHGYEQAWTPTY
TWDTYGLWPLAAWAVPDEAERFMEGREREVVLSFFFHASYTGISGFPAYAIDSVVDSLRKPGGLRAMFGAFAARTMGLDA
EFFSALNKKPLTVPFLAMAGEASLADVLKPVWGPIGKNTVLDIVPQSGHFPADENPEWLEQRLNKFFDPYLHQLKVVDLS
VLKNRVTLVPPI
>NODE_2_length_547962_cov_41.29.g147
MKFSIELVVLGLVSLPGVIAWGELGHYTTAYLASYFVSNSTEAYLKDLLGNKNDDYLAGISTWADGFAHTHKGNYTRGMK
FSIELVVLGLVSLPGVIAWGELGHYTTAYLASYFVSNSTEAYLKDLLGNKNDDYLAGISTWADGFAHTHKGNYTRGWHYI
DAHDDPASEKCNVDYERDCKKGGCVISALVNMTEQALNSQTSDEDREFAVKMLVHFIGDLHQPLHNEDIEQGGTKLMVQW
QGNDRALHKVWDTLIPEKFTEHLHSRQNRRALEWAQELAGEISNGKFAAEKDSWLKDFDPSDSFKTVMTWSNEANDFVCD
NGKELSNEDYYNQASSLVEKQIARAGYRMAAWLDEIARNNWHGQDNGEL
>NODE_2_length_547962_cov_41.29.g148
MPKMEPDYEVRLQLDPARVLNSEHELESDILEFFKVSKKPLQMNVQFLDKCSKEIYNAGWCVRIRKVEEKSHLELTYKMP
KMEPDYEVRLQLDPARVLNSEHELESDILEFFKVSKKPLQMNVQFLDKCSKEIYNAGWCVRIRKVEEKSHLELTYKKRYD
IDNGNIDEVLARAKKDGFHGGDTKYEAQVEWGYTKQTLSISREKQVSHSGKNELELPGPSDSRKMAIKEEPDKFDDWGPG
DDWGTKTLAKARVFGPVLAKRWVGEWNDIEVYIEVWPIPDAEGTGTEYIVEASFKTDSYKTASAGRINLTSQLQAHDWVL
AEDSLKTKLILERYSCSNTTAENGD
>NODE_2_length_547962_cov_41.29.g149
MSDSQQTEAPKPQQSVLKKRDTPESVQAAHDQLEEVAQEYNKAGNKELATELRTKLNSLRDKAHAGDHLGSKLQWGDIMS
DSQQTEAPKPQQSVLKKRDTPESVQAAHDQLEEVAQEYNKAGNKELATELRTKLNSLRDKAHAGDHLGSKLQWGDIYEMW
IEIHNNTSRWLRGAGGWQVNHGWFESAAVGDIEPGGVCYIHMGGGAMYGIDCVAYFRLDGESSNSWFQWWFGPYDPYEEL
VEMWSPSPYSRSLDGAKNIGYFYVNE
>NODE_2_length_547962_cov_41.29.g150
MPWSDTAEAADKDFELVEKDGYTPLVRPLEIRVLILHPGKKGSPIECTLEHRRLGSSKTQFDALSYVWGSPAVTGEITMP
WSDTAEAADKDFELVEKDGYTPLVRPLEIRVLILHPGKKGSPIECTLEHRRLGSSKTQFDALSYVWGSPAVTGEITCNNR
RRSVGRNLYDALERLRLPDEERVLWIDALCINQADNQEKTQQVRLMGEIYLKAQRVLIWLGNNEAIQAGAGKLASWQPDE
KHVDWKPLKPVFTNVLFYQAQAFLIWLGFDSAVNMGVANLEQPQSPRQFDWSALVPVVQSPWFNRVWCIQELVLASNPLI
VTRDSMISWDQFARAVLELRTQFDTYRMKTQHRDNQSIENFYFLHDMRQKHKKTRRQRHNLLELLFLTRGFQATDPRDKL
FALVGLAGDVLSSDWEVTPNYDLSVAEVYHRFALWHLTRKRQFEIFSFGRSQGLPLSPELEPLPSWVPDLTRSDFAAPLP
KLEYLSVNYIDLRYDVLKEFALRKKYFGEAIKVYHADLKYPWWALGRQSDFRPARIAFSQGTAVIHMVGTKIGALKALGT
PFDQKIAKQEFMGEDSGFASNILHTWAWLNQTWAVAGQNVLGDKYARLPKDKIDAVWRTMICCMTANGKNAQFTIYSRAA
QALYENYLVNVERLGLKHGDRSLTQDGEVNKNAHVTVHDVVPLTEDLLSKLLLMHTSAVKWCPGRRFAVTDAGDFAAVPK
ASQKGDVVCIFNGGRVPYVLRPCENGNYTLVGECYVDGMMRGEVRDRFPRRSHETSFSIQ
>NODE_2_length_547962_cov_41.29.g151
MAGQYSCSFARRLCLSIALLAVQLLCVLSKPTAWDATSSSILAESSRIVPDYVTQYAPLVWLHSDDPFRPADLLQHIRMA
GQYSCSFARRLCLSIALLAVQLLCVLSKPTAWDATSSSILAESSRIVPDYVTQYAPLVWLHSDDPFRPADLLQHIRHTTP
ATNQSSIPNLPKLDLDNLALLNDVDTKGGRIALTSNDDITGLPPWLYGSLPDESGRIANATPCVVILVEKSARDVDAFFF
YFYSYDRGANITQVLEPLNRLIEDTEHGMHFGDHVGDWEHNMVRFRDGKPTGIYYSQHVSGSAYNWNDKALSMKGGRPFV
FSAYGSHANYASTGNHVHDAALVDFCDAGRLWDPVLSAYFYHLDPASFKLTRLFLSGANSSAASNFTSFFYFTGIWGDEQ
YPDNDIRQKTVPHFGLKRFVSGPQGPIVKNLVRKGLHPDQREKKPWMQWAVGIFMFWYGIKKYRRTKGYKKLETTDIPLN
DMSYREESSRLHLAEDDLETRDER
>NODE_2_length_547962_cov_41.29.g152
MAPTITADQFLAAAKHRRTVYGLKSTSAVSDERVKQIVGEVLSFSPSSYNTQPGRITIVTGEKHKGLWEAITKEAEPIMA
PTITADQFLAAAKHRRTVYGLKSTSAVSDERVKQIVGEVLSFSPSSYNTQPGRITIVTGEKHKGLWEAITKEAEPILKGA
GEEVWKAMSGIFAAHKGAYGSVVFWDSGDAIKEAGTKHQSAAHMFPQFADHSTGMAQILVWTALELEGLGANLQHLQAIP
PVEAVIKSYLGVPADYTLKAHLNYGDLAQPHPEAVPEKLPLSETLKVVA
>NODE_2_length_547962_cov_41.29.g153
MTSPEPIPIAIVGMGCRYPAGANSPEELWNVVAEGRSGWTEVPLDRFNHEAFYHPEPEIPGTINQKGGHFIDQDISAFMT
SPEPIPIAIVGMGCRYPAGANSPEELWNVVAEGRSGWTEVPLDRFNHEAFYHPEPEIPGTINQKGGHFIDQDISAFDAGF
FGIAQQEAETLDPQQRVVLETSWEAIENAGIPMHHLKGSDTGIFVAMFGHDFEQATHKDPVAVSKYHNLGVARPLLANRV
SYIFDLQGPSVVVDTAYQMSLMSMTGLFNDEGRSFTFDTRGNGYGRGEGVGIVVLKRLDDALRNGDTIRAVIRNSGINSD
GRTNGIMLPNQAAQERLAKSLFQSLPFNPSDVQYVEAHGTGTKAGDKVEVNTIRNVFCEGRESQNRVFVSATKPNLGHSE
AASGTAGLIKTVMAMEKGLIPPNILLENFKPGLEPGHWSMEIARSLTPWPSTKTSRKAVVNSFGFGGTNAMLLLEFGRVY
DDRDERIKPDEPKVPRLFPLSATSEYSLQNAAKDLADYLKRRGDIRLDDLSHTLTGRRSQFQWRSSIVAEDVDSLIQSLS
AKDLVQSKIPNKTANAFVFTGQGAQWARMGHNLLSAEANEFTRSISASEQLLKEFGAQWSLVEELSKDAASSRLNDSTYG
QPASTAVQIALVDLLKSWNVLPTAVVGHSSGEIAAAYAAGAISHKAAMLASYHRSFLAELSKQRTTQRGTMLAVGLGHED
AEKYIGKLEAPGIVVACINSPSSVTISGDADGISALKDALDEDQIFNRRLKVDTAYHSHHMKLVSSDYLQQLEGLEAGST
DPSIRYFSSVTGQEKLDGFGGLYWVENLVSPAHTRLSLGRSNKPWQVYRVKDLHTPIFLRXGEIRVVGEAQSTQAISNDN
IFKMEWGLDTSSITAEIIESVVIPLQSDEAGISQAEKVNLTSVACARYIDWAVKEMHDRGLSVKDDHRVNWWKLLQKFAA
SEVGKSLIQHSPETKEELDKLTSRLGVEGEAVARIGPELIPLLTGETDPLTHFLKDDLLFRVYHSDEGARPNQYMAGYVK
MLTFQRRDLRILEIGAGTGGTTYRILQSCTPNGDNFCTEYMYTDISSGFFEAVRTTRLKDWAHLLTFQTLDLEKDAAEQG
FKEHSYDLVVAANVVHATRSLAKSLNTIRKLLKPGGVLGLVELTRTTPYINMTFGSIPGWWAGVDEGRTESPLQSAEQWD
AHLQNAGFSGVDLAAYDLPEPERHSTALTTKGMQSSIDEWEKTAVDDSRSFIIVESSNQPLLTQASSEKFARITELLSNV
KKVYWISFANATDNVVPENSLITGVSRSARNENPHLDFFTVDVQDSLDQHPDQILQAITSFISSTENKIVKNEPRERELM
YKDGKLQIQRFVANEKLSRAVSTTSDNSETEEVKFHQPERPLKINVDKPGLLNSLVFIDDDAGELGPDEIEIQSYAWGLN
FSDVFIALGQLPPTQPMVGESAGIITAVGSNFKSQYKPGDRVTAMFGTPYASRTRTNGHLIHRIPDTLSFTDAASIPLTF
ATAYYSLFDCANLRQGQTILIHSASGALGQVAIKIAQRLGAVIFATVGSVSKREILTEQYGIPESHIFSSRTTDFAAGVK
RLTNGAGVDVVLNSLSGPMLHASWESVAAFGTFVEVGKTDISRRSQLNMKPFERNLRFVSVDLVGLSKQRPAECQRLLER
IFADFGAGHFTPLPVTALSIGDIEKAFRLMQSRKHTGKIVLEASDESTVQAKVKPLQLRANGTYIIVGGLGSLGKHLCRH
LQEKGARHIALFTRQSYDDATKDEIEKDLTDVSDAVVRIVTCDVGNASVVEQVAKQLGKDMPPVRGILHGGMVLSDRTIS
QITQQDFEIALLPKYHGTINLYNAFYNKDVDFFINLSSLCGVVGTIGQSNYAAGGTYQDMFTHTQVSAGRKNFVTIDFPL
IKSTYTVTQKHTHSLARQGVQLLPIEIALPVVDYAMSGKAFKDGNHQIAFGLDPQSFIDQTIPGGRVPPLVSHILSAHGR
GLARQASRENEQTAEEKIALASTVEDAEELVLVAIRDKIASLTVLEAEELDVDQSIANMALDSLVATEIKNWITNKLQAP
VQTSDILDAPSLRYLAAFVTKGSNLVKSKVGSQQNGQNNDTNGDNNAVNAKREVALPKYPMQTLEGTLEIFLDSVGHIAN
EDELKITREAIGAFQAPDGLGQQLQRRLAKMSGDEGENNEVVDMYVRNKWLRGRDWRPRLRNFFATLPGQDTLRQPQANQ
AAELTLGAYQYKLGLDAGTVQQDYYNEQALDMATVYWLFSTNRTPALGCDGYDRYPESDYIVVMKRGHTYKIPMRNQNGE
VVAYNKLVSIFQAISQHSPEETNWTSLLTTANRDEWAWARDEIIMGSEDGGNFVKTIEESLFIIYLEDVSPETANDRADI
FLLDDNSNRWLDKTLSFVVCANGVSAIWGEHTMVDGTTFGGLIKALSSPSNKPIQTSNGSSADNTVVDGDFSHIPFTLPA
TLSKRISPLQVQHQRAHDGYTLANLTHTYYAATYLRKHKLPPKTVIQLVIQIAVRRLFGYNPLGAVDVISQRPFRGGRTD
MIYIMTPPVQAFCAVAEDPSVSGMEKRRLFLEAVKSHARLVALATRGRGFRWHLMALREMMEPGEELPAFYKDTVFARTS
ERPVCTSFTEFGLPEMGRCQPHKPDVWVGVQVFDERVQFTVINGERKSDEFVEHLKAAAEVVRDIIETNAV
>NODE_2_length_547962_cov_41.29.g154
METPADNSVVDPEKTEAVESSEISSSPPSPAMESTSPSRWTAYLQILAGHLMIFDTFGYIGSWGLFQSYYISTLGRSQME
TPADNSVVDPEKTEAVESSEISSSPPSPAMESTSPSRWTAYLQILAGHLMIFDTFGYIGSWGLFQSYYISTLGRSQSDIS
WIGSIQLLLVFFVGTFSGRSLDAGYLRITLAIGCALQILGIFAAASATTYWQLVLSQGICVGLGDGLIFCPMISLISTYY
DDKNRALAVSFAAAGAATGGMVFPAIAKQLLPRLGEPWSVRVMGFVFVFNSAITLLVVKPRVAARKSGPLVEWTAFKELP
YSLYAIGIFLTLWGLYFAYYYISIFGSHVIHIPPAQSFYLIIAINGIGIPGRIFPAWLAARVIGNALHVLIPLTFSAGVL
LYFWRLVHSYSGLLAWIIVYGFFANAVQSLFVGSVGSLTKDRQKMGVRVAGALIDLRGGDFLYAQIFGGTAVVLGSCVLT
AAAIVSNRETILDTKE
>NODE_2_length_547962_cov_41.29.g155
MDMTSRILTIIQGYGHNEENAEGEQWLGRAKFVPRVQKHVDSNVPIELVLPAFPWKSVNKVEKVLGALPDLGEELALGMD
MTSRILTIIQGYGHNEENAEGEQWLGRAKFVPRVQKHVDSNVPIELVLPAFPWKSVNKVEKVLGALPDLGEELALGRLQN
LCEDIQEIYAPGAYVTITSDGLVYSDLVGISSEEVFEYGLNLRRMAEAKGYDRLKFMRIMNLVGVSDSIKLTKEEYVSRV
DESRRMLVEKYMPKGFDAREAIANDPDINLTYCGYIIFLNKDLRYSPVTANVTTKGEYKRTVKRVASDMITRGKAFAAAI
DDNFPDHVRLSIHRSTGTNKLSFPLIPQPSHFSMTPWHCCLAVTSKGQFRTAHAIELRESFDVIEQNGRPYYYRDRSDVW
KWDVPVEFEVFYPRGLYIRAKTTEGEAAPKIGPNELAKIKKLSKGFSPVIPMGFA
>NODE_2_length_547962_cov_41.29.g156
MPETVLAIGGTGAQGVPVVKALASDGKYAVRVLTRNASSPEAKELAAIPGVTIFEGDSYHEPTLLKAFEGVSYLFANTMP
ETVLAIGGTGAQGVPVVKALASDGKYAVRVLTRNASSPEAKELAAIPGVTIFEGDSYHEPTLLKAFEGVSYLFANTNGFA
IGEKAEVYWGTRLYELSRQFGLKHFLYAGLEYATKLGNYNPKYRTGHLDGKGKVVDFIAAQPTKPMAWSVLTSCLYIEGL
SELLRPFPNPSDPDTMLFALPIGTAKMPLIYLEDYGSYARWLFDHPERSNGLELHVGTEDIAWKDVAAAFTEVTGKKASH
WDVSLDEYFKLGIFPEPDAIVGRAAGGGNDPTLFTFRQNFSGFWNTWKDELTKRDYALLDEILPTRVKSVKEWMVKVGYT
GEPSSVLKDYRDQGFLPRISSRRNKLL
>NODE_2_length_547962_cov_41.29.g157
MSPPRKSLLQLLLAGLSSARVCRDPSNAPLDLPLTLSSLGFLTPISIGTPPQEIVSLMDWTWINQFTLSTLCLGNPHDMS
PPRKSLLQLLLAGLSSARVCRDPSNAPLDLPLTLSSLGFLTPISIGTPPQEIVSLMDWTWINQFTLSTLCLGNPHDTASC
LAPGQAFFNQSQSSTFTNQTSLYPSRTWNPNGFFGPAPLTVQFGHDVQHVGSLSAPVTFMLADMQFPQPGAFPFTGVFGL
SPVFKTDNQSTQSTFYQFWKQGVYSSPIVSFLYCYNSTFGNTAPARSLCNGNDAIQSLGGYHANFIQPGSLQWYDSVVNL
QVNIIDIITSPEILNYWALPVTQHLIGNESQPLNKTASGAVFDYASFGRGAPVSVNSYARLVQLTGATPITLDASVAPNN
GAQAFYSVPCSKVSKLPSLKYQFGAGTPEWEILPQNYVEKIAISSTQTACVLNVRTLGDGDWIIGNLGETFAKDKVILFD
FEKLKIGIADAVRK
>NODE_2_length_547962_cov_41.29.g158
MQHTSAEPIAIVGLGCRFPGSSNTPSKLWDLICEKRDILKKIPVDRFNAESYFHEDGERQGLMNVKHAYTLDEDIREFMQ
HTSAEPIAIVGLGCRFPGSSNTPSKLWDLICEKRDILKKIPVDRFNAESYFHEDGERQGLMNVKHAYTLDEDIREFDAAF
FKTNAREAEAMDPQQRILLETVYEALESGGFSMSDMQGSDTCVYVGSMTGDYHEMLMRDPQDMPKYMATGTARSILSNRI
SYFLTGMARANLILGPEMMISESKLHMLSPTGRSRMWDASADGYARGEGFGAVILKTLSQAISDKDNIHCIIRETGVNSD
GRTNGITLPSSESQTTLIRQTYARAGLDWNKDKCQYFEAHGTGTPAGDPIEARAIHDAFFPSKTADDGDVMYVGSVKTVV
GHLEGCAGIAGLIKASEAVRRGVIPPNMLFERLNPGITPYVKNLKVPQQPITWPETKDGAPRRASVNSFGFGGTNAHAII
ESHEAGSVKPAVQKPESIIPNPLLLSATSTSTLKCMLSATRDFLASDRSTPLQDVLFTLGERRSQHAVRASFAGHSRERL
IEKLQIALDDDSWTGTNVDAKVSQPRLLGVFTGQGAQWPTMGREILKSSAVAAEILQKLQDSLQSLPDPPSWTLKDQILA
EKDTSRLAEAAVAQPLCTAVQVMLVDLLALAGVRFNVVLGHSSGEIGAAYAAGMISAEEAIRIAYYRGVHASLARGSTGK
AGAMMAVGLSYDEASDFVEQNFPGHIDVAASNAPASVTLSGDKDAIEEAQAVFQGQGTFARLLLVDTAYHSSHMIPCSEP
YLESLAACKIEPKQPREGCTWFSSVYGDRMEGDMIESLTGEYWKDNMVNPVLFSMAVELAANGELPCDVALEVGPHPALK
APFTQTYKQTGASVPPYQGILARGKHDVECISETLGFLWMYLGSSGIKSSGINFRNLTKAFNSDSSPQLATNLPAYPWDH
SQSFWKESRKSRNFRSKPNVRHPLLGDRSTEDIDQSMVWRNILRIEELPWLDGHRVEGQVIYPAAGYLVMALESCTALTL
GREVELIELYDVEIGNAIPLSQDTPGVETLFTLKPAKLDPKSSTTTAEWACYSPAGDANAPWRCNASGSVRVVFGAADDD
VLPRRVAPVVSLSNVEIDRFYTSLTEIGLNYTGPFRALEAIHRKSGMSSSITTQAPVDELPTIIHPAILDAAFQSIFAAF
CWPGDGTLRNPFVPTKLRKLRIVSRHLVESARCLQVDSYITESSAQNLTADLEIFESGSNKGIIQLEGLTCTSLIPPSQR
DYKELYTRPQWELDIASAVASLPTSRGDHVDDLELVDLCERLTYYYLRQLNEKIDRSEVPAMVWHFQRIFEWIDFLFPWI
EEGTHPTIRKEWKSDTYEWLDHQRARFPDQVDLQLITAVGENLAEVVRGQTTMLEHMIKDDVLNRFYKFGLGFQRANGFM
GRIAKQVAHRYPRMKILEIGAGTGGATKGILESLGTTFESYTFTDISTGFFEAAAEAFEPWVDKMIFKPLNAENDVIEQG
YQEKTYDFIIASNVLHATKTLSETMTNVRRLLKPGGQLLLLEVTSEIVRVKLMMAGLSGWWLGGDDGRRYGPTITRDQWD
SLLKDTGFSGVDHVINDFVDESKYMTSVMISQAVDSDVALLRQPLLISAEHPVWTCPPITIVGGASENVASRTAKVLSAV
SGLNPQIKLVKTLAEVASTPVPTTAIVILEDLDEPVLQKFTQEKLTALQKTLPESRQLLWVSHKARSDNPYGNLSVGLCR
GLSAEYPHVAVQHIDFEDDITDTSVSIIAGAVIRLIYAAQRKFNGEVVWTNEPELLVKDGKLQILRILPDTLLNDRLNAQ
KMTIKNTASVTKDVIDISTVGDRYVLSTRESTLFRPIDASLVKVKVSHSLASAVRLNDSTTAFLSAGHLVHNPAINVIAL
SNAHGSTISVPSGCVFKIAEGWSAATLLQDVASALIADQLISDIPLGSTIVLHRSDKFLGTVIKRKAAKAGLSVKNVGLH
KYASEKSLRDAVPASTRLLVDFSAVSHWSNSLPEGCVYRNVQDFFSHSSKGEPILVAESVRRLVDLAQLQPSSSSSVDIL
PLSKLDSQFVSATKYSTIMDFTDASVVPAQTSLLDPSTLFRGDHTYLLAGCTGGLGKALCLWMASKGAKYFALTTRDPSK
IDRLWLKELAALGAEVNLYGLDVADKDALTAIRDQIEQDMPPIAGVVNAAMVLSDRSFGELTAKDFRTVFGPKVDGTKNL
DELFHDQSLDFFIMFSSLASIVGNRGQSNYVAANLFMSTIAEQRRRRGLAASVIHIGMVLGVGYVSSTGIYESTLRQYNY
MPIPEQDFLDMFSEAIVVGRLESEHSPDLITGLNRHSLLEDVQRPFWHEDLKFCHHTLTEVRKTESTTTNNMSLAQRLAQ
ATSSEEAEELIQEGFCTKLERMLQAAKGSIQVSQSLMNLGVDSLIAVEIRSWFLKELDVDVPVLKVLSGASVTDLSKEAA
SKVTFGSEAGTDAAPPAIVVEKVSQESPRVVPQTTEPIPSFAPSAVTTAPHSIAPSVFDGSSPPSSRGVSPPRSSSDVTE
LETKITREQLKIQRVAEMSFAQRRLWFLRQFLHDPTTYNVTLSYSITGRLRINDFRDAFRKVIARHESLRTCLYNDTETN
IPMQAVFSDAIFDLDYKKGSTVEREFSNMRNHVFDLENGENMRAVIIAESESKHFFILGFHHLAFDGFSAQTLVKDLAMA
YAGLPLSPLKHQYIDFANREKTLTWNDDLEYWKSEYSVLPEALPLFEFTETKARIPLTEYNTRALTKQLPDHIATQIKSA
ARSLNVTPFHFHLAITQTLLSRLLDISDVCVGITDANKNDSEFLDTIGFFVNLLPLRLRIGGAQSFASLAAAAKDKVHQA
LAHSRVPFDKLLDELKVPRSTYHSPLFQVVVNYKMGSTQSVPLAECQAQTIEFEDARNAYDLSFEIENFPDGRVLLALKT
QDYLYTDHDLQTILATYTHLLDVLSREPNLNVNAVELAPPASQDLGLQLARGETYEPAILHLPGWLDHWTAEQPDAITIR
DDSGAALSYRDATARVNSIAALLTATGAKTGQRVGSYCEPSIDAICTMVAIQKIGCIYVPLDVQNPVPRLNLILKDCQPS
ILVYHDATEPSVQQFETSASLVSISKATSRSAPVNAATIDPDSTGYILYTSGTTGIPKGVMLSHSNLIYHIAGVYKKYGL
ERETVLQQSSLGFDLSLAQICQAFFSGGTLVIALKETRRDPVQIAKLMLEEKITYTWMTPTEYSMIVRYGSSYLRQSSYW
RSAFSAGEFMSSNLLNSYIRLGAPRLRLFNGCGPTEITINNCIGEDELSPSAPRDTRNPSIGKSLPNYSTYILDENLKPV
PVGFPGEICVGGPAVAQGFVDRDELTTAKFQPDPYGPGHLYRTGDKAKFLPDGRLVFLGRIAGDTQVKLRGFRVELNDIA
NTIIRASEGIVKDASVSFRRGQDSSEDFLAAFVVLAAKEHAVSDGTLEQLRSKLPLPAYMRPARIIAVDELPINSSGKRD
RYALDKLPIPSISSTTESGHLTETQEKLRGLWLEVVPSVDASTIGANTDFFAIGGNSLLMVKLRGLIAETFDTEISVFDL
FQSSSLGSMASKVQSSEVDEVIDWEEETSVQPLSVADGNILQQVSDNLEILLTGSTGFLGSSILRQLVADERVSKVHCIA
LRGIHPLAIESPKIIQYTGDLSHKLLGLSETEFSSLSNSVHRIIHNGATVSFLQSYSSLRAPNFESTKTLVSLAASRGIP
LHYVSSAGVVKFTGLDGLPPNSVSQHEPPTDGSNGYSSTKWASEVYLEKVSENSNLPIWIHRPSSITGENAPDTDLMQSV
IKHSLNLQAIPNLSSWQGSFDFVPVDDVATGITAALYDVGQGLSFAHHCGKDKIPVQELKQHLEKENGIKLEVLSLEEWV
DKAKARGLLDNATEVLIHDVVGISDGKTILPSLL
>NODE_2_length_547962_cov_41.29.g159
MFKFFKSDFFNFEFLRVLAVAPFYGSETGECLESRTKITDGDPESWYRAWTLQAERAVKIAEEASKHGDRVEASWAFIMF
KFFKSDFFNFEFLRVLAVAPFYGSETGECLESRTKITDGDPESWYRAWTLQAERAVKIAEEASKHGDRVEASWAFIRASN
YYRSSEFFLHCDAQDPRILDAIQKSSNVFERGVRLLDGELYTFDIPFEDNISLPARLFLPPAHKRVAGKLPILVQNGGFD
STQEELYFYGPAGGLPRGYAVLTYDGPGQGISLRRDKTRMVPDWERVTAKVLDYLESKLATKHNIDLDRIAVMGASLGGY
LVLRAAGDPRVKAAISVDGCYDLFDVTKSRMPNWFIGGWLSGWLSDGFFNFVVNRLTASNFQLRWEFGHSMWLYGVDNPA
DVMRQMQRFTLRLEDGKEYLDKLKCATLVTGAADTFYFVPDINAERIYEKLRHLDTGKKELWVGKGVHEGGLQAKTASTA
LSHQKIFAFLDTQFGIIRPSTS
>NODE_2_length_547962_cov_41.29.g160
MASIGTLYSYLPNARCLKIFAAAKINGVNIDTAADYQHMVTNKTPEFLSKFPIGKVPAFEASDGTTIAESDAIAQYVAMA
SIGTLYSYLPNARCLKIFAAAKINGVNIDTAADYQHMVTNKTPEFLSKFPIGKVPAFEASDGTTIAESDAIAQYVAESGP
KSAQLLGADARERARVRQWISFTDNEVYGNMMTVVLSRAGFEPHVPEKDEAGAKGLTFGLGVVEKHLTGREWLATSQLSL
ADLTLAAALYWAFMHYLDEDRRREYPVTTAWYLRVIGAEGVKEVFGPPNLVNVAKEF
>NODE_2_length_547962_cov_41.29.g161
MVRIALAGGSGGVGREILDALLETGKHDITVISRRENNIPELESRVSRVVADYTDSGRLVDLLQGVDTVLSFIVVAQDMV
RIALAGGSGGVGREILDALLETGKHDITVISRRENNIPELESRVSRVVADYTDSGRLVDLLQGVDTVLSFIVVAQDKGNQ
SQRNLIDACVKAGVRRFAPSDWAGASTNGLPWYAGKTAIEQYLKKINQDSKVLEYCCFRPDIWGIHIDMEHRRAIILGDA
KNPGYFSMTTMDDVAKVVAKAVEYEGVWPEVGGIRGDNISQQELIALGEKIRGGRFAVETINSVQARAGRLTATWHPKME
HPTVPEELRESSAKIFTAKTIVSVYQGSWEVSDEWNKIYPDFKLTTIQEFLEKWWAGKE
>NODE_2_length_547962_cov_41.29.g162
MDSEKETAPVPVPVADVTPDGEPAPPKDARFWLIFVAISCVTFLVALDTSIISTALPTITAKLNSGELYVWIINSYLLMD
SEKETAPVPVPVADVTPDGEPAPPKDARFWLIFVAISCVTFLVALDTSIISTALPTITAKLNSGELYVWIINSYLLAATT
SAPLFGQAADIFGRRAATVASLLLFAAGSAISGAATSTGMLIAGRTIQGFGGGGIATLSEVVVCDLVSLRERGQYAGIIS
SVWAIAAVVGPIIGGAFTQNVTWRWIFYLNLPISGVTLVLVLVLLKMRNPRQGTIMERLACIDWVGYAILTASVTAMLLA
LTWGGTIHAWSSWRTIVPLVLGFVGLLGFFAYEAAPWVKEPVMPLRLFGNRTAAATLAISFVHSVLLFWICYFLPVYFQA
VLNATPARSAVMLFPIATTTAPAGIISGVMITKTGRYRRWHYIGFSLMAIGCGLFTLLDEHSSTGRWVGFQIIFGFGCGF
VFTSCLPAILASLPESEVALATATWTFLRNLGSIWGVAIPSAIFNAHADKIARTVSDASLRELLLHGGAYEHATHSFVAT
FKGDPALYQTILNLYVSSLKIVWQGSIGFAAFGVVLAVALKAYKLRDELNTEYRLENGTKEASSPEPATENSLSELDKNS
GEGEAKP
>NODE_2_length_547962_cov_41.29.g163
MTEIDFTKFFNIVGGALRSSDKFYSVPLMLAIGKIAPALATGNCVIVKPSAGNNASIILPDVDVEKTAALVAAGLWFNMT
EIDFTKFFNIVGGALRSSDKFYSVPLMLAIGKIAPALATGNCVIVKPSAGNNASIILPDVDVEKTAALVAAGLWFNAGQV
CLASRRLYIHESIYKQFVDALTTATNINAKDLVANVGPVQNQMQLGKLKTLFQEMRDRGYRFTTDKSGVKEGPGLFAYPT
IVDNPPSDSSIIKDEQFGPIIPCIAFSDIEEAIRLANDSESGLAASIWTNQSDVAERIAKRLEAGNIFINGPPKPDPFVA
FGGYKQSGIGAEYGLEGLLSYYDRPIYFGMGVRDSITPTRVALAGLFAVFVIPRILGLLKALFSPLQRVPGPFLNKITSW
PFTLSVLNGASHRFTDDLHKRYGPIVALAPDMISVSDDAEIKKIIQTQDWHKSEAVYGNFRQDPERPTLIAFTDKSSYGV
RKRMISSMFGIRYIRSMQPLMLDCINVAIDKLEKQCSDKPVEIDMQNLIQSLAVDIIGITTFGQSFNVVQNGSHPLPDQI
KKALKLAGLLMLVPWIRHIPFLPARDPYVDKFTSDAVENRRAILKTSNKQDLLQKLVEAGDDSEGSIFRRSDIQDEAIIL
LTAGSETTANAELFTLIMLTKNKDKMAKLVAEVDQWYPPSELEKPVDCEYSFLGMTYLQACIDETMRLVPGQATGSPREC
LKDEKILGYTIPKGTTVFPSTQNVHMDKNVWPNATEFLPERWLDIYASGKTNEVAFWPFSAGSRVCIGKHFALQEMHMTL
VSLFRRFEFEYIPQQDETTVFRVAQQLQAHRYMIKVKRRSF
>NODE_2_length_547962_cov_41.29.g164
MPAATSKTPIPLLVELLWIPGFLAIAIFLQIPQPGPARVALGLGIFTTVWSYALTHWVAQPSFLFSPMFGFAVTVRWVMP
AATSKTPIPLLVELLWIPGFLAIAIFLQIPQPGPARVALGLGIFTTVWSYALTHWVAQPSFLFSPMFGFAVTVRWVYMVV
LDTAEVGFFRGTSSDKEESPLKFGLWKKLKWSADLWFSWRGVGWNWEVSNIPRPGVRNFWGKAWHQTFKWYFNTTGDLVA
TSIGAKKSTLLRKYTKLHVAFLMSGIQHYVATLFVPSPSWAWAMIGQMVLYAIIITIEDGLKSLGQQVGLKPGRKLIITP
ALRRNFN
>NODE_2_length_547962_cov_41.29.g165
MASKAALLSLLPFVAANLNKPVITPNFPGNGLASLGPGLMNNLAPTHSTWDDWGAGWIPSDCKSMVQGAGFSPNDIIPMA
SKAALLSLLPFVAANLNKPVITPNFPGNGLASLGPGLMNNLAPTHSTWDDWGAGWIPSDCKSMVQGAGFSPNDIIPFNIH
YDDCAQSWTFCRHKNSPLSEIQILDIFGRLPVRMRQFVRHLVFVPGNKSAGSNGDNVLMVGDVDVTVFAHEIGHSLDSHA
FDPSYGVPFSTGNVWVSNYNLDSAVPDPYAQSSQQENFAQETVVSLYDKVVPGGIGTIQPNWQAIFHQYATLEGYIGNVI
IPGGTCTHRLTDSAPVTMSGSKKSRRALGPKPKVSLSPKVKEIEAIPMESSITMTSFDEHGKPNGTYVVHL
>NODE_2_length_547962_cov_41.29.g166
MVENKIHPASAFELQLEGEALVYGLGSLHIAATQQSVADSNQGGLRSHVTNFFNGRLDSLTLKTCDQPPLILAKYDFSMV
ENKIHPASAFELQLEGEALVYGLGSLHIAATQQSVADSNQGGLRSHVTNFFNGRLDSLTLKTCDQPPLILAKYDFSLEMS
SDRILDISGRGYHGVLVNAPTRAVKGHDWDGSECDWTRAKFGYGAIHFHDDDLDDANWETDFVITIPPNARSGAYAVEVE
TSNGQDSDSITFFVRPTRWTSDNSNKVCLVFSTFTYLAYANERLYDTTRQNTADLGPGFDINKALKSPEFYKMRRRVDLG
LSCYDRHNDGSGVCYSSSKRPILNVRPGYIMWAFSRPREFSADLMMLGFLEQEGIPYETLTDHDLHARGASALQGFSTVI
TGCHPEYPSLESFRAYDAFAKGGGSLMYMGGNGFYWGTGLGVPYRRTEASRDPKLSWMFEGVEGDLIGEFGFGGGASGDE
IDRFDVGNGSPEGALILATSTGHSDDFGIAIEDLSYPALNTLGTQTNLIRSDVVYYVGSGGGGVFSWFTEFTPFETFVAT
GYGLATTAVEGVGTVDLPVKRNPNRSGPQAHHIIHLTNVLYTPLSDFNIVARELDGTLMTNKTA
>NODE_2_length_547962_cov_41.29.g167
MMASSNLNDSVVIVGAGIIGLNVALVLSEKGHGRSITVVAEHFPGDTSLYYTSPWAGCNFSAISGTDDNALRWDSLGYMM
ASSNLNDSVVIVGAGIIGLNVALVLSEKGHGRSITVVAEHFPGDTSLYYTSPWAGCNFSAISGTDDNALRWDSLGYAHLS
KLATECPEEAYVHWTPSFELWDEHVPSDKIRHMSGYLKDFRVLSEAELPDGVKFGVSFTTLSVNAPEHIRYLYRRLRDQY
GVRFLRQKLPNIQAAYASPSTKIVFNCTGLASATLPGVEDPKCYPTRGQVVLARGPHIRTNMMRHGKDYETYVIPRPGSN
GNVILGGYMQKGVR
>NODE_2_length_547962_cov_41.29.g168
MPVSFSTDSSGRHIVQDQDLPVTSVGEDVPLEDSSESTEEVERDVGPATEGHGSIPRDLSDNVRTIFSQYDREFCVWPMP
VSFSTDSSGRHIVQDQDLPVTSVGEDVPLEDSSESTEEVERDVGPATEGHGSIPRDLSDNVRTIFSQYDREFCVWPLTHD
FEANPFRCDIETGKRSPLLWHSILALSYKHIHRETGSCLAEAKMHKKKAMQLLEELDCDFGSAKSRTNLLNSLLILMTLD
CATSAQGPWVAHLSRAQRFLEAIEVFKIQRWDVTLGLTTRQGFVLSGPTINSVFSWDSTSTFYDVSGCPEQLFKYMFRLG
TYAREFELASCMTCVTFDMAPVLVVEKAIKEWRTPRYDGPDVDFAASNEPDLPENWDCYSAEAAHHVQDLHHCAQAWRFA
LLIYIERVFKWRRGEASMSRIEFFARKVLNNRATYREHNLTIRQAVSKHKSAVLWATWFIIPNCVIGYDATTLGTLVGIP
QFRKDFGYEYPVGSGEYVLAASWTAAYPYAPIIGFLLGPLWAGWCTDRFGPRKTLLGSTTLSLFTLLIQILGNSAAVIFV
GAVITGLLTGAFPALGPAYISEILPVRLRGIGLAANNFAQVAGSFIAIVKKKRYDEATAALKSTGYIEDIDETLAHMKET
ILLEEEREQSISYWDCFKGTNLRRTMICTVSYSGQFFSGINVASSFATYYFQMAGMSDDQAFHLSLGLFALGIVGNVLSW
PLLSIWGRRLGYILTCGITMVLMFLVGFLDLAPSSNKAALYAKSTMLLVFYFVYNCGLGPLVYAIIAEVPSTSIRGKTLG
VAASAAHIFSLAITAGLPYAMSATEANWGGKIGFLFGGLGFLLLIWSIFCLPETKNKTFEELDLLFEHKVPAWKFGSTDL
LGLDGEQPQQN
>NODE_2_length_547962_cov_41.29.g169
MASQMKIERMIHEEGSGVNFGAGLYKYQVLVLKNQKHLSPRAQYEFTERLNSAASMGHGNKHNLNRFLLSPDLNTVPHMA
SQMKIERMIHEEGSGVNFGAGLYKYQVLVLKNQKHLSPRAQYEFTERLNSAASMGHGNKHNLNRFLLSPDLNTVPHQPQV
QIIGNGFVPEHQGAKNLKLRYPHHRSSHSTTIADEDDVEFTRFYRWHIDAALYDDAPPVATTILAVTLPKRRMQTVRYDD
GTGDELSVPLGTIAFASGETTYDLLSEEDKAFVRSTKVEYAAHPYIWMGRAKSHPTGLGLISEGKELDDDQLPPVDPASI
QILPMCWRNPVTNRLALQVHAAVARRLHLANGEVIDDLERVRGILYRLQRPGIAPQLVLVYREEEREMNKFCEATGVAII
PWGPLAEGKLARPVKAQGTTSRSAGTEEALRPESVDIINRVEELAKRKNWTMSQVTLAWTQKRVTSPIIGFSSVERIDEA
LSARGKELTAEEEAYLEKPYTPLEVEGHF
>NODE_2_length_547962_cov_41.29.g170
MTILLARTPAGKLSTFLAPLRKHDPAALSESGNPDPNGQCLNGVRIQRLKNKLGTQSLPTAELVLEDMRGWIIGEENRMT
ILLARTPAGKLSTFLAPLRKHDPAALSESGNPDPNGQCLNGVRIQRLKNKLGTQSLPTAELVLEDMRGWIIGEENRGIQE
ISVLLHLTRIHSTSQAVGYLGRGLAVARAFARVREVGAGRGARMRLTDSSLHMKTLARMTAEYRRIMLLHMFTVYILGLS
EHPTEMGADITPALKALTPPPKDLLSLLRVLSTLTKAYVCNSALRLLYSCMESIGGVGYLLNEEQEYLNIARLYRDAAVL
PIWEGTTDLLSTDFIRALKRPETGVQSLDALDRFIKQAFSSNGDTSHHEVVKRWDSERSRITKESQSDLVGKGRDIMWSV
TEVLMAALLHVDANNDGDVAEREILQRYLEDRFSAKERVGVSTREELEKDFAIVYGEERSKTSSNL
>NODE_2_length_547962_cov_41.29.g171
MSCPCFIVPPHLLRAISESSQNPEEVRKAAARSLASNTQVRKARQEQIAKSTQPRGNKPGGAVQTSPFIPEHLLRQLSMS
CPCFIVPPHLLRAISESSQNPEEVRKAAARSLASNTQVRKARQEQIAKSTQPRGNKPGGAVQTSPFIPEHLLRQLSSSDA
VDEETRSRAKRDLAHLQELLGKTPSAQEALSTSEKARKESSKGTAFRMRVEGEPEVKDADVNKAYDNVGHVLEFYKEYFH
WESIDGKNKQVVSTVHFGDHYENAFWFPEAQQMVFGDGNKFLRNFTGCIDVIGHELTHAVTDYTSPLIYYGQSGALNEHV
SDVFGIMVKQRVENETAETADWLIGEYCLLPGVKGVALRSMKEPGTAYNDPRFDKDPQVDNFSKFEVIKNDHGGVHIYSG
IPNKAFFLVATAFKGYSWEKAGKIWWRAMTSGWVPVNCTFRHFANVTVDCAEELFGEEAARTVRDAWTQVGVTRGI
>NODE_2_length_547962_cov_41.29.g172
MGSEQDHITPDSRQDEATREKAEIHNTSDEKKLGLNSDIERTISIIDDENDGDYDVRKENRFGEVTVIDNAKDLITHVMG
SEQDHITPDSRQDEATREKAEIHNTSDEKKLGLNSDIERTISIIDDENDGDYDVRKENRFGEVTVIDNAKDLITHVLHVD
DNPNDTPWTFRAIVIGLILCIFSSVLQEIFYFKPQVIYVSVVFLTVIAYILALPFQLIPRPEGNGIISRICRFLNPAEFN
SKEHAFMVIMGSAGSTSAVATQILAAQRLYYGSNPNQGAAIFLVIASQFLAYGIAGLLRTVLVQPAKMLWPINIPVNTLL
ETLHRDKAETKQRLKYFTYVFSGAFFWEIIPLWIAPIFQGISIPCLAHQDSLVFTNLFGGAQNNEGLGFLGLCFDWNYIA
GLNSPLWFPLYTLVNSFVGYLICIVLFMGIYYGNVWQSADFPFLSQLLYDSSSNATNFVEYNLTAVLNSDNTINSTLVAN
QGFPHLSGTYVVYLLTTNLGITAAIVHMLLWNYDDIKNGWAFLHPSKLKKLAKPSTWAFWKKSEDNDEEVRRQLVLANEE
MDPHYKLMMQNGYAEVPNWWYGIVLLLSFVIGIATLYAIKSTLPWWGFIVSNIFAALFILFFGAQMGLTGFQFNQQPVIQ
MLGGYLLPGKPLANMYFTVFGFNGIQQGQWLLRDLKLAQLAHLPPKATFFAQMLGTVIGAIMDYVMMVSIVDNQTETLLS
IDGTNIWSGQNVQGYNTLAVAWSLAKDMFSVGNRYQWVTLAYLLGFAAPIPFWLAWKLTKREIFRDVNTSIIIWYAGVLC
VGVNSSLLMFFGFGIFAQFYLRRYHPALFIKYNYLISAAMDGGTQVMVFILSFAVLGASGKSYNFPTYALNNGGTNNNKN
IDYCMFNVASGA
>NODE_2_length_547962_cov_41.29.g173
MDNPPTNLYDYKLITDLYDLLSSVVPENITVATPPPKVMIFASADPEFWMGHYDGALFGTNPPFNESYTEELFTKNRAMD
NPPTNLYDYKLITDLYDLLSSVVPENITVATPPPKVMIFASADPEFWMGHYDGALFGTNPPFNESYTEELFTKNRAIVGM
LKSLPTILIAEINGRAIGSGNEFLVQCDMAFSGPNTILGAPEVAVGGVHGNGGIQHLVRLIGMQRTAEYMLASSGIDAVT
AAEIGWVNRMYRSEAQLRKAVDEIAGRIALFPAAGLNGTKAMIREFSAPPSVVEADIATIFRLEAGEKAPDAEYLRISKN
QSRQFELGVPDNMVEIWE
>NODE_2_length_547962_cov_41.29.g174
MGNTQEPEIPIQLNLGPAIRQFFYSQLFITPRYPTDSFAGKTVIVTGSNVGLGLEAARHFYRLNAAKLILAVRTISKGMG
NTQEPEIPIQLNLGPAIRQFFYSQLFITPRYPTDSFAGKTVIVTGSNVGLGLEAARHFYRLNAAKLILAVRTISKGQAAK
EDIVKSVTARSDADAIEVWPLDQTSNQSTLEFCDRVQKELSRVDAAVLNAGINIKEFRIVDALSLLPKLRDTKAEFPDTT
PHLTIVSSEAHRLSKMKPLAILAALGSLQAIAAQVIPGKMIWVDKATCDPFAKANGFPSAAGSGGLFTTAYDIIDKLVLA
NSYRVYHPTTQSPATLPANVLAWERYRLNSTYTAFFGNNTATVSNLGGPLGVWNVAFSLYGINYVWGPGTEAPFLIVVCD
DAPYISKNSSSGKYVYTDPYHHLPVELNGDPISGNGMTKPCATNGQSGYSYDNNVLFYNNIIFCTKNMKLPVGFTSNGPT
AFSSGTTLDTAGKSWLGALYTQALWNGGFVGLYGSIDMQYGYAAAHAFRFQRDSLYNPDSQKFFSIAHLFDNLFWASGVG
QTSQQEYASLQKTAAGKALIAAFGLTNIAKPVLGPPSSEKNAEANGDKADGSDISTKGFEIGPIGNDHFVIANKFCYARP
HLMLLTCDGYRRQYEPLDEAGLEAAQTVLLSMSQDFVVFYNCGQDGGCSRLHKHMQLIPKPPHSFADFLDNEASSDNPPK
VPFHWFYQRIDVANTDAKGLTEVYTNLLQQATAVVDNGGAGWLIHPNGATNLQDPTAREITHFVAIGFFSFIHHQIKSGT
QNEDFEAMASRAFFDPVVALRAAPLLTSTCSLWFAWDQHFFLHLFNKPEIRSKSNELLPTYFGYFFRGGVTRVLVLLSLT
VSSTLATCLVNHDSHWANGSLRWYTAGMVLAASHLAFVPAIAPKVQAVIGDTSKGQSTNDLDSWLTIHAWRGLTVDLAAW
ACFVVATVRNIQSS
>NODE_2_length_547962_cov_41.29.g175
MIQSQLKGKSPLKPSISNVTGDKIEENLHDADWQKNPETPIFLRLREFSKHSLPGVRQIESSGREPSWRKMLRVENISMI
QSQLKGKSPLKPSISNVTGDKIEENLHDADWQKNPETPIFLRLREFSKHSLPGVRQIESSGREPSWRKMLRVENISWIRN
HKIEENIMFPAAG
>NODE_2_length_547962_cov_41.29.g176
MLSRGFFTAQLQQPLRRVLSKTLKSSHAQHLENGNVKPMLFENDGMRGEDARFEGHDTIIWSKGLDFRANMMNHTSVFML
SRGFFTAQLQQPLRRVLSKTLKSSHAQHLENGNVKPMLFENDGMRGEDARFEGHDTIIWSKGLDFRANMMNHTSVFRAHA
SILTRSIAVQEGSNIPGQEKMFPESMVVDCIAFALKSLDRREPKRSAVVAEKRDCLLRQWNKLDAGLCHYDDVPLVELFA
VKGDTLAASEPKGL
>NODE_2_length_547962_cov_41.29.g177
MVNNAALVAALSALLSPALAQNNQTYANYSAQGQPDLYPQTLATLELSFPDCDHGPLKNNLVCDSSAGYVERAQALISMV
NNAALVAALSALLSPALAQNNQTYANYSAQGQPDLYPQTLATLELSFPDCDHGPLKNNLVCDSSAGYVERAQALISLFTL
EELILNTQNSGPGVPRLGLPNYQVWNEALHGLDRANFATKGGQYEWATSFPMPILSMAALNRTLIHQIADIISTQARAFN
NIGRYGLDVYAPNINGFRSPLWGRGQETPGEDANVLTSAYTYEYITGMQGGVDPENLKVAATAKHFAGYDLENYNNQSRL
GFDAIITQQDLAEYYTPQFLAASRYAKSHSFMCAYNSVNGVPSCANSFFLQTLLRESWGFPEYGYVSSDCDAVYNVWNPH
DYASNQSSAAASSLRAGTDIDCGQTYPWHLNESFVAGEVSRGEIEKSVTRLYANLVQLGYFDKKNEYRSLGWKDVVKTDA
WNISYEAAVEGIVLLKNDGTLPLSKKVKSIALIGPWANATVQMQGNYFGTPPYLISPLEAAKKAGYKVNFALGTDIASTS
TAGFAKAIAAAEKSDAIIFAGGIDNTVEQEGADRTDIAWPGNQLDLIKSLSKLKKPLVVLQMGGGQVDSSSLKSNKNVNS
LVWGGYPGQSGGVALFDILSGKRAPAGRLVSTQYPADYVHSFPQNDMNLRPDGKKNPGQTYIWYTGKPVYQFGDGIFYTT
FKESLSGKSKTVKYNVSEIIAGAHPGYTYSEQAPVFTFTADIKNSGKTESPYSAMLFVRTSNAGPAPYPNKWLVGFDRLA
DIKPGHSSTLSIPIPISALARTDSLGNKIVYPGKYELALNTDESVKLEFELVGEEVILEHWPLDQQQIQDATP
>NODE_2_length_547962_cov_41.29.g178
MRYTTAAALAIAAAPFARADSTPWGVAYGKAQAALAKLTLQDKVGIVSGVGWNQGPCVGNTSPVSKIGYPSLCLQDGPMR
YTTAAALAIAAAPFARADSTPWGVAYGKAQAALAKLTLQDKVGIVSGVGWNQGPCVGNTSPVSKIGYPSLCLQDGPLGVR
FSSGSTAFTPGVQAASTWDLNLIRERGQFIGQEVRDTGIHVTLGPVAGPLGKTPQGGRNWEGFSVDPYLTGLAMAQTING
IQSVGVQATAKHYILNEQERNRESMSSNADDRTLHELYAWPFADAVQANVASVMCSYNKINTTWACEDQYTLQTLLKDQL
GFPGYVMTDWNAQHSTVQAATAGLDMSMPGTDFNGNNRLWGPALTNAVNSNQVPSSRVDDMVTRILAAWYLTGQDASGYP
SLSLSRNVQGTHKTNVRSIARDGIVLLKNDGNILPLKKPASIAVIGSAAIIGAHASNSGSCGDKGCDNGALGMGWGSGAV
NYPYFVAPYDAINTRATSQGTRVTLSNTDNTSSGASAASGKDVAIVFITADSGEGYITVEGNAGDRNDLNAWHNGNALVQ
AVAGSNQNVIVVVHSVGAIILEQIIALPQVKAIVWAGLPSQESGNALVDVLWGDVSPSGKLVYTIAKSPNDYNTRITSGD
DSFSEGLFIDYKHFDDAGITPRYEFGFGLSYTKFNYSRLSVLSTAKSGPATGAVVPGGPSDLFQNVATITVDITNSGTVT
GAEVAQLYLTYPSSAPRTPPKQLRGFAKLSLTVGQTGTATFNIRRRDLSYWDTSSQKWVVPSGSFGISVGASSRDIRLTG
SLSVS
>NODE_2_length_547962_cov_41.29.g179
MASIEDKIRSAATRNHELLGVLSVTDHGIPDLENQTKYIASLESQAKQNATKLATLKSKHAVELREHENYRDSVVRRFMA
SIEDKIRSAATRNHELLGVLSVTDHGIPDLENQTKYIASLESQAKQNATKLATLKSKHAVELREHENYRDSVVRRFAYKI
GGKKDKFEARAAKEEREYFDVLQEEHRETEVKKNLESALAQARQASAELEAVVQRHKTAQQELDSLYNDIFSGPTPQFPE
EDEREQACTSAQVNYQEARMRVESQIQAIKMLEQAKQRMGNALKAMQDALSASRFDMFGGGTMADVMERNALSQAEVQLS
QARMDTMNAQRMDSAIKDLPPVKISHGNLVGDVLFDNIFSDMDFHDKIKRSNAEVERCANVLKLEIQRAHERHQGAEAAV
KEWERHLKDARAALQTAREMAFERTLNGESGELPPAYSVQKVV
>NODE_2_length_547962_cov_41.29.g180
MAATATSTTSSQGMQAYAAPSLFQPHRARDAIRDAHQKKIRPLLCYYAGLSSLPITRFLAPMNYDAVWIDWEHSSCNVMA
ATATSTTSSQGMQAYAAPSLFQPHRARDAIRDAHQKKIRPLLCYYAGLSSLPITRFLAPMNYDAVWIDWEHSSCNVETMT
SMVHEAIFMSQGATIPFVRVPGHDHAAIGYALDAGASIVVPQVDTVEQAKHVVSAAKFGSKQRGTRSAPPFRLIPGITDQ
AFDATRDIHQNLNDQAAIMIQIESLEGINNLDAILTEVPDIDIVWLGALDARVSMNLSGNMAGQEKEWLEAKEKFFSIID
KHDKPYGGFAFVEPPFGGPEAIKEAAKRMSFITCSADVLHLAAVAADLQKAKEAIDQV
>NODE_2_length_547962_cov_41.29.g181
MTKLIVILGITGTQGASVADVFLQEPGWKLRGVTRDASRASSTYWKQKGVEIVEADLDKEESLEAAFEGANAIFGNIDMT
KLIVILGITGTQGASVADVFLQEPGWKLRGVTRDASRASSTYWKQKGVEIVEADLDKEESLEAAFEGANAIFGNIDSIGP
MFDPYNYGKLRPGQTINEFCYDLEVKRGKNMLGEFATNWKSWRSRRPVKRKDTGYFVRALVLMPPGKVLLGYGSFMSHAD
FNRVWTKILGVPDGGVKHITVEEFIHFEGPPLGIELAEAVAGLMQFDMDTPGFMHPHEVPEEIGCPTTSIEEYLKSEDFS
SMMEVL
>NODE_2_length_547962_cov_41.29.g182
MSIKYTITLHNDHGKDGRYAFFVDPPHVSEPLTAPEVFTNAWISTFVPNGSTHDVTTTSEMFAWCGTVLKPPCVGMTVMS
IKYTITLHNDHGKDGRYAFFVDPPHVSEPLTAPEVFTNAWISTFVPNGSTHDVTTTSEMFAWCGTVLKPPCVGMTVHEGA
SQPAALGYKMQEEITPGGTFEMIVDRGVPDLIPIPSSAKTAAYKIETGSDLPTPNYKYLFGLGMTNGCGLVSPVASAVAT
NNMSINLTPIMKFHISQSDVETGEIIDLPSVSKKAGVIDFSSGPGAGKDTATVVHTANGAFEIMYHESYKN
>NODE_3_length_520062_cov_37.78.g183
MASLPSTTKSFKEYTIGWICALPLEAAAATAMLDDEHKKPFDFIQPRQDTNVYTWGNIDVHNVVIASLPAGEYGTTSAMA
SLPSTTKSFKEYTIGWICALPLEAAAATAMLDDEHKKPFDFIQPRQDTNVYTWGNIDVHNVVIASLPAGEYGTTSASNVA
TTLLMSFPEVRFGLMVGIGAGVPRQDRDIRLGDVVVSEPKGTSGGVVQYDFVKAIQNVVDHEMRGITRIPEFLRAMLKRN
PGMREAYVYQEAHNDRLFEDSYGHTGDGDCASACDLNKIKPRNPRVSENPKIHYGVIASGNTLVKDASTRKVLSLQTGED
CICFEMEAAGLMNTFPCLVIRGICDYADSHKNDTWQRYAAATAAACAKELFQHIPTQELTSSPPAQDVLRQNLAGPPGSQ
QPVTPPATPRGQSEPQHLQDEVKKLDGQIADIEKLLKGLSARAPVSAPESSPFVTHN
>NODE_3_length_520062_cov_37.78.g184
MFHQETWTGMGNIRDKAQSVAGSFKHEFKRVTEVKEVKDKVFENLLNLRNKIQDPEFRTTRDSSLRVVMELFRTDDDSMF
HQETWTGMGNIRDKAQSVAGSFKHEFKRVTEVKEVKDKVFENLLNLRNKIQDPEFRTTRDSSLRVVMELFRTDDDSWCGQ
GCVGFLEQKITEAICTRRLEAEEEEEVTTTPVPTTPVPVVDASEF
>NODE_3_length_520062_cov_37.78.g185
MAAADAIQSIAVAEQRVLTEEYGGKLSNKFIDELKAATLFQFDWGELLSAAPTALYFMGSCWLAAAKPTAEMISLADVMA
AADAIQSIAVAEQRVLTEEYGGKLSNKFIDELKAATLFQFDWGELLSAAPTALYFMGSCWLAAAKPTAEMISLADVVPEG
GFKYMTNLRNPTLRACLVDVCNNGGRQAFTIAGQNMDALHMTSRRICDERIDIVFKRLAETREAFGKWSNMVGELNMCME
NQMGNTSIHASDVTKEQHVAEIEEKFAVEASENTKKQVMRAARELEKSEGRLDRARSDVPGPWATVLQGAVVCYTQTIPT
LMAGMLPVIFGKEYRTADGTAQVGLPQGKWPPPHDDPSFARATEMRDLVNHFYSFIGNEKGPIDWEKFKGSPGAGANEFQ
GLTYFLGNLRGLQQTTDVTGTKANRKLMTAYNTLIRVGTEIQHHLSQQNKINAVTNPSNDVVRGWKKEVKKARSTVLNLA
TQASARSSISIPRPFGNVKFQCKPDLSAQKAQLSTALQTVQIAQEAVESAQSTYDAALDKQEKTAISMARIQAKLKQLHE
TGQNLEKIKDVLRDCISVLVDLAVQIRKLEQFFLMLANVIDHIVLPRAETFTREMTKVGRRARRDGAINADDITKQTIYT
STLQIKGYFSVLQDVSEMYTLVHRKYINEGVDLCYQLSKGTASNDPMFTLQERLASYSDKSAREISTLASNKQAEVLRSL
KDRARKAPEHTQLIENEVTKRGIAVEESDKLAIKEGGEEHNTEAKSIVDNDVGLTASEQIDSSNF
>NODE_3_length_520062_cov_37.78.g186
MGPNGEILFFEACDDFPKTADFNGPSVGSLNSFHELNSVYPSALPAREIDVLRNSFLDTLLKLGLQNGIMHLEGRVEYMG
PNGEILFFEACDDFPKTADFNGPSVGSLNSFHELNSVYPSALPAREIDVLRNSFLDTLLKLGLQNGIMHLEGRVEYSSVD
YKTQDGVLDLHPRDTASEAPEPTAWLIEINPRPLGMTGSQVIESTYGVDYWGLAMLIAS
>NODE_3_length_520062_cov_37.78.g187
MSTTIAIAGGTGNVGRTISDALVATGKYKVILLGRGAFKDLSPNAPPLINVDYGDIDAVANILEEHNVHTVISAIKVIMS
TTIAIAGGTGNVGRTISDALVATGKYKVILLGRGAFKDLSPNAPPLINVDYGDIDAVANILEEHNVHTVISAIKVIAPEA
GVSEVNLIKAAAKSSATKRFIQSEWGVPIPQEIFIFDIPNKAAVIPGTGNDLVSFTYTRDVANFVVKALDLPRWEEEMFC
YGDKVTLNQFLGLLEEATGSKFNVTYDSLEKLEKGEVTELPSNAAEYQHLPKHILQMYFSKFGQYIIAGLFDTPADKSLN
KVFPEAKTTTVEEVAGLWKGK
>NODE_3_length_520062_cov_37.78.g188
MLFASAVASAFLIASSLAAPHPINEIGPIKMSPREYWAFAIKLRDDSAKEKRAPEADIAAREYWAFAIKLRDGVTAKRML
FASAVASAFLIASSLAAPHPINEIGPIKMSPREYWAFAIKLRDDSAKEKRAPEADIAAREYWAFAIKLRDGVTAKRAILE
SQCLCLTSGSLYYNASVAVYDPYRDEYEEIIIPGITGNDDYSITGIDYDGMGSMYFAATSYTAFEATTSGNPALANFTGP
NSVIRYDTNDRTIRWITDLVPLQRQVFQRTGKLITGFQDMAEDGQGNTYVIGTFGQIIVKINKAGTPQIWYEPKNINDTL
LSGGIVRSGDKIVINDRVAPGLLTFDINKSKGVPTYVHPEGFPTNYTGGGDGLMLPSKYGGKVILWSDDFYGNRVIGSKN
NWKTAEYLGLVPMDETLSKEGGYTTGSFEVGQTIYSLTEFFQPTRSLEAKPKWLMVDATEQVDELVKAWERKSW
>NODE_3_length_520062_cov_37.78.g189
MDQTWGRFTEAGSKTMPDYPPVLNISTEDARASTSYPLKTAVHLNETQNIGYMASLGFFHQIHCLNMLRKFIYLDYYKMD
QTWGRFTEAGSKTMPDYPPVLNISTEDARASTSYPLKTAVHLNETQNIGYMASLGFFHQIHCLNMLRKFIYLDYYKETQP
DWYTQPYLQGHADHCVDMLRESIMCHGDTTLIVYHWINDYADPVPDFSTMHTCRDPEVILDWMQTNQIMLKEAVYKHGEV
DLPEIF
>NODE_3_length_520062_cov_37.78.g190
MCGTCNGDTAPAANSTTDNAAASAQTSNGVYPARGTPASSPYQMVQDYISNVGRFKIIESTLREGEQFANAFFDLETKMC
GTCNGDTAPAANSTTDNAAASAQTSNGVYPARGTPASSPYQMVQDYISNVGRFKIIESTLREGEQFANAFFDLETKIKIA
KALDNFGVDYIELTSPVASQASFDDCKAICQLGLKVIGTSSFLREYSHGKSMEMIKDIAMEVIAYVKSKGVEVRFSSEDS
FRSNLVDILHLYQACDKAGVDRVGVADTVGGATPRMVYDLIRTLRGVVGCDIVANAHSALEAGATHVDTSVLGIGERNGI
TPLGALMARMVVTAPDYVKSKYNLKALKSLETLVADAVQVNIPFNNPVTGFCIGIAGIHAKAILANPSTYEIINPHDFGM
TRYVSINSRITGWNAVKARIEQLGLGSEFSDDQVKEVTAKIKQMADIRPLAIDDTDSIIRSYHLDIKV
>NODE_3_length_520062_cov_37.78.g191
MSIPSRDHTPESHETDGLNSSAPINSELLAIEKSSWKRALHRDRYYGSLLFNVAAFILPALYGTLSKLWVANIDSSMVMS
IPSRDHTPESHETDGLNSSAPINSELLAIEKSSWKRALHRDRYYGSLLFNVAAFILPALYGTLSKLWVANIDSSMVVTTD
AFTYMNTASEAVNEGLPRAAWVIIGDEASRSLSERLQLTHTLIAFQSLVGFLLSVIFLGAAPKFADSFVPQEVRAASLTY
VRITSFTVLSGAIETAVASATRALDKPDVPLVISSIKFAINIILDLLIISRYHVGSFEPTVNMQGIIQLVCNLTAALAGL
AYFLYFVSFSTWRKHTGSQFPLDDHVTRSNRSLLPDLRGLRVLLKPGIIFFAESAIRNALYLWLVTTVVSLGSVYATAWG
VFNTIRWGLVMVPVQALEATSLQFIGHKWGQWRQLIGVNNRRPKAGWKEIFSLISPALRSLVIALLVEVPIAIFLSAFGA
RPFALYISGSSEVADVTAHMWRTIDWCYIFYAMSTQLATILQATRPKWYLYQSLASNLLFTHINFFKMSMTTEDCTKVRP
GFPRPVPETPEKVFEQFQMRDKVVVVTGAADGIGLAVTEAMAEAGANVALWYNSNDAAVEKAKSLGETYKIKAAAYQVDI
SQAEQVSRNIAKVVEDFGKIDVFVANAGMAISRPILEQTLDEYRKQMSVNVDGVVFCSKYAGEAFKSQGFGNFIITSSMS
GHIVNVPVDQPVYNATKAFVTHFGKSLAREWREFARVNIVSPGFFDTKMGANPLAINEAYRMAALGRQGHVKEIKALYLY
LASDASTYMTGSDVLIDGGYVLP
>NODE_3_length_520062_cov_37.78.g192
MIVFLTPLKKLLSWYTRKNPVKLWLELLRNAETFEEWEEAALHLDNLLGLDLWRNNPTSKYYDWALITERLDSLIIARMI
VFLTPLKKLLSWYTRKNPVKLWLELLRNAETFEEWEEAALHLDNLLGLDLWRNNPTSKYYDWALITERLDSLIIAREENN
YEQLVNLLRSGLVRNLGNIAVPKLYNRSFSGTKYLIEEYIAQVAESVEDISALPTSAASSLHPNEKALTNQMKLDFIHDT
RQAFGRTTLVLQGGAIFGLCHLGVVKALFLRGLLPRIITGTATGALIAALVAIHTEEELPGVLRGDGIDLSAFASKGTTE
DGQIPAEQSLKSRWETLLRRIRRFSREGYFLDVTVLEDCVRANVGDLTFEEAYNRSKRVLNITVATDGQGAGVPTLLNYI
TAPNVMLTATLFPGLQQTRPTSVTGRMLPTQTATLPFAELPSSST
>NODE_3_length_520062_cov_37.78.g193
MSDSEDPLDAIDEGGDDLFGDEGDEVDASPQARILDDDDLASDPEAYGDAEPREYDGSQSRQETKDRIVMAVQAYRHRMS
DSEDPLDAIDEGGDDLFGDEGDEVDASPQARILDDDDLASDPEAYGDAEPREYDGSQSRQETKDRIVMAVQAYRHRIPKP
SDDSMGQLRVMRVPKFVRFLPEPYEEETFQPSAFDLENAKSEHPKHVVRVRRDASTDELKSNTNIYRWSDGSVTISIAGE
HYEINKKGLAPGPGQPYDELKDGHYYAAAAELSSNLLMTVGHLSEQYTIKPNKAVGDNALSVLAERMALASKSSAGGEMI
IKTVVDPELQKKQAELAEKERMKAQRKRDNAVAKMDGGVGRSGRGGLSIGGLEGARSGAARKRGAPGSARPKRRRPEYDS
DDDLPQGVSRHEDYDLDDGFLVGSDEEEMESGVDDDEEEDILDDEDEAPRSKRQRTKEPEDDEDAEGDEVEPMETSGRSG
RRRNVIDDDDE
>NODE_3_length_520062_cov_37.78.g194
MADSGAPSGDDIINSYHLPRPLPLWLNSHCAKHIVKGNFMTLSARPKTVEQGEWVAHQVVEHYRNLWNFVQVVHAKEEMA
DSGAPSGDDIINSYHLPRPLPLWLNSHCAKHIVKGNFMTLSARPKTVEQGEWVAHQVVEHYRNLWNFVQVVHAKEENGNT
ICNPTTCPRMSAGANHSFTWLNSRREPVELPAHEYMTLMQRWITGKIDDTAIFPTDPSGVSYSHNPAMSSTPLSQLTNPS
DADWVGKRSGFPDKFIDICQMIFRQMFRVYAHLYWAHFSEPYYHLNLEKQLNSCFSHFLLTATALDMLGKQELEPMQPLI
DLWAANGTFPPESKVYEYASIRAGERLIQLAGVAQ
>NODE_3_length_520062_cov_37.78.g195
MDNYYSSASMAMDASHEQKFFKAEETNSLDDSLLDHSGIDSGLELSPPMDNRRESFGIGGPLFSPKTEDWHSVDMQSLMD
NYYSSASMAMDASHEQKFFKAEETNSLDDSLLDHSGIDSGLELSPPMDNRRESFGIGGPLFSPKTEDWHSVDMQSLPSNN
PFFEPHSTNPYMRFDQPSANPFISSGNPWAMNGGSGAATPFQRFSGMATEFDANTSIFQQPIHAPTPFPTSGNMFAGLAD
GQAMQDAKKMRPSSPSIRSHNDLRRGDGIRKKNARFEIPAERNLSNIDQLISQSTDEQEIKELKQQKRLLRNRQAALDSR
QRKKQHTERLEDEKKQFTVVITDMEEELASLKTKVEQLMLEKQQCVDYIETLTLEKDEMIRTHTIETGELRKKVGVLTDH
VQRLESSIPPNAAANGFSGAYDDMDDAMDLAGAWDNGFLNDFDEVKPPMTVAPVKKDTNPFTSGSEKSSSQGGLLFMLFL
VGAFVMSSRSMPSIPRVSEDVRVASATLLDNVLKDAGVDPSTGTVAMAPQPSGVSWGQPVSASVMAGMAADGVVAPSMLV
ELGDSLIQPSQQQTNEQIFSLSAAQYNGVSDHDFLRDAAGRMPTKARKNLAQSLAEMRDAAKQSGAAEVYTRTLLWDQIP
NDVVRNFARMVVECNGAQNSQQCNEARS
>NODE_3_length_520062_cov_37.78.g196
MGLRDALRKKDAIEHDQGPDITFVRSDTVSQQVIMASDEGGHNNDGLLSPTSTSGEHRKSRRSFDFFHSDQSRSASASMG
LRDALRKKDAIEHDQGPDITFVRSDTVSQQVIMASDEGGHNNDGLLSPTSTSGEHRKSRRSFDFFHSDQSRSASASPSGS
NKKESAARRLSHRLHLSRPPETSDHVPQNLPEIVVPAADVQDKDAAELQWEKRATMLAGQNDLARSRPSSRDASDGMAQM
SLDASASRSRSPSANSGPVSSKEIDADIQEAIRLHEEGNYAEATKMFGRLADESGANNPLSQVLYGLALRHGWGCTPDTA
RAVHYLTAAASNAASVEQLAIQAGLKKGGAAKGELVLAIFELANCFRHGWGIDKDPVAAKQYYETAANLGDTDAMNEVAW
CYLEGYGCKKDKTPELGVDEE
>NODE_3_length_520062_cov_37.78.g197
MSEEDKELLARIGQLAGQINRHKNQQAGYQSVPSSHHPHRHRGNVYRQAGAPYPSRGSASGSASSSAAPSPAPTTSGWMS
EEDKELLARIGQLAGQINRHKNQQAGYQSVPSSHHPHRHRGNVYRQAGAPYPSRGSASGSASSSAAPSPAPTTSGWVSKN
DRHRQLINASIYEKDSQNRAKAIEETRQRNLKERRLREKKRFGDYLRHQAGVTGVAGTSMSANSTGLNEISVNGIRFRVL
DGGKKLVKAPGSCPKGPSCRYIHDPDKVTLCKDFLKDGKCPNGEACDLSHELTPERVPNCLHYAKGQCSRPDCPFTHSKA
SPSAPVCAAFGFCGYCDKGAECTDRHVFECPDFSNTGICKTRGCKLLHRERASVLRNQAKQRDEAEDVSSEDESVDSDDV
DSDEVAEFLEGDDDDSDFENPKDYLPL
>NODE_3_length_520062_cov_37.78.g198
MASWELLDERGESELHKSRLLNVEEKPFKRITKRLSSISAIVSSAIQSDTASQNGGQTSSSAQLQEDLTFDFAAFDSSMA
SWELLDERGESELHKSRLLNVEEKPFKRITKRLSSISAIVSSAIQSDTASQNGGQTSSSAQLQEDLTFDFAAFDSSIARF
QFLHDANERERERYEADKQRILAECQAARENNARLREQLEDAKATLARRKKFDELAEKILSNRLLRPREDQFAALEKLEE
ECKELERESETYSGTWKERRDQFNRIMEEGMLLRRQIRDEKEEVDRREGMNEGGEDEVEEQRGGQTPGIEPSNTGTPRPD
GDGTLQETPQPAISVDGPTPSAGSPRPDRLQLLSTDAGTTSRIGSRASTRELSQPPLRDDDSGTETGEDVEMDDSRIERD
EEEGEEDEDDKLGARNDDKMEVDN
>NODE_3_length_520062_cov_37.78.g199
MPAPSPLVIATGAVNRLLKEEASYHKELLAQEAEAKAQEEKIKSGQDDEEGNATYILKQHKMVVEQTRAVFKPLRDRIMP
APSPLVIATGAVNRLLKEEASYHKELLAQEAEAKAQEEKIKSGQDDEEGNATYILKQHKMVVEQTRAVFKPLRDRINQAV
EKLEDLVASEEKTGSASPEELANAKAALEKAKTDDI
>NODE_3_length_520062_cov_37.78.g200
MFYSETLLQKTGPLARVWLSANLERKLSKNHILQSNVTDSVEAIITPNQAPMALRLSGQLLLGVVRIYQRKTRYLLDDMF
YSETLLQKTGPLARVWLSANLERKLSKNHILQSNVTDSVEAIITPNQAPMALRLSGQLLLGVVRIYQRKTRYLLDDCNEA
MMKIKMAFRSSGNNDLAANLQVTNREALLLPDRITPYDNLELPPPPDASWLLSQVEDVSSTQVGRKGRVSNTRDINLQED
FDNSQYLQGGMTLDEDALAPMDDLELELDFGLDMDGGPSHSIEMGRDAPAARSIEDDVFSELDIMPRSKEGAGPEDSRMD
LDGGVRIADDEGDIQMGDDDFQFNPDDQSAVPGLAALDINRERISESPLSDIDDQFAKEIEEEYSRHGHTDLYEPQDDAE
DSPVKRPTQRARKQRVMMPDEEIALSSTHIKQQQAHRENITKPATYLPRDPLLLALAEMQKTGGFVSSIMMEGRSTGWAP
ELRGMLSLDMVRGANDLKRKRDSGVADVESELGIKSPRLELGDDTDFTLDGNAFGNQSVGADGTILEIPADESAAHFDDD
HADGGDRSSPMPAFEDTTLPLVHPADSGPVSVGTKHAVHILRDLFGSEAANDADKRKKSAVVFQNLLPEKQTTKAEATKM
FFECLVLATKDAIKVEQSSGLGDPIKVRGKRGLWGAWAEREAGGEISNQDQPESVAPVSVAAVAVEA
>NODE_3_length_520062_cov_37.78.g201
MQLPWAGQGSGNESLLPVAGVPIITGDAGDSPRPGRSESRPGHARSPSAHALGVAKEYSSMTPSEAAAQLRTSLTYGLMQ
LPWAGQGSGNESLLPVAGVPIITGDAGDSPRPGRSESRPGHARSPSAHALGVAKEYSSMTPSEAAAQLRTSLTYGLTPNE
ALKRLSEYGPNEIPHEEPEPLWLRFLKQFQEPLIVLLLVSAGMSLLLGNMDDAISITVAVTIVVSVGFVQEYRSEKSIEA
LNHLVPNHAHLVRGSPNKSSSLPKAPSWPPNVNGLQDPADSSGLITPIEDILDATSFKVSASQLVPGDLVLFTTGDRIPA
EIRVTKAADLTLDVSNLTGETKPKRITTESQYHGLNQSFNQFHKQSSLAPEAPTSAAELDSTAKNVAYMGTLLSKASFVV
IGLISLVGWLQGKKLLEIFTISISLAVAAIPEGLPIIVTVTLALGVHRMAKHHAIVRWMPKVETLGSVNVVCTDKTGTLT
TNHMTTVEMWCFGEDGSFNVASDAEVEEFKPTPAALHILRIGNIANNARLSKNYTESSGATSAVLSSTMGREEASTFTRW
VGQPTDVAMLDLLDKFKEHDVRDSVGPRITEVPFSSERKWMGVTVGSEREYAYMKGSIEKVLAACDTYMEKDGREIVLDN
ARRQEALAAADAMASKGLRVLAFASGPVPRSSRARSSAADTRSNTPADGSSSPVIPLGSDDTYKGLAFAGLVGMRDPPRP
GVERSIRRLMRGGVRVIMITGDAETTALAIGRQLGMNVAIPSAHLPGQNEVKAVLRGDEIDRMSDGDLAEAMQHTTIFAR
TNPDHKMKIIRALQSRGDIVAMTGDGVNDAPALKKADIGIAMGRHGTDVAKEAADMILTDDDFSTILRAIEEGKGIFNNI
QNFLTFQLSTSAASLALVFVCTCFGFKSPLNAMQILWINIIMDGPPAQSLGVESVDPDVMNRPPRKRNDAVLTNKLIQRV
LTSAAIIMVGTMLTYRRQMADGVVTRRDTTMTFTCFVFFDMFNALSCRSESKSVLRGETLARGSYAPPRYSFSAPMSASN
GVPRGGSHAVAASAVQNATTEAEIRATLAALHEREAAITARLDALLESQADLSRDLGRLDLLRAGLGAQVIAARSISNDM
LSTAADTAGRLSNRVKELDLEKSRVEDTLGVVEQVAELKACVNGVVGSMGAPQDWEAAAAYIARASKIPEAITKGAFAAN
IVPSVEVPDAPWVTLETAKESLCGLFLREFDKAASEGDGAKVTRFFKLFPLIGRADVGLDVYGKYVCQGVAGTARATLKD
GMAGQNRKEGIIYANSLTRLFQHIAQIVEGHGGLVERHYGAGKMVRVIERIQMEADVQGGIILDTWGDERGVDKKLTDVK
SYPFSFLVQSFLPQPPRGGIPRMNSPASGMGNNPRSSEDEGVNMKEVDGLLHEISVMLAQWSFYTRFISAKSMDTTDQDA
PLRLAELLVKSKLYGKVSSKLISPYNVMSTFFFRRSVEKAFQLDEYPSGLSLSLNKPIEGNTPYIILAVDDVMYIVNAVL
QRCLSTSQKDVVTSVVPSVSRVLTGDFVGMIQRKMRDESYPKAAIQGGFPPEEKIIQFIVLINSLDMANEYLVRIIHGRI
GSPDGPAQQKEEIEAQLKQAFPFERDVAAVVGALRALETAFIGKTTELLNEAIQVLFNQVVKLRLRPVLSDTFRDADYTL
TEQDIAEIAQENDEAEGVMLDQVSRRFEHGWEQLMKAIGRLLTPGTFSTLMDMTARYLSRILEKRILGYGGKTSAYGAIR
MERDFNAIVDVVSRGNYSVKEVFSRVTQLLMVANMDDEEWDEIVAQDGEDGIDWVLTEDEKRRARSLVRG
>NODE_3_length_520062_cov_37.78.g202
METRIVKVAPGKGTQLGRFEASAGTSKVEEWRILPEAKDAIAALEQAANYLKTSDTPVAFPTETVYGLGADATRSGSVME
TRIVKVAPGKGTQLGRFEASAGTSKVEEWRILPEAKDAIAALEQAANYLKTSDTPVAFPTETVYGLGADATRSGSVKGIY
AAKGRPSDNPLIVHVADLHMLRELLGKERDDEDAIPSRYQTLIDRFWPGPLTILLPNPQPSKLAPEVTAGLTTFGARMPS
SPLALSLIKLAGVPLAAPSANASTKPSPTAAQHVKDDLDGRIEIILDGGPCQVGVESTVVDGLCEPPVVLRPGGIGLEEL
RSCPGWENVVKAYKDHSEEGKAAPRAPGMKYKHYSPKARVVLYESTYKDGFDGVLPSDIGITGATENGNAQKTNGHSPKR
IGVIRTQRWKSGAGLECGALQPAAIDSDAHDDEYLNPAYQVYKGHLKNSQGEVIGELFDIDLGQDTKRIAQGLFSALREL
DRRNIDTIFVDGIEGELDIAAAVMNRLRKAASEIRS
>NODE_3_length_520062_cov_37.78.g203
MSPGMTLFAVQAILILGTEDGSRIFAKYFSPPHAAPSGSASTSSHPYTDLKAQKAFEKGLIDKTAKQTGDIILYDNRIMS
PGMTLFAVQAILILGTEDGSRIFAKYFSPPHAAPSGSASTSSHPYTDLKAQKAFEKGLIDKTAKQTGDIILYDNRIVLYK
MESDVMLYVVGAADENEILLYNTVLALPRQSVDKRTIVENYDLVSLAIDEIVDDGIILETDPTIIVQRVSRAPTQDVPLG
RIDFSEQGVNNLAQLGKSKLTDWLRQGL
>NODE_3_length_520062_cov_37.78.g204
MSTPNRRQRDSQSATPRRSTRHSEAGTPAQLVSSPLFYQSSPAPTQGIDEVMGDVSSPLRQMSNSQSTQPTNGHAPSSMS
TPNRRQRDSQSATPRRSTRHSEAGTPAQLVSSPLFYQSSPAPTQGIDEVMGDVSSPLRQMSNSQSTQPTNGHAPSSPLRQ
MTDTQSTGQRTPRASAGLAGESSPIRYEPSSSPGRTPRLHSDLRSESSGLFVGSSRGTPYRRGDINSDTVRTPRAPRHVI
LDEAGRVMREGQAPGSDAASFANRDPNTSEADHLGGAGQSLIWGTTVSIDDTFATFKDFLRHFTLKYRMYRDGLTDAEVH
AAPDAESKPYWEALQNMLLLGTTRLYLDISDLNLYPPTRKLWHQIQAYPQEVVPVMDQSVHDLMLDIAQAETMRNRPSQS
SAGQQASQRSTQGSEPVFPSSDRPDEGITPTPRPRDEEPTLEDQVASSLYVVRPFGLDNMTNLRDLNPSDMDRLVSIKGL
VIRTTPVIPDMKDAFFRCNVCNHSVNVGLDRGKIREPTECPRPMCASKNSMQIVHNRCSFEDKQVIKLQETPDSIPAGQT
PHSVSVCVYNELVDFCKAGDRVQLTGIFRVSPVRVNPRQRAIKSIYKTYVDVLHVQKVDKKRLGADTSTLGVEGEDEVET
GKDELEETRRITAEDELKIRETSRRPDIYELLSRSLAPSIYEMDDVKKGILLQLFGGTNKTFHKGGSPKYRGDINILLCG
DPSTSKSQMLTYIHKIAPRGVYTSGKGSSAVGLTAYVTRDPETRQLVLESGALVLSDGGVCCIDEFDKMNESTRSVLHEV
MEQQTVSIAKAGIITTLNARTSILASANPIGSRYNPDLSVPQNIDLPPTLLSRFDLIYLILDRVDDKADRRLAKHLLSMY
LEDKPQSAPTSNDILPVEFLTLYISYARSNIQPVISEEAAKELVDSYVAMRALGQDVRAAEKRITATTRQLESMIRLAEA
HAKMRLSETVTRDDVQEAYRLIQSALKTAATDSEGRIDMSLLTEGTSTAERKRRSELKDAALRLLDEMTAGGNTVRWNDV
SRRLAESSSVPIETAEFNEVMRALEAENAIMVSGEGARKSVRRVTAVV
>NODE_3_length_520062_cov_37.78.g205
MKFGEQLRSSIIREYQWYYIDYNGLKGELKDATGPLAANGSGHKEWTEDDETRFVGKLETELEKVHTKQQVKAMEISRMK
FGEQLRSSIIREYQWYYIDYNGLKGELKDATGPLAANGSGHKEWTEDDETRFVGKLETELEKVHTKQQVKAMEISRRIAV
SEREVKDVVNRLNERGLGEDGPSEEEFLLLEEDLSDIIADVHDLAKFVQLNYTGFYKIIKKHDKLTGWHLRPAFDTRLKA
KPFYKENYDASVIKLSKLYDLVRTRGNPVKGDSAAGGSQASFIRQTTKYWVHPDNVTELKLIILKHLPVLVFNASKEFEQ
QDQAITSIYYDNPEKWDLYEGRLKKTEGAEAIRLRWYGGMKTETIFVERKTHREDWTGEKSVKARFSIKEKNVNAYMKGE
LLPAAIFEKARKEGKKSEKAIAEDERLAAEIQYSMLKRGYKPVCRSFYNRTAFQLPADARVRISLDTELTMVREDNLDGR
ARSGDNWRRMDIGVDYPFSQLPPEDVVRFPYAILEVKLQTQVGQEPPEWIRQLISSHLVEAVPKFSKFIHGTACLFPNRI
KLLPFWMPQMDVDIRKPVTHDFGIRRPDISGTTTTSDDEEEELDSDDEELDAVRRGAGNGESSRHGARLRGPATDMEGQT
VDLPTANEDYPIYDSDDEYDENYELEEARRVGGWHYYRVLFSTKASAAASGAWSVLKYVIPHPHGSEIPRSDRLTTLFRN
NTIQHKKFSAPPGKKIYVPVRVEPKVYFAAERTFLGWIEYSIYIGTIATTLLNFGEHPTPTAFWIAGIFTFLAIFSLLYS
VGIYLYRSRSIRNRKAARYYDRWGPSVLCVALFVAAGANFVYEGRERKYW
>NODE_3_length_520062_cov_37.78.g206
MPAPIDDSLEARVSPECPQETRDVLYHAWGHDLSGLKKLVNDRSKASLQDPKTGETPLHAAIRACGPADEPSGEEEDEMP
APIDDSLEARVSPECPQETRDVLYHAWGHDLSGLKKLVNDRSKASLQDPKTGETPLHAAIRACGPADEPSGEEEDEGEDG
CVEEAREVVNQLFFSGAIWNDVDANNETPACVAYRLGRKTLYNLCVDAGVRAEILLALMDGYEELSSGGDDEDDDDETMQ
GQEQEAATDETKDQDGEVIEAAEPLKFVPPDANEKPVTSEEYLQSDLTYDDNKLLDSDLNGVMMAWETDIMRRSVSALIP
DAQPGRRILNIGFGMGIIDGMFAELKPSKHHIIEAHPAVLKHISSPESKFGASWEKSGPEEGAYKVFGGKWQEAVLQLLE
QGELYDAIYFDTFGEDYSQLRMFFMEYVPALLDQEGRFSFFNGLGADRRVCYDVYTKVVEMHCADAGLDVEWEESDVDMA
KLDQDGEGEWEGVRRRYWTLDKYRLPVCTFMG
>NODE_3_length_520062_cov_37.78.g207
MLTTIVLGSKADIPKDLLNEVRKLEEIFTVDTSKLKEITDHFVNELAKGLSVEGGSIPMNPTWVMSYPDGYETGSFLAML
TTIVLGSKADIPKDLLNEVRKLEEIFTVDTSKLKEITDHFVNELAKGLSVEGGSIPMNPTWVMSYPDGYETGSFLALDMG
GTNLRVCEITLTDRKSEFDIIQSKYRMPEELKTGSSEELWEYIADCLHQFVETHHGDCSKLEPLPLGFTFSYPATQHHID
EGILQRWTKGFDIAGVEGHNVVPMFEAAIAKRGVPIKLSALINDTTGTLIASAYTDTKMKIGCIFGTGCNAAYMEDCGSI
PKLAHMNLPPDCPMAINCEWGAFDNEHKVLPRTKYDISIDNDSPRPGQQAFEKMIAGLYLGEIFRLVLVDLHDNKEVHVF
ENQDISLLRRPYTLDSSFLSGIEEDPFENLQETYDTFQSKLNIKPTVPELELVRRLAELIGTRAARLSACGVAAICKKKN
YESCHVGADGSVFNKYPHFKARGAQALREILDWPQKANPKEDDPVEILAAEDGSGVGAALIAALTLKRAKAGNLAGILHP
EHFV
>NODE_3_length_520062_cov_37.78.g208
MKSLSVIAALLGLLAAGPCSAFSTVALPANFKPPPVFKNAMLVHVISVEKTYAKEQINVMLENISDKPQSEYFVPFTAMK
SLSVIAALLGLLAAGPCSAFSTVALPANFKPPPVFKNAMLVHVISVEKTYAKEQINVMLENISDKPQSEYFVPFTAEQIA
RVGAVEAKDRKDDTVGPFGVDLVEYDALSDVQYYRITLPSPLKAGGQYPLAVSWVYLNSYRPLPASIGQDEQQFLVYDFS
LFAPSAYTTLKQKTEVKFSTVTIPDYTTTFGPEGQEFPQKVGSKMLYGPFDEQPAGAFFPAQVRFEFTKPVIHVSTLERD
IEVSHWGGNVAFEERYTLYHLGANLSTQFNRVKWAQSQFYNPASTALKELKFPLQIGSVDPYFTDAIGNVSTSRFRSSKR
EAMLELKPRYPVFGGWKYPFTIGWNTNAANVLRNTADGGHVLKIPFFEGPRQAEGVEYGEVNVRVLLPEGSENVKYYTSI
PDSSIVEHSVDVHKTYLDTIGRTSVTIKAKNLGDEFRYRDLVITYETPLAGTIRKPVVIFASMLAVYAAAWALGKVQVGF
SSK
>NODE_3_length_520062_cov_37.78.g209
MSQPFETPVAQSQHSYQPSSDAPPPNPPESQGHSSHETWSNPAPIRNRALSIRTKNKSTPSKGHGRGRGFTFRSLRESMS
QPFETPVAQSQHSYQPSSDAPPPNPPESQGHSSHETWSNPAPIRNRALSIRTKNKSTPSKGHGRGRGFTFRSLRESVQPE
LSRKLFRLIKLENDLIHTHEAAGRERTAIATQLSEWGEQTSDEAVNDISDKIGVILSEMGGLEETYVNSLDLSRTHLKMI
RDTERSVQPSRDGKSKLYDEFQKLKAKEPQSARLVLLEQELVRAEAENLVAEAQLTNVTRQKLKEAYDVEFSAIIERAEK
QIILAKHGRRLLELLDDKALSPGDVRMPYENGGQARQVLNDAEDDLKEWQPEHHHKAVSENGSETSKGKSPVEPSA
>NODE_3_length_520062_cov_37.78.g210
MSGYTVRKVAAQNTLEHRVYIEKDGVPVSPFHDIPLFANQEQTILNMVVEIPRWTNGKLEISKEELLNPIKQDIKKGKMS
GYTVRKVAAQNTLEHRVYIEKDGVPVSPFHDIPLFANQEQTILNMVVEIPRWTNGKLEISKEELLNPIKQDIKKGKLRFV
RNCFPHKGYLWNYGAFPQTWEDPNTVHPETKAKGDNDPLDVCEIGELVGYPGQIKQVKVLGVMALLDEEETDWKVIVIDV
NDPLAPKLNDVEDVERHLPGLLRATNEWFRIYKIPDGKPENQFAFTGECKNKTYAMDVIRECAEAWERLITGKTQPGSVS
TTNVTVQHSPSRVAPESLPPLPPHQDLPPEKIDASIDKWFFISGASA
>NODE_3_length_520062_cov_37.78.g211
MSLEGLQERLAALQETTSQLRELIDRLANVEFEPGSVPLNNEEEGSVSGELSAEAGLILKTGLEDQQLLCEEAKYLRRMS
LEGLQERLAALQETTSQLRELIDRLANVEFEPGSVPLNNEEEGSVSGELSAEAGLILKTGLEDQQLLCEEAKYLRRGGHE
KERLVDGIERVGSELASYRSTLRKARLSAKKNLERARRLERELMVQSFVEPISETNTSAGGSTEETQAVARPIRHNYNQH
RQLQSSLSEEDRQTVGAASNVTNALRRTHALIAAELSKSEFAHQTLTESSAALKQLDQSYNSLDGMLASSRDLLGTLLRS
QKSDTWYLQTALYMLMVTAGWLVFRRLLYGPLWWLVWLPLRILFGVSTKAGSAVMHSRSPGQSGKAGVVMDGEIRVDGLP
DESLPTAVVGRDSKVVEGEDESMIEKVGKIVDAVNEADELGSIPGEHEGDHDDKLREGDAAEVVVEDSRPRDEL
>NODE_3_length_520062_cov_37.78.g212
MAAAHENPDQLVTSSDPEHPANLIPSLCAKFWTLGWVTGTGGGCSIRDDNLVYIAPSGVQKELMKPADIYPSQCTPLFMA
AAHENPDQLVTSSDPEHPANLIPSLCAKFWTLGWVTGTGGGCSIRDDNLVYIAPSGVQKELMKPADIYPSQCTPLFLAAF
TRRGAGCCIHTHSHWAVLVTLLLETKGSSVFEINNIEQIKGFGKGMGKVGNLGYHDTLRIPVIENTPHEEDLTEYLEAAM
EEYPDTYAVLVRRHGVYVWGDNVHKAKTQCESLDYLFQLAVEMHQLGLPWISNIAQIGPQR
>NODE_3_length_520062_cov_37.78.g213
MRFTVVLSGLFAVLAAAASESGSPTSAAPASSVSLDPAQQSQYNCIHACKLGDVNCQAHCIGVPSPDTSQVNATTACVMR
FTVVLSGLFAVLAAAASESGSPTSAAPASSVSLDPAQQSQYNCIHACKLGDVNCQAHCIGVPSPDTSQVNATTACVAKCP
QGDGSPAQTNTYKLCVNKCISDHYFVTSEGTPSQTGAAGDHAASNTGTDTAAAPTGSSGSDSGSSSSGNSSGTGTRSGSP
TRTGAASTSSTTNAAPAIIASGGALAGVIAALLAL
>NODE_3_length_520062_cov_37.78.g214
MKFNTVAAAAALLAGVAYAEDVEESKAVPEIPTFTPTTIKADFLEQFTDDWESRWKPSHAKKDTSGSDKAEEEEEWAYMK
FNTVAAAAALLAGVAYAEDVEESKAVPEIPTFTPTTIKADFLEQFTDDWESRWKPSHAKKDTSGSDKAEEEEEWAYVGEW
AVEEPYQYKGIEGDKGLVIKNAAAHHAISAKFPKKIDNKGKTLVVQYEVKLQKGLDCGGAYMKLLRDNKALHQDEFSNTT
PYVIMFGPDKCGHNNRVHFIVNHKNPKTGEYEEKHLNTAPSVNIVKTTELYTLIVHPNNTFSIKQNGVETKAGSLLEDLA
PPINPPKEIDDPKDSKPEDWVDEARIADPDAVKPEDWDEDAPFEIVDEEATQPEDWLVDEASVIPDPEAQKPEDWDDEED
GDWVAPTVPNPKCDDVSGCGPWSKPLIKNPDYKGKWSAPFIDNPAYKGVWAPRKIKNPDYYEDKNPANFEPIGAIGFEIW
TMTNDILFDNIYIGHSVEDAEKLAAETFFVKHPIEEALAKADEPKFDDTPKSPSDLKFLDDPVLFIKEKLDLFLTIAQKD
PVEAIKFVPEVAGGIAAVVVTLIAIITALVGLGGSSAAPKKPAATSKDKAKDKSEAVASGADKSKGEATKRTTRSQS
>NODE_3_length_520062_cov_37.78.g215
MRRLLSVSASASARGLTAASPRSTIALGKMASKAQAATAVRRIHATAQQLKPMDALSSTATSFPTTHEQIENVQNTPYMR
RLLSVSASASARGLTAASPRSTIALGKMASKAQAATAVRRIHATAQQLKPMDALSSTATSFPTTHEQIENVQNTPYFIDN
KFVQSTTDKFIDLPDPATNNLVTRVPQMTQAEMKAVIESSEKAFQSWKNTTVLFRQQIMFRYVQLIKDNWDRLAASITLE
QGKTFADAKGDVLRGLQVAEAAVGAPELLKGEVLEVSKDMETRTYREPLGVTAAICPFNFPAMIPLWSIPIATITGNTVV
IKPSERDPGAAMILVELAEKAGFPPGVVSVIHGAHDTVNFILDEPAIKAVSFVGGNKAGEYIYTRASANGKRVQANLGAK
NHAAVLPDCNKNHFINSVVGAAFGAAGQRCMALSTLVMVGETKEWLSEVAEHAQALKVDGGFEEGADLGPVISPQSKERI
LSIIDSAEKEGATILLDGRGFKSEKYPNGNFIGPTIISNVTPDMTCYKQEIFGPVLVCLNVETIDDAIELINKNEYGNGV
AIFTKSGATAETFRKNIEAGQVGINVPIPVPLPMFSFTGNKKSIAGGGANTFYGRPGINFYTQLKTVTALWQSADAVAKK
AAVHMPTLQ
>NODE_3_length_520062_cov_37.78.g216
MALTLTGLPYTIFTDIISRLSATEAILCQRISRAFREALTRNDLCISLILAHFPRSLEGRRLRALLRIGDLGTLERGDMA
LTLTGLPYTIFTDIISRLSATEAILCQRISRAFREALTRNDLCISLILAHFPRSLEGRRLRALLRIGDLGTLERGDWAAV
FARLARRYFHLGNAVPWKVVKVPVLKDDKRLRGVTPWNRFLSLNGKTAPFHFWDPVDVPFDMSGKIVRRVRISHGILMVE
WCEQQPSRAGNGDAAIHRHYATAYNVRRIGPWDGVIPRRDGQVSAYSWTFEFLCECKIHHLGLPINHQDRFFSTHNATHY
VVYTWQPARSPWEDEPLERLTIWEFGSPSTYRPSQDPFGTANRDDSGPRIIRSMTNGQLREWAIRQSDTPALRVMALDDC
TWDAARGSACGHVFFTEEEHRWSAGPHSSSNPPRLHRVKTTGIPLIGEGPRWVDDCGGGGGVNLPFCCDGRWARRLAGTD
DNIYDVNDDSSGDGNDKAWNSNHTHTWPGRAPCWRHDDWPYVTLSEVFDAAAGVRVIARECFMLETLSVHIRPKIRIQGI
GESGAKFTARGTTMSRTSRRRRRRTRRPSAARNGSGSSSSSGSSTTSHQSQNQNQTSGGNETTTASSSSNSGKGGVTTQG
PDGQEVQFADDVWPEMMAKGFICGDERWLVGEDNKGDVTIIVF
>NODE_3_length_520062_cov_37.78.g217
MAPGVVSPRPSSTSRTNSPNQMEEATPQPGPSNQEMPIDEEDATDPLALLRSLPEPPTTCQVCVVGAGPAGLMLAANLMA
PGVVSPRPSSTSRTNSPNQMEEATPQPGPSNQEMPIDEEDATDPLALLRSLPEPPTTCQVCVVGAGPAGLMLAANLARFG
IDVEVVDDRADQTPVGRADGLQPKSIETFRQMRLADPLLQRGVRVFDISFWRSTADAPLHRLGREVHYPPVIDVLDPYIL
LVHQGMVEGLFVDDLRKRGKEVRRNTAFESHYVPKSGPVQVRCYANVNQDKKTILTDYLVGCDGAHSKVRKNMSNVEAVG
MSRPDIWGVLDGELITNFPDIWSKTLVYSEEHGSILIVPRERNMTRFYIELKASARADRRELGQKFVMQQARKIMAPFEL
DWKYIEWFGRYQVGQRVASRFTDVKTRVFLAGDASHTHSPKSAQGMNTSMHDSWNLAWKLNLACRGLAKPNLLESYEVER
RKIALDLVNFDYEHANRIAGGDAVAMAENFRANVRFISGIGADYSESALNITRPEDNSAILGGARPGCLLPPAKVSRYID
SNPVDIQLDIPMLGQFRIYLLMWDVIQARPFLETLCRTMATPKSLVSQLSAAASASYAKQPRLPAPEDVYTRPERYTVVS
HLFTFALITTMPKSEIEISDLPALLQDSRWTVYIDNVPELDTRGAFCTDKWLGSLGPSEVAIVNVRPDGYVGCVGRWDTN
VDEAGEQAAAWLDSYYGGFMEVPKN
>NODE_3_length_520062_cov_37.78.g218
MPMHKGFLPREGLCADVILKLIRRTLLNPNLLLPLLLLARYTKKGRDLSILHPKAARRLRLLFYIAVARGLSGWLSDKMP
MHKGFLPREGLCADVILKLIRRTLLNPNLLLPLLLLARYTKKGRDLSILHPKAARRLRLLFYIAVARGLSGWLSDKVRNN
WVSDRYDWSKEIVLITGGAAGIGASIVKLLDELKVRVVVLDVQRMTYTASSRVHHFYCDIRSPANVAAVAEKVIGQIGHP
TVVINNAGVVRGKTILDATPEDVRFTFDVNALAPFWVTKAYLPHMVAQNHGMIVTVTSFASWVTVPNLVDYAASKAAAMS
FHEGLSAELKTRYNAPKVRTVVVHPGASKTALFTGFNQGAPFLLPSQEPDSIAEAVVKQILSGRSGQVIMPEAGGMLPAL
RVYPDWHSFRVRSRGQRSMLNYNGRQVIEDPAAPFEANDSTELVPTA
>NODE_3_length_520062_cov_37.78.g219
MKTSRLSVLLRQSTSAHLRLQSAHRLQRRSLSAAAGSNAIRDLLKVSPEVSDAVANNKPVVALESTIYTHGALGKDLAMK
TSRLSVLLRQSTSAHLRLQSAHRLQRRSLSAAAGSNAIRDLLKVSPEVSDAVANNKPVVALESTIYTHGALGKDLAREHE
DLVRSTGGIPAIIAVVDGVPKVGVSTDEIVRMIEEEGTSKASRRDIAYLVGMGLAGRKMHGGTTIAGTMLLARLAGIRVF
GTGGLGGVHRGGENSLDISADLTELGRTRVAVISSGCKGFLDIPRTLEYLETQGALVSTFADGRTGKIDFPAFWARDSGV
KSPSVVYTEKEAAAIILAQEKLGIESGMLFANPIPEEFGGFTGSANTPYVLQRLKELTGERAVIANKQLVRSNIVRATNI
AVELSRLLSQGTSSLKGGDGQPQPHTSNPASITQSIGGVGHNVALAAHRASRQAQVKFSSMVGDDIAGATVLSALEASGL
DSTYVKKLDQTEHPGSRTAQYVAINDSSKNLVMAMADMGIFTQHLFPEDWKSTIKATDPKWLVVDGNWSPKGIRSWIHSA
NEHGSKVAFEPVSVEKSKSLFGPQRGVPTLGVYPDQSVDISSPNTYELSAMYSAAKENGYLDSPDWFEVIDSFGMRGARD
RFVRLTSVELTDAGVPVQSIQLLPYIPTLITKLGSKGVLLTTILGKDDPRLRDRESDEYILTRSFDGNPAIGGIYMRLFP
PVEHVENIVSVNGVGDTFLGVMVSGLAQGGRVDKLVDVAQRGAVYTLKCAESVSKDVSKLESELEKVALLK
>NODE_3_length_520062_cov_37.78.g220
MAQPQNPDFSEDELSESPLSSEIDSDVEFTRKKKPVIALQEKDSDEEDLERLVFGSKVSFGESLFKNNGLFGALEEKEMA
QPQNPDFSEDELSESPLSSEIDSDVEFTRKKKPVIALQEKDSDEEDLERLVFGSKVSFGESLFKNNGLFGALEEKEGKEL
ELADADTGGLEDVDDVDLFMIDTAPSGAVPHAPAASAAKKSEQGDPAAWEDSDDERLGISLANHTRLRKLRLTEAEDIVS
GTEYSRRLRQRYLQLHPAPAWAKEAEGRPTKRRRRSSASSGSSEESGNESDGEVSAQPLEEFLRDVKSLSGAGGPKKRRL
RPEIIDIQRTREISDKHLAPVECLSFHPEFPVLLSASTASVLYLHHIAPDAHPVPNPRLTSVQVKGVDIRKAEFLYPEGD
KIFIGGRRKYFHHWDLKSGLVQKTAQILGHRLEHKTMERFKLSPCGRYMAIIASTRKGGGIVNILSVSSLQWIAAARLSS
RNGIADFAWWSTGNGMTILGKDGQVGEYSVESRSFVGLWRDDGCIGGIVIALGGHQGPELIGDDRWVAIGSNTGITNIYD
RTELLTLDADKNIVIKETPSPTRVFEQLVTPITVLTFSPDGQLLAFGSRAAKDALRLAHLPSCTVYRNWPTAQTPLGRIT
TVAFGKESSLLAVGNDTGKIRLWEIRN
>NODE_3_length_520062_cov_37.78.g221
MDIDDILREVDPASHGIPLETRDLQALTRLWVAERSAPELLNWPADGLFERVNSKIKSQIEKIEDMTGDMDPKTNFALMD
IDDILREVDPASHGIPLETRDLQALTRLWVAERSAPELLNWPADGLFERVNSKIKSQIEKIEDMTGDMDPKTNFALIVIQ
TELERYKFLVRSYLRTRIAKIDKHTLHYLSTEELRQRLSPTELAYATRHQALLHNHYLSSFLSSFPQRLQNLNDTAGNVS
MIDSPDLDTAVFVRLLREKDVFGRGTDVDTILPAANGDVLIMRWSSAKGLVEDGDAELV
>NODE_3_length_520062_cov_37.78.g222
MADEDGDGPQPYAAYLRAILQKGLLANELPIVTTNPNSLEEQAKQKMTKAGFDYIKGGAGEAATMDANRLAFRQWKIIMA
DEDGDGPQPYAAYLRAILQKGLLANELPIVTTNPNSLEEQAKQKMTKAGFDYIKGGAGEAATMDANRLAFRQWKIIPRVL
KPTTPRDLSVTIFGQKFDVPILMAPVGVNSLFHPDKEIGVAQACAELRVPFTLSTAAESTFEEIAAAAPESPKWFQLYWP
NDEEITASLLKRAKENGFTALVVTLDTWTLAWRPRKFAEMSDGGTPEENMLQAAMYWIGETYSGTSRSWEDLKILRKHWD
GPIILKGILSVEDAELAVEHGMDGIIVSNHGGRQIDGAIATLDALPEIADAVGSKITVMMDSGIRTGADIVKALALGAKA
VFVGRPVVYGLGINGKEGAEAVLAGLLADLDLTMGFAGVKNIGEIKRSMLRQIQHSGDVKSNL
>NODE_3_length_520062_cov_37.78.g223
MADSAAEDDNRSQKRSHAEYAEQDGSDSSSDDDMGPQLPTEAPKKKRRVLPYEKLYISALPKSARYSKSLMHKEQVLFMA
DSAAEDDNRSQKRSHAEYAEQDGSDSSSDDDMGPQLPTEAPKKKRRVLPYEKLYISALPKSARYSKSLMHKEQVLFATWT
PLTEFLITSSTDGVVKFWKKIGQGIEFVKQFKAHNGTITSVSVSRDGRSFATAGDDETIKIFDVFTFDLLSMITLKYVPK
CVCWVHKKGASFPLLAVSEEAKPLIHIYDGRGEQEDAIHTIKGLHRSPVHLMAFNDEYDCVVSADENGMVEYWQPSGTYE
KPSNVFEYKSSTNLFDFKKAKSVPTCLTISPNGKSLAAFSLPDRKIRIFDFATAKLHRTYDESLQVAEDMQRAGTAAQKL
DNVEFGRRLAQEREIESQTMRNRTNVIFDESGNFILYGSMVGIKVLNTYTNQVVKVYGKDENFRAVNLGMYQGQPQKKGI
VSVEMGASSNPLLQESEARDPILVATGVGKVRFYMFTNEEEISKSTRDVQNEKPTVLGGKDKAQAAKKVETGTGAILHTT
YGDIHIRLFPDAAPKAVENFVTHAKRGYYNNTIFHRVIKKFMIQGGDPLGDGTGGESIWGRDFEDEFSSLKHDKPYTVSM
ANAGPNTNASQFFITTEKTPWLDGKHTIFGRATQGLDVIHKIENTRAHKERPEEDIKILNIDVM
>NODE_3_length_520062_cov_37.78.g224
MSTFYIENKNVGNQADSEDWRIRGYNPLTPPDLLQHEIPQTAESKKTVIEGRNEAVAIVNGKDPKHRLLIVVGPCSIHMS
TFYIENKNVGNQADSEDWRIRGYNPLTPPDLLQHEIPQTAESKKTVIEGRNEAVAIVNGKDPKHRLLIVVGPCSIHDPAA
ALAYCDLLLQAKEKHKDELLIVMRSYLEKPRTTVGWKGLINDPDIDGSFKINKGLRLSRQLFVDLTSKGMPIASEMLDTI
SPQFLADLLSVGAIGARTTESQLHRELASGLSFPVGFKNGTDGSLGVAIDAMGAVKHPHHFLSVTKPGVVAIVGTTGNDD
CFVILRGGTKGTNYDPESIAEAKAALDKKGAPPRLMVDCSHGNSLKNHKNQPKVASVVAEQVAKGETAIMGLMIESNIGE
GNQKVPEEGKSGLQYGVSITDACIHWADTEVVLDNLAEAVKQRRKVLGVSI
>NODE_3_length_520062_cov_37.78.g225
MAPNYSPPDSPLSSAMDSSEPYEEDLHDDETTLRPSKRQKVEAGSTTSSAVIPDAEHEPVPEPDVLEGMSDVSSDTSGMA
PNYSPPDSPLSSAMDSSEPYEEDLHDDETTLRPSKRQKVEAGSTTSSAVIPDAEHEPVPEPDVLEGMSDVSSDTSGDIPS
SPVNARLEEEDFQDQVTVCDWDGCPAGDQGNMDKLVEHIHNSHIENRQKKYTCEWRSCNRKGLPHASGYALKAHMRSHTR
EKPFYCYLPECDRSFTRSDALAKHMRTVHETEALRPSDPVPKSMQSGPTGRTGKLKIIIKTPQSQSAGQDDGDDANGEVP
PSECFTALTSELFTEEELELPLAKLWRKCHWEATWAEEVGEALKNECKQWEDLYYKEWLEKEVLLAQVIQSEVDWHERRQ
AIISGAADVQLPSSTEERDEETGNGVHKEAVSATADKE
>NODE_3_length_520062_cov_37.78.g226
MSAILSADDLNDFISPGVACIKPIETLPAAPQQSANENEVILDGQQPSSSNATPAQISLTDCLACSGCVTSAEAILVSMS
AILSADDLNDFISPGVACIKPIETLPAAPQQSANENEVILDGQQPSSSNATPAQISLTDCLACSGCVTSAEAILVSLQSH
TEVISTLDAAPALRVVGPDASGNFTVEGLENENAKLFVASVSSQTRANLAAACGPGVSESQAGYMLESLLRGPEGLAKGG
KWNTSFEWVVDINVARDATLALGAAEVLSSPTPGVSRPSQPILASSCPGWVCYAEKTHPYVLPHLSKVKSPQALMGTILK
TSLSRKLGIPPSRIWHVAIMPCFDKKLEASREELTDEVWARSGLPGKGIRDVDCVITSKEVLMLAESRGLDFFNMSKSAS
SLTPSIPFPDEKLQAFLFPSKGSRNPSRVAGSSGGLLHHILQTRAAQTPGSEIQIVRGRNVDVVEYSVAVNGEPIFKAAR
YYGFRNIQNLVRRLKPARPSRMPGGKPFGSARRPAGKAASLDYSFVEVMACPGGCTNGGGQIKVDDPVILQRKNISEKPG
PQEQKEWLAEIDEAYFSGEDSLVEHNGCGPEKVIGGISHSYIDDTLAYWSSMTGIGLDRLAFTSYREVISDVGKDTATER
AAQLAGKADGGW
>NODE_3_length_520062_cov_37.78.g227
MSRAGGVPVPDAWDDDWEAQADRLDRKDTKEPQVVPQPNLSRQERMQQHAEANRKLWESADSTTETFHYIEANGGGVPMS
RAGGVPVPDAWDDDWEAQADRLDRKDTKEPQVVPQPNLSRQERMQQHAEANRKLWESADSTTETFHYIEANGGGVPLTTT
FKPQVKVLSRKPVIAKKDPVTGLAQMSLDDGDDGRPQQAQMTPDEIRAKQKRDREEKQRRYDEARAKIFGESAPSSRGSS
PGTGTVTPPRTEGRGSYRGRGRGRGGNYSGGGYNYGNNGGGSGSSNNNSSSAINNEGSGQQFEPRRPANQPGPRRELFDP
SSSPKPESIRRGGGDSPMRGQAGRDEHQAIRAPRGPDGSGRGGFGFARRGGSRDT
>NODE_3_length_520062_cov_37.78.g228
MSGTESAHAGGGYDLLRRATQAMMSKTAATDEDGVDHIGFETPRSGVATPHPDPQDKRLPGIMSYFAQSGPPTPTRALMS
GTESAHAGGGYDLLRRATQAMMSKTAATDEDGVDHIGFETPRSGVATPHPDPQDKRLPGIMSYFAQSGPPTPTRALSTAQ
PAPESRDTTPNGSGTDGAETSGTQTPKNSGAAQSAKGRLTIKIVEARGIRKSRDPYVVAVFQRSELISGGPHAIEEEEHV
IGTPTGLGAIPMKRQVSDSGRPMAIPMRSRQSSNTSISDYNTFRNRTSRTLYSSPKWDAEAVFDVVDSDLQVDVSVYDHA
ANGEDFLGHVNLEARKDSPVKGWFALQGHANTTVDNIPTGEIFVEVTYQRTERKHFGPTDFEVLKLIGKGTFGQVYQVRK
KDTQRIYAMKVLQKKVIVQKKEVAHTVGERNILVRTATSDSPFIVGLKFSFQTPSELYLVTDYMSGGELFWHLQKEGRFD
EKRAKFYIAELILAIQHLHNNDIVYRDLKPENILLDANGHIALCDFGLSKANLTKNDTTNTFCGTTEYLAPEVLLDESGY
TKMVDFWSLGVLVFEMCCGWSPFYAEDTQQMYKNIAFGKVRFPRDTLSQEGRNFVKGLLNRNPKHRLGATDDAEELKRHP
FFNDIDWNLLAKKLISPPFKPKLKSATDVSYFDPEFTTALDQNGSLNERAAALARGYAASTPLSPSVQANFHGFTYVDES
ALDDHMRDLSRNDDEDMDDAHANGDDDWDNLEDIDPRQANRMSGIVKSGHDEQMVGGAHFDP
>NODE_3_length_520062_cov_37.78.g229
MLSQLSRASRAVAARAARANAVQVRGFIAPTVSRRADFVQELYLKELKAYKTPAVKESDAEGQVQVFAMPKTPASPEEML
SQLSRASRAVAARAARANAVQVRGFIAPTVSRRADFVQELYLKELKAYKTPAVKESDAEGQVQVFAMPKTPASPEEANLA
DNLKAYESMAVEIEGQDASAQSATGVAQLPDWLEAEEEEEPHH
>NODE_3_length_520062_cov_37.78.g230
MRFSRSTALAAAATGLYIGAASAVTAPFCPTDGVCFEWGVPEASAKAGSGDIYFQLKAPTSWQWIGLGIGTQMDHSQMMR
FSRSTALAAAATGLYIGAASAVTAPFCPTDGVCFEWGVPEASAKAGSGDIYFQLKAPTSWQWIGLGIGTQMDHSQMFIMY
QDGNGNVTLSTRPGANHVMPTYKARNDVTLLAGSGVVDGNMVANVKCGNCTNLDLTGQSNWISAWKSGDALDSTNPAAII
TQHDSMTQFHVNLGQASISSNANPFVGSSSDNSSGGSSGGSSGSSGDGNGDSDGDGDGGAVSGVTTSSTNQTLASAHGIL
MSVIFVIMYPLGAALMPLIGKWYIHASWQTIAFLGMWAGLGLGVTIARNQNVFFDQAHSRLGIILVPLISLQPLFGLIHH
INYLKTQKRGLFGHLHCWYGRALMIIGIVNGGLGLQLGNAPTRYIIAYSVVAGVTTLIYLASIALGWSRATRKEHQSKQE
YASVAQAS
>NODE_3_length_520062_cov_37.78.g231
MIKKASSSPPKALSTVRGFQITPVASGDEDSDNGIDTPRLSAHRGRPRIDDVVSANCSPVLRGTASPRISGIAKLRLQMI
KKASSSPPKALSTVRGFQITPVASGDEDSDNGIDTPRLSAHRGRPRIDDVVSANCSPVLRGTASPRISGIAKLRLQMDPL
SLDPGSRSSSMSRNGSRLNSSTSLGQISRSQSRDGTRSETGSELSDGGSTSYEVNLENDFVSESVRERSFMGTLEGGLNP
RRKMTSEDFEPLRCLGKGTYGTVVLVKQRATGRLYAQKQFKKASLVVHKKLVEQTKTERQILESVNRHPFVVKLFYAFQD
QEKLYLILEYGQGGELFTHLNTEKMFSESVAAFYMAEMLLAISHLHDTLGVVYRDLKPENCLLDAEGHLLLTDFGLSKVA
VEQSEDSCNSILGTVEYMAPEVILGKKYGKAVDWWSFGALAYDLMTGNPPFRGGNHAKIQDNIVKQKLVLPYYLSLDAKD
LLTRLLRKDPNKRLGAVMPKDMQTLKKHRFFRKIDWKKLAAREMEPPIQPMITDPELAENFAPEFTELSLSPTVSSRDFW
PASPSKDDMFGGFSFVASSSLLESGGYLASR
>NODE_3_length_520062_cov_37.78.g232
MIHPSRQAYVEEAEQSTGIALEDVPEDHDYEMNMGDGAPPEKASAILNQFNRKRLAATIAVPTDDGRVRAKLREMGEPMI
HPSRQAYVEEAEQSTGIALEDVPEDHDYEMNMGDGAPPEKASAILNQFNRKRLAATIAVPTDDGRVRAKLREMGEPITLF
GEGPADRRDRLRELLTIQAEMAGLESGDITMEDAEDAEEEEQEEEFYSRGGPELLQARINIAEFSLPRAKRRTAFQKVES
TIPLRTHVKFRKHIKDRLQAFELQGSQTVGERHISMTRFSPNGEMIAVGNWGDWSSDGHRVLSGSADGWIKCWDVRKVQR
TGGVGAHNSAVSDMRWYKGLDDPLLGIPPGQDEKGAQLPKKAGTYFISSGFDRNIKIFSADDWTLVQTLSGHTAPVASVD
YSNDGRWIIGIDTQVSETAHKEDGLNHDLRNNIAATSLFLANKTEENCRKTKEIIIAVARVAQKNTKLIIDEQSKEYWRW
RDSILTYEEVMLEQLAFDLMIDNPYRHLFELLGQLEVIHNKHLRQAAWAFCNDACLTALPLLIEARDVAISSIYFACAHT
NQQIDDVNGEGWWKFLKGSEDCCTKAIEAMRQFYTENPLRKQNPSLPSPAFHLENTRRRNDALNDTQSSNAGTPMELDRE
SHSPGPKVNGGTDRHSEARDREHEGSLKAPGDGEYAPRSPSKRKDAEADLSAESERAEKRARLSEDEGELVED
>NODE_3_length_520062_cov_37.78.g233
MATLGGYLNKKVLIVTADSRILVGELAACDQSTNLVLKNAVERIIRTPDDPEPSAEVPLGLYLVRGDNVCSVGLVDETMA
TLGGYLNKKVLIVTADSRILVGELAACDQSTNLVLKNAVERIIRTPDDPEPSAEVPLGLYLVRGDNVCSVGLVDETLDES
IDWTQVKGTVIGGIKHI
>NODE_3_length_520062_cov_37.78.g234
MAPKCKIILDTDPGVDDVMALLLALSASPEELELAMISVTYGNVPLECCLRNVAALYHVLEKEFEWRKSQGRPEGYETMA
PKCKIILDTDPGVDDVMALLLALSASPEELELAMISVTYGNVPLECCLRNVAALYHVLEKEFEWRKSQGRPEGYETLKAH
KTIVAAGAEHSLADPVLAADYFHGADGLHNVHDIHEDLKPADTWKALFDKDDNTDHSPSYPRFTASKEPAYKEMLRLLRE
NPPDTISILAVGPLTNVALAATEDPETFLRVKEVVVMGGAVEVPGNVTPTAEFNTYADPLAAALVYALTSPNPASTLPPI
PSHITGIKPYPAKLSRQLTVTLCPLDITNLHFINKNYFQDAVKPLVDAGSPLARWAAHFINGAFNKIDSMEGDGREPELA
LHDPFTVWYMLTHDDPRWGVPAKPEDLRVETIGQWTAGSYILDKRVRSKPGEAAVDLSADPEADPHLVTLDEVPGDTMGW
LSVRKGNRIRRVIKTPGESIFKEIWMQRVFG
>NODE_3_length_520062_cov_37.78.g235
MADTNMLYTVGAYAALIGVGYAFYHISTQKDKKKGGVTITKPVKDSQPVTRKEDRKKKQRMESYATDQDTNKASKADAMA
DTNMLYTVGAYAALIGVGYAFYHISTQKDKKKGGVTITKPVKDSQPVTRKEDRKKKQRMESYATDQDTNKASKADAQKAK
AVETPQWPSNQKDAENQEKIDNREFAKQLAKAKEGAKFNTKSDGPKQREKTVKQSKANKPKAAPAAPEAVPSAPSSNGAD
ADDDESPVVLSPATKPADVSGVSDMLEPAPAGPSVLRLTDTESKKDKKQKAPKNPEPAETKKQRQNRKKAEAAKAAREDT
EKERKDGSEFMAAVNGNKNAWDGTNGTNGTNGATEKKDDASLYAPLDTFEKPAQKKKAAEKATPAPAPKKEAAQNLESSW
ISALPSEEEQMEMLKEESDEWNTVKSKSSKKAKKAPSAESGEETPAARPAPQPKQLSETNANKSTKPVAAKSFGGSFSAL
TVKGDDVEDDAEEEWEV
>NODE_3_length_520062_cov_37.78.g236
MSFPVALQSAIFYLLACTPCAEIRHRAKAKDQAKKERVEKAKLETQQPGLYRHPSPFNTNPYWADEINMGPSLPKKSTMS
FPVALQSAIFYLLACTPCAEIRHRAKAKDQAKKERVEKAKLETQQPGLYRHPSPFNTNPYWADEINMGPSLPKKSTSKNS
SQRGLMSAGGEISALSLSGRTNTGDSHTNYEDSTLVVSQDGILSDDWNSRHGYQREDEELWGADWSGAKLKDAFSKARDS
AGRLIESTLGMDKEVTEEERRAFYAAPRNPPVNDLHPPVVSSKLPHKEAHKWMLQPPPSAKVMEGKVPVSRAMSSSSRTS
GRTIAGGEEKLARQLHEKLVREKIMKEMPTESELIDSLFVTRTRSTRSDMTRTRSLSFDGSDEVLDGSNNSFERRRRSNR
LRALATPPGFEESEDEYEDIFSSRITKSNSHSSQPGHAAQRPKLETINSSEGSNGRSRSKRSRRQKSTRSKKTLSGAGSP
VGDDSD
>NODE_3_length_520062_cov_37.78.g237
MSADTTPISPARFASAIKDLSLGMLHLKVLEIRNSIAHLQYSNDQLKPFADGTSATLGESTAAPDQDCIDAIKENEVVMS
ADTTPISPARFASAIKDLSLGMLHLKVLEIRNSIAHLQYSNDQLKPFADGTSATLGESTAAPDQDCIDAIKENEVVIDRM
AERLAIIRAEVEDRGVSWTEFQSQDEVANSQAGEALTNGDVVADDQPAETRHSAWTDGTFQTGTISNGQVRFDSQPGGQS
TSANQGEAQSTTQGAERQDGHDDEEDGLHL
>NODE_3_length_520062_cov_37.78.g238
MHTSTWTSLLFLGLANLVPEASARPSSCPPPLKPGKALYMISNGARNSVIALPINSNGLLGQGTSTPTDGWGSNFVTIMH
TSTWTSLLFLGLANLVPEASARPSSCPPPLKPGKALYMISNGARNSVIALPINSNGLLGQGTSTPTDGWGSNFVTITNNK
KEAAGPDALASQAALTISGNYLFAVNPGSNTVAMFSIDPKNPLKLTMLGQPVSVLGDFPNTVAASAKNNIVCVGSSGAKS
GIACAPFSARGIGKMDQLRPVGLKQTTPPVGPTLTVSQVFFSGDEETLFTTVKGDPTTNVSGTLGVFPVDQPCDARDAAT
VSTDGKLTKVDGTVVLFGSSTIQNSTDIFVTDPAFGAAVLSVDAESGAASIKGKATIEGQKATCWVAISPDTNTAFVTDV
SSNRIVEVSTTDATIKSVTDLSANGDPGLIDLRAAGSFIYALSPGNGTTLPAVTVMDARSKKQVQHFQIKGLGASKSTQG
AAVLL
>NODE_3_length_520062_cov_37.78.g239
MTDRIFRIFNPGEPKGDPVEKRRAQLRRAQQSYRDRKDKYTKALEAELARSRKSEAGLTSQIEQLRVKVQKLASLLSQMT
DRIFRIFNPGEPKGDPVEKRRAQLRRAQQSYRDRKDKYTKALEAELARSRKSEAGLTSQIEQLRVKVQKLASLLSQNGIS
LPPDFDDEGQVHDDVPLEIVLCGSTVRESSTDIMNRKFQRQRGPQPPPPKLSLVTGLALLNLIPHRSEWSLCSLQLQASL
SLPPVDPKNPVPPSYHNAPAAVLDRLLNLAPSVSPDGDVTPIQAWHFIRRQPQFGGFEVQRLNRLAERLREAAKCHGFGA
AVQTGIFESAVREILHPLAITAA
>NODE_3_length_520062_cov_37.78.g240
MVRFSVPTKARLPSSLRVDSSNPAVIKSLGRLSREALISLAISWLDEDTIANAVPYLERRDDEDEIDPDDIYPPCGSVMV
RFSVPTKARLPSSLRVDSSNPAVIKSLGRLSREALISLAISWLDEDTIANAVPYLERRDDEDEIDPDDIYPPCGSVQELY
ELYVEMQQQKGSKRDVANRILEGDWRHGLSLYQLAMVDFYYLEEHPMSQKWTAYKILPLKPPTKDADDEVLQVDDKALNV
PRFHPSTFLQSLQDQVLPDVKAHYQFYRPKDLSVLLLRIFVIESPYNSSMALSGVTGSGGATNFTSSRTVYLAFPDGSSH
IYITKSQANGPAPTGQENDTL
>NODE_3_length_520062_cov_37.78.g241
MSAPQPNSEPASETYKPRYIDLVKIGINLADPIFRGKHHGTQRHPDDLKDVISRAKEVGCTKLIVTGSDFTSARDALEMS
APQPNSEPASETYKPRYIDLVKIGINLADPIFRGKHHGTQRHPDDLKDVISRAKEVGCTKLIVTGSDFTSARDALELAKE
FRRTAGIHPCSSAIFCKGGHGRHEEHVAPCEPEDPESTEHRGEPDSETSAKVIAEFETLLADATASSKHHLVALGEFGLD
YDRLNFCSKAAQLHSFEAQLKIAASLQPQLPLFLHSRAAHRDFVDLLKGAFGDKLERLEKGGVVHSFTGTIEEMKELMDL
GLHIGVNGCSLKTEENLTMVKEITLDRIMLETDGPWCEVRPSHAGYQYLIEKKPEPEQPVTNVKKEKWQQGAMIKGRNEP
CTIERVAKIVAAVKGVSVEELCEASWRNTVSVFGLGEAN
>NODE_3_length_520062_cov_37.78.g242
MYVRKRDGRQERVQFDKITARVSRLCYGLDTDHVDPVAITQKVISGVYGGVTTVQLDDLAAETAAYMTVTHPDYAILAMY
VRKRDGRQERVQFDKITARVSRLCYGLDTDHVDPVAITQKVISGVYGGVTTVQLDDLAAETAAYMTVTHPDYAILAARIA
VSNLHKQTKKQWSAVVSDLYHYVNPKNNRASPMISKDTYECVMRHKEELDSAIVYDRDFNYQYFGFKTLERSYLLKLDGK
IVERPQHMIMRVSVGIWGDDIERVLETYNLMSSKFFTHASPTLFNAGTPQAQLSSCFLVDMKDDSIEGIYDTLKTCAMIS
KMAGGIGLNVHRIRATGSYIAGTNGTSNGIIPMLRVFNNTARYVDQGGNKRPGAFAIYLEPWHADVFEFLDLRKNHGKEE
VRARDLFLALWIPDLFMKRVEKNLDWTLMCPNECPGLADCYGEEFEALYEKYEKEGRGRKTIRAQKLWYSILEAQTETGN
PFMLYKDACNRKSNQKNLGTIRSSNLCTEIIEYCAPDEVAVCNLASMALPAYVDYNEGCYDFKKLHEVTKVVVRNLNKII
DVNHYPVQEARNSNMRHRPIGVGVQGLADAFLALRMPFESPEARQLNKQIFETIYHAALEASMEIAKVEGPYESFKGSPA
SEGILQFDMWDVKPSDLWEWDSLKEQIKEHGTRNSLLLAPMPTASTSQILGNNECFEPYTSNIYQRRVLAGEFQVVNPWL
LKDLVDTGLWSDAMKNRIIAENGSIQNIPNIPEDIKALYKTVWEISQRQIVQMAADRGAFIDQSQSLNIHMKDPTMGKIT
SMHFTGWKLGLKTGMYYLRTQAAAAPIQFTVDQEALKIADNTVSKDRVLKKRAPPAGSSYMMSSPSAVPRPASAKREGDS
GNSLSSNGVPTPTTTPPPAVSRPLASPHKAPPMKADVDEGDSPKVLPTEPLDAVNDEELSKKPNQSEDKDEDNEERERDI
YSDAVLACSIENPESCVMCSG
>NODE_3_length_520062_cov_37.78.g243
MNSTTTGTSHIPPNGIGALTFTPMLAPNAIFTTVYTILLILQLVLTVRFWRYYGYAIGMLGGLILELVGYIAKVQLSHMN
STTTGTSHIPPNGIGALTFTPMLAPNAIFTTVYTILLILQLVLTVRFWRYYGYAIGMLGGLILELVGYIAKVQLSHNRAD
KNGYIMYIIGLTLGPTFLSSSLYLGISALQRHYEAACFSRLSPKLFATMFILGDFICLCFIGCGGSLAAIYAENPIGVDL
MIAGLATQVLFTTIFCILLALMCRKIHYHLAKDNKISYIYCVATAAICLFIRSCWRVAELNGGFNGPLSDKEGIFIALDS
IPMIIMSVLLTVTHPEFWFDKRSHLRPRPNHDDD
>NODE_3_length_520062_cov_37.78.g244
MKSVVIALCTLVAVTAAQGSANLAACGQTCATNMLSADKAEELGCKQNDLRCLCANKNFLYGLRDCSAAICPAEDARKMK
SVVIALCTLVAVTAAQGSANLAACGQTCATNMLSADKAEELGCKQNDLRCLCANKNFLYGLRDCSAAICPAEDARKVVDY
GISICAGAGVSIQTSGGSSGGASHTGSSSGSATGSATDGESTAATASASNPATGTAGSSTGSDQASGKVSTIFTTFTSDG
ETVTAGIPTTISSNLSNGGSISVSTFTATVTGSDGSAHLTTGQTTLTVGSGSVTVTASEATATGSAILTTVTSGSSTIVK
TLTTVHRSTESDTASVTESTTQAESSSDSSSEPTETETSSSSSASSTSTSTAAGVPQKTAGPVGIIAAAGLAILML
>NODE_3_length_520062_cov_37.78.g245
MKLFQIILAILIGLSSTVLYQYRESISDFATLAIASLSNHYSDFISKTALNKTAASSEAAKKDSNFPNLGYPEQHLIVMK
LFQIILAILIGLSSTVLYQYRESISDFATLAIASLSNHYSDFISKTALNKTAASSEAAKKDSNFPNLGYPEQHLIVTEMS
AQRAIAKVVRAIEQAEGAGARVRRSIGTRSQRNFSPFLMLDHFSSAAGGFPDHPHRGQETITYLLDGVVDHEDFAGNAGT
LYSGDLQFMTAGRGIIHAEMPRKHDDGRPNVGLQLWVDLPKELKYCEPRYRDLRAAEIPSVTVDDGRATIKVISGQSHGV
DSVKELAYTPVWLLDFLLRPGAKVTQALPKGWNAFAYILDGNVVVGEGAQAKKAEQYDNVFFEQEGDVIHLSTEASATKE
ARVFVIAGTPLDQPVVQYGPFVLNSEEEVMKTFSDFQSHENGFERAKNWRSKIGDRVY
>NODE_3_length_520062_cov_37.78.g246
MPAPQVNGEVTSHVNSAFLQHLFSYPLVSDGIHTVTTNEYAQRPIKLGESAYKTFAAPVLPYFSKPYGIVSPYVQRADMP
APQVNGEVTSHVNSAFLQHLFSYPLVSDGIHTVTTNEYAQRPIKLGESAYKTFAAPVLPYFSKPYGIVSPYVQRADSFGD
KTLDRIDERFPIVKKPTGDLYNETRGLILFPYQKGIEGKEHVFKIYASELKKLEQEGVVAQGKAAVSTAFVISNETLAWL
SSWVAVKKGDASEATKEKINQ
>NODE_3_length_520062_cov_37.78.g247
MPPSLNTHPSFTRPRTGDRDGRPSTRDQAGVDSSMLIPSRTSSLHSRITQPIPSTLSQKPQQRTPKTLTHAYMVCGVGMP
PSLNTHPSFTRPRTGDRDGRPSTRDQAGVDSSMLIPSRTSSLHSRITQPIPSTLSQKPQQRTPKTLTHAYMVCGVGREPS
QWVKAPTPTQGKITHMKGAVGQFWLPEILGSSPRLEQDNEIARALHASMRACFPHDVEICTGRNQPHCTHHSFVLQQDSS
HTLYGICLRVWSRADEKRAETIRDLRKRTENDYYDNPEETYWIPYCLSFLSRYPLYNLLGDYLRGMWIHWNKATNLFHAE
EVSRILSFPAPRLNDLVRIDMKDYALCYQFPSSPTGFQNFAMWPLFNCLSIPNIVGVIEAAISPTRRIIFVSHYPAMLTI
ASETVRYCVRVFEWSGLYVPMVHARHAKELVQEPGPYILGVTAECRSLFTAPTDALVIDLDRNFVLTSSPPTALTPGQRN
KFVSRLTQALNGDVTPTGVPQHLRSAYGGGKLVPAGQIIVMRGEVESIQDPEWWNQDAIMAVMDHVCEKMGRNTGIKAVF
GGSVKKPLMTKVSMRHLNELVRERNQYSRDALEAWQDFINLKGRMDTELGKVTKRNNYLVEELESWKQQFLKFQAFAEQL
TKETQDLKVKIEGHKRENRRLATLIEQQKDDNGRLTTRLSGTEKQRDDALEALVLQQEIAEELERERKRNKKELAQLHHT
NATIVRQRDEARRVVLHLRSLIGGQSHHMEHLIQSLTKPEELIREVEDGYESDEAEGGADTHSLRPSRSSNRLSTSSFAD
MADRHLKDKTDAIAHIVRNIADQCQAAVDGLQLAQDAESRASTRASRRMSSLSTAHSDDGEDARSTATSDAGEGSSRLQP
TAGRPSSIPPTPDLIPNRSSTALSFASTATTPERASQQYSIRDEIPTKIVEDDEEDFDDGRSDQVGVSSDHGLVSKKQSQ
SLLHRSSGARISAFGKGKPKAKEVASNDDSKTEVEQGVSAEEVKPETEQAVSEAEDSREAEQISDAPPA
>NODE_3_length_520062_cov_37.78.g248
MADAVLTSLCGICHICPPKYKCPRCNIATCSLKCITTHKAWSQCSGERDQTAYVTKSKLATAAGIDHDYNFLHSIEMAMA
DAVLTSLCGICHICPPKYKCPRCNIATCSLKCITTHKAWSQCSGERDQTAYVTKSKLATAAGIDHDYNFLHSIEMASERA
ERVLVEDKGIIQKDELRPLTVEEVRWKVGRDGRKRKVLITRVLKQSKERLADKLLASKLKKLNTVVVSAPQGMTRQKENN
TTISRKSGRINWQVEWFTFEKDTRDTNKTIKSRVLSKLSDDVPLYVGYNSLLESQAKTEGKVQKRSYRGVAQNPSTSHWQ
LANDSIQDPQTGSWISIRTASIDAWPREHDELQRRQFQFFLESAQKRSNQLVTLTSIPSEECLRDVLSNTKVFEFPAIYV
LREGEALPDGFVLGPKDTVSGHEEQQRNSKRKGGPQQGRDRNRPTKRRRPGDREDVEEGELGGPDEGAQDGEAGDVIAEQ
SLSEGDDDDTSDDDSTSSSGSDSD
>NODE_3_length_520062_cov_37.78.g249
MRAVFSVLALSLLLEQTIASPCSALPIIDLGYVRQQATSYNATTDVYTFSNIRYGQDTTGELRFRAPREPLTDRETVQMR
AVFSVLALSLLLEQTIASPCSALPIIDLGYVRQQATSYNATTDVYTFSNIRYGQDTTGELRFRAPREPLTDRETVQDGSG
FRECPQGFPNWLLAAETTIGVFGSGKVPFNISAWENAFNETVPPINFNTQTSEDCLFLDVYVPGKVFKEKTSAKAPVLVY
IHGGGLVLGSKQGTSGKSVPSGLLAASQQEDGSGMIVVALNYRLGAFGFLAGPEVEKDGVLNVGLLDQSLALEWVQKHIG
QFGGNAGHVTAIGESGGAASILLHMAANGGKAGSTPFQQAILQSSAIAPILAEPPSAYPDFMASINATSLDEARKVNQSV
LISANAQQVANADFNTFVYNVVPDGSFVRNPLSAYTKFDPSVKVLVAHNSFEGGIFFDPSVKTEAQFSEWLSNSIAGLPS
STKEYLTNTLYPPIFDGSRGYTDYDTRQMALWGEGFVDCNFLLAGSFNNSHTYAYEFSVTPGAHTQDLGYTFNDPTTPPA
STSAQRTLQEAIVGFTMNGIPTYSVNGKKRPFPFFGKDGALVDISASAPTLSSSQVNETRCHWWQTQRFV
>NODE_3_length_520062_cov_37.78.g250
MDDAPVPKLSDLLRHPDDLDKIPALKLELSRKKSAVDGQLRNGLREQLETTQSGMNGLSDGQKAVQQIKEEMMKIDKLMD
DAPVPKLSDLLRHPDDLDKIPALKLELSRKKSAVDGQLRNGLREQLETTQSGMNGLSDGQKAVQQIKEEMMKIDKLCSES
QTMIKDFASINLVSQAHRNFGAVEAMRRNLETFNERLAVVERMLAEDDEDRENMPNLLPCHYELTQLRNIRDDAMEQIQR
ADDRSLESTLEDYFTRLDDTIDWFDEHVGILAMNLINLVVSDNNGLVVRFAVVMEAEEKSDSRVLALQEALKDHEEMAAR
FQGITDGARKVRGYKDKFMQAIKVSAEQQFQQAREDFLDDADGLEATMKWFFNDLNAVKIGMTPLMPKKWRIAKTYADIY
HVLMHDFLVGMVDDPEASSAHTLSIVSFPEKYYKKMSKIGFKQEDLVPHVIDNREAELVRDFRQLIIKFLDEWIDRIFEQ
EKRDFAGRNVEGSNLDQDEYGYFRTKNLVALWRMLREQVEAAINSQRADVVEGVVDAMFLRLRTRQQSWQRMLDDEAERY
ESDRVPDLEGFQALQDWLVATANDQIGVIDDNEEESRLGYLSSFRQQFERNVGPQYLERAEQELNALRDGYVDFSTWCIH
KFAHLVFAVDFRGVMPDFFTPKWYTNTAMKQMVVTFEEYVGEYRQALHHSLIDIFIEIFADELLVRYLSSVRNKGAKFRR
TDPFRDKLFNDIATAFEYFSNMASPEVAMSIKDTWRVTEPFLGLLSVDKDSVADAFANFKTAYWDLQISWVEAVLRSRDD
FERSMLNAVKARAAQMDIVRGPETVMAKIK
>NODE_3_length_520062_cov_37.78.g251
MSAAADPSAPNLNLSPEEKRIYGQLFRQADTDGVGVVTGEIAVKFFEKTRLDSRILGEIWQIADKENRGFLTPAGFGIMS
AAADPSAPNLNLSPEEKRIYGQLFRQADTDGVGVVTGEIAVKFFEKTRLDSRILGEIWQIADKENRGFLTPAGFGIVLRL
IGHAQAGREPTPELALQQGPIPRFEGIWPAAATSPSQAQTPIQPQVSGGLRVPPLTPDKVAQYAALFERQNLQANMLPGD
QARSIFDKSGLPNETLGRIWGLADTEQRGALALPEFVIAMHLLTSMKTGALRALPNVLPAGLYEAATRSSAAAPRQSPSN
TGGISAIPRQLSGSTQQQRTGSPLNRPPIVAAQVTGPPAPTGGEWAITPADKARFDQIYLDFDKTNKGFITGEEAVPFLS
QSNLPEDTLAQIWDLADFGSQGKLTRDGFAVAMYLIRQQRSNRGTPLPSTLPTALVPPHLRTQSRPATAVSSAFDPAPAL
TQTAPLPPVAASAPPAPKSALEDLFGLDSSTPSPAPPAPAQTTMSTGGSNADPFAGGISVLHTASSPGKPSSPVGVTFRP
FVPSSSFGRGLAGHPGAEAARPHTASEDLLGDTDPEANKNISDETTELANLSNQIGSLTKQTQEVQTKRATTQHELSQTN
SQKQNFEQRLAQLRQQYEKEAQDTHALEEKLRNSRADTKKLQGDCMNLEGQLRDIQGQHQQVLAALQADQQENANLRERI
RQANAEIAELKPQVEKLKLDARQQKGLVAINKKQLSTTEGERDKLKAEAESLAKSAEDISRQIETGSPVSTSAQMASPAL
STSSGNNPFFKRSASTDIMGVFGPPPPNRAFSDRSFDDLFGPGPISSSGTPPPVAAFKQQNTGQSSVSVGSFSNNSGPTP
NVSRVPTLSAEPPAPPESRQLSSSFLPFPEPNESLSSSRQVSPPTSSRAEGSASGSFPFPGGVASGAAEAKAPAAAASSE
EEEKHDSASATPVPAAQGDSSQKPAEGEAQDRSGSFDNTDHAKAKADFDNAFAAFTSAKPPSSSGADKGAAAVKPHSAFD
NAFDTEFPPISELERDVSESDSERGGFDDDFAPASPENKAKEKQVALEPTPESHKPAAEASDFNAPLSPSQDITATHESE
TKSTELPSSPATITNNHATTSPTSNADDIFGSSTIPAPAHHNPPPAAKGAFDDLDDDFEGLEDAKEGSADDDFANISRSG
LDDYNPMFDSSPPASQAKSESTAFGNESSFDFISSNSATSAPGQSTNGQQSHDWDAIFSTLDSPTTAPAQPVHSNNTGPA
KEETAESRPPAPGRALTEAGEHDDPILKNLTSMGYSRPDALAALEKYDYNLERAANFLASQS
>NODE_3_length_520062_cov_37.78.g252
MAPITKETDYLVLGGGSGGLGAARMAASKYGVKAMIVENARLGGTCVNVGCVPKKITYNAAALAEAIHDSKTYGFSVQMA
PITKETDYLVLGGGSGGLGAARMAASKYGVKAMIVENARLGGTCVNVGCVPKKITYNAAALAEAIHDSKTYGFSVQETAP
FDWGIFKTKRDAHIKKLNDIYARNLGNDKVDYLHGWGRLLSKNQAEVTLDDGSKVLVNAKKILVAVGGKPTDPPAIPGAE
LGINSDGFFDIDKKPGKVAIVGAGYIAVEFAGMFNALGTETHLFIRYNTFLRNFDPMIQETVTKEYERLGVNLHKQSQAT
KVEKAANGKLSVTYRDGEGNETTLHDVDHLIWAIGRTPLTSGIGLEEAGVKLNQKGYIVVDDYQNTNVDNIYALGDVTGQ
VELTPVAIAAGRRLSHRLFGPPEFKNLSLSYENIPSVVFAHPEVGAIGLTEPQAIEKYGRDNIKIYKASFTATYYAIMDP
EQKGPTSYKLITAGPEEKVVGLHILGQGSGEVLQGFGVAVKMGATKADFDNCVAIHPTSAEELVTMR
>NODE_3_length_520062_cov_37.78.g253
MALDMWTHEFCLTCDRQVQVDGDAYCSEACRMSDFEKTPSTPSSQASSPGFSPVSYARSGSLSSRPAPTKFFLSPAYDMA
LDMWTHEFCLTCDRQVQVDGDAYCSEACRMSDFEKTPSTPSSQASSPGFSPVSYARSGSLSSRPAPTKFFLSPAYDFNQA
QPYGSTPRSSSSFGSYMSDMSPLSSNRGLTPSSSHSSLCSMQSVSSTAEASQLSDKARMELRAYAVSFEQVRLQRRRSY
>NODE_3_length_520062_cov_37.78.g254
MSSSQEPEAPPASGQTSTAVDPATANPELDLPKLQALPAEQQDLFLLTFVSGLRKHVLGLSADDCTAQQFYLKREIFQMS
SSQEPEAPPASGQTSTAVDPATANPELDLPKLQALPAEQQDLFLLTFVSGLRKHVLGLSADDCTAQQFYLKREIFQIINL
SAPQPSRVIRNNLGACLAHIFGKGDRKLLFETINDLIAIAAGGKSKSDGETRAKHAAVSCLGDVFASAGDSAIGLHQLAC
TTLLKLLKSASSNAGIRAAVFTALEKIVIMVEGSMDEYISRDVWKQARSHAAGDKGTLVVASACRCLKALVKHTTYFKNS
TDFDKLETAMFKAADSSSAKVRNAMASCFAEALVQGYSESSTAEAAAKNKKTKTKLKRASTHPSIAGDDDEIPSRSSSPA
PGARRSQDLALSFHDILKILAGHYVKAATTNKTRAAIGVCYGKLFRRLGEKTVQTNYLSIVESLSVDVLGATTISNNRYR
LLISRKIVDAIIQDVIGRKILGESGQTSAAESLISGVLKNYPQALAERPEPQKHTLITALTAVASLIKSLGSAANSFAES
CRDGLLQVLQHPSYSVQVFASHCMKTFVLACPQQLLPCLSVCMNSLSRELTLLGTGRNSPRRCIGFAHGLAATLSASPSR
PLHGSLDVNSRVLTMATNLLKSSSQSELRVSSTQIQVAWILIGGLMSLGPNFVKIHLSQLLLLWKNALPKPLAKDNTSAR
SLLEASFLTHVRECALGSILSFLQFNNRLLTVDVSKRIAAMLQSTTAFLKTLPSKKITEDISQRLTPALQLQDLDRMVQR
RVLQCYIKLVNLSPAGGSEALLQSNLLTLAISLFADPDNYTPNSLSASIANAAGTFESIWDVGDNTGFGITGLVSGFNVK
PLPGQNENAIQEDKIQKSDSEAFIHSLLQSPVCGSLEHDASMLYIGGIDDGTTDPDPPATEVINNAIQLFAFAFPLTPAK
VQESILEQIRTFASAGSLQRDPGRKAAINANLATAVLCTMRVAVRETGSPSGDISNIAVERLLQDIVRDFVLDPDQYVRS
LGYAAVARLCNVYGNAFTNQEIKYLVDTIVGNREPSARAGCAMALGAIQTKVGGMAAGYHLKTILGILMSLCNDPHPVVH
YWALEALSLASDAAGLSFATYVPSTLGMLAQLYVSETHHAEISSAITMNFEMELSTTAAIARCVDSLINVLGPDLQDANK
SRELIFTLVGQFQEEQDIFVERAALGCLEHLSLYAPGQMHFGDYVKVLQKYLSSEHATLRDIAVDGLYNIMKRDPRDVLR
EAEKGFEDRLWLVLDADPSHDGIRNIIRNWLHQTALSETSSWLQRFQAVLKMTRAKPEEEKDVNRSTRGGLPDLRDEEAA
GFAAASTDAKEDKAETAAEAEPLRWQVTTFAMSCIHDVFAIIAKDVAANGESKAQLALQNKIADVVRMAFSASTSGVLEL
RIWGLKIIGTVLKMFGKTPDPDFEEAMLLEQYQAQISSALTPAFAADSSPELASEAVNVCASFISIGIVTDVDRMGRILK
TLVNALENFSSDNENAGIGDLKGLSSNAQVMVKISVFSAWAELQVASTEQRYLLDVLKPHIGKLTPLWLEALREFARLRF
EPDISMTLGPPSLSGSLDTIYAALNRETLLRFYQDAWLKLVDAIASLIEQDSAFVFDALDGKELSETSTNGQTKVPGINY
RDEPVAFFFVLFGLAFEALATRPGQDNSLATQEQMLAILQALKKILHPSVTGHAIYRPDVFSETMDLLDRLVLTEGLDVQ
SVIVEVARDLCVTHPSARRQSDDDGDLSEDIDQLFELTRIIVLVLSGILPGLSEGNAPARHQMNGEAIMLISTALNAIVD
AAEVFPSIIKTDLHACIIHIFATILATPGCQELIVPQSLAILKRFVASMSRSRRDSAEGPSATDIQLQGCLRRFLSIYLN
AQKREAPTSLTSVKNSLLATTILLTSGTNQLPATEPLVARYLDEVVDCLTDRMTAKIAANCIRSLLLQGAPSAADVSIAR
YLFPRLLAFVTNVEPEDPERTRSLVSHTLCLYVRSVKPDRVTAAMSLIIPALMARATGEGEEVYAETSTRLLELAAVDQG
AFRAIVGGLSSGQRAFLEEVIRSGRPAAGAADKSLSSEASQPTITLKMNFGG
>NODE_3_length_520062_cov_37.78.g255
MYSKMYGEDVRFNPQLANAVAAATKASVPKSLIEGAIARGQGRSATGAQLEPMTMEILMPPNIALVADIETDNKTRSLMY
SKMYGEDVRFNPQLANAVAAATKASVPKSLIEGAIARGQGRSATGAQLEPMTMEILMPPNIALVADIETDNKTRSLHDLK
FVVKKAGGLVGSTAFYFSRRGRAVFKPRDDGPSLTDVLDEAIEHEGTEDVEEHPDGGYLIWTEPSKLMAITEAISKRFEL
EVVESEIMWAANEDTKADVDSADLVESLNTLLSGLREYTEVRALFANIRQGTITDDEWDKLERHIDI
>NODE_3_length_520062_cov_37.78.g256
MGGLNLEVFKFGTYLLFPIGTMYYFGTNLDNRFTVNDFWPKPEECNKLPQDREEVKAEYERIVARQKLRQALLEEKQRMG
GLNLEVFKFGTYLLFPIGTMYYFGTNLDNRFTVNDFWPKPEECNKLPQDREEVKAEYERIVARQKLRQALLEEKQRQQAQ
QAQRNESSS
>NODE_3_length_520062_cov_37.78.g257
MEATLLSSLHTKLDDLEGKMLAYRYDLVSDFQRYYHDLLTGVNPSVATSIQQAISPSFANYPTLRPELEPELEAADSQME
ATLLSSLHTKLDDLEGKMLAYRYDLVSDFQRYYHDLLTGVNPSVATSIQQAISPSFANYPTLRPELEPELEAADSQPPDP
AAFQQAPTPTPEVAARIEAPNSNSSSRERETELQGLFTPSYLPLLDSSPPHDRRPVATSTVASTGTTTSTQTALAFPLLP
VMAPPEVDNGTATDHGITVDGGLITTGNSEVPADAQAPAEAHRLVRTTTEESTSSVNSDKSDSKTRRSALRRSSSISKPP
QSPRRVRFEFMGSEVLPTSSPQQVEFITPAVSEPALEDEPIASDMILGDDIDEWEPPVRKSSSTEALRALSRAPAEEGTV
WTVVNPDSDRPKSEQDGTSTPTPERPGSIEQSISTANHSRIDTPSVRIGHGGNATSIISNDVNNRGSENGKDADDSSDDE
DEYLAMGKRKSSTAQKPALVPVAQLPAARMSNGLTAATPTQDKPHLRPSGSSNPTESRIPAAVEDESVDDYGDDDDMFEF
EPGGLSAPPKPRERPPPPQDEEDSSDDESQDDVPNMDRPSQPTLYSTSPAVSIARPRPENAMSTVSRFQPGSLGSYKGRP
VIMPVVRNPEVHARAASLGQFNTFVGGLDGRSGMDEGDLSSFRASVVQPGFTGTPRSFTERFMMEEAQAERERNGAAQ
>NODE_3_length_520062_cov_37.78.g258
MSTIPTSALQSGSPPIIPLPFNAKQPEKVTLYPLSNYTFGVKETQPEEDPSVIARLKRLEEHFSEHGMRRTCEGILVCMS
TIPTSALQSGSPPIIPLPFNAKQPEKVTLYPLSNYTFGVKETQPEEDPSVIARLKRLEEHFSEHGMRRTCEGILVCHEHN
HPHILMLQIANAFFKLPGDYLRPEDDEVEGFKARLDERLAPVGRLGEGEEAGDWEVGECLAQFWRPNFETFMYPFIPAHV
TRPKECKKFYFIQLPKSKVLSVPKNMKLLAVPLFELYDNTARYGPQLSAIPHLLSRYNFEFVDENGDVVAATPGAGAPDG
YVPKPKVLAGDDTDMVEENGTH
>NODE_3_length_520062_cov_37.78.g259
MTWFQKQIALPAKSRGSYLITDQIVSALPEIQEYKVGLLNLFVQHTSCALSLNENWDEDVRADMSDALDRIAPEAGAKMT
WFQKQIALPAKSRGSYLITDQIVSALPEIQEYKVGLLNLFVQHTSCALSLNENWDEDVRADMSDALDRIAPEAGAKGEAL
YRHDAEGPDDMPAHIKSALIGASVTIPIKDGRLATGTWQGIWYLEFRTSKHRRNIIATIQGDKGEKA
>NODE_3_length_520062_cov_37.78.g260
MASSQLRAVQALTRNLRASSRSFATSARRLEASAPVTGTSETAAVLETDSKAISQAPNRGAIWSRSQKPRSTAMTGPRMA
SSQLRAVQALTRNLRASSRSFATSARRLEASAPVTGTSETAAVLETDSKAISQAPNRGAIWSRSQKPRSTAMTGPRFEQT
DFSLQPQPYSAMELVHKVPVTWTHDKIVSCDGGGGPAGHPRIFINTDKPEIASCNYCGTPYANEHHRKHLESLPETSYPL
K
>NODE_3_length_520062_cov_37.78.g261
MQRVPAPVKAEAQAPSRQSPVVVLTDSLEKPSLDDRDYRVVRLENELEALLVHDPETDKASAALDVNVGNFSDEDGMPMQ
RVPAPVKAEAQAPSRQSPVVVLTDSLEKPSLDDRDYRVVRLENELEALLVHDPETDKASAALDVNVGNFSDEDGMPGMAH
AVEHLLFMGTKKFPIENEYSQYLSANSGSSNAYTAATSTNYYFDVAAKPANDQDPSDTNPSPLREALDRFAQFFVEPLFL
SSTLDRELKAVDSENKKNLQNDTWRLHQLDKSLSNPKHPYCHFSTGNLEVLKTLPEASGINVRDKFIEFHAKHYSANRMK
LVILGREPLDVLQKWTVEFFSGIANKNLAPNRWTDELPFRPSDIGIQWFAKPVMDTRELNLCFPFIDEEYLYESQPSRYC
SHLIGHEGPGSIMSYIKNKGWANSLSAGAYPICPGTPGVFEVQIRLTEEGLKVYPQIINIFFQYIALLREAPPQEWIFQE
QKGMADVDFKFRQKTPASRFTSRVSSVMQKPLPREWLLSAHSRLRAFDSRLIEQVLSKIQPDNLRLSVVSRTFPGTWGQK
EKWYGTEYSCEQIPADLMDDWRRAMATPSQKRLPELHLPHKNNFIPSKLEVEKKEVSEPALAPRILRNDAEARTWWKKDD
TFWVPKANVIVSLKNPIIYASAQSSVKARLFTELVRDALEEYSYDAELAGLEYTVSMDSRGLFLDISGYNDKLPLLLEHV
AATLRDITIKDARFTIVKERLTREGDYLVEELAVELRDVTADDVRQFQKQMLAQMHVEVYVHGNMYKSEALKLTDMIEST
LKARVLPKSQWPIIRSLILPPGSNYVYKKTLKDPANVNHCVETWLYVGDRGDRVLRAKTLLIDQMMHEPAFDQLRTKEQL
GYIVFASIRNFSTTCGFRFLIQSERTPDYLDRRIEAFLVRFGETLQKMTDTEFEGHKRSLVIKRLEKLRNLDQETSRHWA
QISSEYYDFEQAQEDAAHVKPLTKAEMLSFFDKYFSPSSSSRARLSVHLYARGSNELDLKLVDLLKNLGLEDIPKESRAS
LDSLEGHLKAEQAVPDDKRASLLSKAKELGLPQTAPEVEGTDSDVAAAIDAAIEITDGRQYKAGLQASSGARPVKELTEF
EEADSKL
>NODE_3_length_520062_cov_37.78.g262
MLCCIKRRVGYIRIEYSPEYLCKAFPIASLDHSLPPFPPELPGQLTVKTSSSKKRKLARPLTLDLDDPTSPSPDTAIPML
CCIKRRVGYIRIEYSPEYLCKAFPIASLDHSLPPFPPELPGQLTVKTSSSKKRKLARPLTLDLDDPTSPSPDTAIPSCEP
DDDAALSFSATPIASGLEAPLYVRAGSITASSVPPRLQTQAQAHVNSSLVSADYASSVASSPGASFYHETSIDSSERGGD
DAASVQAYARSQSPFLISKRAIMNGDAELPQRSSSPLKRRASSMDPETIPDKNIDAASSTGDVEMASSAHPSAELPRAMS
VDVVEVTDSEPLTNGTDTSAVQSAPPPPLIEQVKIIEMLLKASAEKLPKEGDKAYLVSRTWVDKALSLRSGKADTAEVSL
GPVDNSDIIEQVIQEPGREDFVRLKPGLDQQSFELFPEDAWSMVMEWYGIEEGQKPIVRTAINTAVDAESPIEVVFELHP
PIFRVHRLWSELSPLPIEQSLKAENPPPLALARSRKYHAQTFIKDIKRLAGIPPDRKIRLFVVNTEQLGTSNAQPPAALT
TPPDSPGRDQAAEGAANSSWSHLLLDVPSFASVRNARRQAALEDQTVNSNYNGSASIQLFDLVTDETLVVDELVDKNLWV
STCTSRSLEKAIPTRTNNTALSKSLSNRSSPSSSDGPATRGRMQKKKNGRSLGAVGLQNLGNTCYMNSALQCLRAIEELS
KYFMTGTFSTELNKTNPLGYNGRVAMAYNGLLKDIYDEGRGSVVPRDFKSTVGRVRSTFAGWGQQDSQEFLGFLLDALQE
DLSRIKNKPYIEKPDSTDDMINNPAAIKEMADKVWDITKRRDDSVIFDLFTGMYKSTLKCPVCSKISITFDPFNNLTLPL
PVENMWAKTVTFFPLNDVPVKFEIELSKHSSIETLKSFLSIRTGVPVNRLMGAEEFKDKFFKIYENSGDISEEIGTSDVA
TFHELEAVPTNWPAKGYQKKPRSMLDLDDTPPETTDEWDDPRYERMVVPVLHRRPQSSSKVTEGTSPPHFIILTREEASN
YDIIKRKVLERVATFSTWSKFNQLPSTEGSDAAEADMVITTASDADSSADAKVVAKSVEGEDDMVDVTMKDAQTTANAMP
PPELPLPNQPQILRQFSTQRPKFVQPGEFLDPELQTLFEFSYFAATADGPVPTGWSSVDNNRTLPKLADRIPEPLIKEDE
DQASPESWNSTASGNEESSNEDESPQQESVQTRMADESDEEDLPHGARQLAQTRGNRPPAQKIAGGRKKFKNHKTYGKKG
NKRRDKQMRAGKHAQRSPVVDSEPTPPAVADGGPLIRLQEGLVVDWTEEGWETVFGYTGKKQDASQGAKTFVDLETVNDP
ALKINQRRRQTRRSRGITLDECLDEFERAEVLSEQDMWYCPRCKEHRRASKKFDLWKTPDYLICHLKRFSSSGWRRDKLD
VLVDFPIEGLDLSSRVIQKEDGKEEIYDLIGVDDHYGGLGGGHYTAYAKNFVDGRWYNYNDSSVSAVSDPSSVVTSAAYL
LFYRRRTSGHLGGPRYAQIFEKYNTDTSADDEGESADDDSLGRGSPLKVGVTHTTIKSLSDSQDGTLPPYEEAIRSIEDE
GLGASSNFQAAGPKSLDMTQSWSFSGLDNSGAEGSTAAEYASDDAQFDSSGDERSGSKGDLFEADAHMTSADSANEIVDG
EASFPADAHEDVLTVPTGPPSGDDEDEVTEIHLEGDNAARAE
>NODE_3_length_520062_cov_37.78.g263
MDSLACHVIYVNRSVGEARLLRAIPDDSAASPTGATPDWRRDRVRELVQPLLDTFGDVHVCATGAACMEKLMQLHEAGMD
SLACHVIYVNRSVGEARLLRAIPDDSAASPTGATPDWRRDRVRELVQPLLDTFGDVHVCATGAACMEKLMQLHEAGSMMD
MTPTMVLLDTPHDEWIPESYSNPNTSSPDPNLVNRDAEIHTPDENLYGLTLLQRLITEAHLRSISKLVVPIPIISYPETR
EQMTDGTTEPLPAQPVSRKLIRRCLDLGAVDVIISPLGPKCIATLEICAYKAHRDAARDQQAMMEITKGRKRSWVGVNEQ
KPFAYLREAMVSGLMKGICRLSPDDDNIAGAHIAVSSERQAVIAEAVGRWHFDAHEFSDDELLVAAMQMFKHALTSPELE
RWRIPADQLISFLVACRAAYNSFVPYHNFRHVVDVLQATFNFLVHIGAFPPYPTWSQPRSKVQRSPIASLVSPYEALTLL
VTAIGHDVGHPGVNNGFLTTLNAPLAQLYNDRSVLESFHCAAFSQILRRYWPAVFEDRKMRGLMISSILATDMGLHFDYM
KKMATLKENPANWNGRQAEDAKVLACSLLIKCADISNVARRQSTALKWMHMLSEEFSRQASMEDELEIKSSLMSPPKKDI
LSLANAQIGFMNMFAIPLFQGVAEIMPGMEYAVKELHINKKFFEEKVKEEQAKAAEAASENVRHRRTRSYPIENDSEMKN
IEISPAPSPSTAKSGQDPHTPVEHPDVNGMAFGVPSSFDAADGDPFTCHRPDDSIEGKLVSTKQRTSETTEGSLSAGYPA
DWASQAASTATGKMTLSPSTQGTSIVSNESGERTLSVPAFNMSPLSLKGTPTSPRREREREREREMAQGDEDSHLGGSIG
RAEGKALKKRPSRFRMKDFPFFKRSKGSSPPFPTADTSG
>NODE_3_length_520062_cov_37.78.g264
MTTPASPAPVAVPLPPTPSSDFMTEAQWDILWALLDGALPSYVPASAVTDKETQVAIPDAEFDSIVDNITSSLDGAPSMT
TPASPAPVAVPLPPTPSSDFMTEAQWDILWALLDGALPSYVPASAVTDKETQVAIPDAEFDSIVDNITSSLDGAPSREEI
AEFLAFRPVDYAPFRDDCIRNLAASPAKEKLAKALGSLGTRAGSLLLTGYWSPITQQPSSVREAILKSWTTARLQSLRGL
AKSLAALAGKANGTTNPYFKKLSGYSDAPMDWKPVQGYDFKFIQLQPGDDVHEITTDVVIVGSGPGGGVCAKNLAEAGHK
VLVVDKGYHFPTSLLPMPQMAALNHLYDHGGAYVSEDTSTAITAASCWGGGGTINWSVCFKLQDFVRKEWADEGLPLFMS
PEFDECMDRVWDFIGAGTDAIRHNFRNNILLDGCNKLGWHGDAAPQNTANKEHYCGHCHLGCGLGEKRGPTVAWLPAAAD
AGAEFMEGFAVDKVLFDEDDTTATGVEGLWVGRDAEGGVDKDIGQRTQRKVVIKAKKVIVSAGTFWSPVILMKSGIQNPQ
IGQNLHLHPVNCLIAVHKKETRPWEGGIITTYSGEFENLDGKGHGVKLEPLCMVPYITFALQQWNGGLDTKLLTMRYRHL
SSFISLARDRDSGRVFVDPETGGPRIEYTTSDFDRENNLEGIIGLAKIAYVGGATEIRVHYPGVPPFLPNAAEQEKHVQD
KDPEFTDAAFGKWLQQLRTLSNKPPLTAFGSAHQMGTCRMSATKESGVVDAKGSVWGTKNLYVADSSVFPSASGVNPMVT
VMSIADWISRGVSKEL
>NODE_3_length_520062_cov_37.78.g265
MPVQLLPASAAAFAPRASSVNVVLGSRIEPWLTQTLKRINRVKRPLNSVPQHQRCLTETLSSQNAIWTLASLMFPKLPMP
VQLLPASAAAFAPRASSVNVVLGSRIEPWLTQTLKRINRVKRPLNSVPQHQRCLTETLSSQNAIWTLASLMFPKLPQAEM
PEDPMEHLFSHQLIHIEAYIVHVDMVLRNEVAYKLTVETIDALVEYHKEIHCVDAKANTYDWSEKEQQCKKLHEDFVQAI
NKFVFRTHVSALEGLEEEGAGELLNGKSEEVKANLMNLMKPLLPPPPRVVEVIRQPPLLPSSPIANMWTQAPPHIIPAAV
EPWQVLPSSPSVTSSVDSSNTPLWANMGMSDVQLPSPTPSFSLPQSTAELFYSPPIMAPIPALPLPSVYAPSQCGVSLGM
GIGGFGGWDRYQEYATIM
>NODE_3_length_520062_cov_37.78.g266
MGANDTPASTFRYNEKPVYTTSNGAPIDNPEGWQRPGTIGPLLLQDFHLIDTLAHFDRERIPERVVHAKGAGAYGVFEMG
ANDTPASTFRYNEKPVYTTSNGAPIDNPEGWQRPGTIGPLLLQDFHLIDTLAHFDRERIPERVVHAKGAGAYGVFEVTHD
TSDLSSINMFDTVGKKTNCIVRFSTVGGEKGSADTARDPRGFAIKFYTEEGNWDWVYNNTPVFFIRDPTKFPLFIHTQKR
NPQTNLKDATMFWDYLSTHQEAIHQVMTLFSDRGTPYSFRHMNGYSGHTHKWTKPDGSFVYTQVHLKTDQGIKTFTGEEA
AKMSAENPDWNTQDLFESIQKGEYPSWTVYVQVLTPEEAEKFKWNIFDLTKVWPQKDVPLRPIGKLTLNKNPENYFAEIE
QVAFSPSHLVPGVEPSIDPVLQSRLFSYPDTHRHRLGTNYQQIPVNAPLKAFNPFQRDGAMAINGNYGANPNYPSSYRQL
TYKAVKPTVTHESWSGAAVHELFQEVNDDDFVQAKGLWDVLGRTPGQQENFISNVSGHLAAAHQDTRTRTYEMFSRVDAD
LGNSIKEQTEKLVK
>NODE_3_length_520062_cov_37.78.g267
MGAGMSWLTNLVFAKKEIRILILGLDNAGKTTLLYRLKIGEVVTTIPTIGFNVESVTYKNLNFNVWDLGGQTSIRPYWMG
AGMSWLTNLVFAKKEIRILILGLDNAGKTTLLYRLKIGEVVTTIPTIGFNVESVTYKNLNFNVWDLGGQTSIRPYWRCYY
ANTAAVIFVVDSTDIDRLQTAAEELSAMLNEEELKDAALLVFANKQDQPGAKGAGEISEALQLGELRDRNWSIMACSAVD
GSGVNEGMDWLVQTVNQDN
>NODE_3_length_520062_cov_37.78.g268
MAEAKPASQKIWLVSNDNATMEVDRAVVERSMLLKNMLEDLGGADVSPENPIPIPNVNEAVLRKVVEWCEHHRNDPVAMA
EAKPASQKIWLVSNDNATMEVDRAVVERSMLLKNMLEDLGGADVSPENPIPIPNVNEAVLRKVVEWCEHHRNDPVAAPDD
ESDARKKTTDIEEWDQKFMQVDQEMLFEIILASNFLDIKPLLDVGCKTVANMIKGKSPEEIRKTFNITNDFSAEEEEQIR
RENEWAEDR
>NODE_3_length_520062_cov_37.78.g269
MSKISVANVRTQVGELLEYSNETKKRNFLETVELQIGLKNYDPQRDKRFSGTIRLPSIPRPNMAICILGDQHDLDRAKMS
KISVANVRTQVGELLEYSNETKKRNFLETVELQIGLKNYDPQRDKRFSGTIRLPSIPRPNMAICILGDQHDLDRAKHGGV
DAMSADDLKKLNKNKKLIKKLARKYDAFIASEALIKQIPRLLGPGLSKAGKFPTPVSHADDLTGKINEVKSTIKFQLKKV
LCMGVAVGNVGMEQEQLVGNIMLAINYLVSLLKKGWQNVGSLTIKASMSPPKRLY
>NODE_3_length_520062_cov_37.78.g270
MAPHHEPLRALGPIEWDEVPVDDLKPFMNEAFVDAQTVVESVPSPTTATATGAGAASAAAVFEQAEISYSQRQPGSSLMA
PHHEPLRALGPIEWDEVPVDDLKPFMNEAFVDAQTVVESVPSPTTATATGAGAASAAAVFEQAEISYSQRQPGSSLAMAQ
QLRKEWKEIKMNAKDNPLNISVWKLAAKDGKGAWFARRSLHHGLTYDNWKTGLEKEFPETLKVQGSPGSGNIRGVGADRH
VESQQVEGSGHLSVFQLSAQFPGPTAPRDFITLLLTTDFEYKPADQERPLRQHVIVSKPCLHDECPPRSGIIRGSRSVPR
FMVEKGTPPGIVGDASKFVKWVTALSLLDSKSVESLGKPGSPDKLAEAETPRETGSPRVLPMHRPHRSGDFKKRDAEIEA
ARRESVQSIPSSNGIYGIISGVFEAASSVVASGLRQLGTPEESATSLTDLESRAAEEHETDADLSELSETSSIRTFRSAL
ERSMTEENRARSIAGSNSDESKTQGKQLLEKELKKLEEKRRKLDEKTAHMQQRLESKRRGGKEKDEAVVTKMREKHEKEI
AKQEAKYRKELQKLEDKRVHEERKAEARRRKAAEREEKMNLTMELEKTRAERDVALKRVEILQTQVGQLQSQNTMLTAKL
GRLGGFDRAASASSKGSGVESTKST
>NODE_3_length_520062_cov_37.78.g271
MPEAAGTAAAAPKPADRAVPVTLNEAVLDSPTFRATATHFADQVDAVEKWLNGYVASTQKLMTGLLSLEDTINNYLSKMP
EAAGTAAAAPKPADRAVPVTLNEAVLDSPTFRATATHFADQVDAVEKWLNGYVASTQKLMTGLLSLEDTINNYLSKTTPF
PDNVIDNDYTLLALKRTSEGTRELWTQLLSTQKRMETAVIEPIRSFLTGELRNFKEIRRSLEQTQKAYDTTLARYTSQSK
TKEPSALREDAFSVYENRKSYTQAAMDYCQLAPQLRFSLDQLLVKVCCDIWKEMNRGRDAAASATRWNRELDRVRGWAKE
MELSDNVFRREMQNARKDISDATFEGFKPSRELEDYSTSTVAFLGSRGPVSVRPTDEGAAITEIQGWLFLRVASGKPVRY
NWVRRWYYCRDGVFGWLTPGPQGVLQGDEIGVLLCNVKPAAGEERRFCFELKTKSRSMLMQAETQKELMDWLEVFEVTKK
KAFEATMDRDNSALTGGIDPAFSICPPSIPEFSAKSVDAQMGSSDDTVSSTDRTANLAIPGAEGGASGRQSIDPNGTLSR
RSISALGRDLAREEGESGREHAARIIQKLDLHRKATFGASPEPTLTTSSSSGGLSNMISGNQSSQLVGNSSSLTSSGQAK
FTGVALPLLDNKPGTLAPPTLARPPTITSLSRTAVLIAGERGHVLEGKRLPTSVVANYWGSNVWGNMNLEPAVATRLDDD
DPIGVVVSEGSQTPLGEAVQAKKASESLPAGYPPELRIQHAQFRLLFPNAPPEERLVLVFRAAWSSSLERGSESELLAGD
GRIYVTAENMYFYGQQLGLVTAYSIHLDIITEVTAASGRDCDFIFLHLGQELNDTGYTRITVKVFLDDLKLLHARLNLLV
DNLQAEEPLDTLGIISALVNIDKHEYEKPSPSAESWEEISSTTPMDNGTALGGPVERSASPLPRLIAPVSGQKLPPKLNL
PKHEVVYEPDDMKEMAAERHFEISAKACFHVLFGDKSFVFPKLYFEHRAKQIAQGPWSAGSDKEPMKREFHFKIDYVDVF
GRSRTADIRDFQTIDVFNDHVTYVVTHTRTAWHLPHSQFFKLVTKVVITYVAKSKCKLAFYVRVDWSKSPPWSKSLVERQ
ALRDAVSDAEELAELATDQVHKLGSRSRTNRAIQVYGQVGHQTQMVVFSPAPTDARKRQSIKPRTLTAMLFETVRSLGES
VVSSVILWIIAVLKKVFDVVTAHRLILLLLGLSIATNLMLSSTESLTWWQERRAANFMRRVGVSPNHMMSKAIYLADLHE
ASGADNDEPPFPQNSTCFSTFRELLDTTSMDSPWEEAGASLSLPSSRATARRLRRTRQRLGIYRHDLLVAMRVVNSVERE
VLQSEWENWLENEKSLCDNLEEMLHDDKGRSGGKDKTGDSSSQKTAGSIPPERRRALEAWRDDYCGSCRSDHASAVQARR
LSNL
>NODE_3_length_520062_cov_37.78.g272
MSDPQAGEAEKNIEIWKIKKLIKRLEAARGNGTSMISLIIPPKDQVSRIAKMLAEEYGTASNIKSRVNRQSVLSAITSMS
DPQAGEAEKNIEIWKIKKLIKRLEAARGNGTSMISLIIPPKDQVSRIAKMLAEEYGTASNIKSRVNRQSVLSAITSTQQR
LKLYNKVPPNGLVVYCGEILTSEGKERKVNIDFEPFKPINTSLYLCDNKFHTEALAELLESDQKFGFIIMDGNGALFGTL
SGNTREIVHKFSVDLPKKHGRGGQSALRFARLREEKRHNYVRKVAELAVQNFITADKVNVAGLILAGSADFKNDLNASDM
FDNRLAVKVIKVVDVSYGGENGFNQAIELSSETLGNVKFIQEKKLIGKYFEEISQDTGKVCYGIDDTLKALELGAVETLI
IFENLEITRWILKDSEGAEIILHTTKQQEQSSREKFLDKATGQEMDIVSQESFLEWIAEHYKDFGTALEFVSDRSTEGNQ
FVKGFGGIGGILRYKVNFEQLADLEDDDDDYYDVNPSAYDDNDAPRDLSGSGDAAPLSFAQRRLMRNAGQLPSHQAHQTS
RPSPLRAAMTAT
>NODE_3_length_520062_cov_37.78.g273
MASSLPTELGSTIQAGHIRRHPDPRQDIAPSTAADKRQLVDFHSARRSDIDNDDDDIPYSVLRPPKKHYNLPPLPDLRMA
SSLPTELGSTIQAGHIRRHPDPRQDIAPSTAADKRQLVDFHSARRSDIDNDDDDIPYSVLRPPKKHYNLPPLPDLRFEQS
YLHSIASADTWWKVLLITARDQVAYDFLANLR
>NODE_3_length_520062_cov_37.78.g274
MAAVEDDSSDLSSLSSLSPIPSDAELDDLSDDAPTAAKSGILKFFPKLSEQPPKEPSPPPRKRSPSPPHEYVLADNPDMA
AVEDDSSDLSSLSSLSPIPSDAELDDLSDDAPTAAKSGILKFFPKLSEQPPKEPSPPPRKRSPSPPHEYVLADNPDIAFL
VMFRSRFSDAFPKSLAHFGPQELERDVVEPIPGDRAEHFLCAVLGLLLNRKQDVKAGHYGRALEDAIASHKNQWPSSWED
KNPLAGGATFSSMNPTERLNLLRILVLWAMSSSDTLKGLINQSYKQNRHEDDINQPRAVQPWGSDGDKRRYFLVEGQDDT
AFRVYRESNPAGTNRTWWSVAGSIEELKALADKLETKDGGPKARKLSQKILQAIPRFEAGDEKRKRREYRQLRKEQFKRP
EPGFSLYEGRTRGKRMKYTYSDDEDIFSDSTGYRRSARNTGTNTPAETGPVTTSSGRTVRAPPRLNVTTGEDLPNEVQGD
TVEAATERSAGRPRRSAAADSGANNFTDTDDGESDAEFGDDEDDVEAQIPEESEDEDEFKDEAMDEDDLDVQPETLVVKL
SVTPPKLKGVLTPSERAANLLPTPSEGNLKDAPSGPPDTPTPIQQTFETGAAVPMFSAKTPERHKTPEITDQQVKIQSSI
ASAAPATSLAFRGSPEKQPAQLVPGTLKVISHE
>NODE_3_length_520062_cov_37.78.g275
MGRVIRNQRKGRGSIFTANTRLNKAPAKFRTLDYAERHGYVRGIVKDIIHDPGRGAPLAKVQFRHPYKYKQVTETFIAMG
RVIRNQRKGRGSIFTANTRLNKAPAKFRTLDYAERHGYVRGIVKDIIHDPGRGAPLAKVQFRHPYKYKQVTETFIANEGM
YTGQFIYAGKRAALTVGNVLPVGEMPEGTVVSNVEEKIGDRGTLGRNSGGYITIVGHNPDEGKTRIKLPSGAKKVVHSRS
RGMIGIVAGGGRTDKPLLKASRAKHKFAVKRNSWPKTRGVAMNPVDHPHGGGNHQHIGKASTISRYAVQGQKAGLIAARR
TGLLRGTQKTKE
>NODE_3_length_520062_cov_37.78.g276
MAAHKEYALICLENPLLDIQAVGDQALLDKYNLKANDAILAEEKQIPIYEDLLNNFDAKLIAGGAAQNTARGAQYILPMA
AHKEYALICLENPLLDIQAVGDQALLDKYNLKANDAILAEEKQIPIYEDLLNNFDAKLIAGGAAQNTARGAQYILPPNSV
VYFGGVGNDKYAAILKDAVKAAGLRVEYRVDEAHPTGRCGVVITGHNRSLCTDLGAANHYGLDHLKKPEIWALVENAEVF
YIGGYHFTVSPPAIMELAKEAAEKNKVFVVSLSAPFIPQFFKEVVDASAPYWDYVIGNEAEAAAYAEAHNLPSKEPKDVV
KVLANLPKENTKRKRVAIITQGTEPTLVAIQGEEEVKVFPVRPIDPALINDTNGAGDAFAGGLVAGIVQGESLEASVDKG
QWLAKLSIQELGPSYPFPKQVYSASS
>NODE_3_length_520062_cov_37.78.g277
MPAIRHSSKRKPPPEGFSDIEDDLLIFANKMKDAQNKPPPPGPKHMAQWEIFQIAHQRSRYVYDLYYEKEAISKQLYEMP
AIRHSSKRKPPPEGFSDIEDDLLIFANKMKDAQNKPPPPGPKHMAQWEIFQIAHQRSRYVYDLYYEKEAISKQLYEWLLK
NGYADAMLIAKWKKQGYEKLCCLRCVQTKETNFNSTCICRVPRAQLKEDSDMHNAQKLRKLIVRDVGKLMPQNASGVDLS
KFEAIDNLLDKFRLACVATIFHDLDYATTQKTEEHLWSIHTTVNTEYRHILSRLKQSSHAVEKRKVEKMYHNFLRIAAKF
YQGYVQRLAAYYDIPELERIAQGMELEKLPVESKISPVSDDLQRKILYSCHLTLIHLGDLTRYRVQARHKSSDYEGALVY
YGLAHHIQPQSGFAFHQTGIIHLEQDNHLDVVYNFYRALAVDSPHPNAQLNLEAEFKTMLSPNGSRSRHNISAPEAHFAT
WFVKLHAFFYKGEMVMVNMLAHHMATTRYTEKQTEATMRFYQFTLRFNARFLHTFCKVFESEFREAVSSAEGLDHQPDDT
ETGQAKTSVVEALLPVLRIYSMWLVARRNEISGLADAFGASIPTMIQGVAKVLTLLCDEYYNIGNLKSCPYLLPEDILIL
GFQPLNEEQLPEYCRAYCGEDGTRKPYSQALEDTTTQLVGVLPAKEEEEPTQTTANSHEQATANVVQYSEQAQREASRRL
LNNSDDIYEDSEVMDRATETVLDMVVQFLRPPTPMDLERSPKEPASTNDVAFNGSVSTPRTSTFNRWSQNPTAAAIMQEQ
QNYGPALISSNTSTFSHPSSLYHGTQPNGLQYNTQSAADQGRILRNSLLRETNQALNGHFQIDQTTSDYNRAVMRSAYQD
SR
>NODE_3_length_520062_cov_37.78.g278
MAISPTQFAKKTAQSTSWSDAKRRVLSSYREWIRAAPEIQTMYNVPLPISTLRTRMRQEFERHRYTNQLSIVDVLLFKMA
ISPTQFAKKTAQSTSWSDAKRRVLSSYREWIRAAPEIQTMYNVPLPISTLRTRMRQEFERHRYTNQLSIVDVLLFKSHAE
YQETMNFWKQQTHILSYFGENFRGEKRLPSSFMAGFLEGRN
>NODE_3_length_520062_cov_37.78.g279
MPGRTKAQADASSQDADMQDVPPSGQDEINQDAEMRENAEAEEEEEEEEEEVEPQRVRILPGSTDTAASFEFTDEGHTMP
GRTKAQADASSQDADMQDVPPSGQDEINQDAEMRENAEAEEEEEEEEEEVEPQRVRILPGSTDTAASFEFTDEGHTLGNA
LRYVIMKNPDVEFCAYSIPHPSEPKMNIRIQTYDGTAVNALKKGLSDLQDVCDVVAEEFWTKRQQFNSEQGIDR
>NODE_3_length_520062_cov_37.78.g280
MSTAIAMAPSPAPHERSAFATERSAPSTSTSPPARNAVPSQPRSQLPGASTAAQPSSSGSPKSDNATTSKSSPNASRKMS
TAIAMAPSPAPHERSAFATERSAPSTSTSPPARNAVPSQPRSQLPGASTAAQPSSSGSPKSDNATTSKSSPNASRKDASH
PKIIVKKEPVSPSLPATASSSRPRPRRLDLSKNTLAGSNPSSAHPMTARDGLGIQEVGIACLSPGFMTQDPVMKEQLQRS
MTVREQQRSLIEARLQLQQSAKGDGPSEKEKESPFAAKTPGMSRRNKAPPGLSIVAPSHQQFANERTTNRLPPISDVFGQ
NLSAHPDNGPHTSALYPSHAASRPQLSPGLPPAHQPPTSGRLREYKSAEEAQHELAGGRPELLPRLVHYGGHQPPTPPSP
VAGGNRNPEAHRSTSRRRTRAEYEEGSSPPLGYGPAPTRRGPFGAGRDSPDTQRAKKEEFLQLCARAWDLFHS
>NODE_3_length_520062_cov_37.78.g281
MPSAPNESKPSSAQSSKPSSIKSSHEGGKRSPTLASQNGSERLSPSPSETQLKPLPEKASVKDRLSRMFSTKDVTKVPMP
SAPNESKPSSAQSSKPSSIKSSHEGGKRSPTLASQNGSERLSPSPSETQLKPLPEKASVKDRLSRMFSTKDVTKVPANGS
ESGSRSRGPSVSGASTPVPRKESIEKPAEKLPVAKPKEPVKLKETSGRFTAIAEAQGGHEHFLRSSRRQEKLSDMWRSII
GKKQEPPPENDLSLVSNWVDSLRQEKEEAVDKKGGPHATSTLVEKYGKCQEIVGRGAFGIVRISHKKVGSSGEKLFAVKE
FRRRPDESEKKYSKRLTAEFCISSSLRHPNVIHTLDLLKDAKGDYCEVMEFCSGGDLYTLILSSGKLEVQEADCFFKQMM
RGVEYLHEMGVAHRDLKPENLLLTTRGALKITDFGNGECFRMAWETDAHMVSGLCGSAPYIAPEEYTDKEFDARAVDVWA
CGVIYMAMRTGRHLWRVAKKDDDEFYFRYLEGRRDEEGYGPIESLHRARCRNVIYSVLDPHPTRRLTAAQVLKSEWVREI
KLCKAGEEGL
>NODE_3_length_520062_cov_37.78.g282
METPPQSPGYVVKSVKSAPPYGLQSPRLTVNDRDDVPEDRPSLASAVTEPETLDARVEFSNDEPDGRTHHRINQYVIKME
TPPQSPGYVVKSVKSAPPYGLQSPRLTVNDRDDVPEDRPSLASAVTEPETLDARVEFSNDEPDGRTHHRINQYVIKEEIG
RGSYGAVHLATDQFGNEFAVKEFSKVRLRRRAQSMAMRQGPGGPSRRMPGRGGIMPSQLMGLRDSEKNDALFYIREEIAI
MKKLNHPNLAQLIEVLDDPDEDSLYIVMEMCKKGVIMKVGLGEQAEPYPDEECRFWFRDLILGIEYLHAQGVIHRDIKPD
NLLLSEDDVLKVVDFGVSEMFEKPTNMRTAKSAGSPAFLPPELCSKHDKVSGTAADIWSMGVTLYCLKYGRIPFNKEAML
EIYEAIKTEEPELPKDESPSFVHLMGRLLDKNPETRITMPELREHPWVTKEGTDALLSTEENCANPVEPPNELELSREQE
GRKPTETANTNTSVADIAALITQQKTILASEAGEEKVQDQETATSDQEPPFLGIGTGARDAFSMDEKTPDVVSDSPTAVD
FNVYDRAYEEAIKERMKPNQPSNPILYLTKHIKEKDYFKKLENLVDEAAASPSPMKTAKENSKQLLDPLPLHPGNKLADL
VSKVSKVKVSDAPENSSKTKDQN
>NODE_3_length_520062_cov_37.78.g283
MVVYSFYIFDRHTECVYVKSWMAAEGPGAAPVLSASSDDAKLVFGTVFSLRNMVRKLGGDDDAFISYRTGQYKLHFYEMV
VYSFYIFDRHTECVYVKSWMAAEGPGAAPVLSASSDDAKLVFGTVFSLRNMVRKLGGDDDAFISYRTGQYKLHFYETPAN
LRFVMLTDTGSASMRNVLHQIYINLWVEYVVKNPLAPVEHKGGAGVNNELFELGLDQFIRGMM
>NODE_3_length_520062_cov_37.78.g284
MFSSARRWLHRNRTPIAIGVGVVGAGYAVTQYVLSKINDARERMSSDRIAKENLRRRFEQNQEDCTFTVLALLPTATGMF
SSARRWLHRNRTPIAIGVGVVGAGYAVTQYVLSKINDARERMSSDRIAKENLRRRFEQNQEDCTFTVLALLPTATGNVIT
ALNTERITYEIQQIKSSARSLKGIQTTSPPSIADTTLTEDDSKSTISVPVDIGMPFTTDGSQQELAPPRPRKTKRQLWDD
LTISAITRSFTLIYTLALLTMLTRVQLNLLGRRSYLSSVVALATGSQQATINLENNDDDNPNQTYGSDFDTNRKYLTFSW
WLLNKGWIEVMQRVESSVRTVFGSLSPRDLVTFDRVSQLTAEVRKLIEGSSNERKGSDWLAFLLPPKDREDEVIRESGIL
DDAGMGPQDGAQVSPAALRRLLDETADLIESPAFSHVLTLILDSGFSLLVDKKLATEAFEFSLDDAPTAVATTASLKRTR
AILLPKILSVLTRQAHVIGNGMPNEYLQEMETVRDLEAFSAVVYSSNWENEMKEDGLMESAVYLKSEDTQSQSTQVESSV
VIVEPQATADLEGAWARAADKRA
>NODE_3_length_520062_cov_37.78.g285
MDQQKPPEFILDVFTDPRSVRDVVKGILHTIFFNRFFPSLAPRTHEVLDVTLPFVNDDELETLIEQRAYALERQLDAEMD
QQKPPEFILDVFTDPRSVRDVVKGILHTIFFNRFFPSLAPRTHEVLDVTLPFVNDDELETLIEQRAYALERQLDAERLSN
SGGQAGGAPIKGDRMSGPGMGDGGSGGRGQITVQFFERKRKKAWPFGRADEEVCWETWTIKVTVAEPRTENERAKVRRAM
EQTLFATAMKIVTFVNTHKDHIPPITTQGGNPFPYKINLESKETSWASRIRIY
>NODE_3_length_520062_cov_37.78.g286
MAQPTRFYGSSRPLEVFNDDIFFENEAPAPMTSHAPMPNPSRPIRRPLGNSSSNVILEPASSSHGSKFSPFKNKTPRAMA
QPTRFYGSSRPLEVFNDDIFFENEAPAPMTSHAPMPNPSRPIRRPLGNSSSNVILEPASSSHGSKFSPFKNKTPRAPLKP
SHGLNKFNGISMAPPTDKVPVTDSLQKKPQLSNFKTGLQKPPLTDHNAFFGKENVHPQIFPAPPAINISVEQYYQDPSGR
KGLMEAAPIKEARVNKKSKAEEQSLPPHDSFPPITDDGTKPPHSYAQLIGMAILRSSKRRLTLAQIYKWISDNYSFYNPN
DAGWQNSIRHNLSLHKNFIKIERPKDDPGKGNYWGIEPGTEFQFLKEKPTRKSVPTAENLPVMSTRLEPSRPTPALMPEP
SLPPPAPIHHHQPQHANSLPPLPTSQATLSMPLEPSSDATILVSDNAPAEDLVEKGLDNELPLESSFFSPLPAALHSTPP
VPRPERRNGTPPPMSRNPASSVTRTHKRKFASMDDSGYISSLESSAMRPNATRSAFFTSEADRHRIKRGRAEEEIARLRG
SSPFSPTKSRSFSNYGLNSSSPFRQSHDNQMPPPLTPIVKKAKAIVQPPPSVSPNTNLRIHRAKVRHLLQSPLRRVANLS
NDDSLPWSPAFRLDDNLFSFDTPNASHIPDFDIFQDLPVDDENVFDSIGCADAGSPIKRSVKRARLDRSISSSAIGDLSA
SKKIVSSAPLLKAPDTPSQFLETPSKAFEGLGSPSKLFQGSPIRGASPSKFVSLIELPGDGDWPSLHIDPNDFASGAGVD
GSDFTGLDILQGFEKIGSGSQPSRGLKQSGKPTLGRSFSTTF
>NODE_3_length_520062_cov_37.78.g287
MRQKVEEEEDEFEKEQREAAERLKALEEQVRQGKLRKEEEKKKKKAAAAEAKEKEAKLAARRAEMEAAKQRELELQRQMR
QKVEEEEDEFEKEQREAAERLKALEEQVRQGKLRKEEEKKKKKAAAAEAKEKEAKLAARRAEMEAAKQRELELQRQLEAI
DDEESSSSDEDEGQQQATPQASTPSPEQRVSSPPAPAAAAPPPPPSAVSPPPVPTVVTSPPAETESKNPYFKMMSQSSEA
SSPAAPKEATTPAADISTNPFHRMTQDIKSAPVPTPAPAQPWSRKRADSDDWGSNKESDDEDSDDDRPGGGNAAQLASIL
FGTMAPPRPLSAAGRDSSPSTPAPASEAISSPPPLPSGTPVGAPPPPPPPMPDAGSPPPPPPMAPMGGPPPPPALPGGAP
PPPPPPPPGGAPALPAAGGGRPAGFLGEIQAGRALKKTATKDKSAAAVAGRVLD
>NODE_3_length_520062_cov_37.78.g288
MYSNSNAFLGGNSPRPGTGQQQYGGSFGGLGPGQQPGQQPGPFAPQPTGFGQQPLQQQYTGYPLQAQQTGYQPQQQPLMY
SNSNAFLGGNSPRPGTGQQQYGGSFGGLGPGQQPGQQPGPFAPQPTGFGQQPLQQQYTGYPLQAQQTGYQPQQQPLQQQY
TGFPGQAQPQQFQTSSAPPMPSIPPQFQQQFQQQQQQQPPQLQQQVPQPTGFPSVPPQQQPSSTISPPPPPIKPQPTGFA
EVAASFQTGGTAKPQGRRGEKTQSKIPNIRLSFITAADQAKFETLFKSAVGDGSATMSGEKARDLLIRSKLDGEALSHIW
TLADTTRAGQLYFPEFALAMYLCNLKLTGKTLPPTLPDHVKNEVSSMVDIISFSVADEGPSTSQAANVPTIEQPKPQPPP
PSNSQLLQAQMTGFPGQQQAQQQGFGGQSQGLQPQPTGYANLQNPQPTGFNGPLPPLPPMPTGYGGPGGMVAPLNAQPTG
VPGQWGLVNAPASGLPNIDALQARMMPQAGREGGAFTTAGLQGNAVIPWAITKEEKTRYDALFKAWDGLRKGYIGGDTAI
EIFGQSGLEKPDLERVWTLADHGNKGRLNLDEFAVAMHLIYRKLNGYPMPNVLPPELVPPSTRNFSQSIGTLKSMLHEES
DFRKNSGAALLPQKTGVSYMKNRSFRGGPSPAAGGRKDATVYRNDDEEFGYRSSARRRLGGASPRAESPAASSVGSNDDL
TLDELRKKVKEKQILLDAMDFADEKNNEEDDILDRRDRREAEELYRRIRRIQDDIDAHPDAALAVGNSDAETRALKRQLQ
NLTDKVPQLASQVRKAEKAIMEARLELFRLKDAKAHPGSASSIVGTGPGGSVTESDRLKARAKAMMQQRTAALTGKKIET
TSEDFDAPKRLEEETIRVKNEKEGNERMVRDVEESVREFSRSIEDNLNDTGKDNSSEHERRRWEDALGVEDEVRDFIFDL
QRESRAARVRAQDKRSTRPSAADEPRRERVAAAAPQQDESPAPASRTATPSSTAGGGSYSSYKTPEERAAFIKQQAEQRM
AERLAALGIKAPTKSGETAAQRIERERSERAAKLRQAEEEDARREAERQARLAEEQGILPPAVEEAAPAAAAKKPPPPPS
RKGGKAENDRDVARKAEEEAAKAPKRSA
>NODE_3_length_520062_cov_37.78.g289
MTEFSYEESFVNLMRALTTNKTIECLSLAGCATPDAVSSTACEAAAELFAKNETIRFLDISGYSSKLDEGRLGREFSKMT
EFSYEESFVNLMRALTTNKTIECLSLAGCATPDAVSSTACEAAAELFAKNETIRFLDISGYSSKLDEGRLGREFSKSLSG
MKHNKRIEHLRVRSQMLNINIGDLAEAISGNQTLHTLDCEGNDFNLSNFWHLVKRIEGNTTIRHFSAFSDEELAKTIKKS
AEVDVPVVSTRRSSGLFNKLKHEKAPVVVEKPLVQRLGDEWDAAIAALNQVLERNQKAYNEMHGIGQTSADPALETCEIE
EGTFSVDFGGLASREFEAQNATGSSLRRGPSTSNHGSETLKVIVSAPLSGETSDETTMRPYSIVSSDAASIPTTDASSNS
DAGNATPSEMESPPEKEPGWTGASAVEVTSNPASDESFLISDNEISLLMGKYQGFLGESVEPIEEEERP
>NODE_3_length_520062_cov_37.78.g290
MAAKVDEGAFARQYIDYIYIPAALLVVGTAIVKIDWTPYAALLAVALGTWNYFSFQIKKVLKPDVFQEFPLQEKTVISMA
AKVDEGAFARQYIDYIYIPAALLVVGTAIVKIDWTPYAALLAVALGTWNYFSFQIKKVLKPDVFQEFPLQEKTVISHNVA
IYRFKLPSPRSILGLPIGQHISIGAHLPQPDGSIKEIVRSYTPISGDHQPGFVDLLIKSYPQGNISKHMASLQVGQAIRV
RGPKGAFVYTPNMVRHFGMIAGGTGITPMLQVIRAIVRGRATGDKTEVDLIFANVTAQDILLREDLDALAKEDSNIRIHY
VLDKPPEGWTGGVGFVTADMITQWLPKPASDVKILLCGPPPMISGLKKATESLGFSKARPVSKLEDQVFAF
>NODE_3_length_520062_cov_37.78.g291
MAALQNGAANGAANGDALKAPTSTRFSDIPSAIDIPVQGDQEDEAVEIDLEDLVDDPTELCTLFENEHAAKTYWMTVAMA
ALQNGAANGAANGDALKAPTSTRFSDIPSAIDIPVQGDQEDEAVEIDLEDLVDDPTELCTLFENEHAAKTYWMTVALAYA
KQRKIDHAIEMLIRGGNAIQSGNPRDKTAGGLGTEKSELLKNAAKAFDDALRVSQGKNMLALMGKARTLFSMHKYPEALS
TYQDVLQKRPDLVDPDPRIGIGCCFWQLGFKEDAKVAWERCLEINPDSKVPNILLGLYYLDASGHVPVNSDEFLKLYKTA
MIEYTQKSFKLDKEVPITCSTFAGYFLSRKAWDNADKLAHKAIQYTDVNAVASDGWYLLARKAHYNGDLERASDYYRRAD
DARGGTETGYLPAKFGVAQLSQSKNHEAMILLGTIYAEEIFTSQNSDSKEDRSAEMKKAIALLEGVRNSWKDPKKALSPD
ASVLLNLARLYETENPEKALQCLQQVEQLELEQIPESERPADVPEADLQAALRKFLPPQLLNNIGCFHSQAEKHDLASEL
FEAALGACMRAGEKDPTMDTDALVTTISFNLGRSYEARGLTDKAVEVYEGLLNRHDDYTDARTRLAYIKLRKNPNKEGPD
AVAKLYQENTADLEVRALYGWYLGKVHSRKRPANITEDHEFRHYKHTLQNYDKHDRYALVGMGNLYLLQAREMRRETESD
KQKRSATYCKAVEFFEKALSLDPKNAYAAQGIAIALVEDKRDYKTALTIFNKVRDTVKDSHLYVNLGHIFAELKQFSKAI
EHYEVALSKDGKSNDPVILSCLGRTWLNRGRVDRDVDSYNKALECAKKALEVAPDQIHYQFNVAFVQIQLVTTIQGLPEN
RRTAEQLEEASEGLEAAIESLDKIAAHPQTPYPKHDVEQRANMARNTLRKQLERALGKQKEWEEKNKEKISAAKEQREAE
MKKREEERQAILEKERERQEKIRKEREAIAARDRLQAEQRAEEERARQEAEMTTDEETGEKIKRKRKPAPRAPGGEGKPK
RSSKKKKADADEDEGSEEENHTKKRRRLTKRESSKFKSAEIVVDSDEEANEDYDDDALERAERNLDRDETPLSEADEETA
EKMDVDDEDKGRGEGDDDEDVDAPRSQAKRSRRGRVIAESDEEDEDAEPSSAKLDDGAAAADEDDE
>NODE_3_length_520062_cov_37.78.g292
MWNDEDNNPYGSSFDRRDSQTSSSAIPSSPTSRDYGVFEASHTPSTGSDDAQSPRPPFSHGVGQIDEEDVLREDTPPRMW
NDEDNNPYGSSFDRRDSQTSSSAIPSSPTSRDYGVFEASHTPSTGSDDAQSPRPPFSHGVGQIDEEDVLREDTPPRRKPG
GYNSRIEQILYENPNMPIMITDAGKSVESGGRYIVYTIKTGDLEVRRRYSEFASLRDALTRLHPTLVIPPIPEKHTMADY
AANPTSAKQDQQIIDLRKRMLMVFLNRCRRMDAVREDGVWWRFLDPNSSWSEVLHAHPVASIPKSVLKAPPLDTANPTPA
HNFLPIPSSSSKLKSSSGTGQDLSASVIQGAAHAIERFPTDASKLSELELDPYFISYEASIKELEQLLTGPMEKVNRRTL
SHLSSLAADLCELGSRYNAFALSEQAPSLGPAIERIGQAADASYIATEELSGTLGASFAEPMRENAQFAGVVRSVLRYRV
LKRVQQDMTTDELNKKRALLDQLERSEAEARRIEQYLSNSQQISPPPKRSASMREPPTQHRRDGSQEDTESIDSDFPPTH
GDFPSVPPSASQGLPERIQGVVDVDPERTRRDTIGKTRESIGQLEQAQVASERDVKEASASVLDDLKRFQKDKEDDLRRY
MLAYARSQIEWARKSKQQWEEARAEVDKIDEN
>NODE_3_length_520062_cov_37.78.g293
MEPNNKPDGPIGSIEEPGIKAEGQLIHAMRREVAELLGRQQTSFPGAQPVSFARQHLDELTRQDYYVCEKSDGIRYLLME
PNNKPDGPIGSIEEPGIKAEGQLIHAMRREVAELLGRQQTSFPGAQPVSFARQHLDELTRQDYYVCEKSDGIRYLLYLTE
DENGGEAHYLIDRKNDYWFITNKSLHFPRENDVSAFHTATLVDGELVWDSLPNGDKEARFLVFDCLVMDGNKLMDRSLDK
RLAYFRERLYTPYKKLFKDFPDELQYQPFIMEMKPFQLGYGIDMMFKQILPNLKHGNDGLIFTCRNTAYKHGTDPHILKW
KPPEENTIDLRLRLSFPTVEPDEWERKEGITEPFVDYDSVPKAELFVYKGDGPEKYERFDDLYITEEEWETLKGLNDPLN
DRIVECNQDEQRRWRLLRFRDDKKEANHTSTVTSVLESIKDRVSVKDLSDAAGHIRDNWKARAAREGPRPPR
>NODE_3_length_520062_cov_37.78.g294
MKRTKDSESGIASQKKMTTIQKFKEYFLDFKIVTGAAMAICMLSAVFAVTILAAHCEKLYQGGLAVVAGEALPNVNQKMK
RTKDSESGIASQKKMTTIQKFKEYFLDFKIVTGAAMAICMLSAVFAVTILAAHCEKLYQGGLAVVAGEALPNVNQKLDRR
GVDCNETELAMSVASAQVVTYVLDDGSLAVVTQEPRSNPMISVTSIPISTQTATSTIYTVITPSQPAVVTETKTMTTSIL
TSEAPVCSANTTVTVTITVVPTPNNPWASSSVLGDVTVTAGASTVTNVNTDVSYTSGLPDVTISGNPSTVTDVDVSVTDL
PDVTISGNPSTVTNVLTDISLTSGLPDATVSGNPSTITAFQTSYSQPAEPVTSFVTVVISDLWSSSVTSSTPTDLVTVTA
ISTIKTTVTTIDVTPSPIIVTVTNAYSEPAKSTSTEFADSSKDGAQTSRQSTLTKTVTATNGQLETTTTTVFIPPVFTSY
NGNGTASSMPTGTATSVIMPTIPVVVSSSNKGMEPRSHSVCFLIVVIVAGMSML
>NODE_3_length_520062_cov_37.78.g295
MVRQSTRKRSAPAPVEEKSHAPEELQEANSDAAEVESEPEHEHEPEAESQEAEGGYEGEHGSLRFNEELSWRPAKPIPMV
RQSTRKRSAPAPVEEKSHAPEELQEANSDAAEVESEPEHEHEPEAESQEAEGGYEGEHGSLRFNEELSWRPAKPIPSGTL
LTRLEKLSKELAEFEQGEVDLSSLRDVAAQLAHRNLLQHKDRGVKAYTACCLVDILRLFVPDAPFTDDQLKMMYGLFIKD
ILPSLQDPTNPYNSQHKYVLMSLTDVKSILLLSEIHGADDLLLRLFNSTFDGVSANAKAPAEEQVAKDVEIHLTEMLIQL
IDESPGSVPASVIDAIISQFLRAAPPGGGNRSKEQNGKQSTLLLKTEPAAYVMAKAICNGCADKMARYVSQYFSDVILNA
SGFATAGGARHGDDSDEEDAHAGPSEADLKSLRQAHLLIRELWRAAPAVLQNVIPQLDAELSADNVHLRLIATETFGDMI
SGIGAAGPPQPPVLDPAAYPPIKLMDDNPAAAEANVLTKPYSPQSFAQTHAATYRNFVGRKNDKTGTIRTAWVTAVGYIL
STSAGGIGLSSQEESELVRALVDKLNDSEEKVRLAAVKVIELFEFRDIVLKLGIIGGVEKEGSVFASLADRCRDRKPAVR
VEAMVLLGKLWAVGAGEIADGQEAVVACLSGVPSRIINAFYANDPDLNVLLDRVMFECLIPLKYPLIKGKGAKTAAASSQ
GKAAVGQADQDKIRAERILLMLKSLDSAAQKAFFAMQARQPQFAKGVEIFIQQCEAYNGGVIEANEEKVKAGLSKTMQWL
GAYFPDPLKVRADLQKFVKLNERRSYQLVKYAIESESDFKTVRRAIAELITKISATSAAGSLDTIIPLLYRSSCLMFNRS
HLATIMDYSKSDKNGFATVAHQVLNDISQRNPDIFKAHAEELRKELILKAPTETSKSQDAAIGDILKAYSSYAKRYPGDI
TFDKSFTQTLMNYALYGVPIKTSKYAINVLLAKNDDKSKVTATTLLRKAMANWKYEAPHFLNKLATISQLERLAPTVTMD
SDQAINDMTIKKILREVRTEATPKDPSWVDDADMDEELHAKCLSLRILVNQALATSTDADAEERIKPIFKLLKTFVVAEG
EFSKVKDTPKHHKKRLRLMAGLMILKLCTVKKYDDQFDPASFNKLAELVQDTELQVRRRFMDKLQNYLTRGKLRARFLTI
LFLTAFEPFPDLKNRVETWLRSRSRYYADNNQQIMEALMGRLIPLLAHHPDYSPDPADLVDFANYFLFYLGAVATEQNIS
LIYKYAERVKQTRDGVDPEKSENLYVLSDLAQTLVRRFQERKNWSFQAWPGKVGLPTGLYTALPSSEVAQHIAKKQYIPD
ELDEKLDDLIRAMDRKKKRKSIHEAVDHPAKRSKTQLKTVIREKPGPKTKTAKAPGKKSARPKAAIKAKKAAPSVPEGER
RRSGRSHAISTYAERGDEEDEEEMLEGVAEWDYGNDDDEDDEDVSEQEESGNEDDNDGSESENAEPQAEAEEAAEEEDEE
SEPEPEQPRSNGKKPAASRGKGKSPAVKAKAKRATRPTRGRPPKETSDMDVDDDDDE
>NODE_3_length_520062_cov_37.78.g296
MAAVQPSMPAPATGPGSTTSATASDDAKDAASKSGSSDIPVRTKESFDRLMVERYTMRDSIAASALSQQLNQTMKSSHMA
AVQPSMPAPATGPGSTTSATASDDAKDAASKSGSSDIPVRTKESFDRLMVERYTMRDSIAASALSQQLNQTMKSSHEMRE
MINEYRSVRNAYQQWFPPSKLYGEGYNGYANGYTENHGPSRVVYPSQKPRPGHRTTPPLKYSRKDMLKQAEQHEDLVPLR
LDVDWDKIKLRDTFTWNLHERLLAVELFAAQLVEDMGLKPPASQPVYEQVVQQMREQLNDFYPFAYSEEDSLDPELPYSA
YKNDEMRILVKLNITIGQHTLVDQFEWEINNPSNSPEEFAAGMTRDLSLSGEFTTAIAHCIREQSQLFTKSLYSIGHPFD
GRPVEDSDLVSAFLQTPLPTVFRPQQQAKEYAPYLYEMSEADLERNETVFSRDQRRQKRSINRRGGPQLPDLKDRQRTIR
TLIVSSVLPGAAANIEESRLYKRVAGPSRKRVARDGEISESEESEDSAPDSPAPSNLAAGTARTRNMRGAATAAQQRMAN
LGRSETPDIASHHHETRTSRRFREETEDRTELVVTLRVNREKLKRLIRGDYRDLAASSVPPETPSSTSNIRTPTFAAPPK
PKSLTPVPTPTPGGSAPQPAVGGTGAVPPGQIGRLPAPPLVPGQSPPPASLKELEKQYPNGDRFEAIMKYSHLDPVTELP
IQTQPMPEGVKYDGAKIRSPSSILWPS
>NODE_4_length_471531_cov_40.86.g297
MAYKTTEFGDYVDQILVKAFFQPDDELSLKTVDEYFASDFHANINGGPIPGEAYKAAIVSSRAKSIFKVVKVEEILASMA
YKTTEFGDYVDQILVKAFFQPDDELSLKTVDEYFASDFHANINGGPIPGEAYKAAIVSSRAKSIFKVVKVEEILASHDSD
KAKGGSVAHHTVFSVTDKETGVEKQESTLTIITCAEQNGKVVLKSLTEVFHE
>NODE_4_length_471531_cov_40.86.g298
MASSEAQTMQAVYAAKGDNGNPLAGLTVGQVPLPKVPEGWQRVKIEAATVNWHDVFTLKGVGMHKITFPIILGCEGVGMA
SSEAQTMQAVYAAKGDNGNPLAGLTVGQVPLPKVPEGWQRVKIEAATVNWHDVFTLKGVGMHKITFPIILGCEGVGTLED
GSRVVIYPVMISPGYIGDETKDEKRNVPSEIRDGTLAEYVAIPPANLLPLPKEIDSVSGSVLGIAWLTAYRMLFTKSGLR
PGQTMLVQGSSGGVTTALIQLGVAAGMRVWATGRTAEKRKLAETLGVERTFDSGETLPTQVDAVFDTSGTVTWKHSVASV
KTGGTIVVCGGHSGFELPTDAFRLLVDQLSIHGVYAGTLDEFRDLISFVAARKIKPCVGKVLPLSEGFEAFKSVHEGRTQ
GKVVLTVGDVAV
>NODE_4_length_471531_cov_40.86.g299
MHSKEPEFSENDIPDLSGYVAIVTGGNSGIGYETANQLALHNARVYIASRSQERVNQAIGQMSQAAMGKTLDLHFLQIMH
SKEPEFSENDIPDLSGYVAIVTGGNSGIGYETANQLALHNARVYIASRSQERVNQAIGQMSQAAMGKTLDLHFLQIDLQD
LKSVKAAAEHFMTLETRLDILINNAGVMTVPFKLTADGLETQWQVNYVSPHVFTSSLLPLLLSTASTLDTKDRVRVVHVS
SDAAFFGPDTVQWNDVNMTSTKGVMELW
>NODE_4_length_471531_cov_40.86.g300
MAGRWRVEPDEIDLRMAELQNATAFMLAGAQRRGKAPRMDFFTMHGTNCAVFVSALVQKTWVSPVDKARLLSWFGRFSMA
GRWRVEPDEIDLRMAELQNATAFMLAGAQRRGKAPRMDFFTMHGTNCAVFVSALVQKTWVSPVDKARLLSWFGRFSVIAY
LVHGAPELDLTILREMTTAQSPDGWDDAIRRSCEFMDDGHACKMVRSLAWAEQTCKPYEGLDGFCMAGDDFVKAATIVAD
SLTGDGGRSGPDMDECWIRGAGFDEAWKDVPSQFGFFAIVPSLQNITAVIAEIRYAYEELHADGITLLTSYDGAYLGNEI
FNPIWEELDKHNAVVFVHPHGACVDCGLAHPALLPPILDYPHETTKTAMDMILNHTVRKYPNCKIILAHAGGTLPYLVHR
AASLVPQVLKSTATDSSVMSSEDILRDAKLFYYELALSSSPHTLDTLLKNFPSDHILFGTDFPAVSEDVAIKLSNELNDY
NMDEAKRDDVYWETAIKLFPRLAG
>NODE_4_length_471531_cov_40.86.g301
MEIDHKIIPSPDVYGLGSYTDVDVLSAPVDARRVFEILAKRTPGFTKQKAVWDTVTFEGRNGNMLPGPFKAPVVFGALME
IDHKIIPSPDVYGLGSYTDVDVLSAPVDARRVFEILAKRTPGFTKQKAVWDTVTFEGRNGNMLPGPFKAPVVFGALHAMA
GVVGNELLQLRDQKPVEHASVKVNTDHAGIWLGMTVTAYVNDIDISTRIKVLELVRNVAGPTVGNILASFGADVIRVNCS
ALPDLNMMQLSLNAGKRTIDLDINRNEDMTRLRELLEDADVFIQGFRPKVLAKRGLSLQDALEVAARRNRGIIYVEVNCY
GPDGPFAERPGWQQTADAATVEALTM
>NODE_4_length_471531_cov_40.86.g302
MASSAMAKRLEGNTIVITGASSGIGRSVAFEFARTSPKSLRLILTARRIDLLKQIAADIVKEVGEGVKVLPLQLDVSNMA
SSAMAKRLEGNTIVITGASSGIGRSVAFEFARTSPKSLRLILTARRIDLLKQIAADIVKEVGEGVKVLPLQLDVSNPKEA
ATFVEKLPEDWREIDILVNNAFGVARAPEIAAEDISVQFDTNVTGLIHMTQAVLSIFKKRPDGGKGDIINIGSIAGQEAY
PGGSVYCATKAAVRFFTDALRKELVASRIRIIEVDPGQVETEFSIVRFYGDKAKADAVYA
>NODE_4_length_471531_cov_40.86.g303
MHPNEKGAAKLAAVWDQAIAEVEKAGFLTKPIDTGVDDDTTVDCDPEKGAGRGPVKTQQGWGEDDGPYRHFQTVRGYIMH
PNEKGAAKLAAVWDQAIAEVEKAGFLTKPIDTGVDDDTTVDCDPEKGAGRGPVKTQQGWGEDDGPYRHFQTVRGYITESG
AFNAGSRVSFAQLVNLGGADPGGEFDELINCVDKGTSDDPTPGTCRMYLNDGGNIAVTGVNIDVGLKCLIRGHRWGDVNG
DGLDDFICINLDGNMYVSINRGGNPPKFEPLENGGLIKEGYAWGPQDRVRLGDIDGDGRLDYCAIDDKGDIYCWRNGGVG
DAPTETYGGYWQSFVVGEETFAAKGEAEGILGVNLVDINGDGRSDWVYLHKDGSSEIWINQRGDFDADGKGLRPHWVEAT
AAHPAIPELTDRTELVFGRISGSGRADLIWNRIADEKYVQSYAYTNKGSGGTQRKGDGVHYCDMFGRGHDDYLWVSAEGE
ITLFENIKSPPNWGQHGKIISIGRERKSIHFGDWDGDGLCDILAVERHTGRVEMWRNTYKDGATSPTFSGPTWVVNDALC
KEGWGRGLYDQGLRFGDLDGDGRVDYLCMEKDARTVGHLNKAGGLEDKGQIKFAPAERLDRANFKWADVNGDGKVDLIWV
DKFKAGARVWRNGGFIPAGGSSMTWIDLGTRFEGHGRGQNIHFPTLGELGRADYHDVYPGTALANTWFNECSGGDDYPEP
IDPGLPNPPVPVSKPSTDTGIADWWLVLDRQTQDPDHTPFPTIIVNYYGVPSYKESINVCDSDATWSVTADSADTDIVDD
QYTTGIKDVFGDTCNYVNVDGYTDYEDYDVGQLIGYLDCAKWDRVECVKTEHSLQLCFLGFGLSGLIRAFNQDLHLVIRP
DDVWQAILSQFSLFINGGRNAERLRHMFVSHEGKKELDIFFPSLSQIDFEEAAQEFASLIQQNVVDPELRDWMLPNFSTT
TKHDKAVAAFGMMGAMKKFFGYDMMGGCGLPSVTLLGTRHDWEMLASRVNKLNKYGDECQRWANLLQPIMRYMQRTFDEP
DSQEVKDFWLRVAWETGHEGSSGDSRLISGWITAFAYFEDSGSVTRDYEENTFRYFQGDRRRLILDGVSYPLIRPGSISS
SLVLVPVTITDLESVAQWRARPGEDSAAMGIYHAVLGVLGYDEKMDLAEGFDDEIVL
>NODE_4_length_471531_cov_40.86.g304
MKFQSTSAAAALLLGQAFAYPLPSSNLLRREVPQEHSHDLFLTITNEALAKNNPKGITDAVFGLLGNAAAAGGAGSVTMK
FQSTSAAAALLLGQAFAYPLPSSNLLRREVPQEHSHDLFLTITNEALAKNNPKGITDAVFGLLGNAAAAGGAGSVTNLDC
LKQETADQAFTNGKAAKDIRLMAGALVYQALERNTGKVGLASVTCTETAVNPEIEAVKPHQDPASANAASINKGITLELA
KQLKTIGADPNLALLSGTFAPGDLNDATAKGNTCDDTDPQLGCIFTTGKLVLDASQDEVASAVSAVSQTFTGTGGIQATD
LVDLSKFSVQGGAAAPADNSNAATTSQAAAQATPPPDVQASSTQAAAATQTQAASSGSAPSTASGNNVQTFTGSLGGPPP
PVVSGTGNRPFSVNGNTFVNIGAALGRSCDIQHNACADAANSGQLSGGVGQCDDQNTQCKAAASGASNTNASNTSTTSDN
ASSSGSNNAASGNNADSGNAGNGSSAATGDFGSCSDPSIKFANGLDGRTEPAFAPVNEADFNHGSALAIKVISDFICDRL
NSSCKASAAVVSTCQSASAAASQLTGQAAADAFNKALGVSA
>NODE_4_length_471531_cov_40.86.g305
MCATRNATDTLCGVPVRNRTPDFANVTIVLGVVSGVVVLLRIGSKLFMRMDFQLDDYAIIVTLFCGIPSSVMNVRGTGMC
ATRNATDTLCGVPVRNRTPDFANVTIVLGVVSGVVVLLRIGSKLFMRMDFQLDDYAIIVTLFCGIPSSVMNVRGTGGNGE
GKDIWTLPFDMITRFGVYFYVLEILYFAQVMLLKMTLLFFYLNIFPGKARTLLWGTVILNGVFGVTFMLLAVFQCHPISF
FWTGWDGQHSGKCLNSNAIGWANAAISIALDLWMIAIPMWQIRNLNLHWKKKVGVAVMLLVGTFVTVVSIVRLQFLVNLG
SSANPTYDQVDVSIWSTIEINTGIVCTCLPSLRLFLVRLFPSLGGSSHKNSGYQNYPDNYVNKSDHAGSRAQTLVSAVKS
QNRPEHSGIELNTMYEVRYSDEDESRLVKMQEEHAKGGVHVGSSRSMGSNSEVSL
>NODE_4_length_471531_cov_40.86.g306
MKFSLQLAATATLLASAHASNLTTEAVARPPPPPPPPPACRYLPSDPQWPNAAAWKSLNSSVGGRLIATVPIGTPCHDMK
FSLQLAATATLLASAHASNLTTEAVARPPPPPPPPPACRYLPSDPQWPNAAAWKSLNSSVGGRLIATVPIGTPCHDPKYN
KAVCSQLQANWELPQTHYTTSSSVMQPFFANQSCDPFTPESKPCVLGNYINYAVNVSCDADVQAALAFATKYNIRVVVRN
TGHDFFGRSTGAGALGIWTHNLKSISISTYKSTNYTGPSMKVGAGVQGFEMLEAAHAKGFVAVSGECPTVGVAGGYTQGG
GHSALSTSFGLGADQTLEFEVVTAAGQILTASPSKNSDLYWALSGGGSGYGVVTSMTVKLHPDATIGGAKIIIAAATTTQ
DNFNKFVAGFHAMLPAMIDKGAMVIYLLTNTVFELEPVTVYNSTSDYVQNVVLADFNALLSELGITPISTQYTTLSYYDH
YNTYMGPLPNGNLDVGDFNYGSRLIPRSVLENNNNALQAVLQNLTAHGVIMVGSSANYAKPAGAASNAVFPVWRTTTVHL
QIGTVWNNTAPWAQMLADQKTITNEYVPQLTAVTPGSGAYMNEGDFQQPNFQQTFFGSNYNTLLSIKKKYDPNSLFYGLR
LVGSEAWTVDNNGQIIMVSADGGCYFQQRNSVNFMH
>NODE_4_length_471531_cov_40.86.g307
MAQVNETLESLLAVVTELTTTLTATLRAKNLPEPSFNEDAPGSLPPDQDIQGPRTKLVGALMDMLHLAMGPNEYFITQMA
QVNETLESLLAVVTELTTTLTATLRAKNLPEPSFNEDAPGSLPPDQDIQGPRTKLVGALMDMLHLAMGPNEYFITQNMWL
GNEAMALDVLNRFNFWGSVPIGGSASYAEIAAATKLPEQMARRFLRFGMSMYLFREESPESNRIVHTAASAYMALQDLPE
LQSAFDEAMASAPKLADRISFQVHDFFTPQPVSASAYIFRNIFHDWPDKYVVKILQQLVPALTPGARIALFDIIMLPDYD
EKRQRPPLPVRKMQGAFDMQMLVLFNAKERTAEDWTTVFKMADDRFRVNTIKMIPGASVGLIDVVFDG
>NODE_4_length_471531_cov_40.86.g308
MAASKQANVAIIITSTRLVRVGPTIANIVKDILEKEDGNETNLSLVDLADFKLPIYDESVVPYQVPSQATYANEHSRRMA
ASKQANVAIIITSTRLVRVGPTIANIVKDILEKEDGNETNLSLVDLADFKLPIYDESVVPYQVPSQATYANEHSRRWSAE
ISKYDAYILVIPEYNYGVAGSTKNAIDYLRNEWIGKPAAIVSYGMTGGKNASEQVKVSLEGTELRVSPTRPQLIFAKNGE
TPDIFVAMHKGELGEKSREVWMTENKKDIVKAFEELKEAIKNPPAAKEK
>NODE_4_length_471531_cov_40.86.g309
MKVLISGAGITGNALAYWLSKLGHDVTIIERYPELRTTGLQVDLRGPGVEVLKLMGLDQAFRAKAVPEQGFAVVDSSNMK
VLISGAGITGNALAYWLSKLGHDVTIIERYPELRTTGLQVDLRGPGVEVLKLMGLDQAFRAKAVPEQGFAVVDSSNRRRA
FFGVNDSGKGVQSFTTEYEIMRGDLCRIMYDVIKDKVTFLFGISIDSFKQKNDGVEVHFTDGNTDHFDVLVGADGMGSNT
RKLMLGPGVQDALRPVKGAYTAYFTIPRPIQEGEEYNSTFYLATKRRAIMTRRHNPQEIQIYLPCNTTSDRMIKAHRDGV
EEQKKALAEIFTDAGWQSKDIIRDMFDSENFYCERLGLVKLDSWFNGNVALCGDAAYCPSPLTGMGTTSGLVGAYVLAGE
ISRHCGKAKEGAKPTDGLDVAFKSYDDKFRPFIDQVTHGVGDDTIFWNKMPESPFTIALVNLLLGIAAFLRLNVVGNWIL
KENVKWTLPNYDGLMRS
>NODE_4_length_471531_cov_40.86.g310
MTIRVRESTEDDIPAIARIASAAFHPETDAIAARLFPARLAGEREAYSWRYAKKTASLSSTDAIIVVAVDDSLNDQVVMT
IRVRESTEDDIPAIARIASAAFHPETDAIAARLFPARLAGEREAYSWRYAKKTASLSSTDAIIVVAVDDSLNDQVVGFAL
WDVYGQSQPEKAANQPPSAAQQLPPPSFDQEAYAELRAIVSADHQEMFGERGIKDVWHLDYLGVDPQQQRKGIGKILLDW
GISRAASEGKDCYLLATPAGKTLYDKTGFEEVRTVPIFGVLHTSMILRHGK
>NODE_4_length_471531_cov_40.86.g311
MVRGHKSVELVQAILVMVEWYDTPDDMVQLNFYTWIQIAGLMVRELGLWPWSEEISPVEHTAVEWRTSFAAYLTMSIAMV
RGHKSVELVQAILVMVEWYDTPDDMVQLNFYTWIQIAGLMVRELGLWPWSEEISPVEHTAVEWRTSFAAYLTMSIAAVSL
RRPMSMVWTENMRKGLDAFDKNSVNDNDKRLVAWVRLQMIAEGVEALRVKPVLNGSLRMHFFYCRIKFYELAVTCSPARS
ATHTETQPLALAAARDIAYIRAIMSLIQSSHSALDTLVLFDIATYRRCPTVTSIRALYALQEIITVWKSVYHQRGYLSEF
VNEEVLALSFYARQTEEFFKQATGTEGFAIPRMALNALPNVLLSLGDMKSHKRQNRVQQPELVGQEKQQGPARAPRRMAN
DLDVILIIDLGNIQAPSAEQVQVQGQGQEREQDRDWDDVRSDTTLEWPPTSSTNDEFSVTLGDVLLAPELEAMTAPDSVI
DPGWLLSE
>NODE_4_length_471531_cov_40.86.g312
MPTGHYHKNNVLWLLHSTYWYKAEAMFVEACHMFYTAVREAQELGFDTERDVNDVPNFELEIRRRAWCVIDSWDWQIAMP
TGHYHKNNVLWLLHSTYWYKAEAMFVEACHMFYTAVREAQELGFDTERDVNDVPNFELEIRRRAWCVIDSWDWQIASGLS
RDTMVDHSTCNAKRPSLTLEPDGEFSPLMHMNMQSDLIHKLADRFPCPAQIKTRSEVMEYKGMIDEWMRNFPPIFALTNP
DTSNDKKQAWIEYHRHYNYTMGYMMVLNPFRPHMALPYTDESSAEELELRRIAVDLTLMIVQVLDNWLKFLTFRDGRFHF
IIFSLVDAATVMSNMVLNDKAQTLPRRDDVYRAIKTTLVLQRKLYFLSGSAKLGFRIPVVSATPDQASSGALMNVQYIDP
EAPVSPGLWDLSVTEVPVSASDVGTGSQLATYADYGTPSHNNGKYVFPRHFSYPLDI
>NODE_4_length_471531_cov_40.86.g313
MCRSRAGLEGSASAAVQGRELLPANVIPRHYHLTVEPDFEKLTYNGTVVIDLDVAETSNSISLHTLELDIHGAKLSSGMC
RSRAGLEGSASAAVQGRELLPANVIPRHYHLTVEPDFEKLTYNGTVVIDLDVAETSNSISLHTLELDIHGAKLSSGGQAV
SATPAITYDEASQVTKFDLGGSHTLTKDTKVQLEIDFTGQLNDKMAGFYRSTYKRPDGTEGILASTQMEPTDARRAFPCF
DEPALKAKFTVTLVADKNLTCLSNMDVASETEVQSKITGGTRKAVHFNPSPLMSTYLVAYVVGELNYIESRDFRVPVRVY
APPGQDIEHGRFSVDLAAKTLAFYEKAFGVDFPLPKMDQVAIPDFAQGAMENWGLVTYRVVDLMLDEKASGAATKQRVAE
VVQHELAHQWFGNLVTMDWWEGLWLNEGFATWASWYSCNIFYPEWRVWQTYVTDDLQSALSLDSLRSSHPIEVPVKRADE
INQIFDAISYSKGSCVLRMISTYLGEDKFLEGVRKYLNKYAYGNTQTSDLWDSLAEVSGKPVHEVMTAWTKKVGYPVLTV
TEKEGENSIHVKQNRFLRTGDVKPEEDTTLYPVFLGLKTKDGVDETIALKEREQEFKVPSTDFFKLNANHTGIYRTLYSP
SRLEKLGKAAKEGLLSTEDRTGMIADAAALSSSGYGKTSGVLNLLKGFDAETEFVVWNEIISRIGSIQAAWLFEDQAVRD
GVRAFLREIVSSKAHELGWEFSDSDGHVEQQFKATLFGSAGLSGDEKIISASKEMFAKFMTGDKSAIHPNIRKSVFAIAL
KFGGKEEYDQIIGLYHSSTNSDERNTCLRSLGRAKDPELIKRTLALLLNGEVKDQDIYMPAAGLRTHPEGIEALFTWMTE
NWEELYKRHPPTLPMLSSMVSLLTSGFTKPEQLARVEKFFEGKNNNGYDQSLAQSKDAIRSKISWLERDRQDVADWVKTN
GYSK
>NODE_4_length_471531_cov_40.86.g314
MSSTKTATVTVEPPHSSSAPIELETIIHEAQPRQSSSNAVADPETGGETSESQPPLPIFKILVSGYSFFCAGLDSATLMS
STKTATVTVEPPHSSSAPIELETIIHEAQPRQSSSNAVADPETGGETSESQPPLPIFKILVSGYSFFCAGLDSATLGPLV
PHILDAFSIGTGHIAIIYAAIFAGWLLAALTNPFLAAHLHLGKLLFIGAIFQVFAQCLRPWAPYSLFFSTFFFQALGMAF
QDTHSNTYVSAVRDSHRWLGFIHAMYALGGLVGPLISTAIATAEEDREGGWRMVYYVTLGTSALNLIAVALAFRDTLFLT
KSQSVEAQREERRNKEALEEVGQLLKLKNVWLMSAFYFFQSGAWSTSGGWVVEYLTQHRHGQLSQVGYVPTGFWAGVVLG
RTLLAEPTFRFGEQRMILLYSCATLVLQLLFWLLPNLIASATAYALMGFFFGPYFATGMRVSAKIIPRKVQSTGLGLIFV
LAQAGAAIFPSFTGLIATSAGVQVLQPIVTALIVGGGVCWWLLPNVTLKE
>NODE_4_length_471531_cov_40.86.g315
MCSHHREESDRENTPQPPETPQDGVLPRDIPHRTTFYDSVVERQMSQADAKLFYQRSQLDSSGAADPVSSSYNDPVAAMC
SHHREESDRENTPQPPETPQDGVLPRDIPHRTTFYDSVVERQMSQADAKLFYQRSQLDSSGAADPVSSSYNDPVAALASS
GGLEYEGDSALPESFGKASISGLDSARLAAEASRGISNINFLDPQPQVTAELSSISKSIEDIIALRQKYMALSLQRYGDD
PRNGADWQIYPPGDKPGDSFDMEQVLPLPPSDDSMTFKLSDAGVYEVFEGANSETPAFQIPTIRQFYMDLDSILTASSDG
PSKSFAFRRLQYLEGKFNLYALLNEYQETADSKKVPHRDFYNVRKVDTHVHHSASMNQKHLLRFIKSRMKKNPDEVVLFR
DGKHLTLAEVFASINLTAYDLSIDTLDMHAHVDSFHRFDKFNLKYNPVGESRLREIFLKTDNLIKGRYLAELTKEVISDL
EASKYQMAEWRLSIYGKSLDEWDKLAAWVVDNKLFSQNVRWLIQIPRLYDVYKDNGLMESFDQVITNVFQPLFEVTKDPS
SHPKLHIFLQRVVGLDSVDDESKIERRLYRKFPVPKEWNTKQNPPYNYWIYYLFANMASLNSWRKKRGFNTLILRPHCAE
AGDPEHLAVATLCCHSISHGVLLRKVPLLQYVFYLEQIGVAMSPLSNNALFLSYDRNPFPQYFKRGLNVSLSTDDPLQFA
YTKEPLMEEYAVAAQIYKLSPTDMCELAKNSVKQSGYEAAVKARWLGPCFDKPGREGNTMAKTNVPDRREEFRYSTLLTE
REVLSRYAAFDPSAEKKSISGELVSKSSIGNIPSSGATEAASSITSPTSEASSLRKTPSSAADVHISGNDPMIFPGILSR
DTSRRNLTKVDSWGIQSTELPSPGTD
>NODE_4_length_471531_cov_40.86.g316
MAHLAQSSDKVLGMPPFMADFLMGGVSAAVSKTAAAPIERVKLLIQNQDEMIKAGRLDRRYNGIGECFKRTIADEGFVMA
HLAQSSDKVLGMPPFMADFLMGGVSAAVSKTAAAPIERVKLLIQNQDEMIKAGRLDRRYNGIGECFKRTIADEGFVSLWR
GNTANVIRYFPTQALNFAFRDKFKKMFGYKKDRDGYAMWMVGNLASGGAAGATGQLFVYSLDYTRTRLANDAKKGGQRQF
NGFIDVYRKTLASDGIVGLYRGFFPSVFGAVVYRGLYFGMYDSFKPLVLIGALENNFLASFCLGYFATTAAGIAAYPLDT
IRRRMMMTSGEAVKYKSSFDAARQIIAKNGVRALFNGAGANILRGVAGAGALSIYDQLQVVLFGKTFKGE
>NODE_4_length_471531_cov_40.86.g317
MNSASPNFAIPSEIPRRRNGRPQACEPCRRRKVACDHRLPICSRCIRKSTPQSCRYLIQGQLVTPALPSGGSRSQSAEMN
SASPNFAIPSEIPRRRNGRPQACEPCRRRKVACDHRLPICSRCIRKSTPQSCRYLIQGQLVTPALPSGGSRSQSAEMLDE
RQPREPTGPNPTTLSPSTLEDLSSPPDENVGYLGASSFPEFFRETQKHLDYVAGPNPTHDGLAGKNENNVASTKMAPDAA
AFELAFTVLRTIPTKEAAQFLLRRNVNPNDAWCRLALDRLHASLWTALGHFLDGERSNEAMSQLALLLFQNSSKPLKEDF
PDPDQWFEAFSGANFRWEGLGILFTFWCFGSASLIENGTVEQRKWLGHHNRKNLMQVYRNGASRSVDLCRLTSCNNTMMV
YLLHMHGLTESLITGDTGAGFWRQHAEAVALATFLGLHTAQPNNSVPEESVSVQVKRRLFCSVFNIDMVVSTLTGRPPLV
SSKLCSTPLPLDVSDESLLNLKVRPHRLDQDGWNMEGKNHPVTFLRAAYIIAGIRSEILEIVLQAPHVRTQHDFE
>NODE_4_length_471531_cov_40.86.g318
MTDFSHLAGPSEEWASYIAKNPLPKVDVISTEFRRAHNPQRYAARDAAMKALGNHQVTWETLTIPTSDSLEIPIRVFRMT
DFSHLAGPSEEWASYIAKNPLPKVDVISTEFRRAHNPQRYAARDAAMKALGNHQVTWETLTIPTSDSLEIPIRVFRSATQ
KGHASALIYYHGGGFLTGSISTEDPFCISLARDTGFTVISVGYRVIPEWKAPTQFNDAWDARTWVINNAADLGLPQDFDL
YVAGTSAGGFLAASVVHRERELGESYIKGQVLAAPWLVLTENFPFDPKVGDKTSHIQWRDADFLSYPQIEQYRALMGVPD
ELRDSLLLNPLLFDEKSDIKDLPPTLVMACGDDPLRDQGLIYQQKLDRLGIPTKLNTYTGYPHVF
>NODE_4_length_471531_cov_40.86.g319
MRFTQFFLGLAAVAAGSTIPAEGVEARHSSGYWYEKIQHNGISPFITNGKNWKVFRNVKTDFGAKGDGVTDDWAAIQAMR
FTQFFLGLAAVAAGSTIPAEGVEARHSSGYWYEKIQHNGISPFITNGKNWKVFRNVKTDFGAKGDGVTDDWAAIQAAFDY
ANGTASRSSGAWGTTGAPAVVYIPAGTYRLSKPLQSYVDTVVMGDPTNRPVLQASPDFTDPFLYLGYDPGYDSTINFYIG
LKNVVLDSTKVPLAHNITLLNWAVSQAVQLTNVLFNMPNGGVAHTGLSMPQGGSPLMINDVVFSGGSVGIRMNEQQYHFK
GITFKNQDIGLKLDKLFEGTGQNLHFESCKVGVETTNNNTGFFALIDSTAKNVGILWNAAASPTAQGSMVLENVQVDKTV
GSTVTAGGVNVLKGSVKAGQSWIWGNVYGPSNGQRAQGKFFPASRPLALLDITGSYHTVTPPTFQEYSVDKVINVKSVHG
LPVAGDGVTDDTKNLQKIINQAAGKKVIYFPHGTYLVSDTIVVPPGSRFHGEVWSEISATGNKFKNANKPVPMVQVGKPG
QLGVAQFVDMLFTVADILPGCELVEVNMAGLKAGDVGFFNTHFRIGGARGSKVQTNCDDPATCKAARVCAHLTTLSSSYW
ENSWCWSADHDLDDDNGANPSTAGGFLVESIRGTWMLGIGSEHNSLYQINVYKAQNVFLGFQQSETPYWQGNNSGLLTPL
PWTGSLLDSDPDFSWCAPDDAQCRMAIFQYIHDSSNVNVYGGGYWVFFNGINRDGCSAECQQNAVIYADNQKLYSYGVST
HNVRTMVLESERGKDVAEVVDTANAGGWQSHGGVMAAYLGQSGF
>NODE_4_length_471531_cov_40.86.g320
MLEGLTQRLLGATSSIVKKYRVMAESEEWKNPLSWSDEQFTLDAFDLVFLPGGHDKAVRQVIDSERVHQLLVDFFPKTML
EGLTQRLLGATSSIVKKYRVMAESEEWKNPLSWSDEQFTLDAFDLVFLPGGHDKAVRQVIDSERVHQLLVDFFPKTKKPG
KKAVGAVCHGVMVLSESKNPDGSSVIRDCATTALPARFEQLAFWGTRLFLGDYYKTYGAGSENVEDSVRKVLASPKQFKN
SIVPSPFVVEDDNYNYVTARFPGDVELLSQKLVQLVQGL
>NODE_4_length_471531_cov_40.86.g321
MPFPKPVAVQGGWQVKESPRQEQDNPVDMRSVPRSAAGVVTDSGDILDRSGKSIGKLAESGDPGQLVGNAVTASGDILMP
FPKPVAVQGGWQVKESPRQEQDNPVDMRSVPRSAAGVVTDSGDILDRSGKSIGKLAESGDPGQLVGNAVTASGDILDSSG
NVLAKATLNDTEEEGGEYTTEPTEKDQKDEKDLKDQKDEKGWDLMGKGKSAYQTASNLQKPVSQGMDLVSRMQKPSDDEQ
STPTDSSIQMNQDDNKQPQEEVEGQEKSLEEKAPGKQDEEPISLEDKSEDAKEEMGKGLDKDADVEPDKLQEEAPKPMED
ESLDKEKPDETSAAFKEGEAVEEGEELARDKVEEGEDLGKDKAEEGEDLAKDKEEEEEFDFSELKGTKVNKAGNLVNKDG
DIIGRLIEGDAKQLIGKRADEDGNIWNDSGKIIGKAKPLSHDERGDEKDFAPFENFPDAIVEADGRITSDGKQVGVVVEG
DPKRLKGSHVDEDGDIVDRRGNVIGKAEAWDEPEAEPEAEVDKSSLAGKRVNKAGNVVDGSGAIWGRVVEGNIKALVGRM
CDKEGNVLSESGDVIGKAELVSEGEREGMKEGPFAELSGCTIAKDGTVVTPSGDIVGRLTEGDPKKLFGRQVDEDGDVID
SNGNVLGKAERWEPEEVERKTAPYAGRKVNREGNVLDEEGNIIAKLVSGDVSACSGKEVDEDGDVVNYKGDTVGHVALLE
DIPKDTEEDIKKREEAETDRKLAAKLAGCIEQSLDKIRPICKMITDKINTAERTPKEELDEEQLVREVKPLIEEGGKILT
ETNGTIRGLDPDGRIQRNAKHKAGTKEASPEEYHLADVLKELTGTITQTIDNAKSKIEGMPHAKKELNPLWGLLSEPLFQ
IIAAVGLLLTGVLGLVGKLLSGLGLGGILDNLLGTLGLNRVLDGLGLGGVTDALTGKDKKKK
>NODE_4_length_471531_cov_40.86.g322
MSSQSMEKERTDSAEEYGSDSAPESVPPRRERRQMQRTQRRPQQQQQNGPLDQLPVGGELGQVGQTAGGVLGGVTNTLMS
SQSMEKERTDSAEEYGSDSAPESVPPRRERRQMQRTQRRPQQQQQNGPLDQLPVGGELGQVGQTAGGVLGGVTNTLGSVS
NNAVDQKGGGDGGKSDTLRLRLDLNLDIEIQLKAKIHGDLELALLIQPIEQDEPLASRAQGLVGKFVDEFGNILDWDGTV
LGSVEGDLPSMVGRPVSESGEILDITGEVVGYVSENHTRPTLSDLEGGLKIDGAGNIYNKNGDIVGKMNKPSMGEGETSG
QQDAGQSKSSQDAGAKANAATPSPSEVYLDVKSTHDGIQLIIKIPTIFKNEK
>NODE_4_length_471531_cov_40.86.g323
MVIGLLAITAIPTVTGVGQAISAQKKANAANKEKEKFRLTAVVEEGDEDEDYETDFCVLKDGKLNVNIPLDTEFPGYAMV
IGLLAITAIPTVTGVGQAISAQKKANAANKEKEKFRLTAVVEEGDEDEDYETDFCVLKDGKLNVNIPLDTEFPGYAFCGY
YFTYPSEEKHLGLVTTISDDPPMLNWMYINKDTHAVEYGGRKDTLGHVIGPWGWSEDESFLTVQGKDECFVAKLERDDNG
RSRWVVYWDPDSEILATSEVDECKPLRLRRRTLLGMDSKYVRD
>NODE_4_length_471531_cov_40.86.g324
MSTDEKPQDLDTSSPTREEPEHQEPEQQEPERQEPERQQSERQEPQRQQSERQEPEPQQQQQQEDNEDEDAGNDSDNAMS
TDEKPQDLDTSSPTREEPEHQEPEQQEPERQEPERQQSERQEPQRQQSERQEPEPQQQQQQEDNEDEDAGNDSDNASEQE
QEPQQNGQQNGKVGELSEDNSDDQESNEPKTPPQQERRRRTSGSREKAQTETKTQSRRRRRAPFQRQVEDQYDEGDQEMV
PHQQRDQQQQQMYQPQQQQQMYQQQQMQQQQMQQQQMQPQKKEDGKNPLKLRLDLNLDIQIELKAKIHGDLTLALLDMD
>NODE_4_length_471531_cov_40.86.g325
MLASMTSCLSWLQAPRFRRSTTILSALILTIVTIVLLVNPASDLKAIGHSKPVSEASGTGYPRCSDRTDTNITYPLESML
ASMTSCLSWLQAPRFRRSTTILSALILTIVTIVLLVNPASDLKAIGHSKPVSEASGTGYPRCSDRTDTNITYPLESWREA
AETKFGGLMDDKFTIAMSTFHRPRELHRTLNTLLSTKIPSLHEIVVIWNNFDEKEPDSFVSEYGVVVRYRKPTRDSLNEK
LWPDPKYKTKAILLSDDDVYYRPDDLEFVFQMWRNFGRDRMTGALARCASALPTGQWDYNFCSQKEHQDVYALILTNLAF
THIAFLDYYFSDDAAATKIRNYVDEAFNCEDIGLNFVASMLTGSGPLLVRASGQYVNLDPSGGISRHPGHMEARSKCLNV
FADAFGCMPLVDEASAREAAYKIFT
>NODE_4_length_471531_cov_40.86.g326
MRARNIVALTAIAVFWFTVLFRRHIHELGEIVLTYSTFYPLLHNHPDILYRHPENASSSSTESDSQSSYSSLGPVVVPMR
ARNIVALTAIAVFWFTVLFRRHIHELGEIVLTYSTFYPLLHNHPDILYRHPENASSSSTESDSQSSYSSLGPVVVPKIIH
QIALGNASVSKYQAAITSCTDLHPDWQHQLWTDVNATAFIAEFYPDILPHYTGYAQNIQRANILRYALLHHSGGIYVDLD
VTCRVPLDSTPIVRLPYVSPGAHPAGVNNAFIATEPGHPFLTQLLENVPSHDLHWALPMRIPYVENMLSTGCMFYSNQWM
SYVRHLMKGRLSRPVYILSDEHGDMAPHMLRGKVTTPIFVHGGASSWHGWDAALFLTIGEHYTFYLGLLFVVLTVFFLGA
YFWTTSKRSYRRRCRLFPFGRVASRSSWSPTRGRKPSISQSMV
>NODE_4_length_471531_cov_40.86.g327
MQRHQTNGERKSRVAIIGTGLAGLTTAYLLHNDKQKRYEVTLFEQAPKFSLDAASVTVKNDKTGTLERIDIPPRSFCRMQ
RHQTNGERKSRVAIIGTGLAGLTTAYLLHNDKQKRYEVTLFEQAPKFSLDAASVTVKNDKTGTLERIDIPPRSFCRGYYE
NLCRMYDHIGVPFQRIQLIWVFAKVSAATQTQIPSHEDAETMPGNYFVYGKRLHEALLVSPHFWRGSLQNILQTFYLAIC
HIWFFAACFLLRPLTIKPEAYLDVKSGSKGVASCESFRQYLDRIRLPQNYVLYYLLPVLSIICSCSHAEMLDFPASDVTE
FMKGSFLQKTYVASGGINRVQATLAEGIEDVRLETRVTKVDRVDGSVRIRYESTQDATRSASEETFDRVVLAVSPNVAAA
IFNPSKPMLSVIPTVPVTSTVVAPLSSGLSIVQEQTHIPSGQCSYRRGDAQVMAFRTTFSESVVQTESLHYLSDGLIVRT
SPVGDAPELKGALDTSRFTRTLRTTESRSMVQRVMGTGKSGPAETGAWVNGRDNVWIVGSWCWDGMVLLEGCIISAMRVA
RDLGVAVPWQR
>NODE_4_length_471531_cov_40.86.g328
MPWSSSDFIVGFIAGCLTVIILLAIAAFSLTRTADIYGLGHWKLNVRTPLPSMWMNLGFWTRDDGKPIHHFDEAARNMMP
WSSSDFIVGFIAGCLTVIILLAIAAFSLTRTADIYGLGHWKLNVRTPLPSMWMNLGFWTRDDGKPIHHFDEAARNMLEKL
LQAAGLTSTAKSQHSVAVLDVGFGCGDQTVALAELIHASSRPQFRYVGLTLNAVQLQAAQERLDATLTIPEGEESSSKSA
LGLAESCFKLFQADAAKPESWNSAVCDSVDRLADETFRERWLMGLDCLYHFSPSRKPIFKRASQTLNANVMAFDLILSDT
ASAWQILAVRILGFILLCPWRTFLTEEQYRDQLVECGYDRACVEIRDISDHVFGGLAGHLRKQDAALSPYGISLSGYTMV
GKIYEWFDRTRVLKAAIVVGRIKSKSQ
>NODE_4_length_471531_cov_40.86.g329
MASTAVPLPVKASLRRNVTDSTESSAAVSPMDSPRPSASSTSLSSLSSVDVAGVKAADYGRLVDTYGNEFKVPDFTIKMA
STAVPLPVKASLRRNVTDSTESSAAVSPMDSPRPSASSTSLSSLSSVDVAGVKAADYGRLVDTYGNEFKVPDFTIKDIRD
AIPKHCFKRSALKGYSYIIRDIICLATTFYVFHNYVTPETIPSTPVRGALWAVYTILQGLFGTGLWVIAHECGHGAFSDS
SLINNVTGWFLHSALLVPYFSWKISHHKHHASTGNMERDMVFLPRTREQHATRIGKMVHELSELTEETPAYTLFMLVMQQ
LVGWPNYLLTNITGHNFHERQREGRGKGKHNGMGGGVNHFDPSSPLYEAKDAKYILISDIGLIIAFSALYYLGNTFGWYN
MAIWYGVPYLWVNHWLVAITFLQHTDPSLPHYTAEEWNFVRGAAATIDREMGFIGRHLLHGIIETHVLHHYVATIPFYNA
DEASDAIRPVMGEHYRSDVKDGAIGFIRALWTSARMCHWVEPSAEAEGPGKGVLFFRNRNGLGTKPTVMPKPE
>NODE_4_length_471531_cov_40.86.g330
MVRGTISYLESQGLPVNKSAIFRHFDLSRSQGYAALHASPTPKSDDPEWGETRGRPSKIADSDLQKMEQILWDEKYEDMV
RGTISYLESQGLPVNKSAIFRHFDLSRSQGYAALHASPTPKSDDPEWGETRGRPSKIADSDLQKMEQILWDEKYEDVSLN
WSGLAKEAGLEMNCNRRTLHRAMGTLGYRRCLVCGRIHTHKRHREKRCDFARKALRTYPVKEDWRRVRFSGELHFGFGLD
GRMRLAPRSGEKLRLHAWAAVGYGFKSELVFYDSSTSPKGNGAMSMADYCDKVLDKVVKPWLTASGSQSFVLEEDADVFA
HGSASKINLAQQWKDTHGLRCSFSCGESPDLSPLDSLWPPNKQWTSELLKDWEDETLKQAAREAWAGLGQERVNMWVDAM
PQRLQMVVELDGRMVSW
>NODE_4_length_471531_cov_40.86.g331
MIRDHGVGIGIINGGLETAANHATIHGHASPDSPPGMTTSKSSKSSSFHSLNSDDASVLSDVGHFEDIGLNDDAGAALMI
RDHGVGIGIINGGLETAANHATIHGHASPDSPPGMTTSKSSKSSSFHSLNSDDASVLSDVGHFEDIGLNDDAGAALEASF
PNLHGTAAASNPRSTSLSSFADPRPATLTKGYSTSSVPQSRRHRSTSPGLTPNPRDPSLAGKPRRGSWQVSRDRKSISEL
EQECDDDDDDDDDIPDGLFLDNVPISPRPQGERPASRPQSIKSVSPSPDRRRNNRVRSVGNGTPPVAQAQGSLRSPSWKT
EGDRPPPSPLRGKARSWTIALADLNADTKDLVEKLEEHADEMHEIEAKKHGARPNTWNPNQSAKMEYEKKQRVKSSFAEL
PPLRRSNIMIDPLPISKEKEAVLSRTRPSWLPPKDPAEERRHLREYQKMMIASVKAEERREAARKNKVDARDNNADRAMH
IWEDDILPRWNQAIREKATRELWWKGVAPRSRRSVWAKAIGNELGLTEASFKAALTRSEELEQRVKTDRGDAEDLRRVKW
FEQIRKDVAEKTWRDLRIFEVTGPLHQGLVDVLRAYAMYRNDIGYVSGCNTIAALLLLNLPNPETAFIALANVLNRPLPL
SFYTFDRGAQASAFHLVHDTLKIKSNSLYEHLTKTVPGVQLDQYLTNIFTHLFTAHLAIDEAARLWDVYVFEGDTLLVRA
AVAILLNREMDLMGSKTAEEVKAVLSRTSAGASSTRALSQVGAEDRFMQSVRDAGKH
>NODE_4_length_471531_cov_40.86.g332
MSFFPTQIFEEGTVEEKGENARLSAFVGAIAVGDLVKSTLGPKGMDKILQSASTGDIMVTNDGATILKSIALDNAAAKMS
FFPTQIFEEGTVEEKGENARLSAFVGAIAVGDLVKSTLGPKGMDKILQSASTGDIMVTNDGATILKSIALDNAAAKVLVN
ISKVQDDEVGDGTTSVAVLAAELLREAEKLVDKKIHPQTIIEGYRIASQAALKALEESAVDHSKSPEAFRKDLVAIARTT
LSSKVLSQDRDHFSQLAVDAILRLKKSSDLSHIQIIKKAGGKLSDSYLDEGFILDKKIGVNQPKRLEKAKILVANTSMDT
DKVKIFGARVKVGSTGKLAELEKAEKDKMKAKVEKIKAHGINCFINRQLIYNWPEQLFTDAGIMSIEHADFDGIERLALV
TGGEIASTFDHPEQIKLGQCDLIEEVIIGEDTLIKFSGVAAGEACTIVLRGATEQLLDEAERSLHDALAVLSQTVIEPRT
TLGGGCAEMVMAKAVEGAATRIEGKKQVAVSSFAIALRQLPTILADNAGLDSGELVARLRKAIYDGLTTYGLDLMTPGGG
IADMREVGVVESYKLKKAVVSSASEAAELLLRVDDIIRAAPRRRERM
>NODE_4_length_471531_cov_40.86.g333
MAPSFDQLREADLDDDEFNEDEIDISDLREKFEVQLELGYDTFVVIDGLPEVTEDQKPKLVKFLLKKLNTVGKTKEELMA
PSFDQLREADLDDDEFNEDEIDISDLREKFEVQLELGYDTFVVIDGLPEVTEDQKPKLVKFLLKKLNTVGKTKEELIHMP
MGDDGKSMRFAFVEYSSAAEAAAATRQLDGVPLDKKHTLRVNKITDIERYGREGRVDEKYVPPVIEEFTEKEHLRWWLKD
PSGRGRDQFVMYRGESVGVFWNNEKEQPENIVDRQHWTEAFLQWSPLGTYLTSVHQQGVQLWAGASWSRAARFAHPFVNL
VAFSPNEKYIVTWSNRPISIPETGHPALSVDDEGKNYVIWDIETAAPLRSFANLDAPKGEEGKPPPKMQWPAFKWSSDDK
YVARLTPGASISVYELPRMNLLDKTSIKIEGVVDFDWAPATPQREGIKTYEQLFTFWQPGTGSNPAKVGMMSIPSKELVR
SLNLFNVSDAKLHWQSDAAYLCVKVDRHSKSKKSQATTLEIFRVKEKGIPVEVVDTIKDTVINFAWEPKGDRFALITTTE
PVGPTAVPPKTSVSFFCPEKSKGAYAGNFKLLRTLDKKNSNAIYWSPKGRFVVIATIANQQSSDLDFYDVDFEGEKPESA
KDLTANLQLMNTADHYGVTDVEWDPSGRFVATWASAWKHAMENGYHIYDFKGEALREEPVEKFKQFAWRPRPPTLLSKDE
QKQIRKNLREYSRVFEQEDADRGASADLAVVEARRRVLDEWHAWRAEVEAEVVEEREVLGLPLDPHAALLEAKTKEMEGT
EGGSIDSDRVIEEIVEDVLEESEEVIG
>NODE_4_length_471531_cov_40.86.g334
MIRRPPGQGRWSAQQQKLLIAFAFILLPWLQLADAQQQPLQPQIRIHSQRGDVPLDKLSEDTNNRWYSAQAAPAAQAAMI
RRPPGQGRWSAQQQKLLIAFAFILLPWLQLADAQQQPLQPQIRIHSQRGDVPLDKLSEDTNNRWYSAQAAPAAQAAQDVH
AEARFDTINRKQKQQQQQSTPLPPQQQKYRRAPYDYSNKAQNRNQSPSRESDKSNYIKVPSDASALATLAPAQSVRAPHT
SRQHWPSASGLASPQNARSLEDWEVEDFVLLATVDGDLYASDRKTGRLRWHLEVDQPVVETKHYRTNNSVLDDDYNPVDH
YIWAVEPSRDGGLYIWIPDSGAGLVRTEFTMKRLVEDLAPYAGEEPPVVYTGDKKTTMVTLDAATGHVLKWFGSGGSQVN
EGDSCLRPNAFDEKCSSMGTITLGRTEYTVGIQRRDGRPIATLKYSEWGPNTFDSDLYHQYHASMDGQYITSQHDGRVYA
FDSSRTDNDMPLFSNKFSSPVARVFDVCRSWEVTVESNPELVALPQPPMPTRDETIAKMRSNSIFLNQTESGSWYALSGR
AYPLIIDAPMAQISQRDWWEMDPNNASEFPKALVGTHFLNPLRGGDRGQPETLPDGPFNEYHEYDDDLENENASNNAHGV
TNIVSEEPTIITKVKALPQSAANSVIDFVSNPVLIIFLIGSLIYNEKKLRRSYNRFRTHGTIKDVYPFLFLDADAGNESA
DDKDGEFSSLRTVPQDEKVEEVPKPKVENKADDKDKDKDSQDPSKLLESSDKAEDKEPEVAKQVDAAAPDTQSQDGSNGS
APEKKKKAHRGRRGGVKHKKARPADGSQSRDDEADLTTVDEAVSNAKKLGDRPSLEPDVMTIYNDMQAVTGSIISMGNIE
VDTDVELGMGSNGTVVFAGKFDGRDVAVKRMTIQFYDIATRETKLLRESDDHPNVIRYYSQVQRGDFLYIALERCAASLA
DVIEKPYHFGDLAKAGQKDLPGVLYQITNGISHLHSLRIVHRDLKPQNILVNLDKEGRPRLLVSDFGLCKKLEDRQSSFG
ATTGRAAGTSGWRAPELLLDDDGQNPAAMDSSTHSGSHTILVGDATTPNGGRATRAIDIFSLGLVFFYVLTNGSHPFDCG
DRYMREVNIRKGIYDLEPLDSLGDFAYEAKDLIASMLQAAPKQRPDSREVMAHPFFWSPKKRLAFLCDVSDSLEKEVRDP
PSPALMELERHAADVIGGDFLKVLTREFVDSLGKQRKYTGNKLLDLLRALRNKRNHYEDMSDSLKRSVGSLPDGYLAYWT
VKFPMLLLTCWNVVYNLQWENTDRFREYYEPAGL
>NODE_4_length_471531_cov_40.86.g335
MSSAEGASTTTGRSDGGSRGRGRGGGGGGGGGGGRGNQGQNRGAKRGGRGGGGNRGQGRGQKGPDSASATTATSDAASMS
SAEGASTTTGRSDGGSRGRGRGGGGGGGGGGGRGNQGQNRGAKRGGRGGGGNRGQGRGQKGPDSASATTATSDAASQAGV
AAPATGIKENKAALATAPEPDDDDDAEVCFICANPVAHHSIAPCNHKTCHICGLRMRALYKTKDCAHCRTSAAFVIFTDD
AEKRFEDYTDKDFTTTDSSIGIKYTNEDIVGDTVLLLRYNCPDESCDFAGLGWADLHRHVKSAHRKRMCDLCTRNKKVFT
HEHELFTDKELEKHMRHGDDKPGAADQTGFKGHPLCGFCGERFYDDDKLFEHCRMKHERCFLCDRRDSRQPHYFLNYEEL
EKHFKKGHFLCSDRGCLEKKFVVFESELDMQAHNLAEHAGKHVGRDARLVDISAFDIRQSYQHERRGGGGGGGGGGQRDG
EGRGARARRGGNRGRDPNEDSILPTVSSTVPLRRDELAFQRQMAIVSAPSGSNRTFRGQLSAPTPAPAPAPAPSTAPVTP
TLAPTPAQASTARNAAQAPSRPRSVGPGAGPAAPTNAIENLSLTDTANLSADERARLVRHGSVIERAANLLGNDSHKMAA
FRSHISTYRQGGFTAPQLVEAFFTLFADVSSTALGTLVRELADLFDDKNKADSLRKAWQDWRAINEDYPSLPGLGGMQGA
TSSSSGWASAAATNTNFTVVGANQRNSTRVLKLKNSTRLGGPAPNPVRSVPGWVPASSSSKPPSSSAFPSLPPPSSSSSA
AARVASSSSAPSWTASSSSQSTQSRGRGPPPPNTRAEDAFPALPAAPKPQTTIFGYGKGRGVRRDFGQQESNFQWGAAPA
SSSAAADVEEPEDAETTGGKGKKGGKKGKKQILVQWG
>NODE_4_length_471531_cov_40.86.g336
MSPVLVALGVVLAIISAVYTLTSSRRRNGSASSPQRPAKESSKDSLEIKPLNGLDYRAVEPTQYRPFKPIFHITMDSPMS
PVLVALGVVLAIISAVYTLTSSRRRNGSASSPQRPAKESSKDSLEIKPLNGLDYRAVEPTQYRPFKPIFHITMDSPSELI
TIDSEYLDRVSLRRQIIAQHGDMVHACLPAGVEAVRELHQFLLRDYLPTRFPTMFRLRDEGQHLDNLVTGRSFPTATPED
AAAAAAALRVLGETVEEDMFLLMGEPEGHRAVAFLCCFPSGFDPSTKVGKLLREIHTPVPSYDKIGPSMERFFSKIEVGK
NVKRTNWSMQTHSDLFHYDRHDQHKSDEPVTSEEIDMSKTYARIELQTLSRLPKTRAILFSFKTYLYPAESLKKEGLGLQ
VADAIEGLKTGNAPGMWRYKGAPQWGEPICKPVHHAANMSLPLSSDENKRYTDIIDDILSTADLETISRKKVRQGLENAL
GGKDLSEQKASKQKTRRDAIKKLIEERFDAVSGADQGPSSIPDAPSNKRSATNGTSSHDDPSASPEPAKKKTKRSSSTED
ADARLAAQLQAQENRLARSRTTRGGGDKARLAKKKKAPRKKSAKKVGDDDDSEVDASGDSAPKRKAGGGFQKPFILSPTL
SELCGETQLSRPQVVKKLWEHIKANDLQDPKDKRQIRCDEKMQAVFKQAKVDMFRMNKDIGSHLYPVEE
>NODE_4_length_471531_cov_40.86.g337
MNRQRPRLKNGVDLQLQSAFQDGNWPVVIRLAEKRAKTLNDQYYEAVKICAESQLDDPAAKFAAVAAVWKFVKEGSTVMN
RQRPRLKNGVDLQLQSAFQDGNWPVVIRLAEKRAKTLNDQYYEAVKICAESQLDDPAAKFAAVAAVWKFVKEGSTVKDVD
AIDLLEWATTNLLDQDDFAETLGPLRVRAVKAAPKDKFAATRCLESCLLHWDLASAQQIAAIIDRSFPQDRDMLFWNIVV
THLLSMSPQTSPDKRKLYGTLAQKQIERAAQVTEQAEANSSEAAAKPTPRRVKTEEETLLLYDIVETHGTPQDFLKLISS
PVFSPAAQFRQGRKEVALRAIAKFRRDGDWLAVFNLCRDCLTDCDADGQLTLLASDIAVWRHIIDAAGHIKDTDPDSDAL
THIIDALKLVLANQRDQILHEKESSIDRTITMLGSMHNITMLRDTTAAIKLGSQWILSHNEREKARDRSGKSGLPKDLAA
QFKDLQATAEASIKEGQGWISELKTEVMSRDFEPKLKRWLLDGEHEIKSILSMDSLPALIDSWQSNVKAQDGFHSVKPCA
SELDYLRRKDSDDDSRDKVSEVDSPLLGSRADILDLDDQCRRISTSDTPDQVASCEPITLQVAEPYPVADLSKVIVGVAT
TLSRLQDSVSQFSHWMSGTGALFLAIVVDESVTDDDLDSLESMYDSHDMSLTAIRPWNCSFDVNEQHFAIIRDLVDYATH
DTQWAVIIDDDTFFPSPYSITQLLANYDPNVPTYIGGLTESPGAVEYFGVMAYGGAGVFMSMPLMQQLDSHVDDCLAESL
TREGDGLLSNCIHNYTQTELTAIPALYQLDMRGDMSGFYESGVFPLSLHHWKSWHQAPVDKMAKIADFCGDCFLQRWRFD
GDTVLANGYSISVYQDGISQADMDLIEGTWEAAMNYEGTMGKMRDKTEEGKKKSYRLIDAEEVDGNLRQVFLHHGVSDLD
YDGEEEALDEVVEIWWEFTRD
>NODE_4_length_471531_cov_40.86.g338
MVNMTGYMQLGFLGILVYGSLAELWLTVVDQMFQPESMSFLGPYSTRTVAANDKKYKTSCVNGGVAEENYLDSALSEFMV
NMTGYMQLGFLGILVYGSLAELWLTVVDQMFQPESMSFLGPYSTRTVAANDKKYKTSCVNGGVAEENYLDSALSEFDNSC
KELHQDEADYSRGIRNEVERVWRERIANQEEQKREKEVKKIPV
>NODE_4_length_471531_cov_40.86.g339
MPSTKSAPVIDFADFLSGDKQRMQHVADQIRDACLTQGFFQIVGHDIPAQLQKDIFKASKTFFALPLEEKMKLDKSLNMP
STKSAPVIDFADFLSGDKQRMQHVADQIRDACLTQGFFQIVGHDIPAQLQKDIFKASKTFFALPLEEKMKLDKSLNKYNR
GYEVMHGQMIEANTKPDLKEGYYVSRDLPMDHPQVKAEKFAHGPNVWPESLGESFRETCMDYLNRIVKLTEEVMRAMAMS
LGYDADYFKEFCTDPMCFYKLLHYPPQPTTAHALQRGIGAHRDFGVITLLLQGDVAGLECWDEEAKDWYAIPPVEGAYVV
NMGNLFEQWTNDKYISNVHRVINRSGEERYSIPFNYNGNPDFVIKCIESCRIKPEEEKYAPVSVEDYVVQKYKDVYGRVG
IYKTETFAPQKVDA
>NODE_4_length_471531_cov_40.86.g340
MPRNRETASPYSSAATMSIRSPMSATGTIPLDSDNSKGHQIDKLGVLELNDLKNVGGMSFETMAVKYSETGMALLNLLMP
RNRETASPYSSAATMSIRSPMSATGTIPLDSDNSKGHQIDKLGVLELNDLKNVGGMSFETMAVKYSETGMALLNLLGKTQ
ISLTTVFADFLRVAFLKYFGQVTESWHALGEAVKDAQEIGLHRASRDPKLCTDDTATVIENQWNIQDRRRLWMLLSGWDI
HTAMVLGRPAAIDDNMEPMLPVDVPITANRPVTPVQARGADDVPTPLTRAIWAYRIMKNLRQIQALEKEGFCPEDFSQVD
RLDEELRQLDQSIPPYFRRRNPDKSFDSIPECYWLSGARATLPQLLSFDLMALHRPYIFTRPESRSRALEACLDMLQAQR
EHFESIEENQYKTFFLFFGTFDAIVLIASIYTFFPTGHLDKAAQAMQHFQWSTERFEAMSDSSMGGVSSIGRCSIYLDKY
SRLAYAG
>NODE_4_length_471531_cov_40.86.g341
MRWLVDIRGEPKDESSRMDIGLKEIDIFQEEQFSEWYLCGVNKNGQVPVLGSDVAFDFPMSQTTAISEYIAARYPGLLMR
WLVDIRGEPKDESSRMDIGLKEIDIFQEEQFSEWYLCGVNKNGQVPVLGSDVAFDFPMSQTTAISEYIAARYPGLLPPKH
AAKIHEMVHKMHEMNFFTLSFKGSPKLASGFADAALKRLEDKSISVRYREALEYKLEILRRDKVNALTPEKTQAELDKAQ
AYLEEAATLLNPSEGPWLFGQKRPTELDAHLVVMILRLQDVGRDSVVPDSLKEYGKMAFAEPSFKAVMGGRSTMYDGSGS
KK
>NODE_4_length_471531_cov_40.86.g342
MGDSVPTTAGAAADGQAQSKKQMILNAFVMNTPGHLAPGFWRHPRNKTDQYTKLSFWTELAQLLDKAGFHAMFIADTLMG
DSVPTTAGAAADGQAQSKKQMILNAFVMNTPGHLAPGFWRHPRNKTDQYTKLSFWTELAQLLDKAGFHAMFIADTLGPYD
VYKGPSNVVPALAAGAQFPVNDPLYLVPAMAAVTKNLIFGVTASLTYEKPYALARRLSTVDHLSEGRVAWNIVTSYLDSA
ARNHGLKEQIPHDERYAIAHEYMEVLYKLWEGSFRDDAVVRDREHGHYIASDGVLQIHHKGKYFEVPGPHFCEPSPQRTP
FLFQAGVSEAGNGFGGKHGEAIFVGGQTPEGVKKTVDNIRDVARKEGRDPSHIKVIVGINVIVAATDEEAQAKKESYLEY
ADTEGALALFGGWTGVDLSGYSDDEDFLFTDSPRLQSIIRRWSDTVPGTDNLPWTKRRIVEYLSIGGLGAKVVGSPTTVA
DELERWIEVSGVDGFNLAHVTNPGSFEDIIEYLLPELRRRGVFRSGVEKEGATAREVFIGSKRLPEDHPGSLYKWRAGES
VPKYLQQQGETAGSN
>NODE_4_length_471531_cov_40.86.g343
MKSQDAIIWGLILKFGNLALVVMDTAFWQKSFATEVSATVPGYNIAAIAIFGIPWGLGTVIGLTARAIHNTPIFPTYPMK
SQDAIIWGLILKFGNLALVVMDTAFWQKSFATEVSATVPGYNIAAIAIFGIPWGLGTVIGLTARAIHNTPIFPTYPGEFS
PSLVNAGLVMPYTIKALIGDKGIIAFFVLLFMALTSTVSSSMIAVSSILSFDLYKTYIDPKASDKRLMKVSHLAVVFHTI
FITGISLALNYGGADMTWIGYFRPILSCPGIIPLGLTLAWSKQTRLAAIASPILGFVTGLSVWLATAKSMYGTINIATTE
ASFPALYGAIASFFSPALYSVLISLYKPDSFDWRRFLLIELAEAPKGDDSETSSPPSDDEKETKANTGPNDSQSNGIVVS
ESPSENISVNASSDPEKAKTINVGEKSTASISTESEIDNIDLDNVRHPFSEETLQELRRWYRIAWIFFVAVVLITFIAWP
MPLYRNYIFTKSFFSGWTTVAIIWQFFAFFAVVQDLFICQ
>NODE_4_length_471531_cov_40.86.g344
MFAKTAVVILAAAASFVSALPEPPSRVKSAPEAKRTDHWGTGTVYDQNGAFGSCGEKHGDNELIVALTPSWQGNGWPPMF
AKTAVVILAAAASFVSALPEPPSRVKSAPEAKRTDHWGTGTVYDQNGAFGSCGEKHGDNELIVALTPSWQGNGWPPKYCG
RKVFIQNTGSNDGVGGAGRTIIATVKDTCPGCPSADSIDLSHGAWNSLTNNAPFGTVNIEWHFCNENGQC
>NODE_4_length_471531_cov_40.86.g345
MAASLKNSKLAFIGGGNMASAIIGGLANQGIDKQNIIVSEPWDVNREKIAATGVRTTTSNVEAGQDADLIIIAVKPQVMA
ASLKNSKLAFIGGGNMASAIIGGLANQGIDKQNIIVSEPWDVNREKIAATGVRTTTSNVEAGQDADLIIIAVKPQVTKTV
CQELGASWAHRATLPIVVSIAAGITLDSLREWTKTSEGKTAPIVRVMPNTPALVGEGASGLYASEDVKENEKKLVDALLG
SVSKATEWVDKEELLDVVTGLSGSGPAYFFAMVEHLIASATALGLPKEQATRLATQTCLGAGQMLVTSSDEPAQLRKNVT
SPNGTTYAALQTFESLKFDEIVDKAVKAATSRAAELGKS
>NODE_4_length_471531_cov_40.86.g346
MAMAFAILNTWIALAGSIGLVLPSGSSVALLYGFIFCVLCCFCVAASLGELSSIWPTAGGQYHFVYALCTERWRKPMSMA
MAFAILNTWIALAGSIGLVLPSGSSVALLYGFIFCVLCCFCVAASLGELSSIWPTAGGQYHFVYALCTERWRKPMSFVVG
WANIVGWLVVVTVQDYFGSQFISAAAVVASNGSYQITPARTYGIFVAVLVFTTVANIWGNRILGKWNDAALYWSIFGVVV
ISIVLLSMSDKTSAEFVFTNFNNETGWSDGMAWILGLLQSALSLIAFDVVLHMTEEMPNPSRDAPRAMLYSIVIGGVTGL
AFILVMLFCLVDPDTILSTPTGMPIVELILQATKSRAAATILSLMLSVCFINGTNASITSVSRLLYAMARDRGIVFHNYF
AHIQSGLNVPVRTIMFCFVFNILFGLLYLGPVVAFSAYVASCTIFLNMSYSVPILVLLVRGRKVLANYQSAKTPFKMGRV
FGLIVNIIAALYVVVTSVFFCFPTFLPVTGNNMNYVCVVIGIFAMVVGVYWIFFGKNFLGPQDLIVAEFDGVVGRPVSTQ
NSSEEDKAEKGSHRELK
>NODE_4_length_471531_cov_40.86.g347
MTSKDGYSWTKAQGLRAGVPSIGVIEPPSNVKSADTVYDVIVVGAGYCGLTAARDASLAGLKVLLLEARDRIGGRSWSMT
SKDGYSWTKAQGLRAGVPSIGVIEPPSNVKSADTVYDVIVVGAGYCGLTAARDASLAGLKVLLLEARDRIGGRSWSSNIE
GYPYEMGGTWVFWGQANVWREIARYGMQDELEISYDFSRGINKYLLSSPQGTQTFTHEEEDALMQSSLAKLVNVDGCLGK
TVVPFPHSGVMTPEARKYDHMSVADRLAEIKNDLTPNERLCAESFVLLCSGGTLETTSFYEFLHWWALSGYSYEGCIDYL
VKYKFRGGQSSFAINFFKEALASGNLTYAFNSPVATIQHGGNGVQITTRAGQTYKSTKMICAIPLNVLNDVVFDPPLAPG
RKAAATTGHVNQCVKVHAEISDRDLRSFTGISYPHNGLIYGFGDGETPAGNTHVVAFGGQHNHFHPEENLEHTKAAFQGF
APMNIERLVFHNWSKDEFAKGACFIDGAIEEGTRAAITVRADFAGRAKL
>NODE_4_length_471531_cov_40.86.g348
MQQAAEDGIDLITMSLGSLSYWEQASPYVSLAESIVGSGVAIIAALGNDGDLGPYAVSAPGLAPEVLAVGSVENEVYPMQ
QAAEDGIDLITMSLGSLSYWEQASPYVSLAESIVGSGVAIIAALGNDGDLGPYAVSAPGLAPEVLAVGSVENEVYPTVYR
AQNNIGGSLEYISVFPFIADKPLTVFQAGSGLDFPVTELQAGGCDTRVWTAAQKAITDGANTAVLIYLTKSCSLSAYSSE
LSALNVTTVIYYTDDPDVPVLLPEPDTAGQFTVLFLSYDQSQRIVSDIENLATGNEYTLLFNSSTIQDSLNSAGHAIDYF
SSIGPTVEMTLKPQLSSPGGNILSTYPRSAGGYAVLSGTSMAAPFTAGVYALVKSQRPDLSIAEIISLLQSTAVPMKALD
MDIISSVTQQGSGLINAYAAVAADSQISPSQLSLLDSPKPAKQTITIKNTSKKRKTYSISHSGASYIRTFNNFTAGSDQA
FVKFTNVHEAKYATAKFSKSKVSLQPGKSAKIEVQFTAPDEPQPYSEPIYSGHIKIATDSSSYVVPYLGVPYSRSDTEYI
ARNTTTWVGNDRPYVGSDSTSPGVVNIGNYSILGSDGSVPDDINVPIVNFIIVQPSNLIRLEIVPVNTTFVPTYYGFDPS
VKFDVADVDLPLQEGFLGVPNYGIMAQWGIGQIPPGISVASLLGWPYPNTVTGFILLYPFLMHENGTGFDLTSGAFRPLL
RVLRYGANGTSADDYESWLGPIMNVKTS
>NODE_4_length_471531_cov_40.86.g349
MKTVGIIGGSTDLATVEYYKLINAHIRAKLGGFYTGEIIINSMNFERSAHFVNNNLWEEGGEYLHGKALSLERAGADFMK
TVGIIGGSTDLATVEYYKLINAHIRAKLGGFYTGEIIINSMNFERSAHFVNNNLWEEGGEYLHGKALSLERAGADFIICV
SNTWHRVSDAFMKDVKIPLYHIADPTAQAILDLKLHTVALLGTKATMSSDYLPNQFSSRFGINIIVPTDEEQIYIDDVIF
NELAKSQFTEESRQGYLKIVDKLVSRGAQGVILGCTEIPLLIEQKDRPDVPMFDTLELHARGAAEKALLD
>NODE_4_length_471531_cov_40.86.g350
MWKRTVIGVSAQVWQQLLGGNVMLYYLVYIFNMAGMSGNAALTSSIIQYVIFLVTTGGVLFVIDRMGRRWLLIVAALIMW
KRTVIGVSAQVWQQLLGGNVMLYYLVYIFNMAGMSGNAALTSSIIQYVIFLVTTGGVLFVIDRMGRRWLLIVAALICGVI
HFVVGAMMAVYGHHVDSVDGNDILKWQISGPPAKAVIALCYIFVGVYGEPICC
>NODE_4_length_471531_cov_40.86.g351
MKDRMALAMITAAEKDGRLKPGGAVVEYTGGSTGVSLALICSVKKYSLHLVTSDAFAKEKLDHMRLLGANLTIIPSDNMK
DRMALAMITAAEKDGRLKPGGAVVEYTGGSTGVSLALICSVKKYSLHLVTSDAFAKEKLDHMRLLGANLTIIPSDNGKQT
EKLTKDMIREARSIAAKTGAYITAQMDNTDQLSAYTKLADEIYEQAEGRIDAFVQSVGSGAALRGISERLRQLDSNIRFV
AVEPAESAVLSGGPSGSHNIDGIGAGYVVPLXRTNKRTDEYGTQTVENRLRFITDIARAIRKRVSPHFIVASKLNSVEFQ
DAGVTAEEAQEVCICLEREGFDFVELSGGNYESFGLKWEKESTQKREGFFLKFAKIISEGLSEDSKLKLYLVGGLRTTAA
MLEVLNIVDGVSFARPAAAEPDFPLKVLKEGVTGSIKPVDGYDSIGGNFAVDLGIAKAQLTQTARGYEPIDLSDGEVVKR
FQQDIDNWWKNVVTDGDKLEYIRAPEYSGHLKLHK
>NODE_4_length_471531_cov_40.86.g352
MMSTSDMADDVELLRKHLEFEQIDLLGHSNGGTIALAYAERYPASVRNLILLTHWLEGYDDSRTWQRFLDERKGNPAFMM
STSDMADDVELLRKHLEFEQIDLLGHSNGGTIALAYAERYPASVRNLILLTHWLEGYDDSRTWQRFLDERKGNPAFSKAI
AALEIAETQKFQSQDEWFQNLRVRLSFYPANPDKDYPAFEKAMGEPSWWVYKAQGAADKIKTLDLYAGLDKVKAPEHIAD
SQVVIIPECGHFPWIEQPDQFFAAVIEFLK
>NODE_4_length_471531_cov_40.86.g353
MVFTKLIIAGSTGWVADHAIRAILASTKPKFDVTILTRADSGKGVPSRPGANLIAVDYNNHDQLVKIFTGADAILSFIMV
FTKLIIAGSTGWVADHAIRAILASTKPKFDVTILTRADSGKGVPSRPGANLIAVDYNNHDQLVKIFTGADAILSFISGPP
SKIIDKQLLKAAQKAGVRRIFPSEYTLDILHPDAATLLTEGGNWPEDSSPVLTARKFVSLAQEGGPTSFTTLIPSAFMDG
WLEGAFGSFDPKNLPYLGAAIVAVLQMDEEKTKNKRIRISEIRTTMNEITKTYEEILGTKFEKTHVSSQELLDQRNANLA
AGNPFGALLVTILVGAFNGCGAGDLADGLDFDGDGYLTLKKKTLKEMTIEALQKIGA
>NODE_4_length_471531_cov_40.86.g354
MALQNVQVRPHETADLNELETFIESLIGQTVPSTVSRVPVFSFKTSEENVKLIKDKFGNDCIIDAVNC
>NODE_4_length_471531_cov_40.86.g355
MLSPLFLFPPIGFLILLISYTARLGNILISDDRTYYNASQKQSILVETGSNGIPSAVYVGPVYFEAFNNFPGSLWSFQML
SPLFLFPPIGFLILLISYTARLGNILISDDRTYYNASQKQSILVETGSNGIPSAVYVGPVYFEAFNNFPGSLWSFQANLA
NNASWGLNNTMEVCKHVMNTLKGNLIDFEIGNEVDLYPCAVRPCGYTVYDYLQEWTTYANAISENVLKGNRYGLDEQRFF
QALVFANAELKTFTTPNAFNGGIDLTDHVKSVSLHHYAAGNQGWVRLQETFMNHTAVVANLSIYSPANDYLKTNYPNITL
LLGETNSDYTNLLMNQVEGVFGSSLWLIDYLMYGMSLNITRFNLIQGTTFGYTGWVPVPTGNMQPYVRAPLYGQIVVADV
IGHNPHVQILPIDLGPELWKFSAYGVYESSRLNKYVLINLDEWNSTTRYARPNQSVTLKFPSGVKAAKVQRLVGAGASAD
SDITWGGLSWNYTHGRLAQSGRPHNEVLRISKGMAKLTIPSTEAVVVTLDR
>NODE_4_length_471531_cov_40.86.g356
MAAMLTLAYVYEKTENPTYLLWLDSWAEWAYHDLERTKYGGMQHITYLEENDQQLWDDTLMMTVLPLAKIGLVLDRPHMA
AMLTLAYVYEKTENPTYLLWLDSWAEWAYHDLERTKYGGMQHITYLEENDQQLWDDTLMMTVLPLAKIGLVLDRPHYVKE
AKYQFLLHIQYLFDAKTGLFFHGWSFNDEEDGSYQESSATAGFAFGILKAQRKHYLKEEYRNVAFKAIQGVLSNVNSDGQ
LLNTSFGTGMGSDLEFYKKIPITPMPYGQAMAILALVELLRIFI
>NODE_4_length_471531_cov_40.86.g357
MATAAAAVAKVPSFMWLDTLDKTPLMSSTLSDIRAANKAGGNYAGQFVVYDLPDRDCAAAASNGEYSIADGGVAKYKNMA
TAAAAVAKVPSFMWLDTLDKTPLMSSTLSDIRAANKAGGNYAGQFVVYDLPDRDCAAAASNGEYSIADGGVAKYKNYIDT
IRGIVTTFSDVRILLVIGKSPKPNVL
>NODE_4_length_471531_cov_40.86.g358
MQVYWKDYTGNDESFWEHEFGKHGTCISTLEPRCYPNYQPTQEVGDYFRRAVTLFQTLPSYDWLAAAGILPSSTTTYTMQ
VYWKDYTGNDESFWEHEFGKHGTCISTLEPRCYPNYQPTQEVGDYFRRAVTLFQTLPSYDWLAAAGILPSSTTTYTLAAI
QDALTSHFGHNVIINCNKNGELDELWYQYNVRGSVQSGVFVPVDPVGAPSTCPKTGIKYLPKYSTPTSTTTSTSATSTST
TRPTIPAGVLSGKAYIYVDTASTTSPGFLISKGAWYRGGGTPATYTATPNADGTTFSLNSSKGKCAVLSDSSFSCDTSIA
AGSSFAYDGSHLTFEGSSAFYATEVPTGQAQGTVFTSPQAISLQVTWNPLS
>NODE_4_length_471531_cov_40.86.g359
MRSNLFALAFVAVGVSAAPAADTTTLTADQATTILKSLIDSLQAAGDLRASLQKATPQFTEENAASPYQALADSFISTMR
SNLFALAFVAVGVSAAPAADTTTLTADQATTILKSLIDSLQAAGDLRASLQKATPQFTEENAASPYQALADSFISTLNLL
PPSNNGDFDIGPATDAQAATICSLVPKFEAAGTHASDTLINVPGFQDDNTGPARTAALNLGFALDNLGWQLNMFHWGFIN
SGAALTCDKATQDAFYTVPNLLMNAGDAIIY
>NODE_4_length_471531_cov_40.86.g360
MAATADVQLTLDDFQRVSNKIPFIADLAPSGKYLMADLYEIGGVPSVHKLLIAAGLLDGGIPTITGKTLAENVQDWPSMA
ATADVQLTLDDFQRVSNKIPFIADLAPSGKYLMADLYEIGGVPSVHKLLIAAGLLDGGIPTITGKTLAENVQDWPSLPSD
QVIIRPLSNPIKPTGHLQILRGNIAPQGAVAKITGKEGLVFQGKAMCFDKERHLNLALERGKIPHDENLVLIVRYEGPKG
GPGMPEQLKASGAIKGAELTNIALVTDGRYSGASHGFIACFLKLFKASSATKTTWKNIKPMSEAVKWYDEFNNMRVQKII
FDASK
>NODE_4_length_471531_cov_40.86.g361
MDTDAATTISTDTSDTSIWSWLAEPFNWGDMQIDMDNEQHHDSSRPTSTMDLHQTMMDGIHQLSDAVGMAAFPDAAFPMD
TDAATTISTDTSDTSIWSWLAEPFNWGDMQIDMDNEQHHDSSRPTSTMDLHQTMMDGIHQLSDAVGMAAFPDAAFPYIQD
WGLKHVETRTASPAHLQKVPEQHLHQQPQHQQQSQPARPQMHLAPDDGIAQLSQLSMRLYPLHRTCCTLAETVESLIQSR
DFGQNQILSSLLVDDATFKLVAQCVFGPSCMRQQQRFGVVILLVILFLIVAI
>NODE_4_length_471531_cov_40.86.g362
MSSADTMGQLPQHQTAIVAQGPGRMTIQKDAPVPALAHDMVLVKTATVAINPVDVKSLDYSPAPGAIIGFDFAGTIVAMS
SADTMGQLPQHQTAIVAQGPGRMTIQKDAPVPALAHDMVLVKTATVAINPVDVKSLDYSPAPGAIIGFDFAGTIVALGAD
AVKEGRLAVGDRVAGVVYGMDRLQPDVGAFAQYVGALADLVLKLPDHISLEDAAALGLATATAAYGLFKEMELPGALDRL
SGPVSDRGDFVLVAGGSTATGTRAIELLKTAGFRPVATSSPSNFELVKKFGAEAVFDYHDPGCADAIKAYTNNELDYALD
CIAEAETTQLCYAAIGRAGGRYVAVEPFRESIAQSRINTVKASWFNVMTVWGRKVELGGEYAREASLEDREFGARSFAAV
QILLDRGFVTTHPIKLVSGGWEGVVEGVDKIRSQPPSGYKLVCQVA
>NODE_4_length_471531_cov_40.86.g363
MHVLIAGAGLGGLTLAQNLRKRGISYEIFERDEHKDARFQGWAIALHTAKGDILVGADGVKSVVRQQLLQKSHDEVLKMH
VLIAGAGLGGLTLAQNLRKRGISYEIFERDEHKDARFQGWAIALHTAKGDILVGADGVKSVVRQQLLQKSHDEVLKIIPL
AAIVGELKLSGEAFKRQLQLSHGSYSLIDSEKGYLTFCSLHDVAPDGKSARYYWIMSRSDPTIADPDHWLHKATQQEKLD
HAREVMSNREPKFREIFDLTPVEGVKKETHIWRDLELSSLPAGRVVLVGDAAHVMTPFRGEGGYNTFIDAMALAKILDRL
DKEDKTHDIESIKTSVNEYNAEMLERGVKSVQLSREWVDGSKVNSKKPLLAPMKVIPFSEVPLEVAA
>NODE_4_length_471531_cov_40.86.g364
MPKEEKMKLSYLENPCRRGYEASGMSMREGDAMPDSKEAYYLGREDPVVEFSGFYGPNVWPNLPEEDFRGPVWEYYQKMP
KEEKMKLSYLENPCRRGYEASGMSMREGDAMPDSKEAYYLGREDPVVEFSGFYGPNVWPNLPEEDFRGPVWEYYQKTSQL
GKTIWEVLLQGLGYSTDLMEAFAKRPLVQMKLIRYPSPSVTLPGQFGVGAHNDFGGVTVLLQQAGKDGLEVWLEKQQKWL
SVPAIEDVYVINCGDMIMKWSGGRYKSVRHRVINKTEGERLSCATFWHGDVFATNPLNPEDPNKETVGQLLVKRFRHQMS
IHKEGLAQVGEL
>NODE_4_length_471531_cov_40.86.g365
MSGDYSATRKSENVDTSTTASQEDSSLAPEQPEKLVGTSDVAAVSNNEPTADEYPHGLRLITLVLAINLAMFLASLDQMS
GDYSATRKSENVDTSTTASQEDSSLAPEQPEKLVGTSDVAAVSNNEPTADEYPHGLRLITLVLAINLAMFLASLDQTILG
TAIPKITDEFHGLSQVSWYGSAYFMCLGGFQSTWGKVYKYFPLKISFAIAVFVFELGSLICGVARNSNTFIVGRAIAGIG
GAGITSGSTVILAFSAEPAKRPTLMSTMGVTYCIAFILGPLIGGAFSEKVTWRWCFYINLPIGGLAMALFFLFFRTPSVS
TTQDATLKEKLLHMDPVGTVLAMGGIISFILALQYAGVSHAWNSSVVIGLLVGFVLIMVTLAAWEYFQGDYAMLPYRLFK
RRVMWAGGVFQFFFVGCYFLLLFYLPIYFQSIKGVSAIQSGVDNLPLVLSACLFIILGGAAVEKTHMATPYMTAGAAVAA
VATGLLYTLDVDTSSGKWIGYQVLVGAGLAFPFQNALNILQAEVDADDMSPATSSLYFFQILGGAFSISAAQAAFNNRLL
HSLTINAPGVSPLLVLATGASDLRSVFSADELPGVILSYMDGRKAAFAVSVGLVGTAFLVSFIVPWKKINLKPGEAVAMA
>NODE_4_length_471531_cov_40.86.g366
MGSQNLEPIAIVGSACRFPGGVNSPSALWKLLEDPKDVCTDIPSDRFDTTGFYHPDGKHHGATNVRKSYLLQEDLRLFMG
SQNLEPIAIVGSACRFPGGVNSPSALWKLLEDPKDVCTDIPSDRFDTTGFYHPDGKHHGATNVRKSYLLQEDLRLFDTAF
FNISPNEADSMDPQQRILLETVYEALEAGGHTMESLRGSDTAVFTGTMGVDYNDTGIRDLNTVPTYFATGVNRAIISNRV
SYFFDWHGPSMTIDTACSSSLIAVHQAVKALRTGESRVALACGTQVILNPEMYVIESKLKMLSPTGRSRMWDADADGYAR
GEGMAAIVLKRLSDAIADGDHIECLIRHTGSNQDGYSNGITVPSTEAQAALIRQTYAQAGLDPERCAEDSPQFFEAHGTG
TKAGDPKEAAAIYQSFGRHKSAGDTPLYVGSIKTVIGHLEGSAGLAGLLKASGSIQNGVIAPNLLFQRLNPDIEPFYKGL
KVPTEVIPWPQLPAGVPRRASVNSFGFGGSNAHAILEEYRGPSGQSEGTSGSQDGAIFTPFVFSAFSESSLVAQLRATAD
YLRTQQEKVNAKDLAWTLQSRRSQFPTKLALSALKIEELVSKIDAKLAPLAQNPNIAIGTKASSKAASAGPKILGVFTGQ
GAQWASMGAELIRSSAFVAKRIDELEQSLAALPVSDRPQWSLKAEIMASSDTSRIGEAALSQPLCTAIQVVLVDLLQSAG
ISFSAVVGHSSGEIAAAYAAGFFSAVDAVRIAYYRGLHARLAGNASTGQSGAMIAVGTSWEDAQDLINLRAFKGRLAVAA
HNSAASVTLSGDADAVEHAKRVFDDEKKFARVLKVDTAYHSHHMLPCGDPYISSLQSCGIQINKTRKDNSCAWFSSVTPS
SQGMEPIDALKDTYWRDNMTNAVLFADAVKNAVASDEQLSLVLEVGPHPALKGPATQNIADVRPSPIPYSGVLSRGANDV
NAFSDALGFVWTHFGSQHVDFQSYTKLVSDGEHQPKLVVGLPSYQWNHARLYWNESRRSKRLRGRKQATHEILGTILPES
TPQDLRWSNILKVSEMPWMEGHQLQGQTVFPAAGYIAMALEASKFLASDKEVKVFEVNDLAIPRAVTFEEGDTSGVETLV
TLTDIRQQQNQYLTANFSCYSLPVLSSGSEQEMELIATATVKIILGTPSVDSLMAPQAEDYNLFPIDADRFYSTLEGLGY
GYSGPFKTFSSMQRRLDYATGQVATYVYSEEDTSPYLFHPSTLDVAFHAAMLAYSSPGDERLWSLHVPTGIRSVRVNPAL
CSLLPATGTRLPVRASIDGTSTSFSGYVDLLSEDGEYSAVQIEDLSIKTFAPATQADDRVLFTHTKLDIAGPDGAAVAEG
VRPTALEKELAHACERMAYYYVRKWNSELSDDEWANGQPHYKYLHDWVKRTLDLAKKGQHPTLQRKWANDTAEEINALMD
QYPDNLDVKMIRTVGEKIPPAVRNETTILEHLLQDNMLDDFYKLGSGFQRYNQFLASMMKQITHRYPHTKILEIGAGTGG
ATKYVLKAMGDKMASYTYTDISVGFFAKAAEIFKEYSDKMTFKVLDVEKSPSAQGYEQHSYDIVIASNVLHATESLHTTL
VNTRKLLKPGGYLLLLEITNNNPIRTGLIWGTFAGWWLGVEDGRRWAPTISPGQWHSALRKAGFAGVDAVTPEMTRLQTA
RLAEELADNLRRFCGELTILDSLPTDEESLDLAPQSTFINLVDIDSPIFKDITSEDMGGLQRMFELAKHVLWITSGALIE
EPYHMSSITFSRVVRRESGHINLAHLDVSDLQQSDVPKAISKHLLQLVALDEWETPAIGADGQEDQQRILWSKESEAFLE
NGTLLLPRLVNNVEQNARLNSARRTIYKEVPIRSPTVTLIPPSATSPPSLAEPTSLVPRRSDNLLWVDSSSLMALNVHSD
SYLFLAVSKEDATGRPLLLLSTTNSVAMSPVATLEAPLDAKAYAKNPSESSSRLLVTAASEILASSLIDRLSPGSSVLVH
CSNKDRFLAAALSRRASPAAVTFTFTFDTDDKSGTESSAWVPLSGRASNYGIRKAMPSAKPTHFLDLTAGTGLGLRISQL
LPSTCHRIEISSLVRNESTVASSCDPDTLANRLRETCLGDELTSALASEQGELKDLVITADHLDTSATYHATSAVYWPST
GLVKVGVSSIDSTGLFSRDKTYLLVGLTGKIGQSIAKWLVANGAGCVCLMSRNPNIEPAWIESFQGTGGDVKIYSMDSTD
ITSVETVMNEIRATCPPIGGVAHGSMVLHDSLFSKMTIEDMQTVLAPKIDGAIYLDQLFYDDDLDFFVLFSSAACVVGNL
GQANYAAANGYLNSLSRQRRRRGVAGSTFDIGQVAGVGYIESAGQIVMDQLSALGLQRLSEADLQQVFAETIRAGRPDPQ
DAETTPFAVVTSGIRNFSEDENIKGPWFTNPFFSHCVIDAKVAELESDSSDKKSNIPAARQLVKATSREQALDILKECFA
TRLRVILQLGSQDIDYDAPLVELGIDSLVAVEVRSWFLKEVRVDIPVLKVVGGASLAELCDRAVDKLPEELLVSVGKQGE
SQPPASSTQSQPVAPKPKPLPVPSFVVDSNGPPSEVSVSPAGTPLLSAGPASSSATEASTRSGSPSEATRLSQKVSSKLQ
SYFPPPPEPAVERKRPAKRFIKSVPISLGQSRFWFLQQLLDDQRTHNVAYYYHIKGNLDVGDMERAVRLVASRHEALRTC
FVQDETDASQAYQKVLPSSPVRLICKKIHSEDDVASEYQRLRAHDLDMASGELLKLVLLTLSPSSHFLLMYHHHIIMDGI
SLQVFLSDLEKAYKGESLGPAPKQYPDFSKAQRQAFENGEMKKELAFWRRIFPDGEQPPVLPLLPMARTNARVPMAKFDT
HQVQARVDAALAAKVRTVAKQQRSTPFHLYLAAFKALLFCFTDADELTIGVADGARHDSSLMGSIGFFLNLLTLRFRRQD
NQPFTEAIAEARKISHAALENSRVPFDVLLSELNVARSSTHSPFFQAFIDYRQGHQEEQNWGNCQMRMSEEVHTGKTAYD
ITVDVTETDAAAFIFFRGQKSIYDQEATQLLCDTYVHFLEVLTSEPSLAMSAIPRFSEKQLAEAVQVGRGPKLVSDWPET
LPLRIDQVARENPDKVALMDGTGTPKGIMVTHEGLRNEIEGYTKTWKLGPERVLQQSAFTFNHSSDQICTGLVNGGMVYV
VPWDKRGNALEITKIIQEQGITYTKATPSEYSLWMLYGRESLRLATSWRCAFGGGESLTTTVTQQFADLDLPQLHFFNSY
GPTEISISSTKMEIPYRDREALERVGRIPCGYSLPGYYMYAVDEELRPLPAGMPGQLCIGGTGVSLGYLKNQELTDKHFL
PNPFATEEDIANGWTRMYLTGDIGHMNQDGTMVFHSRMAGDTQVKIRGLRIELSDIESNIVAASQGALREAVVTLREGDP
EFLVAHVVFVPECTIADKETFLQQLLHNLPVPQYMIPVVAIPIDELPLTNHSKVDRKAVKSLPLPQRVGRPDASDDAELT
ETMIQLKGLWRGVLGKAIDQLGFDITPSTSFFLVGGNSLLIIRLQSEIRKRFRAAVPLVDLLGANTLGEMAQKVEETISV
KTIDWEYDTRPPTVSASAIASAIASVPIDRARKGSTIVITGATGFLSKHLLPMLDARTDVDVIHCLAVRDIERAYSSPKV
IHHSGDLSSPLLGLSKEEFNELSGTADAILHMGAARSFWDSYHVLRPINVAPTSDLVKLAAPRRVPIHYISTASLFGGTT
AALDGSAVSAAAHPPPTDGSSGYAATRWASERILERSAADLGVPSSIYRLCPATMRQDASQALLDEFTHYGSIIRATPDL
SGWSGRLDMLPAVLTAQWLCEALLNNEERSGTVQFRNYESLLTVTGAELVACFNQEQSDSGNLEKIPLLKWIVGMIWGLV
KLWGQRGELIKVAGTDFEDNEWGFGQVAALFTWLPIPVEISYKLNDWMKERSSTWYRFQASIAPYGESKNGEKQGEHIAM
APATTATKGGVFTQAHSQDSGDGSV
>NODE_4_length_471531_cov_40.86.g367
MRLLNFLTILTAAAGGFAVEASLLRRDDASATNDTSSAPIPNRYIVEFAESKKVKLTAPVASSQTFGPGAASANFSVHMR
LLNFLTILTAAAGGFAVEASLLRRDDASATNDTSSAPIPNRYIVEFAESKKVKLTAPVASSQTFGPGAASANFSVHHMTG
VDKLHEAGILGKGAKVAVVDTGVWYPHHALGGGFGPGFKVAGGYDLVGTWWGYNTSDKSPKPDPLDGLGHGTHVSGIIAG
QADSYVGVAPEASLYVYKVFGDYADYTDTDTLIDAFLMAYSDGADIITSSVGGQSGFSDDPWAVTASRLAEKGVVVTIAN
GNDGTSGPFSESNGSNGEFVLAVASVNSDVTAEAAFEATFESHTSKKITVSYQASIFWDSAAYDGWPIVPFNTDPSAPTD
ACHAFNSGWNLNYTNSIVLVSDGACNWQTKLSVLNALHNYTLPILIYTSQYPVSAFFNGSGDSTVGYIPLDAGENLMQAL
RTGVKVTANFKNTVENLKFLPSPAFYGGGMPSYYSSVGPTNDLALKPDVAAPGGDIFSTYLDDGWAILSGTSMATPYIAG
VAALYIGKYGGRHVHGPGFAKDLSMRIIASGKSLDWLSDPLNPGASDIRAPVFQVGTGLVNASKVLNSQTSLSFSKFMLN
DTHNFERYHSVDITNNSPRPITYTFSVEASGAIDTMVSNQDPSGKPVVGVYTQVFAAPYAAVPSVTLPHGTFTVKPGQTK
TANINFMYPSGLNATNLPLYSGKIIITGSNGESLAVPYMGVGADIHKDLDSVFYYGSGLPGITSGSRGTPIGDAPSWSFN
VNPFVKSYPTLRLAFNFDTTEFRWDIFESTWREKDWTYPPVVGKKGYVGAASLWLNGIPLLIPNTSDVSATPFTDIPRSI
SGSYAWLWFGQLANGSQMTPGTYWMRLAALRPFSTNPQNSDNWDIFTTPQFQVTPLPT
>NODE_4_length_471531_cov_40.86.g368
MTVDGTMDSKKEISMVEDADPNGESIPPLDEAEFKKILRRIDLRLIPLLSVLYLLSFLDRGNVGNANVAGLSKDLHLTMT
VDGTMDSKKEISMVEDADPNGESIPPLDEAEFKKILRRIDLRLIPLLSVLYLLSFLDRGNVGNANVAGLSKDLHLTGTQY
NIALTMFFIPYGLFEVPSNILLKILKPRVWIPIIMLSWGTIMTLMGIVQSYSGLVVARVFLGIAELRMGYFYGAGALSGA
FSGLLAFAIEKMDGVGGLAGWRWIFIIEGLITVQLLTIPVYIAAVIATVTSAYFSDRLKTRSPFIIIPQLFGALGLVIVM
AIPKEKYPGAVYGALFIVAIGLYTTITGVVSWNANNLAGTWKRNIGLGLQISIGNLGGAVGTNIYLRQQAPNYWLGFGFS
LGILLVASSAARAKLLRRMADQYQWSDEEYEMAKYLVDDVSPYTLHTTMFRQTLQEQASDEQQQYWLPKHGRWEVIGAYA
QTEMGHGSNVRGIETEARWDPATKSFHLHSPTLTASKWWNGSLGRTATHAIVVAQLLIPKKTAAKDPVEYDRLGPHHFVV
QVRDKVTHQPLDGIVVGDIGPKYGYAPMDNAFMLFKHHRIPHDAMLNRYAKLDPETGVYTKPDAPNVVYGSLTEARSRIV
NHARLVLARAVTVAVRYTTIRRQFKDKDDHSEAPETSVIDYSTVQIRILPLLATVFALHFTGQVMKETFLSNRKRIAQND
FSGMAELHSLSSGLKSLCTDLAANAEKLLEKYQLPHNGTGFNILEDHSALTDAFEHRAARMNFGQETINVLWDLYTLFAL
FTMQNNALEFIQTETVSLDQLSAVRDRIFELMRRIRPHAVRLVDVWALPDYLLDSSLGRYDGRVYEDMFHRAHDLNPLNR
ITVNPDYKNPELVLGSGDGNAILAKL
>NODE_4_length_471531_cov_40.86.g369
MESILLKQFEYTFEDPSLVDNRCFVNGQWITAASKKSFPVHDPVDDAVVCLVPDLSVAEVRDAIKAAEDAFQIFRKVPME
SILLKQFEYTFEDPSLVDNRCFVNGQWITAASKKSFPVHDPVDDAVVCLVPDLSVAEVRDAIKAAEDAFQIFRKVPHRER
RFMLRRWGDLIKAARNDLAALCTIELGKPFSESLGTVAYGIDYLDWFESECERIYGETIPAYRRGTRIMTVREPQGVVAA
ITPWNSPVAMITRKAGAAIAAGNTVVLKPAPETPLCAIAMAKLFERAGFPAGVLSVITCSPESTPTIGEELCNNKLVKHL
SFTGSTAVGKILNTQCARHIKKTSLELGGNAPFIVFEDANIDSAVDGMILSKFRSSGQTCTRVAETIRPSASVWDPKSNF
GPLYAGKGVEKVQRHVDDAVSQGAKVILGGKADHNYGPNFYPPTIITGSKSDMLFCQEETFGPKHFKLAW
>NODE_4_length_471531_cov_40.86.g370
MTSLSYDVIVVGGGNAALVAALSAHEAGARTAILEAAPKAYRGGNSRFASAAFRIVHNGMEDIEPLIHPDWKYLAKRAMT
SLSYDVIVVGGGNAALVAALSAHEAGARTAILEAAPKAYRGGNSRFASAAFRIVHNGMEDIEPLIHPDWKYLAKRARLVP
FTKERYANEMLETSRGHCDKEAMHVMFDHSYDTVKWMRDQGVRWKLALSKFFSEDQITQDVVDINPGLCLIADNEGIGLT
DNLWAAVEKSSIDAHYSSPAYDLITNGDNILGVRARQKDGFVDFKGQVILACGGFEASPRLRRQYLGQGWDLAKVRGCRY
NTGTMIENAISHGAQATGHWGGCHAVPVDHNAPAVGDLRLTDKTSRYSYPFAIMVNKDGQRFVNEGENTFELTYAAIGEQ
IAKQKEAVAFQIFDQKVLKTLEPRYSTATPVVDDTLEGLAQKLGLNVKQFVDTVREFNAAVPKTGQFDPFHLDGLSTGTK
LAIPKTNWAQAIDQGPFVAYAVTCGITFTYGGLKTDPYAHVLNNEGEKMPGLWAVGEISGGFFAFNYPGAAGLVKGAVFG
RLAGQAAARRAKDQNRA
>NODE_4_length_471531_cov_40.86.g371
MQQKPPPFSLCDGKHKPAGLLPTDGYTLALQQNDFARGSPKVTLHGLWPGSQGGSGEKNQPYGCQHGEEFDESYLTIFMQ
QKPPPFSLCDGKHKPAGLLPTDGYTLALQQNDFARGSPKVTLHGLWPGSQGGSGEKNQPYGCQHGEEFDESYLTIFGSLL
HYYWPTDAKYNNTMQCFILSEWMKHGTCAVIPGADGSAFRMPQEAYYRTAFVLTNEYNANPALQKRLQDMEPIISASCVQ
CAYLATIGWTDNTVNSVPRMSRECIDQCFACSDSWANCPPANLDSTVLLDPTNAPMPIQNYSIPNVGFGMPELSSDIISP
WKGTWRSFGAEQHGSGKFEFAQTFTEDTLTVTTDSPYPQMCAYEPRSDREIVLKNCGTNHHLEDCLIKRLPDISGLEVAF
FACNHTGVPAPVDFYAAMDTPNCGNFLMFRCKSSLAPGCVFSPDINPAAAPLQHAPVSKASKPSPLSPYQPGIAGVPSAL
LGIWRSLQVSNHYQEGLARWNFTADGQASLEWPNYPSRGVQRYAVTHSDDGHNTIFLASTSGSITTCHFQFQYHPVYSYA
TLRCGAPNRLAPDDVEESFLPPHTQWAMGRCNPCSLHCSYSCGPENDYCGAGSCDPAKSVPSTRSPQPRDVTDLLQIRHD
WCTPDDSSCWPTKTAIQELEQELDPNEPRLGLKWTSYPQPQPAPVPTGSFNNQSFYGLGNTATGFKALYYYEDVDEMRRS
CFKASSNSTEWNNVSDMCKAALHQNEYRDWNPFIVVFPLNERHVANALNFAVRHRLCISTSGSGHEYNSRNSCPTGGILI
RTILLKDKSFISKWEEAPVLAPSGAFKFGAGAVFAEMHAFSKQYNRVIASGWCSTVGMVGFHLGGGHGPFGPSMGLGVDN
VLEIEVMQVGQDAHGQPVVHKKVASRRHNPQLFWAMRGGGGGVWGVILSMTIRAHAVPDGGLSHVLMIQNGTFCPDSSPF
GYEWLRAMWSRFSAWTLMLNSKVSTQAAFFIDTSNYKTGGLCAVTWKFNFEYFYAGGEKEPNYRLFRDRLKSVLEVTAVE
ERNFKSAYDYVLSMPADKFLLAVGNPLPAPHPPSDNATGSQNSVFVSRQAMETKFAPTMMEVLDICVASLKNPDTTSPDP
TGHRCGFHYLYTSLTGNLGSPQPGDTAISPGFRSAVMLWNARTLTTQQSMNTLYRIGPNSYFSESSYVMHNWTSRYWGQA
LYQQLLAIKKAHDPGNHLWCHHCVGDNPDDAYGDPLNNATGLV
>NODE_4_length_471531_cov_40.86.g372
MLFSSIAIVAAATAALASPVKPSAKTAALSVKRVSNVKSLKNIVQKGQARINKINGVKGIEARASGPATNEDVSYVASML
FSSIAIVAAATAALASPVKPSAKTAALSVKRVSNVKSLKNIVQKGQARINKINGVKGIEARASGPATNEDVSYVASVTIG
GQSWDLIVDTGSSNTWCGAQSSCEPSSTGKSTGGSVQVSYGSGSFSGTEYKDTVSFGGLTVTSQSIGAARSSSGFSGVDG
IIGFGPVDLTEDTVSNANTVPTFLDNLYSQGSISTEVLGVSFKPESGSDSDDTNGELTLGGTDSSKYTGSLTYFSTLKSG
SAAPYWGISIASFTYGSTTLASSATGIVDTGTTLIYIPTKAYNAFLSAAGGKTDSSSGLAVFSKAPTSNFAIKFGSTTYT
LTPSQYLVPTSQYSFYGLSSGKYYAWINDGGSSGVNTIIGQKFLENYYSVFDTTNGRIGFATAA
>NODE_4_length_471531_cov_40.86.g373
MVTSGNFDPTSVNLTDPNVDLRDIICSLQTSGNEYNGNLGARISSIFVIFVVSTAVTLFPVVARRKPTWRIPAGLYIFMV
TSGNFDPTSVNLTDPNVDLRDIICSLQTSGNEYNGNLGARISSIFVIFVVSTAVTLFPVVARRKPTWRIPAGLYIFARYV
GTGVIIATAFIHLLDPAYEEIGGASCVGLTGYWAEFPWCPALVLFGAVMTFLTELGAKCYIDEKYGVQTERDIRKMVVRQ
PDPAAHGSCGIMEPSCGQLKTNAGEKPTAVPELEDWESLEKMAYMQQIGAFLILEFGIIFHSVIIGLNLGVVGEEFNTLY
PVLVFHQSFEGLGIGARMALIPFPGKRNWLPWILCLAYGLTTPLSIAIGLGLRTTYEPNSFTANVVSGVLDSLSAGILIY
TGFSFHSLPMTAPLNDLANDASEGNGELTQAKALPVTLLSGFLGAGKTTLLQHILKSNHGLRIAVIVNDMAGINIDAALV
KETYRLKKSDEKVIALQNGCICCNLRGDLLEEILDLWKLQAFDYIIIESSGISEPEQVAETFDARLSESLVGHKQLDEYT
LETLDAIKKAGGLEKVARLDTTVTVIDAFTVIREFHTDELLSGRQDNVSAEDERTVSDLMVDQIEFADVIVVNKIDMIDA
DAKTRIFDLIKQLNHRAKVLESSHGRIDPKEIVNTKLFNLQVAQTGYGWLQDLHAMSVREMEGGNAVSLQSKTQAFSVQS
FIYTNQRPIHPRRLFAVLYNKFILQLEHPNDSDDEEDAADEEMKDEDNGDQDVDMDNQPDADLDMDGVVWDNEFPIPSNE
VILENKRKDPLLAPLLRSKGEFFLATRPHRAGNWSQAGTMLTLTGGRPWFCTLDPEEYVTGDPKIDKLVAHDIKKGGEWG
DRHQEMVFIGEKLDHNGLKQMLNECLLTDAEFETWQEIMRDDARDDDSKFEALNDAFEDGFPDWPEDDGHDHDHDHDHDD
PDHDHAGHAHSHPRATKPFKRL
>NODE_5_length_453772_cov_40.08.g374
MGFMRSVVLSALALAATCRGVIVPGAEAEPAVEKRASSYWYENIAKQGIAPFAPSGYTVYRNVKDFGAKGDGVTDDTAMG
FMRSVVLSALALAATCRGVIVPGAEAEPAVEKRASSYWYENIAKQGIAPFAPSGYTVYRNVKDFGAKGDGVTDDTAAINN
AILSGGRCGRLCKSSTLTPAIVYFPAGTYLISTPIIDQYYTNIIGDATNLPTIKATANFNGIALIDGDTYYGDNNPNDPN
WISTNVFYRQVRNFKLDMTSMPASAPKTYGIHWPTAQATSLQNIQVTMSTASGNQQVGLFVENGSAGFLTDLTFNGGLIG
AAVGNQQFTMRNLVFNNCGTAIVSGFTWEWVYQGISINNCGLGIDISSAESITLIDSSITGTPVGIRTSYSSNQTPPTSN
SLIIENLSLNNVPVAVQSTSGATLLAGGTTTIAAWGQGHQYTPNGPTSFQGTIAANARPSSLLSGSKYYTRSKPQYETLP
VSSFKSVRSAGATGNAVTDDTAALQNIINSATAAGQIVYFDAGIYRVTSTLKIPPGAKLVGEEYPIILSSGSFFNDQNNP
KPVVQVGTPGQTGQVEWSDMIVATQGTQAGAVLIEWNLATSGTPSDHDIEDANNSQITIFSGRGLYVESTAGTFWFVGTA
VEHHVLYQYQFANTQNIYAGVIQTETPYYQPNPLAPTPFTVNSAINDPNFAASCAGQSGRCAEAWGLRILGSKNVLIYAA
GLYSFFENNDGKGCNNGVEPQNCQNNIVDLEGTLTNINIYNLGTVGVVNSITENGNVLAASSANANAFADVIALFRLASG
SGGTNPPPPSSTTKGPTTMSTITTSSSPPKQTGWSSLGCYSDNVNGRTLANQVQVAGGASAMSVEACETACKAAGYTIAG
VEYSGECWCDNKFENGGGPASDGNAQCTMTCSGAPQETCGGPNRLNVYQVATATGAPPPVTTGWVSRGCYTDSVNARALI
AEGVPNGPTSMTVEACQSVCKSLGYVLAGLEFADECYCGNSLANGNTIAPDGNAGCNMNCAGNAAEICGGSNRLSLYSYG
SASV
>NODE_5_length_453772_cov_40.08.g375
MRPTNALVLGLLGLAPLAAGLPTAGSVDLERRYVGSAAALATKLVRSVIPGVEARHHTEAQIAAKEKAAAKKGGKKNQMR
PTNALVLGLLGLAPLAAGLPTAGSVDLERRYVGSAAALATKLVRSVIPGVEARHHTEAQIAAKEKAAAKKGGKKNQARGA
DEVPEDDEFGSWSDKRAPHHTEAQIAAKEAAAAKKGGKKNHARDVDEVPEDDEFGSWADKRAPHHTEAQIAAKEAAAAQK
KGGKKNHAREADEVPEDDEFGSWVTRRDPHHTEAQIAAKEKAAAKKGGNKNHAREADESSS
>NODE_5_length_453772_cov_40.08.g376
MAITKYKAAAVNSEPEWFDLQAGVQKTIDFIKEAGDKGCKLIGFPEVWLPGYPGWLWIYSYGQNLPLMQKYRENSLAVMA
ITKYKAAAVNSEPEWFDLQAGVQKTIDFIKEAGDKGCKLIGFPEVWLPGYPGWLWIYSYGQNLPLMQKYRENSLAVDSEE
FRRIRRAARDNSIFVSLGFAEIDHGTIFMSQALIDPHGNVINHRRKIKPTHYEKVLFGDGSGDTFMPVTETELGRVGHLA
CWEHGNPFLKALAVSQGEQIHVAAWPVYGNSQVLPMSDLTWGSDVATLEYAIETGSWVIAPFQRLTAEGVKKNTPPGLTP
DPDTPTIGGYARIYKPGGALAVPNPTEDFDGLLIAEIDLDAIHLVKSHADWGGHYMRPDLIRLLVDTSRKELITEIDPNG
GIKSHTTARRLGLDRPLDTPQEKTSNGISSVRGGQKNSSQDL
>NODE_5_length_453772_cov_40.08.g377
MAEIRIGEYLFRRLKQMGIETAFGVPGDYELALLNYVEPAGLNWIGTPNELVGAYAADGYARLKGAAALVTTFGPGELMA
EIRIGEYLFRRLKQMGIETAFGVPGDYELALLNYVEPAGLNWIGTPNELVGAYAADGYARLKGAAALVTTFGPGELSALC
GLGGSFCEMVPVLHIVGYPSFAAQASGQILHHTLGDKSYDHYVRMSSELSCATAVLKDPSHATAEIDRVLNAMMYHSQPG
YIGITEDVVKTLVPASALDATMIKMDLSSGTEDDRALATIMAALEVSKNPIVIVDGGAGRSSWASHAIDLVKSLKSLHFN
TVMGKGIVGEDDPLFAGCYAGVGSSPATSKAVEQSDCILWLGHMPSDFNTGMFTEDVKSSLVIDFQRFHITVGQKQFQAG
MNTVLPRLSQSIKSSSILSQRTPPTPVEYFLEVPLEVPSSIISQAWLWPRLSSFVKPGDMIVAETGTSQIGALATKTPQG
VYYWTQAVWGSIGYAIGAAVGAAIAGKELGQYRRMIVFTGEGSLQLTVQAMSILNRHGVVPYVFILNNNGYTVERYFEGW
DAAYNDVPEWDYSGLFKSFAPNLTTNTVKARSAAELDKLLSEESFQNATIPQCIDMTLDKYDAPAGLRAIFDFKKKMAGA
>NODE_5_length_453772_cov_40.08.g378
MSNNPKFSAYPGFGDHAYKLYGYSQAVRIGSRVDISGQGGWNPSSEDAVISADIKEEIDQAFRNVDLTLKNAGSKGLSMS
NNPKFSAYPGFGDHAYKLYGYSQAVRIGSRVDISGQGGWNPSSEDAVISADIKEEIDQAFRNVDLTLKNAGSKGLSQAVQ
IRSYHTNLGDEVIAHMTENFKKWIPDHKPIWTAIGVTKLGLPGMRVEIEAVAHDPQEA
>NODE_5_length_453772_cov_40.08.g379
MRLISSIATVGRTVAVFAQLAAAGKNVIDLSKQKWTLTSPNFNNISVPGKVPSHAHVDLYEANIISDPLIELNDFDLRMR
LISSIATVGRTVAVFAQLAAAGKNVIDLSKQKWTLTSPNFNNISVPGKVPSHAHVDLYEANIISDPLIELNDFDLRWIGN
NNWTYTSEIEGLYDHGANNALLHVQDLTRRRQTSDLASYLVFNGLDTYAAVEFCGEHVGNADNQFRQWVFDISDVLASCT
AAQPQLTVKFGATPNISAAIAAEPGQETWPNGINEVYEIPNRWFVRKEQSDFGWDWGPAFVPVGIWQPAYLVQLAGPSAV
YVKNSAFDLYRKGQLNNLPPDQTADWIFNASIDTVGTIPEGAQMRYTIIDSDSHDEVSCGNFSNVSNGGDVVTGITTLDA
SKYELWWPNGLGPQKLYNMSVEVTFEGKTIASVNKRMGFRTIVLNMEPISDLELSQGIINGSNFHFEINGNVFYAKGSNF
VPPDPFWPRVTVEHIHEILSDVVDANQNMLRVWSSGAYSPDFMYDLADEMGILLWCEFEFSVSLYPVAPAFLENVRQEAV
YQVRRANHHPSLALWAGGNEMEKDELPAVKSQAPSQYERYLSEYLELFLNTLLPTVYGNSHSISYMPCSTNNGYLELNFS
LPIPFVDRLYNTTPGYLYGDSDFYDYNAADAFNINKYVLGRFANEFGFHSMPSLETWREAIPEDQLHFNSTMTVLRNHHY
PPGSLTTNNTADPLRGMGEMTLGVTLWYPTPAKTDSIANFAAWCHATQVFQADFYHTKIQYYRAGSGMPQRQLGSLYWQL
NDIWQAPTWSAREYDGRWKVNFYATKDIFQPVIIAPVYNVTTGILEMYVASDLWSDVSGEASWEWLGYDGSPVGSSDASV
KSQQFTVGPVNSTVLARLNITALISSGNLPAANAVLIANITATGTPPNSQGTKTYSHSNYFTATPLSKAELVDPGLTIRQ
DGNAFTVTAEKGVSAFTWIALDPSDAGAIVTFDDNGFWLRQGQSKTVGYSVRGASAGWESRVTVQSIWNDTLSS
>NODE_5_length_453772_cov_40.08.g380
LKQAQDWKLRIHGLVEEELEFSIQDLKEKFPVVTLPVTLVCAGNRRKEQNMVVKGLGFNWGAAGVSTGLFTGVYLADILK
QAQDWKLRIHGLVEEELEFSIQDLKEKFPVVTLPVTLVCAGNRRKEQNMVVKGLGFNWGAAGVSTGLFTGVYLADILAYC
KPKNPLLSAYPSYDKPVPGRARHVIFEGADELPKGKYGTSQRLNWALDRSKSMLISWGLNGEDLSPDHGYPLRLVVPGQI
GGRMVKWLQRIEVSDLTADQARNEDKWWYDPKYIINELNVNAAVCSPAHNETLQVVSDASTAQTITVEGYAYTGGGRRIT
RVEATLDDGDTWKLCDITYPEDLYRSYPIEHHPYFGKLDLSTTDMSFSWCFWKVEIDVKSLLAIRDAGFIMVRAMDEALS
IMPRDMYWNATSMMNSWWFRVAVHGENNGQTLRFEHPTVPGNASGGWMQRMKEAGMNPKFPRLGENTPISSAIAGESSKP
HGPQADEDAKNVMINPDKVSVLVTAAELAEHADSEGFLSAHPGGEQSIRLAAGEDATEDFMAIHSMDAKKMLRDYHIDQP
LGLPVGQHVYLRIKKLDKTTGKTEIVQRAYTPYSGSTQRGFIDLLIKVYFPEFTVELKGPIGHFTYIGDSRVQWKPNNSI
RNIRRLAMIAGGSGITPMWTTLKAIADEYSACASSELVNRVEVWLVYANREEEDILIREELDQLLEDGTRACWIRVSPTA
PPFSTFYTH
>NODE_5_length_453772_cov_40.08.g381
MVNKAIVASLLIGAAMAVPYPPSATDGVRHPVPKHAYPHKKVNGGNYMPSRTTKGSTSKTSAAPSAAAAKDKDTSKRAMV
NKAIVASLLIGAAMAVPYPPSATDGVRHPVPKHAYPHKKVNGGNYMPSRTTKGSTSKTSAAPSAAAAKDKDTSKRATGET
VNNSVARFDNTNITDGVGDGVDSYTLYLGDGSTGAGWPDQSRWVSFENMFNNYKDTMFSSCANIAGQANDSGPEVGAIWD
GIQQASAATGVDHRFILAVIMQESGGCVRVQTTNFGVRNPGLMQDHNGAATCNENGDVQNPCPSATIYQMISEGTAGTND
GDGLANCINESGANDVSAFYKAARIYNSGSISSTGDLQSNIATHCYASDIANRLTGWVNAPSACTCDSNPSSCGVVLF
>NODE_5_length_453772_cov_40.08.g382
MAIGKAQPAEERVSEPQITHLPEVEDSKPVILEPYHVDLLPEYGYVSREYLIGGVAAGESYCTRLLLRCPADSNQFSGMA
IGKAQPAEERVSEPQITHLPEVEDSKPVILEPYHVDLLPEYGYVSREYLIGGVAAGESYCTRLLLRCPADSNQFSGLVVE
EPSHLWGGTSIWRHINRWLMRKGHAWLEVDSQSPSAIGKIKNLDPERYKNMHFIPGPLADEFMENIPFLTNVTRKMLEQS
YVDFKEKWWPATTQSPEILTAASYALRSGKLGITATRVILTGLSQTGGVTRRFITHSSHLRLPDGGLPFEAYIPCQSGGA
ALPDVPGAKIIELLGESEFQSVRLPCGVSGQILGVSHRRADSDSFRLYEIAGMAHRESRYPSDIDVKRWSVAELNGAKWS
TFANSFIYHAVFDAMDRWTGNDEFAPPCSSTMQTVGLSDEIVRDEHGNALGGVRTLHTDVPLSRIVAATPKGRPNWYCGS
EWAFEPELLRRLYGTVANYRQLAGLTISKQIRAGFLLPEDAEVLRRETVESVSF
>NODE_5_length_453772_cov_40.08.g383
MSFTLSTGLMASNYAGNTKKSTASGIIFAGWAAGLIAGPQFFLDSQAPIYDLAFRMLMGCYALMIIIPILQYLWYRHEMS
FTLSTGLMASNYAGNTKKSTASGIIFAGWAAGLIAGPQFFLDSQAPIYDLAFRMLMGCYALMIIIPILQYLWYRHENNRR
DQKLAREGGGADEVLRTDFSDKTDFERWQTFRYTL
>NODE_5_length_453772_cov_40.08.g384
MGVIKSLAVALAALPLSFATQTFQNSGTKAGFDYVLTENKGQVLEVSDITYKGSSALLMQQTFTPGYTGRYHSEVYHNMG
VIKSLAVALAALPLSFATQTFQNSGTKAGFDYVLTENKGQVLEVSDITYKGSSALLMQQTFTPGYTGRYHSEVYHNQGYK
RGDELFYGFMFRLSSAWEFDQQSYNIAQFIADRPGAGCEDDDWMPSSLIWIEGNQLNSRIVSGNYKQPDCSRSFTGTGNI
ATVSAGVWHKVIIQAKWASDSSGYYKMWFDGNKVYQHYNIATTTNDDYEFAFRVGLYANGWHDDNHQMVGNQGFRQIWYD
EVAVGTTFKDVDPDQYE
>NODE_5_length_453772_cov_40.08.g385
MQGAVVSITAATMSVFSSLVSPIRMFEHIRADSTSRRSTNCAKQPTTRFLGRKSSDATTNDGSAETSLTIGFLGTWSRMQ
GAVVSITAATMSVFSSLVSPIRMFEHIRADSTSRRSTNCAKQPTTRFLGRKSSDATTNDGSAETSLTIGFLGTWSRAKRE
LLRECDIWIPILVVLGLAI
>NODE_5_length_453772_cov_40.08.g386
MASALGKWADGPLELIETPSFTKRIDDHPAHYIANEMAFAHNAMLRGLNAIYLQAPYIPKADVSDFLFYVASWSSWVQMA
SALGKWADGPLELIETPSFTKRIDDHPAHYIANEMAFAHNAMLRGLNAIYLQAPYIPKADVSDFLFYVASWSSWVQHHHI
LEETRMFPGFERIPGIKAGQLSHNIEQHQLFSTGLDDLKEYATNTTEANYDGGTLRELITSFSTHMREHLADEIDTLWGL
ECCEKGQEENLLKVYKDCEAEAAQTTITVNVGTKFQQIDGFGFSQAFGRASEFQNANANTQKQALDYLFSTTTGAGFSII
RNRIGSGGSGDSIEPNNPGSPSATPNYVWDNNDSGQLWFTRQAVSYGVKTIYADAWGAPGFMKTSGSDSSPGYLCGTTGH
SCSSGDWRQAYANFLVQYVKYYAAAGYNITHLGFLNEPDFQTTYSQMQISSNAQEAISFIPILSNTVKAAGLSTQLTCCD
AVGWTTQSTYTTNLVSAGSTGYLSVITSHSYSADATSPLSQTSLPKWNTEGGPSTPFVTTWYGNGGTNEGFTWANKLAVA
MVNAQVSAYLFWEGFEIQQSQSGSHLIDALDRQTATPSGIFWAFAMCFNKMFFSITIQSAVREEINMHFQLVKFLMHFEQ
SCPVNVYRINGFITASTQVLKFLFKILVLFLKSLNSLC
>NODE_5_length_453772_cov_40.08.g387
MITVHNCLLRGINSVYLQCVNVERSPDSLLAFIKYAKAWGHILHEHHTTEEKWVFPEIEAITGEKGIMDVNVEQHHAFMI
TVHNCLLRGINSVYLQCVNVERSPDSLLAFIKYAKAWGHILHEHHTTEEKWVFPEIEAITGEKGIMDVNVEQHHAFDEGL
KQYNAHLENAETGNDTQHLQDEIFTLKAFEKYKDKTDWAKWTKETASKAIKATQTADGMAFQNSFVYKNEF
>NODE_5_length_453772_cov_40.08.g388
MVILITGSTGYLGGHLVNEALTRGHSVRAVVRTESSFKKLAEQFPQYSSKLSHVVVSDITVPEAFEGAFEGVVGVIHSMV
ILITGSTGYLGGHLVNEALTRGHSVRAVVRTESSFKKLAEQFPQYSSKLSHVVVSDITVPEAFEGAFEGVVGVIHSASPF
NLEPKNNEEDLLKPAIKGSVAMLDAALRYGKDVKRVVVTSSHASVADTSKGLRPGYVYNEKDWNPMTYEQAADQSTDGVT
AYCASKALAERAVWKWADEHKDAPFDVVTITPPWIFGPYVTELTSTAHLSESVRLIYNLLGAKEVPVFDFGGYADVREVG
AAHLLALEVPAAGGQRFWVGQSLRWQAVVDVGREEFPELRSRLPEGKPGWREDAYGVDGSKAERVLGLKYLTFKETIRDT
FAQLLSAERAEAAA
>NODE_5_length_453772_cov_40.08.g389
MPESSYRGRLTRDNAVLLIVDHQVGLYTGVRDIDTLELKHNILGLTKAAVALKVPVVVTTTTESMWGPMIPELQEVLPMP
ESSYRGRLTRDNAVLLIVDHQVGLYTGVRDIDTLELKHNILGLTKAAVALKVPVVVTTTTESMWGPMIPELQEVLPGIER
IERTTVNAWDDQRVVAAVKATGRKNLIVTGISTDVCLAFPAMAALADNYTTYAVVDASGSFTKRQSEMGVLRMTQAGVIP
VCYSNVAVEILADNVASESAEVYAALVWNCVWV
>NODE_5_length_453772_cov_40.08.g390
MHFGNHKLIGAAARIPVNKPVAVMSVSPIVLPTPKRRFDIELRVTAPVAGDNLPIIILSHGHGPSNWLSSLNSCAPLYMH
FGNHKLIGAAARIPVNKPVAVMSVSPIVLPTPKRRFDIELRVTAPVAGDNLPIIILSHGHGPSNWLSSLNSCAPLYEFWG
AHGFVVLQPTHLSSRFLGLDSAPPGQEMFWQSNAEDLVHVLDHLDDIETAVPALKGRLAKTQIAVAGYSYGAFTASMLLG
MDNTDPRGNGPPVRLFDDRIKAGVILGGTGEGGAKLKDTLKAMTPFYGPDFSRMITPALVVYGDEDTSPHLNCGAEWHAD
PYRQSPGPKDLFIVKGGKHGLGGINGWDVAETEDESPEMLGAVQRMTWAYLRSQLVEGDNAWREACEVMAGLEQLGTVES
KGS
>NODE_5_length_453772_cov_40.08.g391
MSHLKYYSYEGVGVRNREIFAYSQAVRVGDRIECAGQGGWDPKTGAYQKDLNAQIDQAFANVEIALKDAGGKGWSQVYMS
HLKYYSYEGVGVRNREIFAYSQAVRVGDRIECAGQGGWDPKTGAYQKDLNAQIDQAFANVEIALKDAGGKGWSQVYRINT
YHVPISNESLEAVTRNIRQYMPGHQPIWTAVGVARLAEDDMLIEIEVVAHDPEGAQEASKL
>NODE_5_length_453772_cov_40.08.g392
MILSQLHEEYGNLRVFNVHPGMALSKVLRPELHIYAKDTVELFGSLTIYLSGPKADFLRNRFVAANWDVTDLEKHQDEMI
LSQLHEEYGNLRVFNVHPGMALSKVLRPELHIYAKDTVELFGSLTIYLSGPKADFLRNRFVAANWDVTDLEKHQDEIVAE
GLLKNQAFKGDIGPGGHKFKS
>NODE_5_length_453772_cov_40.08.g393
MAEETKPAVPPAENPAADGEAGPSKKAAKKAEAKAKKEALKAQRAAERIAVASTSNEPEEDPAKDFYGAATPALLKSFMA
EETKPAVPPAENPAADGEAGPSKKAAKKAEAKAKKEALKAQRAAERIAVASTSNEPEEDPAKDFYGAATPALLKSFSADA
EDVTLRSISESHIGKKVIIRAWLQNTRMQGAKMAFVELREEGNWAIQGIVAATGDVKEGDSTPVISKRMVKWAGAVNPES
FVTVEAKVEKPFAPVKSCRVSDFELHISKIFVISAAPATLGMTLAAANRAVTNFSDEEVKPEEGAQEKEAEGGPPAASML
THLDNIVMHKRSPVQQAIADIRVEVKHLFRDYLRERGFKEFEPPCLIGAASEGGAGVFSMPYFNQKAYLAQSPQFYKQFE
IAGGRKRVFSIGPVFRAENSNTPRHMTEFTGLDLEMEIRKDYHEVLSVLEGVLLHIFRGIEKNCAAEIEVVRSVYPSPEI
LLPEPGKELRLTFAEAQKLLREEGPEEFRNVRDDEDMSTPQEKALGALIREKYKTDFFAVDKFPESARPFYAKVDPASDP
KEPVTNAFDMFLRGQEILSGGERIADPDELEARIRYKGVDPTSAGIKEYIGVFREAGVPPHGGGGIGLDRVVAWYLALPS
VHLAAYYPRTPKRLLP
>NODE_5_length_453772_cov_40.08.g394
MQVPLIRLQCGVNSYEWGKKGSESAAARFAAATPSDNLSIQADKPYAELWMGTHPSNPSKDLTTGRTLLDLCAENQLLMQ
VPLIRLQCGVNSYEWGKKGSESAAARFAAATPSDNLSIQADKPYAELWMGTHPSNPSKDLTTGRTLLDLCAENQLLLSES
VASKYGSKLPFLFKVLSINKALSIQAHPNKKLAEQLHARDSKNYPDDNHKPEMAIAITPFEGLCGFRPLGEIAHFLETVK
PLRTLVGESEASQFVQAAKQEGGDEAAKKKALQTAFGGLMSSSPEDVDRETASLVALAESEGADFAAGGVSSTKGAVLAE
LVTRLNGQFGSDIGIFVLFFLNFVTLQPGEALFLVADDIHAYVSGDIVECMAASDNVVRAGLTPKFKDVSTLVDMLTYNY
APIDEQKMTPTEYPYATLNRDAYSSGSSVMLYDPPIEEFSVVRSVLRGQGAKATFDPLEGPSIVICTGGKGTIAVGPTKQ
EIQEGYVFFVGSTAELVLESAVGKDEEFTTFKAFCEIDTSGK
>NODE_5_length_453772_cov_40.08.g395
MLTGAVMRHPKRQSWSCALFCVFFLFFFNILTSPAFALPATPSTASITASLTSSTSSPQTPQLAPSRNRKRASSAASAML
TGAVMRHPKRQSWSCALFCVFFLFFFNILTSPAFALPATPSTASITASLTSSTSSPQTPQLAPSRNRKRASSAASASAPS
PGLGSETPQATEGAPAPAPGESPATSIATAPDERIPQHFVQIEQLEDAGVKAAASLPSPPPYKPIVTPPPDQDSKLAKMG
YSMTTFYTCDTIGGQEHCGWHVPVLKADAPTTRTDVRVVLAVVSCLAGILAWGLV
>NODE_5_length_453772_cov_40.08.g396
MKLFTLSLHLLALEVHLASAFPKPQNPSKGELYFLQDNPTGSSVVSLSIGRDGKLSEPRHTSTGGKGFGIAGANGQLVMK
LFTLSLHLLALEVHLASAFPKPQNPSKGELYFLQDNPTGSSVVSLSIGRDGKLSEPRHTSTGGKGFGIAGANGQLVPAGL
HSQDALAIDYPWLLTLNSGSNTVSLFEIPENDPSRPVLAGKPVSTGGEYPNTVALSAKHRLACVANSGAVPGVQCYSISK
QGRLEPLGKLKPLKVNEPTPPPAAAGTVSDILFNPSQTAIFVTVKGDGSNNNTTPGYIYVYPLINGVPSDHPIISRPSQL
HADFALTFISDRRAVIADTTFGAAFLDITPDYKVSVSRVIDVAGQMATCWIKYVPAYDLVFLGDGGVADITVLDATRENI
KYTIPLPATSGGSFDFAFVGNFLYTRKGNSAVSVLDLSGSDKRIPKLVELYNTSSLGAAADFNGMAVLTY
>NODE_5_length_453772_cov_40.08.g397
MPRVIDLNQDQYYDDEDDEDEDDDEDLDDYEEYDNDSSSVPNSPPYGIRRVEDILEEMDEYTDEEEDDEDLERELQLLMP
RVIDLNQDQYYDDEDDEDEDDDEDLDDYEEYDNDSSSVPNSPPYGIRRVEDILEEMDEYTDEEEDDEDLERELQLLREEA
GTDINSLQADNSNSSQYEEGDDETDDQHDPFDLDIGRCLDPLRKVPGPSSRATPSSAAPAAKDYTNVPVEILITVFQTAF
PELNADIRDILNRTNKDLRKAYLSLSMLCEPLCTFDQMMDDSYFHLAPFARRDGRSVAKPVEQGKLPPFDTLKGITKKPI
IEEVDDSEDSTTNGVPIPAPKSRQSWFMKGDKSPDSEFDDAKAIEDSTSDSESDSESASESDSSSDSSDASLESESSGGE
EDGQISNHPGITVVNDESSDVSSDESSDDDSDSSSIDAGQNAQTSPKDQVESSSNVSSSESSESDSSESESEFESESESE
SESEVEEISSKQPVLVPAQQRYATIALQPQVKTSAKEQVTSLTRTQKRNARRRRLKASKELDPGSPELANSTREDAVSED
FLARKKALLAAILDESHEGDDAHNEAGMEDAPSLVVAPEEDLRETKTNAPNADEAEVSDPKDEPAKRHARVDMGAGRRLV
FGALGLKAPANKADEQKIRDSLMKDVRPLVNPRVQNTGADDANNQPQDNSDNEDPDAWREKIIYKAVECCHENMTLSEPP
FPFVQRWDPQQHYGAMKKRKRASENYQADTSYDDSTYYYDDEAEEEYVAETRKKSKKKKRKSVSLQHGSVNQDEQDVVLD
YDEAPAKSSQFTDVDDLPSLPKDVKALPLLEPASAKPGMVITWNQLVMSKATNWQPEMLPITGLIVPGGENGAVNVILAR
RDREDNEKTYDEITGERIYGKFEIPDDLEEGDEEEDTGFRSLQWAEMIEPRLLQQAPADEVTQTSADAVAAAVEEEMPSA
HDKVSEFQSGQDSLESEFSTGQVRAAIEDDLMHDSLGTQTHLETASIQSGQRLPRLDLSMSEVQISTASNSFEHIGHHHP
KVVDAQSENVLTAAANPQIAYSPKLNRWVERGDETAADQEAELGPSLADAVAEDVSNSDTLASKRTDSSEDNGRGEERRE
EDGRNLTDGGDGASIESNSNLVIASSQGRARNDYSRNITTTTRNHTDRESFEVSKHTV
>NODE_5_length_453772_cov_40.08.g398
MQPQDIRLRLVIRRHGLPEVKLLWPCSCSEDLTVARVLEQVNEVVPLESGEWGLEDYAVELADEKGETFECLHFQQVGMQ
PQDIRLRLVIRRHGLPEVKLLWPCSCSEDLTVARVLEQVNEVVPLESGEWGLEDYAVELADEKGETFECLHFQQVGRILK
DEDQVL
>NODE_5_length_453772_cov_40.08.g399
MPSALETQALPSFYSPRTAAVDTPQSRDGQPIDHLSLSSSRVDSPKTQPPPPSLLSPAFTPPATPGNQTPTTAGLRGIMP
SALETQALPSFYSPRTAAVDTPQSRDGQPIDHLSLSSSRVDSPKTQPPPPSLLSPAFTPPATPGNQTPTTAGLRGIPVDS
SIATGGCGSKKPRLLETLPEVQCVVRARIPTVNGTEMFLHLYTNNVDNKEHLAIVFGNHIRSESLDAPREGETELDRMIR
GAYTGRLYPGRTTSGMGGPSSETESQGEKMPNTDIPLVRIHSECYTGETAWSARCDCGEQLDEAARLMALPGNKAGGIII
YLRQEGRGIGLGEKLKAYNLQDLGSDTVEANLLLRHPADARSYGLATAMLRDLGQKEVRLLTNNPDKIRAVEGPNREVVV
KERVAMVPLSWKGKGGFRSQEVEGYLKTKIEKMGHMLDMGGLSQ
>NODE_5_length_453772_cov_40.08.g400
MFTTIAALLAASAASVSAVAVPRGNSGSASVTPHEQYSSSVGVLGCLINTNRVAYWPMGVGCDNICVKVTNGDRSLNLMF
TTIAALLAASAASVSAVAVPRGNSGSASVTPHEQYSSSVGVLGCLINTNRVAYWPMGVGCDNICVKVTNGDRSLNLLKID
QSGGAYDISYDAWNYLGFGEGAEQDPHMGGGIAMNYEFVDASECADLMHGGKLPLSASNSMNYVASCMSEPNSWVNKNHQ
LINIADPLCKWGYDETCSLDLAKSNQPSCPHTLGAQVAYSGKGVTNIAYGTGKAEAAA
>NODE_5_length_453772_cov_40.08.g401
MTQNTFKQWVLRDANGLESLHLSSATIPSTIGDYDVLVNLHFASLNYRDILIAQGKNPFPLKKDVVPVSDGAGIVVSVMT
QNTFKQWVLRDANGLESLHLSSATIPSTIGDYDVLVNLHFASLNYRDILIAQGKNPFPLKKDVVPVSDGAGIVVSVGPKV
TAFRAGDRVAPTFMRDHIAGPITPAAVLSSLGAVVDGTLREYGVYPEHSLVRIADNLSLLEASSLPCAGVTAWTSLYGDR
YLQPGDVVLTQGTSGLAVAAGATVIATTSSAEKIQLLKGLGATHVLNYSEDKNWGETAKSLTRDGAGVDIVVEVGGASSV
RQSLKAVRMGGIISLVGHLDSSEPLDPPFNPVEVLASQATIRAIGAGNRQDFVALMRAIDANQIKPVIDKKVFNMDEARE
AYQHMLDRKHLGKVVIDLRGSQKLTD
>NODE_5_length_453772_cov_40.08.g402
MAGLTEEQINALIVIERTCSTVSLVACAFTILTFCCSKYFSKSINRLIFYASFGNILTNIGTMMGRSFIDEPDSAGCQMA
GLTEEQINALIVIERTCSTVSLVACAFTILTFCCSKYFSKSINRLIFYASFGNILTNIGTMMGRSFIDEPDSAGCQAQAF
LIQTFLGGGVDGNLYWKDDYPCVPLPCSDANFVAQEQQYLDFNAPKLSTFELFPDRSYLNLRSHTIYLVQLRTRVLRLIR
SNSQEANIWDPGSALLDIIQRLEIWQCQERCRFHADEISRLVRVGFGYGVRVFDDLHSLMATFESTKIQIIHTATATSNA
IDHKALLPLLEKFDFNNVVAEWQAYPSPVSMDSEQAEVTGPEDTGFLSSLAPFRLAKEEIRAQTKQRRGSSPAANDHPVS
PSTVRPPPIISMPQKGALGGVGGGIGNGGVLETTDFSLDRIQLASTTHPTPAGVNDQDVAAQIRGGVPKDMVDLSDLAED
YIRMAGEMANYISWDISEPPSWLDFDISSSNI
>NODE_5_length_453772_cov_40.08.g403
MGSQKDTRPNFLVIVADDLGFSDLGCYGSEITTPHIDSLASQQGSLRFTQFHTITLLDLDSYTSLYAAHLLTRANQAMMG
SQKDTRPNFLVIVADDLGFSDLGCYGSEITTPHIDSLASQQGSLRFTQFHTITLLDLDSYTSLYAAHLLTRANQAMKKQH
LPIKRGFKKSLALLPGCANHYAYEPEYQDPTSEPGRFFETATRALHAEDDRYLNEKELGEDWYSSDGYASRMISYLENRT
DEERQQPFFAYLPFSAPHWPLQAPKEVCDKYKGQYADGPEALRQKRLERLKSLGLVSQDAVAHPVVTTGPEVKNWESLNE
ETRAASARAMEVYAGMVDRMDWNIGRVLDYLRKADEFDNTFILFMSDNGAEGASYEASPLVGDSIMAHVNKYYNNSLNNI
GRGDSFVWYGPLWAQAATAPSRLYKMFSTEGGCRVPLVVKPHSGINNRRGSDGSGVITDAFCTVMDIVPTVLDLAGLKHP
GTEYNGRKVASLRGQSWRSYLESISGWSRKSPIHEADYVAGFEIAGSGALRRGNWKITFVPAPKGPQRWELFNLDADPGE
TNDLSKEEPKRLKEMLILWEEYRKEVGVVGLAGEYPKAVQGAQQTTLKDEMEDPYAWIKYIGRPEITPKELAEIVPTA
>NODE_5_length_453772_cov_40.08.g404
MAGDTGSVDLSVGHRLKQFNSTILFIMLYMCSCAFNFGYDVGNFGGVQGMQSFGKRFGQCDPTTGTCKLPPWLSSLMTMA
GDTGSVDLSVGHRLKQFNSTILFIMLYMCSCAFNFGYDVGNFGGVQGMQSFGKRFGQCDPTTGTCKLPPWLSSLMTSLPF
LGKALGAIACGPIAERYGRKMCVLVLACLSFIGVLLQTTARSSAQFTVGRFISFGMTGMTIVVVPIYLAETSPKVLRGMM
TSTLQLMIVFGQLIASLVTFGTQHVSGDKGWQIPVGLQFIAPAFIVALLPLVPESPRWLLTRNRTEEAKVSLRRLYKNHT
EAEIEQEIDILRHAHSTEEKGPWSEVFNKENRKRTMVAVIAMFGQQITGQAFSSQYSVVFYQSQGYKSQAFLFNILSNVT
GLVCLIATWFMIDQIGRRPMLMIGGSGMAIFLFIVGGVGLEKHPNDSERGALVASFILFTCSYNLSWAPVSYVVVSEAAS
TRVKEKTNLFASVISIITTFVTSFTIPYLLNAPYAALGAKVGFIYGSINWVMVGVAYFFIPEMKGRSLEEVDELFASGES
LRNFSKAKVTPTATYIEDTSRKEPGSGEA
>NODE_5_length_453772_cov_40.08.g405
MAVLSRVFLAAAAAALGASALGAPDVTLTFDDIAVSNEESCGRSQLSQEDPYHGIIITGTEYNLVINSTKTAACPNSEMA
VLSRVFLAAAAAALGASALGAPDVTLTFDDIAVSNEESCGRSQLSQEDPYHGIIITGTEYNLVINSTKTAACPNSEPFTY
FAEWASSGSNVLLNLADGIRFHAPEEKKLSSGFFHAGFVYGEDQLAPGITNVTVQIHVKTSDGKDQLFQDFPLTSGNFGP
WQVFVNETSADWIQVQGYAFAYTGSSVITSTSLIVDDAELWYA
>NODE_5_length_453772_cov_40.08.g406
MSTQQTAKTQYVQAPNGAKYAYRRIGAATGTPLLCLGHFRSTMDHWDPLLINTIAARRNVILYDYPVAGRSTGQVASTMS
TQQTAKTQYVQAPNGAKYAYRRIGAATGTPLLCLGHFRSTMDHWDPLLINTIAARRNVILYDYPVAGRSTGQVASTIRQM
AADVHTFLGLVGVTEVDVLGFSIGGMVTQLVGLNAPSTINVRKLVLCGTGPSAGPESVPTPNMAGVLEHSGAKHMELSQM
RILFFPMTKEGEYAAQGYWERIHERGVESSGEEHVKFLSDGLTDGGDGMNTMRNGITEFFTPETSQGLNRSYDRLADLKM
PVLVANGHDDYMLPTVNSWVIQQRVPNGTLIVYPRSGHGFLFHFPTQFGRDVLNFLES
>NODE_5_length_453772_cov_40.08.g407
MGKGGRIACIAVPYLWTIGALVAIIFVGIGSTDSDSATLNKLYFMRADLSNVTAVEATRFGDQLLNLTSTAMRNANATMG
KGGRIACIAVPYLWTIGALVAIIFVGIGSTDSDSATLNKLYFMRADLSNVTAVEATRFGDQLLNLTSTAMRNANATEELA
AAMEEAEKDGELRDFYNIGLFGYCSGEKEHNEFKVDFCSKPKGSFWFNPLEVWHLNISGVPDLLPTHLQSELKTYQKVSH
WMFVSYVLAFATTCLQLLVGFSAIFSRIGSLATTVVAVVATIFMFAASITSTALFVVLTGVFNSSLKEYGVKANLGGNLF
AASWLAAALSLASSVLWLFSSCCCSGRSSAPRSAPQHSYEKVDMGAGSGSHTGHTTAPAPTFDNTNTAYEPYRHK
>NODE_5_length_453772_cov_40.08.g408
MAWLSRLSAVAALATTALAAEASTSSAKTPAAEPCAQIASLVAKKVDRFSSELGLACLESLPFKSDLAVSFVDDYTKYMA
WLSRLSAVAALATTALAAEASTSSAKTPAAEPCAQIASLVAKKVDRFSSELGLACLESLPFKSDLAVSFVDDYTKYLQWQ
STSEILRNPPKGSVSSTIDLFGGMANIRERAAANLYKSQYDFDLDITHLIGFANDGHLALTPCSFGAIAWLSSLSLVSLS
TDGVAIPKLYTLSDGELLAAGNTDVSPVILINGVGAEVYIEELSENVGLQDADARYNSMLANVPIGRDGSENDGGFSFFQ
SFPGVHEFNVTYGNGTQASYPLITGALSALGSFTFQTGEALWDAICDPASAKPSKKRSVDDIVKNIKRRDEAAQEKAAPE
TYPKPVVKDPFNLLIGYFPDDTELKDVAVLTVPTFSTAGDGLPDGQIKNFALEAQDFVKRALAAGKSRIIIDVTNNGGGI
VDSGFGLVSIFFPNMTIFSATRFRSVPATQFIVETVSRVKNPSDNLLLTQFGFFVPELVQPDQKTTFKTTEDFLGPFETF
GVPSTAQVAANDFDETDPNSAPINIFGLGGGLNGTEPPFKPENIVILTDGQCSSTCTIFINHMVPYGVRVFAAGGRAQNG
PMQGIGGVKGSQVLELENISQLYDEANELVQNATNAKKPLFTEKEYSVFSAAIPPPLDKLPFRVSSGSVNFRNAFAPFND
QVPTHFIYQPADCRLFYTAEMLGKPELLWVNAAKAAWHNGACAFSVAPTKPIKSDDDVTPDSGSVKSESDPTTTAAPKPT
STHSSDDTPAASGDTSSSKKKTLSPAHKALGLLLAMAEGLRPQD
>NODE_5_length_453772_cov_40.08.g409
MKFFKNYRVYILTSVAYLGSLLFGYDTGVMGSVLALKSFKSDFGLPTDSSGFASTENAHVASNVVSLLTAGCFFGAITMK
FFKNYRVYILTSVAYLGSLLFGYDTGVMGSVLALKSFKSDFGLPTDSSGFASTENAHVASNVVSLLTAGCFFGAITAAFL
NERFGRRYSLMLFTVIFLVGAAVQTSASHTIGQIYGGRVIAGFGIGGMSAITPVFVSENCPPAIRGRVAGLFQEFLVIGS
TFAYWLDYGVSLHIKQSTKQWRVPVGLQLVPGGLMLCGLFFLKESPRWLMKKQRHEEALRSLAYIRNESADNMEVQKEMA
EIRASIEEEMALTEGVTWKETLKKGNWNRFALAFGIMFWQQFSGTNSIGYYAPEIFETVGVSSTNSSLFATGVYGTVKVV
ATAIFLFIGIDKWGRKRSLIGGAIWMATMMFIIGAVLATHPPDPKSSTVSSASIAMVVMIYLYVIGYSFSWGPTPWVYVS
EIFPTRLREYGVGLAASTQWLFNFVITEITPAAVNHIGWRTFIMFGCFCCGMLAFVVLFIKETKGRTLEDMDILFGLISE
DQRQADVEHVLNKGVELEHVEREEVTPDKAV
>NODE_5_length_453772_cov_40.08.g410
MAPSSATSGALFSPASLNLPRPSTRDRDHRDRDRDKDKDRGRDRDRDRDRDHKDRGPPDNSSSSLSAVRSSSKERKASMA
PSSATSGALFSPASLNLPRPSTRDRDHRDRDRDKDKDRGRDRDRDRDRDHKDRGPPDNSSSSLSAVRSSSKERKASFSSL
KASLPGSRRRNAANAANNAANTDTGAPAVPDLAQALAAAAKIVSKDGTQKDKEREKEREKERDQEKDSRRDAIEGPRVPF
SPPEPFMISRAATVAAMVPPPATPVEARPGMSSTMWALAQGEAHVLHQQITETAQKRVSTLDYLRKAHEGRVYWFNTYLF
DKPDLSRMPSFDPRKLSRKATNYLLLGLSIPTIHDLYSSTPLEFLRCLNALLAEFDSFQQLHGDSSTAALTRARIPNMFR
RPGTKTRRSTSADVTIDDSSASGHHSPAGGSNNAGPAPAVMNFAASESDLLPGEEYTYLLTPSLPFDPDFFETFATLCDV
LIDCYTRFLALVPSPRECSAPIAELFTKADSKIRKIIVQGVVKDFEDHSRSHARSEVAGLGKVVLGGLM
>NODE_5_length_453772_cov_40.08.g411
MALTQPTTGLGSAEASSTEGDVTEGDFTLEPKVEPKIETPGHNAQEMPAIEAQATADATSEPPPDGGLRAWLQIVAGHMA
LTQPTTGLGSAEASSTEGDVTEGDFTLEPKVEPKIETPGHNAQEMPAIEAQATADATSEPPPDGGLRAWLQIVAGHLVVF
NTWGYIISFGIFQPYYMEMLNLPASAVSWIGSIQTCLLFLIGTFSGRAFDAGYTRIFLIIGFIMQVVGIFTTSVSTTYWQ
LFLAQGICQGLGCGLVFAPTIANMSTYFSKKKILALSAAACGGGTGGVVFPLIAQQLIPKVGFRWTVRVMGFVVLASSVI
IISLMRTRLPPRKAGPLVDWSAFKELTYVLFAISMFITLWATYFAYYYARPYSIDRLDGSQSTSFNMLMIINAIGIPGRL
VPAFLADRYFGAVNMFIPTILAAAICIFAWAGVNSITGDYIWVVFFGFFGAGIQGMFPATTAGLTKDLSKADASSSLAPS
LLRRAQSLSEEHAILQKSLNSSFDATKAKRAGELGRVASALRAWETAQSSITELVSMTEDPDQDPDLASIARDELEGERA
KLDVLEKRLKESLTPRHSFADLPCMVEFRPGPGGLEGRYFTDTLFKMYKALCARRGYRANVLKYEMAEAAGDQSSSSGEQ
PVQEAVLEIQDQGAYDIFRGEAGMHRVQRIPSTESKGRVHTSAVAVWVLPSFPEGGSGADNVDVDDPESDFYVNPQDVKI
ETMRARGAGGQHVNKTESAIRMTHIPTGTVVSMQDHRSQQRNREDAWKVLRSRIASQRAEQREEEASKLRSSVLSQAQIT
RGDKIRTYNYNQDRCTDHRAGMDVHNLPNVLEGGETLDKVMEAAREWLVGKEVEMLVLEEEAKAKK
>NODE_5_length_453772_cov_40.08.g412
MTYTLHIANKRYSSWSMRPWVLFKALDIPFEEKLHFLREDLAEQRRDYLTFSPSAKVPTLVDNSNSTLVHDSLAIAEYMT
YTLHIANKRYSSWSMRPWVLFKALDIPFEEKLHFLREDLAEQRRDYLTFSPSAKVPTLVDNSNSTLVHDSLAIAEYLAED
FPAVWPSDKLARAFARCAAAEMHSGFPTIRNECPMNVALRIELGTPSEALQRDIDRLTEIFNEGISKFGGPWVAGKEFSA
ADAFYAPIASRCKTFGIQLAGPAGEYIDRLYEHPAVQAWVEEGIVEAGILARYEADCIQGRKVLKNLGEQQILDFLGL
>NODE_5_length_453772_cov_40.08.g413
MAGQGVTAYLIILIAISTLGSLQFGFHLAELNAPQDVITCHRKSVSALARLTRFVTSVHDAANDCIPMDEAAFATVSSMA
GQGVTAYLIILIAISTLGSLQFGFHLAELNAPQDVITCHRKSVSALARLTRFVTSVHDAANDCIPMDEAAFATVSSIFTI
GGLIGALTSGPFSSRRGRLLAMRVTALLFIVGSVVETTASSVFVMATGRFLSGIGAGASTVIVPLYISEVCPPDRRGFFG
FMTQISINIGILITQTLGFFLSYGSAWRWNLGIGALIAAAQGIGLLIIPESPAWLAAHDDVAGAKRTLQRIRGHAVDIRE
ESEDWGRDGSGAGEEEGLLAQNADEIPPPNATSAKNEPVHLGFLQVAKDPSTRPVIVALVGIMFVQQFCGINSVIMYSVS
LLADLLPISSALLSILVSVVNLFTTIACSPLPDRLGRKTCLIMSVVGQGSSALVLALSIVFGFKIVSAFAVLFFVGFFAV
GLGPVPFILASELVGQEAVGATQSWCLGANYVATFLVAQFFPIINKALNTWLGGAGWVYFIFAGLAAVSFVFVTWSFRSL
RFHGATGN
>NODE_5_length_453772_cov_40.08.g414
MADNDAPVTLRTRKFIRNPLLGRKQMVVDILHPGRANISKTELSEKLASLYKAQKEQVQVFGLRTQFGGGKTTGFALIMA
DNDAPVTLRTRKFIRNPLLGRKQMVVDILHPGRANISKTELSEKLASLYKAQKEQVQVFGLRTQFGGGKTTGFALIYDSP
EALKKFEPKYRLIRVGLATKPERASRQQRKQRKNRQKTLRGTAKVKGAKAKKEK
>NODE_5_length_453772_cov_40.08.g415
MEASVQRQVDRFCHQYLQLEQSLDYPEPQNIRLPEVQDVIYQRLFADDSLPGGPPPLRYQVRVLKELVSRIEASIDDWME
ASVQRQVDRFCHQYLQLEQSLDYPEPQNIRLPEVQDVIYQRLFADDSLPGGPPPLRYQVRVLKELVSRIEASIDDWDEHG
VSDGLMSSLSVLFSTPAPNEDDAVQQKCRVVYHLASLPDHEARINLFENRSLVAAGGTTGLRTWEAALHLGQLLCQDPSI
VSGKRVLELGTGTGYLAILCIKYLGSTHVIASDGSDDVINNLPENLFLNQLEGSDAIRPMDLKWGYALVGTEEERWNGGR
PLDVVLGADITYDPSIIPALVSTLLELFGLYPHVEVIIAATQRNLETFQLFLDKCRDEGLKVEDVSFEIPSRDQQEGPFY
NDQVAIRICRVSKL
>NODE_5_length_453772_cov_40.08.g416
MDMDFESYHHNYAFTLQKYLRLQQQHEQLCNNLEQIRPRTASTGTLSTISSPSTSPVRSSILTSSRRHSRSGGSRRGSMD
MDFESYHHNYAFTLQKYLRLQQQHEQLCNNLEQIRPRTASTGTLSTISSPSTSPVRSSILTSSRRHSRSGGSRRGSRQPR
QSNNGWEDQLDTILDEETIYQISAEEQRLFDVNESIKRALTELLNCDAVRNDMTTRMWAQGRLMETEKELRSGRRRRSSP
SRD
>NODE_5_length_453772_cov_40.08.g417
MSVLLETTVGDIVIDLLIDHSPKLCENFLKLCKVKYYNFSPIHSVQKNFSFQAGDPLGPLAKQSDGGCSIWGHLSGDPMS
VLLETTVGDIVIDLLIDHSPKLCENFLKLCKVKYYNFSPIHSVQKNFSFQAGDPLGPLAKQSDGGCSIWGHLSGDPSKRT
FTAPFHPKLKHLERGTVSMATVPLASDPDTRVAASQFIITLGEETDFLDSKAAIFGKVVEGFDSLEKINEAMVDDKGYPF
VDIRIKHTVILDDPYPDPPGLREPSSSPPPSDEQLRTVRIANEEELHENDDVDEEELEKRRRERDARAQALTLELMGDLP
FAEVKPPENVLFVCKLNPVTQDEDLELIFGRFGKILSCEVIRDQKTGDSLQYAFIEYEDKASCEVAYTKMQDVLIDDRRI
HVDFSQSVSKLSDVWRQDTNNKRRARVRGGWGGVQELEKRRQYREEDERSSGKNYNMVYSKEEMKGRHDRGSNGRRNDDG
PERRNDDRICKEQPVNK
>NODE_5_length_453772_cov_40.08.g418
MSLKGQYRHLTLRHEQRILCDEVPKLQPGEAQFHSFYLPSLTAGLHDLTISQTVTPDKDDPKHGKEPPARAIDVKRQFMS
LKGQYRHLTLRHEQRILCDEVPKLQPGEAQFHSFYLPSLTAGLHDLTISQTVTPDKDDPKHGKEPPARAIDVKRQFDVLA
PEWSLSSSDSGGGSSSDDQTSTVMSVFPAPGQTAQFRTLPHMVFRDPHLPWARLVSKQTLPDKEKNTIPWFALIAFTAEE
LELTDDERSTFFPPEVGATPNENLGWDIRAGAIESIKSNHKLLNTIRKPADRDKQVKTSVVAVPGPLFKKLFTDSEDPNP
TQCDVAKFRFLSHVRTVATEGTMSAIEGDSGTFSIVVSHRIGPVDVDSATPVMVHLVSLQGIGGLSLSEVKDKVLMTSLY
SWTYTALPPGSFDVRSALQNIGTGGKGLKVLRTDNTSTPKADKSGSEAGEETDRKSLEELITKRQNDGYTIVRHRTVTGE
QTAAMYRGPLSPTRVAHPLNANVSFQSNFGTDLQILDPNLGLMDISYATAWQLGKTLAMSDQSFTASLARLRTAIHRDAL
ARAKEDIYKRLGSADSQTIDTVAYHSRAQVVSDIGSTVACLNDINTALHASAMPVVDTNRWKRREPVSEINLSLRSNHIF
NQMYSQALYVSTGLSTSADGGPYCYHTVPTNTDYAVVQEWVLDKLHLAGIPAHHFIPDPSYLPSETIRFFHVDANWTDAM
VDGALSLANHVTDDPAEDFCRSALKDRLNEYLATPLKGIGYCQQMPTYGFLMKSQLLVQFPDIAVSAEFEEQFHTSEDWD
KAKPTAPILVQRKLASDTMLVLFDREPPGLVSLKFTLPAHQETFVVAAGLHKEDRAQGRMQDEIEVEHQKIFASEHPETD
PVKRDGWLGGGSKTYPMGELFDWQSRTMRVVEYAKKIHEVLSKEMFRDPKEDGTNGPLDQYVEPKPTAAVFALQLNEPIY
TLVIEPAPRDSNTGAGAGAKTRKDNLSISADWEHLSPLLRPEQRTSSFRFHPPPFPADKYTPSALPSPPPKPLYQPTNLL
QYVPTESIILPPAPPMPATPDVVVANPSFDLKVSPIEYDSFVPTNRTVPFDLIFSILVPPASQSTFTYRLTKLTIRLTLG
DLKDAGLPSPDDDKSYRPLIVRKPKNSEPPAPTMLSNLRFNVLRSYDGDVMILEVVSRTAWGVDMYTLKEASFVLPMVEV
IPWEVPFGKDKDGAERYWRTWVQMKSEFLMGESPLTWEHGREVLLKREVKAVP
>NODE_5_length_453772_cov_40.08.g419
MMVPNADQNVLIPIKLDAFVLNDKVCDGGYDDDELRARKAKIAPISQPNYSFLRLKKSYLQSDILYHTDLHNACPADFMM
VPNADQNVLIPIKLDAFVLNDKVCDGGYDDDELRARKAKIAPISQPNYSFLRLKKSYLQSDILYHTDLHNACPADFNSRI
TDLGSRSRRENRQGIYLHWTLPRIYRSGSAATSDAENGRNGLPIFPEVPTRWLVVRHIHDLDAVEPSEAKQKLKSVSAWV
VESDRCRTLDGERKPEDDTLKEPWNVLDGTVDLQVDVSPFISASDSVVNGGADVLEKQAEIFIGDKRKASEWKETQPEDG
TTDTSKSRVNLQLLSSSNELFPDYQPHNSNVFSIVDNFEYDRVDIGDNKTKPLYASRVSSVSYSVLGWHSKPKKDIVWLK
GKSETRAQLLKRLDVDFKGFHPRTLDFDDIIPQEIVDWLDECLPRREQGTRSLCHGAVYDVSWDLHRAPEIILADKYAEM
LSQKLPVAVRTTPMDALMAYAGAHEADTTNPNDDVKKIESALKRLETVLLSRDDGVEAHAQGADMMYNWNYTRLDGGQQY
HVSGGESGGKPVIPEDKRGDLIKLNDLCRFRDAADRKLKRQRWAVFAEWWQAVTLAKKELDVKNALKPILDSIDALEKLL
GISKRDLISVLTDGKKGDEATEFEPGVHPPFHQQRDPTLLVGGVRSGWEPDYLHTLLIRLDAQLLEETKSAVPGEEEDGW
GSLFTEFVTKKMPEPLRASAQALLREFVVLRTRRRDEDDGLDHKGKPVWRDSWNNTQPWFPLFLEWEVEYTHIDHEDWEL
AESKWWHSEGAKLHYAIKPDMTLEDKYGDKTKKEVDNRRFSGRSLILPQPSFSLEAKILQLFSDTAAEKLEKLLPFEDRE
ELAKSLRKFDFLSAPLSGFNSHMLTVEQGNHVKPSIRDPVTGAVKFMGEAARKEAGLSEEVLENMGIETDLTPYGRSKSK
PDDDGPVVFKPVTHGQFRITKLNIIDKFGQAIHAIDPKPTTEELTPKLYPCISDWYAPQAKSSNPESPNVVGKVKKENET
KCEYIQVPPQINQPARLNAVFTIPSEPPLHEDGPKPPFWRATHDWDQPIWGWVVVNYANFGVQFFLPSGAFYREVRCAGP
TGALLSPEWLPFEKPDDPSRRGGKEDGGAAAKQLARLVKMLGDNYSYLRRFIATINAATTSIAPAPSAYAEFRSALLGRP
LALTYFGVSLELASSPWESHLSQDNKLKKTLLDYKFRVKLGDRERGFDGLVGYFPPLPESELEEGNALDVSTFYTHFPPG
VHDIATEELAKISPPASAYEDDQPNPTVTKIITIKKDNYPLLKPYYLDPDNNDRTPASYAADANEKLAVFGALLDPFLPV
HAYTGILPVKEFSLPTWTWQGALDKLSAFFHAGPVLITGDVPGFVEARQLKQGDLPPKVVEGVEGEEKQSVGLPGGALGM
WSWLQPYDVDEEHGKNITGDEEEEKPREKFMPLAVEVLGEESKLERGPYTAIEGYLQMAAGVNEK
>NODE_5_length_453772_cov_40.08.g420
MSVVSAVINPVTADRPSSVGDKRVLIFSATSKYNTVSFEQRKLRTAEKTPRRHDGMSGGPLSQKVKNPSSLVTINYDDMS
VVSAVINPVTADRPSSVGDKRVLIFSATSKYNTVSFEQRKLRTAEKTPRRHDGMSGGPLSQKVKNPSSLVTINYDDAAFV
YGVTMHTPPKTGETPPEPVAVLSLFHPVHQHVAKDEEGNKIVVPNGFIAGCTDNEHLWIYYQSKSADGKNVIIKRSEVSG
ATANITNLSVEHVLEKTWLGAFFDGKSQWVVFQSDNFRLSIFNANKGKDSDIDSDEKTFMPYTPIACAFVPSKSIDPSKV
PSFKPDDDVLGRAFVYYLYKTGGNNILQRRYADIEDKKYSPDWKKPIQAGNGPQAVQATAQMSVVVDHEQQCNWIYTLME
ESDTVSAIRDNWAADSNEEK
>NODE_5_length_453772_cov_40.08.g421
MAHCRVESFHINVGAGDAAIHLLTSEPVFGDGRRLVEQAWMIDGGRAPGNAVQAALENTIQQIELNYVCQRPKLQDNPMA
HCRVESFHINVGAGDAAIHLLTSEPVFGDGRRLVEQAWMIDGGRAPGNAVQAALENTIQQIELNYVCQRPKLQDNPNQGA
YRWLYFDGFVITHWDGDHYEGVIAYLFKLARDAANNNLGNNNHLILNRVFYDEDTWKPLSWFYAPWKINKDNMTIDNENN
LAIQVQDNNGQTRVALGTLRARWNYKALLGRNFFMSWDDDNGWQQKWAQMGTLDGLLAENPPRQPGTQQYAKFPGLYCVA
VSEKTLYNGANALHTAENKSSIVLLVIWGDKHISHYFAGDAHDSLEKNIADWTKYKTPDGAVHDLDFSPRNVVVSAGLQY
GHPRWEIIWILASWFRFQKSIDASENKTPRWRPFLPCQLPSYLLKNEFGMYDPHKWSIGEMYDPNGTLRPWMDAYQEQYI
EERNEKGLMAIPLSPLEEFADWVKKYKLLFKKEPDENVQRQKICDMTYSMMANLTSLPYGPEPTWVSNIVWTTDFWGYRY
PTNIPRLGVQKVVAINIISAPSDSGFDGVVAVLYQNQKPFIFSDPSFVWKLPHVNTLHAFAIANKEEPRKVSLFADPGED
RPGAWDLSKGNPKFPKKTTKQSTRRNNHQRQGSWIDVDILDSSESESDDDSWSDIDGETKTKTLFSLRTVPNAREEALLA
EDDEWFLWFRLFFQWDYDSPGTPAGFNLSMTPAIWPLSSSTGLEFKLTFLFGGRSLTMSTSVGAEMTFSDVKVDKLALQS
MLVKRRTLVFGLEALPKDKPLVTTLSEVAGMVTSDPTLSGHPVLKMFGPIELTLNTTKDFRNALWFRPSINYQTHLRLGF
QADRSVLNKWLGKCLPSITIESVTVVARKKAQFAFGADADRIEPEGSLTFLLQFSIPGLGFDAALTLETSSAILTLTIRK
PKTALEINAMREDALDAIVAWLCTTLKLKSLEITSILDQAKSEDGGAVDRNTIFPRRMQLILNLDEKGNIEGVESVDITL
EACLKIGKSSAAALAKKPILFLLKFGWSKSLGVFLKGNLWCAVSETPYDVYGKALPEYEPYMELDPLTDPDPDNQLRTLD
IENLLASPSGEPFKLPAGIPTQIYRAEIELSQQKIWFSGAIRCPTPNRDTADRSKPPPIALEDLQLDAGYNWGVKSPDDK
GFSMRLAVAIKLYENGKLDPDKDPDLQELQAANLHGMLAYDKGSWKLAADVSNLNIGHLASFWHNGDQNDVIDFLGKIEI
EYAGLEYSYAKGGAGTHFKFTGVLALGEILKLGLTYENEGSDNWLFEGSLAAESKDGTACTIEQVLNALIDPKNIAGLPS
AILGAKLGGKRGEKPLRVLCAKHKTMTVFALLINIGSISLWFIQFRSEGKLVKRLVKAAISKISVDVPIFNTTLDSPFEQ
MFFMWVQDTSYKPDEKSDTAIPGISQAEFEILKECLTTKAQIPEEEFLLYKPRKQEKGPDTETVVSAGSHFVVVAKSSSA
GKTSVILDYAFGKPNKKSSGKKSSTNRALMAPKDGKDGKAGPPDPTGSEKGSKAPHKMTLGPLSVENIGLWYKSDKNGDG
VLGITLDATLLMGPIGIALLGFTIGVPLNSKTSLSNPPALGDITFGLQGLIVSLDRPPLTVAGGFMHDTSDPKVDMYAGG
LIIGFKPWMFQAMGVYATVSKDDISKPSSSSVISLSPLSQNMRFTDDGEEKEEEGNKFTFAFIFCKLNGPLFSVGFADFA
GLVGGFGMNSDIALPTVEQVVEFPFVAERGEGTKETPVDTMTRLMRGIWFRPAEGLYWAAAGVRITAFQMLAANIVIVVQ
SGAGLQFGLFGVATCDVPALESPVKFAHVELGIICTFDVNRGVFKLEAQLSPRSFVLAPQCHLTGGLAMYAWFNDDVKDN
IAAGDWVLTLGGYHQAFSPPSQYPKPPRLGISWSLDSCLSVTGEAYFAITPKICMGGGRLHAALSLGALYAWFDAFVDFL
INFEPFHFQLQSRLSVGVRFTMDLWIVTVRINAEVSATLDMSGPPFGGVVHVDFWVFGFDVNFGAPPQPPPAVTLERFWN
VVLKSSGSSPPSMLISDDGMKKDDDNKDNDKKKKQDNAAILLTCESGLEPAPPGTTAKDDDPWLVRGGSFSFLVTFQFAI
NKASVVELRDGKDRKCASAKIKAEHQKVYGKPMQLTDSLTSEATILVESSTPKPLDDHRFSIMKDWQTMEWRIEPIVKPV
QSSIWGIYNRSEDPSVAGNHVKQLLNGENTTIPLVMGLAIKPPCPGLADDKVNPFNIVQDRMKQVFDDGDKKKHNSYFPN
IPYSDKAWSPKGQSESWQQVQKTWQDIGRKTPEDAVKIWAKRLGFEVQKDEVTKTGDEKDGDEPDKIDKRKPAPLVGTPP
KELLRRFKTMVPAVPLVAVGYS
>NODE_5_length_453772_cov_40.08.g422
MMSDRESTEESNPQRKRIAVACMRCRKRKIRCTGDSGNGQPCLNCKNAGFEPCQFLRVSSHETHLKNEQFTYSLEVARMM
SDRESTEESNPQRKRIAVACMRCRKRKIRCTGDSGNGQPCLNCKNAGFEPCQFLRVSSHETHLKNEQFTYSLEVARNFQA
RGSSVVPPIPTTPLPSPYPEPMSMPSGEALPYRNGSASTYAYGNKYYPLSGWSNGYTDDNSIDYSVYQQSYPPQHDAAYM
VGYRMGSNPPSNKPSGGSTPLYIEPETAYGYPAGKHWFCLPCIASLPSERLLPTPSSRPMTSAPQQHPYRAESISSAYSK
TSQSSTGSSSPAALSEAATTYASFENSPLSSYPTPTTTNSHLRSEYTTSANPSLDAIMTPSEEPPRMTAPEMQYKYIDTT
RRYASTYTSNLGGYSMASSHGHSGYSMGGDENDRKAGMRT
>NODE_5_length_453772_cov_40.08.g423
MPPPRLTSNINILLLNPNSSRAMTKTMEAAANSIATLVPSVSISTYTAPEPSPASIDNDEHIQASVEAVSNDPEFKPEMP
PPRLTSNINILLLNPNSSRAMTKTMEAAANSIATLVPSVSISTYTAPEPSPASIDNDEHIQASVEAVSNDPEFKPEGYDA
VLVACFSVHPLVKQLAHSLKPTPVIGIFEASILTSLSLVPFVEREQQQWGIVTTGAFWEAHLSNGVAAFLGQPLSQSISD
HRFAGVYSTGLNAGDFHTISQDQINVRLREATKRLLSSGNVTCVVMGCGGMGGLQDMIRDIIVREYGRDKVKDVSIVDGV
QAGVLQLQQTVLSRRVFGVK
>NODE_5_length_453772_cov_40.08.g424
MVPPIVLDGGTGFLKVGYAAQNFPEHQYPSIVGRPILRSEERTDNDVIIKDIMCGDDAAAARTMLQISYPMENGIVKNMV
PPIVLDGGTGFLKVGYAAQNFPEHQYPSIVGRPILRSEERTDNDVIIKDIMCGDDAAAARTMLQISYPMENGIVKNWDDM
QHLWDYTFFEKLQINPQGQKILLTEPPMNPLKNREKMCEVMFDRYGFGGVYVAIQAVLALYAQGLSSGVVVDSGDGVTHI
VPVYESVVLNHLTKRLDVAGRDVTRNLIKLLLRRGYALNRTADFETVRQIKEKLCYVSYDLELDKRLSEDTTVLVEDYTL
PDGRVIRVGSERFEAPECLFQPHLVDNESPGLGEFLFNTIQSADVDIRASLFKAIVLSGGSSMYPGLPSRLEKELKQLWL
TRALQGNPERLSKFKVRIEDPPRRRHMVFLGGAVLANIMAENEAMWVTKAEWEEQGVRALEKLGPR
>NODE_5_length_453772_cov_40.08.g425
MPLRLRPGYPHSSSSHHLFASSSSSSSSAHRLYTDGRDQSAGYQPKARVTERYRIIGFISSGTYGRVYKAVSRASNGEMP
LRLRPGYPHSSSSHHLFASSSSSSSSAHRLYTDGRDQSAGYQPKARVTERYRIIGFISSGTYGRVYKAVSRASNGEGIAV
VRTSSGLTPTSGSGPAPIEVAIKKFKPDKEGEQVSYTGISQSAIREMSLCSELRHSNVIRLVEIILEDKCIFMVFEYAEH
DLLQIIHHHTQQPRHPIPPATVKSIMFQLLNGCQYLHTNWVLHRDLKPANIMVTSGGEVKIGDLGLARRFDKPLHSLFSG
DKVVVTIWYRAPELILGSYHYTPAIDMWAVGCIFAELLSLRPIFKGEEAKMDSKKTVPFQRNQMHKIAEIMGMPTKERWP
LLPAMPEYIQLNTLSAMQHSTHSHHHHSHHQNPPSRGYATTSSLEKWYYSTINNNSGAGSAASGPNGQPALQSLGAEGYK
LLAGLLEYDPEKRLTAAQALQSVFFSSGDRVSANCFEGVKVEYPHRRVSQDDNDIRTSSLPGTKRSGLPDDTLLRPAKRM
KE
>NODE_5_length_453772_cov_40.08.g426
MGGQLSKVMSKIFGSKEMRLLMLGLDAAGKTTILYKLKLGQDVTTIPTVGFNVETVTYKNVKFNVWDVGGQDKIRPLWMG
GQLSKVMSKIFGSKEMRLLMLGLDAAGKTTILYKLKLGQDVTTIPTVGFNVETVTYKNVKFNVWDVGGQDKIRPLWRHYF
SGTQGLIFVIDSSDRARMDEARQELHRIINDREMKDSLLLVFANKQDLKEAMSPQEVTEALQLSKLKDKVWYVVPSCATT
GEGLLEGLAWLSNNVKAPAAPVKK
>NODE_5_length_453772_cov_40.08.g427
MKFSSTLSAALAASPALAAPTAEAASSAKVVYANSGHIYLASYDGTKFTTTVNSSFRNTDPSWLAYVAPNSLYAVNDIMK
FSSTLSAALAASPALAAPTAEAASSAKVVYANSGHIYLASYDGTKFTTTVNSSFRNTDPSWLAYVAPNSLYAVNDIASNT
FLYNIDVNGNAIKQVTNKQGSGGVVHLEVNKANTRMLGAGYGSGKIDVWNIENGGLTLIKSIQSTGPLGPNPDRQDAPHP
HQTVNDPTGRFFVANDLGTDSILVIDSQNDAFNIVNRFPVVPAGAGPRHGVFFPFGAAQATHYFLLCEMGNVVIAYKVTY
TDDGRGMTFETTQVLNTFGPNTNAPAGAGAGELVLSPDNKDLYLSNRLTGQATDNIAHVKIIDNGAGNLRLLWINSVSSG
GTGPRMFSISNDGSSLFVTNQDGALGVTAISRKADDGSLDTNFHGTISSSAFGQSGQGPQYIKQIQ
>NODE_5_length_453772_cov_40.08.g428
MANRKQQRELSNLAEELGPYYSQPGRRDMSQRNRSGRGSNRNNGGAHGEEVQIWDEAKASFNDLINGINSDNDNLGQLMA
NRKQQRELSNLAEELGPYYSQPGRRDMSQRNRSGRGSNRNNGGAHGEEVQIWDEAKASFNDLINGINSDNDNLGQLVNMD
KQAGTMDSDSVPTDTMKQMEELCRSGVKKSEDNITAAKNLMERLKVIRAVVVAKEQAEAPPTGPSKRSTTRTDSAAAAAA
SLYEFNEPGDSPVPSPMVGSSRKHGERSSTIDRNSIPPKADSVEPPGSTSGAAGSSTNKSKILFSKGDEVAFKPKAVNGE
QTSDWILGEVAQVLGEGKSRRYKVIDIEPDDQSKQKEYRSSASSMIPITPESQASSLKDYEAGHVVLALYPQTTTFYKAE
VHSMTSTGKVDLKFEGENDSTTLQQVERRYVIEYRV
>NODE_5_length_453772_cov_40.08.g429
MVAFTSLLAGFAAIAGVLSAPTESSVDVEKRQAIGPGTGYSNGYYYSYWNDGHAGVTYTNGGGGSFTVNWSNSGNFVGMV
AFTSLLAGFAAIAGVLSAPTESSVDVEKRQAIGPGTGYSNGYYYSYWNDGHAGVTYTNGGGGSFTVNWSNSGNFVGGKGW
QPGTKNKVINFSGSYNPNGNSYLSIYGWSRNPLIEYYIVENFGTYNPSTGATKLGEVTSDGSVYDIYRTQRVNQPSIIGT
ATFYQYWSVRRSHRSSGSVNTANHFNAWASHGLTLGTMDYQIVAVEGYFSSGSASITVS
>NODE_5_length_453772_cov_40.08.g430
MHTTEAKDGTSNNGADVEKHETVDDVDVGKHEAIGVHDGDEAMAAFQDGQVMDVDEDTNRRLLRKIDRHILPIMCAVYMH
TTEAKDGTSNNGADVEKHETVDDVDVGKHEAIGVHDGDEAMAAFQDGQVMDVDEDTNRRLLRKIDRHILPIMCAVYCMNY
LDKTTLSYASIMGLKEDIHLVGDNYQWLASLFYFGYLTWEWPTVRLLQRLPIAKYSGFCVICWGVTLALFAVIHDFKGAA
IIRFLLGAFESAIFGGVIAYGIAIGGERDIYTIQPWRILFILTGSLTFVLGIIFLIVVPDNQLKSRWLSETDRVLAVARV
RVNQQGIGNKHFKTYQFKEALMDPLAWAFAFYSIASNIPNGGISNFFSQLIVSFGYSPTQSLLLGTPAGAVQVVSLLLSV
LGAILLVALPDAAKAGKLVGYYLTLAGTTPFVALLSLISSNIAGYTKKTTVAAMYLIFYCAGNIIGPQTFRPADAPGFIP
AKVTILVCYVLCMIDVIFIWWYCRRMNQKKAALRAEPGYVTQENSEWLDLTDKENPEFVYTL
>NODE_5_length_453772_cov_40.08.g431
MGDHKYSDLMAENTVKRFLNNSHDAIDAADQDLRALNKAIHDNPELGYQEFYAVETISSFLQKHGIRILGTPAEEGGGMG
DHKYSDLMAENTVKRFLNNSHDAIDAADQDLRALNKAIHDNPELGYQEFYAVETISSFLQKHGIRILGTPAEEGGGGKVK
LIEAGAFDDEDIAAAIMAHPLAAHQFAEGYDGLAGLKFIASQKFEVEFRGRSAHAAGEPWNGVNALDAAVMAYNSISMLR
QQMRPDERVHGVINDGGTAPNVIANYTRMTWLVRSPSTKRSETLLKKVQQSFHAAALSTGCEYNIIPGPTYEDLRVNDAI
CQQYADDMLSIGQKILVKDDNSYTASTDMVFLTKSRVFTEHSLSLQTKVYRYTIHDLQTMLGATVPMKQL
>NODE_5_length_453772_cov_40.08.g432
MSRKLSTILKLSHSPVGALTSSSLARSPVPRRNQASLSIWICIATCIFIFIFISSTVKMKASMLSVALALAPGAMAWKMS
RKLSTILKLSHSPVGALTSSSLARSPVPRRNQASLSIWICIATCIFIFIFISSTVKMKASMLSVALALAPGAMAWKEVSD
CDDIKYTSVPGFFLQDDANTDPNSFDYANFNFGLLNRTYPTDAKFDPRHKKTQWQRFANYVESLNDDCKKNKKDQTTYKV
LFMGRHGEGWHNAAETFYGTPAWNCYWAEQNGNSTATWADAELTNNGIAQTTKANAYFKSRFADGLPYFESYYSSPLRRC
LQTAQLTFGSLKLPHSNPFKPTIKELFRESISIHTCDRRSTKTQIHAFAPNFQFEAGFTEDDELWEGAQDKGETSAHQVA
RSKIVIDDVFSHDDNTWLSITSHSGEIGAILTVLNHRSFSLSTGQIIPVLVKAELVEPTVEPTSTYASFTSEPTCKSPPI
TSISGQGCVCATATTTFATATITSGCKAH
>NODE_5_length_453772_cov_40.08.g433
MSASSLNQDDLEQPQGEPAPELLDGRIWVDGCWDFFHHGHAGAMVQARQLGDELYVGVHSDEAILANKGPTVMNLEERMS
ASSLNQDDLEQPQGEPAPELLDGRIWVDGCWDFFHHGHAGAMVQARQLGDELYVGVHSDEAILANKGPTVMNLEERLAAT
DACRWVTKSVGYAPYVTQLPYISHYGCRYVVHGDDITSDSDGNDCYRFVKEAGRFKVVKRSPGISTTDLVGRMLLCTKTH
FIKSLKKTLAGQEGMGTEEERKAQSEAMLERFKLYATDETAKNPGVDVWFWNSETPEKLGSSEGDKGSYESFLKGPGPKP
GQRVVYVDGGFDLFSSGHIAFLCKVLEEEDKLAREAGWFSEEATEKRKSANGGKDYGPAYVVAGVHEDRVINEWKGVNYP
IMNIYERGLCVLQCKYINAAVFGAPFTPTKSYLTDMPWGIPNAVYHGPTAFMPLTYDPYTAPKEMGIYRQIGEHTFSHVN
AGEIVQRIMKSRDMYEARQRAKGVKAEVEAAARARELMEEEQRKKEAARGVMSS
>NODE_5_length_453772_cov_40.08.g434
MAPSAIPSQDVDLTAANIQVKEATQPVKPSNGSSPAPLDASKLTYTYTKNPQPVLDDATANSLSQTICTDHMVTVNWTMA
PSAIPSQDVDLTAANIQVKEATQPVKPSNGSSPAPLDASKLTYTYTKNPQPVLDDATANSLSQTICTDHMVTVNWTASEG
WATPELKPYGPLSLMPTASVLHYATECFEGLKAYRGYDGKLRVFRPDCNCARMHLSAGRISLPLFEPAELEKLIIALLSV
DGPRWLPRDQPGRYLYIRPTLIGTQSQLGVQAPKEAMLYIIVTYMPKLDSPPGGMRLHTSPEDMVRAWVGGFGYAKVGAN
YGPSLAATSEARSRGYHQILWLYGKDGECTEAGASNFFVVWKRKDGKKELITAPLDDKLILDGVTRRSILELVRERLSDE
LEITERKYTIDEVIEADAEGRLIESFAAGTAYFVCPISAIHHRGKDINIPMGPENQPNVYTSKIKTWIGDIMYGNVQHKW
GVVIPEKEQ
>NODE_5_length_453772_cov_40.08.g435
MALPNKSSLLSRLFPQEEHLTNQFSSGEDLSSSTLFAHIRSPGLFSASKAPFSSSSSREEQLRPNDLFRACFANFSNDMA
LPNKSSLLSRLFPQEEHLTNQFSSGEDLSSSTLFAHIRSPGLFSASKAPFSSSSSREEQLRPNDLFRACFANFSNDAAKS
KPHEEKAAKGDALEQLREAFAQEGVELYTSVASKLAEAQQEITSQISDFATMSSSMAADMDELYANLSYPLSTTLCHSKN
FPRATIEVHLANVKEDLRKAESELQGLEREWQDTVQLEQKLRQELLDMEGTPAQTREYGHHGEDDLKKTGFRQEIEQIVV
EAAQALEEIDEGYKEGIQALTMKMMQAMRAD
>NODE_5_length_453772_cov_40.08.g436
MSINPAQEVTQARSDGKVHLLLAASGSVATIKIPNIIKGLSQHPNLSIRLVLTSSAAQFLQGQAEEQPSLEDIRNYPNMS
INPAQEVTQARSDGKVHLLLAASGSVATIKIPNIIKGLSQHPNLSIRLVLTSSAAQFLQGQAEEQPSLEDIRNYPNVDAI
YTDESEWVQPWTRGAPILHIELRKCKSLNHFSPFIAPLSANTLAKMVHGITDSLLSSTILAWDTDGFVDGKKKKILVATA
MNTAMFRNPITQRNLKLLNELMGGADGWVEELQTISKGLACGDVGQGAMATVDTIVAAIEEKLGLAAKESRDEE
>NODE_5_length_453772_cov_40.08.g437
MFSRSLASSFLRQAARPAAAASRAPLSAFRAPISPLTPFQIRLLSDTTRTAIDKAIASAPVVLFMKGTPETPQCGFSRMF
SRSLASSFLRQAARPAAAASRAPLSAFRAPISPLTPFQIRLLSDTTRTAIDKAIASAPVVLFMKGTPETPQCGFSRAVIQ
ILGIQGVSPEKFAAFNVLEDPELRAGIKEYSDWPTIPQLYVDKQFVGGCDILVSMHQNGDLQKLFEEQKVLVEGEEGEKK
E
>NODE_5_length_453772_cov_40.08.g438
MPLESSSVFEDPTYDMFKFPSRRSVVHSTEGIVACSQPLAAKCGLEILRAGGNAADAAVAVAAGLNMTEPCSTGIGGDMP
LESSSVFEDPTYDMFKFPSRRSVVHSTEGIVACSQPLAAKCGLEILRAGGNAADAAVAVAAGLNMTEPCSTGIGGDMFIL
YWDAAKQQVFAMNGSGRSGANCTLEQIRSDLKIEDGLTGQIPMASVHAVTVPGAAAGWADTVERFGSGNVSLKQILNPAI
QLGEKGFPVSEVTGYYWTSAEHLIRKASPNYAEMLKVDPSQADGVRAPRPGEIMKNPNLARTFRTLAEEGKEGFYTGRIA
QELVKVVQDLGGHLTLDDLKHHLEQGSEPVDPISLKFRGQGLTSQASDEGIELWEHPPNGQGIIALMALGIIQELEKQGE
IPTFKPEDFNTTPYLHAVIEALRLSFSDGNWYIADPNVTPVPIEGLLSEKYLFQRASLFNSSRALDLVEHGEPNYPSPAL
QSSDTVYFTVSDSQGNAASFINSNYGGFGTCIIPKGCGFTLQNRGAGFSLDAEHPNKLEPRKRPYHTIIPAMATNIKDGS
LHSSFGVMGGFMQPQGHVQVLLGQIVGKLNPQQALDAPRICIGAGFPEHGKPVDWTVNVEESMDPEVIEGLRQLGHNVVV
VGGGPKRGLFGRGQIIRYTLDPVDKTPIWSAGSDMRADGAAYPL
>NODE_5_length_453772_cov_40.08.g439
MHQNNNQRVSTAPGAAGDAIVIVGAGIIGLDVALVLAERGLGPFITIIAEHLPGDTSANYTSPWAGCNFSGISGTDANMH
QNNNQRVSTAPGAAGDAIVIVGAGIIGLDVALVLAERGLGPFITIIAEHLPGDTSANYTSPWAGCNFSGISGTDANALKW
DRLGYAHLIKLASEHGDEAYIRRTDSIEYWDEHVPHDKIKAISEYLEDSQFKEIPSQELPAGVKFGISFTTLTLNAPKHI
EYLFHRLRDQYGVHFVRQRFPTIQAAYSSPTTRVVINCTGLSAKTLPGVEDAKCYPTRGQVVLVKAPRVKRNIMRHGRDY
ETYVIPRPGTDGHVILGGYMQKGVSDGSTYSYETESIVNRCVKLCPELQPFEMIASFAGLRPSREGGARIEREEIVVDGK
KKVLVHNYGAGGTGYQAGYGMALEAVGTVDDVLRDLERASRRSRL
>NODE_5_length_453772_cov_40.08.g440
MAETWVQSTARSLVYQALKRIHRGRVTINTKYASDNNESVSFGSNSESDPEIVVIIKNPQVFVRLCQAFDLGLSESYLMA
ETWVQSTARSLVYQALKRIHRGRVTINTKYASDNNESVSFGSNSESDPEIVVIIKNPQVFVRLCQAFDLGLSESYLVQDV
ECDNLVELFSLYVRNQDALGVGAGNLLYTFIPRAAHYLIPANDNTTALKNASFHYDTSNDHFANFLSPDMNYSSAIWSGE
KGELLESAQRRKIQTILDKAEISSTDHILDIGCGWGNLAITAVRQTGCRVTGLTLSKEQKALAEERIKAAGFEDKITILL
CDYRKAPVPEGGYDRIISIEMLEHVGDKYMNKYFQQISALLKPKGGRMVVQGITRINSFSTTGDTVDCFLERYIFPGGYL
PTINQLMTSIHNGSSGTLEVENVQSIGPHYIRTLQCWKENFDENWDTIRQDYVSKNPDATDLMIEAYRRTWVYYFQYCEA
GFRTRILGDYIISATRTPWPEIPSNVPH
>NODE_5_length_453772_cov_40.08.g441
MGELHASRDFVVLLNGKVYQSPETGAVDAGPSFAECMIIRDGIIQYVGSEADAEVGAAKAAGATVKDLGNQTVLPGFIMG
ELHASRDFVVLLNGKVYQSPETGAVDAGPSFAECMIIRDGIIQYVGSEADAEVGAAKAAGATVKDLGNQTVLPGFIDGHL
HLLLLGQSLVKVGLEACKSLEDIRAEIKRYAETHPDVPRIFCRGWMHSMTPDGVDSTLLDDLDPRPIFVDTKDLHSTWCN
TAGLKEVLRVLNIPDDAPDPVGGTFQRGKDGKLNGVFNESAVFEYIWPFTAKVASIEQRKESIKAAIKAFNSVGYTGMVD
MAMDETIWEPLIALRNEEGLGGMRIAAYWLMKPSDSLEGVIPQVERAIELAGQYNSRNTPDCRIVGVKVICDGIIDACTA
SLTEPYSTGTTPDPMWPEEYLNTIVSKAHAAGLQVALHAIGDRTIRMAIDVLERNTDRSRRPRIEHIELSNAEDAVRLGK
LGITASIQPVHSDPAILRAWPRLIGDHRCKRAFAYREFADGGAPLALGSDAPTAPHFPIPNMYVATTRRSYREPDLETVV
NPEFALTVCQAVVAATHGSAYSTFADEWTGSLKKGLKADFVVCDVELKPESLIRGVVKETWFEGKQVYKASE
>NODE_5_length_453772_cov_40.08.g442
MTAGTTIRVPHLGGIDAGYRLSNGAVDPAKPTVVLVNSMCMTSALYDIQFGNKALTDVANLLAIEPLGHGATETKAENMT
AGTTIRVPHLGGIDAGYRLSNGAVDPAKPTVVLVNSMCMTSALYDIQFGNKALTDVANLLAIEPLGHGATETKAENYTYW
DTAIMAVQVLDALNIEKAFALGTSQGGWIVTRMALVAPEKIQGLLLLGTSLDYESDASRQKGCWDPATMLGPVVDSLYST
EPTPDFLIDAGLRESVVTLGFSGTVTEETAQFWRDTLNSIYTGDEGRKKLRGAFTNLLERDGLLRRVRDIKCPVYWIQGN
QDLVYGVDVPKDHIKAFSGSVETDLSFTDGGHYLNATSPKDVDAKLLQLINKYSAL
>NODE_5_length_453772_cov_40.08.g443
MAPIEGIVMAEETPSVLPGLPGFNADNLQPWTVQVTASMTVLAVVCVILRIISRRLRQQALGWDDRMIIFSLGWYLVVMA
PIEGIVMAEETPSVLPGLPGFNADNLQPWTVQVTASMTVLAVVCVILRIISRRLRQQALGWDDRMIIFSLGWYLVVVGFI
FAMYDNGMGLHADKVEPARIVMMAKWLLVAEILYAWNLGWTKISLLLMYYRIFHVPYFKKMAWAVGGFVMAWVVCITFLF
IFICVPVQKLWYPDLPGHCINQVGTWIANASSTIFTDLAILLMPIPQIWKLQLRTTEKMGLTFAFGLGFFVVFASAYRTS
VLFTYTNSDPTYTLAPTVGWTVIEVSAGIVSACLPTLLPVLRLFARSIGIKRNFLSPNRGTSGAKSSNLNKSNLSGPSQN
KSVNGLASESKRRASGSAFYRLDDETESDDLMVIRNVTPNVTTFSVPFSRFGKLSIGGRGTLVRLTSGALAVFSPVALTE
ATKTKVAEQGGRVGYIVALDFEHHIFISEWAKQYPDAKIIGPEGLPEKRATQTKDPKIDDNKFAVVFTKNGKRDIKISDE
FDADFDYEYVDGHANKELVFNYRPDKTLIEADLLFNLPATEQYSKVPASQRPSGFLNKLFQGVQHTYGDATWPKRIIWHG
AKDRNSMNDSLRVINKWDFTTIIPCHGDVLEGNGKEIFQKMFQWNLEGKK
>NODE_5_length_453772_cov_40.08.g444
MSASATDRALVQKRDLPLNISKELCAGRTYIVTGANVGLGLEAARHLVGVGAAKVILAVRNLDAGEAAKKDIEASTGIMS
ASATDRALVQKRDLPLNISKELCAGRTYIVTGANVGLGLEAARHLVGVGAAKVILAVRNLDAGEAAKKDIEASTGIKGVA
EVWHLDLSSYASVRAFASKAVDMLERIDAVIENAAVAGSGGTAEGHHLTLTVNVISTFLLAILLLPKLRSDSAKYGYTPR
LSIVSSGTGLDLGEYWSKIANDPIVNMDADDELGMKSYPASKMMEIFAVREIARLLPVARGGVIINLINPGLCETSLSRN
APEEFKANLNKMLEQCGRTAECGSRTLLAAAVAGEDSHGSYMDDCVPADNMIPDWMDATANKQGWDSIAKELEKIEPGCV
SRALE
>NODE_5_length_453772_cov_40.08.g445
MESEAAKHGHSPIIVTEVVDLMQRETVDAAFRSIQAKITTEAGSTYLDVLVSNAGMAPKMGTVLGYDAQIMMNTFELNME
SEAAKHGHSPIIVTEVVDLMQRETVDAAFRSIQAKITTEAGSTYLDVLVSNAGMAPKMGTVLGYDAQIMMNTFELNVLSA
FNAVNAWVPLAPPGDKAVLINVSSMMAHARPVVTNFAYSMAKAANLKMIDYFAAENPTIHVVSLQPGIINTELGGDDMPV
FVAPDTTDLPGQFCVWLLTDEARFLKNKFVWANWDVEDLVARKDEVLTTRALTWGVEGVPV
>NODE_5_length_453772_cov_40.08.g446
MSTHQTAPTQYLIASDGVKYAYRRIGSSEGLPLVMHGFFRSNMDFWDPILINNLAEKRPVILFDQAGVGRSSGTIPMTMS
THQTAPTQYLIASDGVKYAYRRIGSSEGLPLVMHGFFRSNMDFWDPILINNLAEKRPVILFDQAGVGRSSGTIPMTYQGW
ADCQINLTNALGINRYDVAGFSMGGLSAQLVALTVPQKVRKLVLLGTTAAAPLEEESDIGGIVWPREKAQPEPMAVLTTS
ESTPEEVQHAIAYSFFYQTDAGRKAAQGWWNRVNERKVDSETPLLEFVNSEGTARQLEAVVHWNTPEKNGAFDRLSNLEM
PVLVINGDDDLLIPPSRSWELAKKIPNSQLIIYPKAGHGFLYQYAKLTATHINMFLDGFGGLHGNE
>NODE_5_length_453772_cov_40.08.g447
MAAVLAQQFLLKVQLPRPLMGISRQLYSSLHHQPARFKHSPSTILAASQPTRINLLDRPFMASASSHEKSTSIGMNWDMA
AVLAQQFLLKVQLPRPLMGISRQLYSSLHHQPARFKHSPSTILAASQPTRINLLDRPFMASASSHEKSTSIGMNWDDLSD
ERKIQCILNSGSNEEKWGWVIYRCSYKPELQSTWENFKRVVDERARKEIAESDAPDIADKLDWVFVEDPELEGASLDELK
RRFREWARSEVQGKYDIDTTSYNRGSRYGYFIQVDEAALLSLVDGLSYGHVNIVQGWVDSLPPEEATDEFGDAIDIEDWM
KIRASMVAPYFYIDLDGEEDWYAHYTPPPHGLCIW
>NODE_5_length_453772_cov_40.08.g448
MLATTLLVGLLAVPCLGSVNPAKPQMGWNTWNTFKSNINETLIKSSAKSLVDTGLARAGYKYVNLDDGFPSGITALADML
ATTLLVGLLAVPCLGSVNPAKPQMGWNTWNTFKSNINETLIKSSAKSLVDTGLARAGYKYVNLDDGFPSGITALADFVHG
LGLKIGIYSDAGIYDCAFYPGSYGYEERDAATYASWKIDYLKYDNCGGFHAGTVSPQERFLRMGDALNRSGRDILYSLCQ
WGNQFPWHWASFSDSYRISGDIKSAFGEDSSGVCQSAYCLNTGYAGVSVLTMIRKMRELSRFQRPGSWGDMDMLEIGTGT
MNLYQEQTHFSFWAALKSPLIIGANINTISKSSLNILLNKEIIAISQDDAGVAVNYLPDLSTEHKIQVWGGPLASGKSRY
VVLALNYGPNITDITIPLSGLPGLKGSSLSEYSLVAHANSGYVPSPKPTVYRGTGSPENYASLYRDAASAYANAIYWKVT
GDTAYATAAAKTLDAWSSTLTFIDGTSDKFLASGIYGYQLANAAEILRGYSGWTGLAAMNTMLKNVFYPMNHDFLVNHNG
AKIDHYWANWDLANLCTMYAIGILSDNTTMANEAVNYFKSGAGKGAIEKTIWVTYTESGSSKILGQNQEAGRDQGHAMLD
FALLGVLAQQAYNQGNDLFGYLSNRILAGAEYAAKYNLGFDVPYTTYVNSDVTQSVISNNSRGDIRPIWELIYGHYGSLK
GLNATWSKQYRDLVVTNGSGAEGGGGDYGPNSGGYDQLGFGTLLYRLDA
>NODE_5_length_453772_cov_40.08.g449
MGDAAKCPVNHVNAAGGGTRNKDWWPESLKLNILRQHTHVTNPLGADFDYPTAFKSLDYAAVKKDLTALMTDSQDWWPMG
DAAKCPVNHVNAAGGGTRNKDWWPESLKLNILRQHTHVTNPLGADFDYPTAFKSLDYAAVKKDLTALMTDSQDWWPADFG
HYGGLFVRLAWHSAGTYRVFDGRGGGGQGQQRFAPLNSWPDNVSLDKGRRLLWPIKQKYGNKLSWADLFILSGNVALESM
GFKTLGFAGGRSDTWEADESVYWGGETTWLGNDVRYSHGFAGPNDPAGAGHGVLISDEKKHKDIHSRDLESPLGAVHMGL
IYVNPEGPDGSADILAAARDIRVTFARMAMNDEETVALIAGGHTFGKTHGAGPASHVGTEPAGAPLENQGLGWVSSFNSG
KGPDTITSGLEVTWTKTPTQWSNQFFEYLFKFEWELTTSPAGAKQWVAKNADPIIPHAFDSSKKLLPTMLTTDLALRFDP
EYEKISRRFLENQDQFAEAFAKAWFKLTHRDMGPLSRYVGPEVPKEEFSWQDPIPAVNYTLINDSDIATLKSQILSSGVS
PSKLVSTAWASASTFRGSDKRGGANGARIRLSPQKDWKVNNPPQLAEVLQALEKIQQNFNGSQSGKKISLADLIVLAGAA
AIEKAAKDAGHNITVPFTPGRNDATQEQTDVESVGHLEPFADGFRNYGKSTPRVKLEHFLVDRAHLLTLSVPELTVLVGG
LRVLGTNFDGSTHGVFTNRPGTLTNDFFVNLLDMGTVWKANPSDGDLFEGSDRKSGAKKWTGTRVDLVFGSHPELRAVSE
VYGSSDASQKFVNDFVTAWTKVSNLDRFDLKESDSRPRL
>NODE_5_length_453772_cov_40.08.g450
MLSAEQVAFFKANGYLIVRDILNDAETADVQKWAQEVHDWTPTADSQFMPYEEINSRGETVLCRTENYADSHEGFNGLML
SAEQVAFFKANGYLIVRDILNDAETADVQKWAQEVHDWTPTADSQFMPYEEINSRGETVLCRTENYADSHEGFNGLLRGE
RLLGILEELSGEPMYLFKEKINYKLAGSGGFAPHIDAVAYNHIKDVKHLTILLAVDKSTLNNGGLEVVDASHNMDIPLNV
EDHCITDEWVDSHEWKPVELEPGQLLIFTSYLAHRSGPNHSNENRKALYATYNRASEGDLHQDYYELRKKEWPATHMRKE
GETYEDGALRYAFGSPMLSVDAGRQLAF
>NODE_5_length_453772_cov_40.08.g451
MDAKTAQVDEVAISPTLEPTNDSNKDVVAQPSSLSRASRISSILMVLVGGLALFSDGYNAQVIGYMNPLFAELYPDAFMD
AKTAQVDEVAISPTLEPTNDSNKDVVAQPSSLSRASRISSILMVLVGGLALFSDGYNAQVIGYMNPLFAELYPDAFTSTI
KTRLSNAFLIGEVFGMLFFGWGIDKLGRRTGIFFATLFLILGIVLATAAHGKTPTGMFWMMIVGRGVAGFGAGGEYPTCG
TGSAEASDETAFVRRRRGMLVAVATDFAIDLGFVMAGVIVLIVLAAYHQHINDGVWRVSFGLGFILPVGLLFFRLRLINS
SQYKKHAMKTHIPYWLVIKRYWRPMLGTSLAWFFYDFVTYPFGIFGSTIIGTLNPNNTLVQNIGYGTVLNCFYLPGTLIG
GLLMDKIGRKQTMALGFFLWSILAFIIGGALNPITSVFPLFVVLYGIFNTLGEMGPGVGTFLCGAESFPTPVRGHFLGLA
AAVGKAGAAIGTQVFTPIQNSFSDSQKGVQGVFLIGAAFAMVGGLVTWFLIPDKEKDLESEDARFRAYLEENGYEGTFGE
AADDEIKSSAFHI
>NODE_5_length_453772_cov_40.08.g452
MQAWQVAAPGPIEETLKLLDDVAQPTAPLQNGQVLVEVASAGLNPADYKMLRLGLASKALTTFPKTLGMDLSGRVVSVMQ
AWQVAAPGPIEETLKLLDDVAQPTAPLQNGQVLVEVASAGLNPADYKMLRLGLASKALTTFPKTLGMDLSGRVVSVADDV
QDTKTGDVVLVRLDPTKGPGALSQYVIANRADYAILPPNFDLDLAAGAPTTALTAYQSIKPYIQTGSKVFINGGSGGVGT
IGIQIAKALGCHVTVSCSTAKKELCERVGADEIIDYKTGDVVAQLKQNGKIFDHIVDNVGSSFSDLYHQASHYLKPEGAF
ILVGGPASLSGVKNVLSAKFLPSFLGGGKHQFVLYMTKNDRDDLAQVAKWLADGVIKTVIDSTFEFKEALEAFEHLKKGS
SGGKVIVHVSSRA
>NODE_5_length_453772_cov_40.08.g453
MKFSTTQLLAALGFASYAAADFHILTGPCSIAPGWGGSLEDYAVACPSNYYNCKCMMDGDRTGHVINGETPKYGIHNTMK
FSTTQLLAALGFASYAAADFHILTGPCSIAPGWGGSLEDYAVACPSNYYNCKCMMDGDRTGHVINGETPKYGIHNTGSNY
FELDGMCGVGNMNFYLQGDGTWLFYIAGGDGSVQGQCWPGDNSIKDCNEFSAACSLSNILVCYSYICEP
>NODE_5_length_453772_cov_40.08.g454
MASEACCKLAPVTVDYTPKGKYERIAGINTYIVGPENATKGIIDIYDIFGIWHQTIQGADRLSAHTGFVVLVPDFFDGMA
SEACCKLAPVTVDYTPKGKYERIAGINTYIVGPENATKGIIDIYDIFGIWHQTIQGADRLSAHTGFVVLVPDFFDGPGLD
INAVPMDTEEKQQKVHAFFGSTGNPQTNLEKLLVLRKALTEKFPAVEGNWGLFGLCWGGKLAVLACGEGNEGVGRRFSAS
GTAHPGLMDENDAKVQTAPHLLLASKDEPADKVALYKEIMGDKIESTTYETMHHGWMGARADLKNEANVKEYERGYKQAA
DFFAKHL
>NODE_5_length_453772_cov_40.08.g455
MASDAATDARPADPTAEATREEMRDAKLPLAYRDSCAHLLIPLNKCRRETWYAPWSCTDERHGYEKCQYVEFKKRVAKMA
SDAATDARPADPTAEATREEMRDAKLPLAYRDSCAHLLIPLNKCRRETWYAPWSCTDERHGYEKCQYVEFKKRVAKMNEL
RESKEGARSN
>NODE_5_length_453772_cov_40.08.g456
MESHPDDIIAWLVPTTHHSWADKSTQLPENASRIISSTNSYPYLSSRLSNLTNHAPGRAIQLTFSQPPKRPGSFILGTME
SHPDDIIAWLVPTTHHSWADKSTQLPENASRIISSTNSYPYLSSRLSNLTNHAPGRAIQLTFSQPPKRPGSFILGTDPRT
CDIILPSVEGISKQHCAISFDAQSRLVLSDFSERGTQVWYDWESNGDRTDYSWILSSGCSDEFPSMVQRITVDIQGVRFQ
VVVNDHSDWNTFREQVDGFCEQPSWEDASSWVDTSLLLSSAMAPFQHVVVKNTTSEPIGEVYLWNLARPWEPMVKASA
>NODE_5_length_453772_cov_40.08.g457
MSASIASPEPAISKSEKKHKKDKASKSEKKRDREEDALTDRTRKHKKSKSASVEENQDEEVEASQLLDDDAEVTHKKKMS
ASIASPEPAISKSEKKHKKDKASKSEKKRDREEDALTDRTRKHKKSKSASVEENQDEEVEASQLLDDDAEVTHKKKKKEH
KKKHKEEEHEAEDAGEEKPKKKKKSKKHADEEAENDDAAEAADADASVMDVERPAQQTSSEVYQPPDIPANPQYPFYSQT
VSLYEPIYPIGWSQPVTNSEYQHLQHLKNKYVPSLRGVLMNYKNVALGENPGRKGAAASDDDPTTLKSVNEFAVGFGWIT
AEVDLFVPSRGAWMEGSINLQTEGHIGVVCFGQFNASIEARRLPSAWKWVSNEDPEAYGMEETASVITADDHGVVRQIHS
TGFWVDGSGKKVKGKIRFRIRNFDVGVSGETSYLSLEGTMLDREAEKALVKEEAATAALRKGTKGARKVQRRRAPEFAMT
RFMDEAEQPAETPATEAEAATA
>NODE_5_length_453772_cov_40.08.g458
MSDEEKHPADVVGVPVGDESDSASDRQRTTNIPWSMKILSVILVSLVGFGSHWSSGVTGAMKSTLKKELHINNAQYATMS
DEEKHPADVVGVPVGDESDSASDRQRTTNIPWSMKILSVILVSLVGFGSHWSSGVTGAMKSTLKKELHINNAQYATLDAS
ENFIKTALILVSGVVTDRIGGARAMLWGNAVYSVGAILIAAATQVRNFKFMIFGSVVQALGDVATQCAQYKVFSSWFAPS
NGFASTLGFELGLGKIGSFVGQASANVIAKNTGNFSWVYWCAVFINLFTNVVTVGFYIFTNYCERRYAGTNDPATGERLT
EKNKKFEITKMLRLPWPFWLVALFSLFQTSVASVFSSNATEFAQKRFNISAVTAGWYSAMSQYLGFFLVPLLGVFIDILG
QRNTIMLVCGLGMLLSMCLAAFGPTIGGTAASFGIYAFAASLGPTVIIDSIRTSMWYQEVFGSGYAIKIAINNSMTIIIG
IVAGVIQDHDNDSYNRVIILYVVLAAGSVVVGAIMVVLGFFNPTMGRLQWTRKQRIIRGEKINALKEDFEEGSNREFQKK
LSMSCFAATIVLLLGAWATYFWGVATGHND
>NODE_5_length_453772_cov_40.08.g459
MSSKPDNEQDVENASPTITPPSIPEANEPYSIFDGRQRAFIVIIVSTAATFSGFASNIYFPALPTIAKDLNVSVELVNMS
SKPDNEQDVENASPTITPPSIPEANEPYSIFDGRQRAFIVIIVSTAATFSGFASNIYFPALPTIAKDLNVSVELVNLTVT
SYLIFQGIAPSLWGPVSDVKGRRLAYCCTFLVFVGACIGLAETKNYATLIVLRCLQSTGSASTIAIGSGVIGDITTRANR
GSLMGIFQAGLLVPVAIGPVIGGAIAGSLGWKAIFWFLTAYGGGFLLFLIAFLPETLRSIVANGSRTPSSLIGRYPLTIY
QRLSKIEWNREASTAAPDAKKRIDIFGPFRILISKQATPIIVFLAIYYAVWQMSITAMSTLFEQKYNLKDTQIGLTFIAN
GVGSMVGTLITGKILDKDYKKVKAAYDAQVAQTDLENGTELTRSATQSEEDFPIEKARLRLIPVFSIIQCLSILLFGWTI
NYPHRVPIAIPIISTFITGWTAVSTQSTIMTYLVDIFSDRSAAASASLNLARCLFAAGGTSLVMPMVNGIGVGLAFTICA
IVQFVALLGPAIQWKFAAGWRKQAQMRKK
>NODE_5_length_453772_cov_40.08.g460
MSSANTNGSSPLSFGKRYAVLNLDFMNILFDIAKGTPEGTKFVANCTRWVDAVHKRDPRPPNIFTTLYFTSPSQAELPMS
SANTNGSSPLSFGKRYAVLNLDFMNILFDIAKGTPEGTKFVANCTRWVDAVHKRDPRPPNIFTTLYFTSPSQAELPAEAP
FTKLVNEFTTFDEHNPGVKVPEYMNVDEKDVVLQKVRWYGGAGNELEDILKKNNIDTVVISGLSLSGVVMSTVYRLFDLD
YKIIVIKDNVLEMPVSQHEQFAAVYLDYLMPKMNLKVVTLEEALEALEHS
>NODE_5_length_453772_cov_40.08.g461
LERRQGRDDLEDIEFTAALFALNYARLGDAEKAVAQIGHLVGELSFDNLLSYSKPGVAGAEKNIFVIDGNFGGAAAISLE
RRQGRDDLEDIEFTAALFALNYARLGDAEKAVAQIGHLVGELSFDNLLSYSKPGVAGAEKNIFVIDGNFGGAAAISEMLI
RSIIPRLGGPVEPQPQTQTHIHTPSHLPVFVDSSDPSPIPSFSRASGGSLPSPERDELSPPGVTQDPATPSVHPGFADHS
PISFSAPAATRAEWPVAQSLDGPASVPEFFDFSNLDLICPITPEEISNRWLNAYIPIPGQSVKNYPPTVAAFIYRLLKSY
TGMAVHGRGFPPFVHTAQLTAQGPNPQLSSCLSIIRICDKPLPGSENVTAEIMQREMNNLFEQRDTYDHLALLSAFQAYL
MYTMVLFFRLSQGLSPFLRQAMMNLQELACVAARQGLMCVAEQQRTRPKWESWIIAEASRRTLFTMYLFDSVLSSEDGLP
TFLGIELEGLPAVSSKTLWFAQSRRDWETAYNIYLAVWDEGMLRINELWPIPESLEESVVARRRQRVDSWLEDLDEFGTM
LYAVTSCTHGG
>NODE_5_length_453772_cov_40.08.g462
LNEVSFWSGKEEKAGEGLAERPTDPKAELRETQKCYLNGDYAQGKKRAEKYLESKKNNFGTNLGVGTLDIAVNGQGSILN
EVSFWSGKEEKAGEGLAERPTDPKAELRETQKCYLNGDYAQGKKRAEKYLESKKNNFGTNLGVGTLDIAVNGQGSIDQVH
GFERELRLDEAVAETRYSINGHKFKRRSFLSHPNQVLVVQFDGDDLSGLEVVVGVQGENQAFTSKINDDGKLEFNAQALE
SVHSDGTCGVKGYGIVAATVDEGKVEHRDAKLVISAKKSITILVTFNTDYSEPNDEWRKRTPLQMEAALKLSAADLLKAH
LEDYQPLYNRMSISLGSKSSTTANIPTDQRRQSFESSGYADPSMFALYFHYARYLTIAGTRHDSPLPLHLQGLWNDGEAC
KMGWSCDYHLDINTQMNYFAILNGGFSDLMQPLINYLIRLAASGQHAARVCYGCEGWVAHVFSNVWGFADPGWEVSYGLN
VTGGLWMANHLIEMFEYSLDEAFMANDAWPVLAGASKFFLDYMVEDPKTGRLLTGPSVSPENSFFVVNENGEKEEHCADL
APTLDVVLVRDLLAFCEYAATKFNHDKSNWEDDIRKYREAQAKLPHSRLARMANFRSGCMTLKKLSPTTDISPTPWPFAD
QR
>NODE_5_length_453772_cov_40.08.g463
MEKEAHSTALENVASNIEHELTNAGETGKMASISEAMANNGTAQEHRLGSWEAFKLYRKGAFWSMFISLSIIMRAYDIME
KEAHSTALENVASNIEHELTNAGETGKMASISEAMANNGTAQEHRLGSWEAFKLYRKGAFWSMFISLSIIMRAYDIEISG
NFFALPAFQTHFGVDYGPDHGGFQIPARWQVAMGMGSLVGQIVGAYLVSFPMERFGRKKTFAVCLVLTAILTFMQFFANT
IGVLTASQYLSGIVWGGYCVIATTYASEVLPLSLRGFLTGYINLCYVMGQFIQTGVTRGFINRPDQWAYKIPFAIQWIWP
VLLLAGLPFAPESPWWLVRQNNMEKAEKSLSKLVQKDSGINIKETLAMMVKTDLLEREMEVGTTYADCWKGHNRRRMEIC
ILLFVIQNFSGNPVGFATYFFEQIGLNNVQAFDMGVGLNGVGFIGTCLSAIPLIYLGRRPAYIFGLSFMVTILFIVALLT
FAHDYTTNFSYRWAQATLLIILQFVWQATLGPLTYVVVCETPSTKLRSKTIAIATMIDALTGLVTSVIGPYLLNPGAAGA
GAKIEFLYGGISVFSLIWTIFRMPETKGRTYEELDIMFERGVPARKFASYKFEEDDDVRV
>NODE_5_length_453772_cov_40.08.g464
MKKSTILASLLPLVAADSDAANSQIRIAYHGDDGMMVSWNTFDHVRRPSVFWGKSKEHLTNVASSAVSVTYPTSTTYNMK
KSTILASLLPLVAADSDAANSQIRIAYHGDDGMMVSWNTFDHVRRPSVFWGKSKEHLTNVASSAVSVTYPTSTTYNNHVL
IKGLKPDTTYYYLPAQLNEDVCYEPFNFTTSRRVGDKTPFSVAVVADLGTMGSKGLYTSAGTGVAPTNVLKPGEKNTVDS
LISTMGDYEFLWHVGDIAYADYWLKEEIQGFLPNTTVEEGYKVYEAILNDFYNEMMPVTASKAYMVGPGNHEANCDNGGT
ADKAHNITYDLSICMPGQTNFTGFKNHFRMPSDVSKGTGNFWYSWNSGMAHFIQLDTETDLGHGFIGPDEIGGTEGEGAS
PVNAKMNAQLNWLEADLKSIDRSVTPWVIVGGHRPWYLSHANVTGTICWSCKDVFEPLFIKYGVDLVLSGHAHVYERLAP
IADQKIDPKELNNPTSPWYITNGAAGHYDGLDTIQTPRQEYSRFGLDTTNATYGWSKLTFHNATHLTHDFIASNNNTVLD
SATLYKSHKTTSGGHHHGW
>NODE_5_length_453772_cov_40.08.g465
MTTKMDFQYFAPQIDKIPKVTPRQIASTALWNTVRDNFSISTWMAIGAVLQGSLVLFARPTFVIAPAALILLYRFSHTMT
TKMDFQYFAPQIDKIPKVTPRQIASTALWNTVRDNFSISTWMAIGAVLQGSLVLFARPTFVIAPAALILLYRFSHTMLMH
YGFIRNTQMEDVIMGKYTVQVPDKDGKPPSEPSGTGMAVIMLGFRNNSALGMFGAGGLETSLKFQAMLKDLENDPDSGSA
NERPTANGFMSVLYFRSVEDINRFAHAPLHREIWDWFVELSKTHKHLSIMHEVYSAPKKNWENIFINYHLTGIVPRGDGT
QGKGNGTRLPKETLDLLDAVDFSGKTILVTGTTNGLGEAVSKHILVRKVDRLIMGVRNVPRGEALKVKLLGDSAVAAANP
NAKIDVFELEMEDYKSVAAFAAKVQETTPTLDVAVMNAAVGGVQYSTANPTGHEKMLQVDVLSTTYLALKLIPLLEKTAE
AKGAPSRLIMVGSWTQFGTSIAEKKLTHDVIKHLDDEANFDPRRYPDTQLLNGLITNELGQRLDKSKVIVVEPTPPWTLT
NFGASYPDGPARQAARKMMDEVGLPVDESALTYIVAIVADDEVHGQYLDDNMIAPRSPYSLSSDGQTLQKELWKELVEEF
EKVDPTIGSVSVI
>NODE_5_length_453772_cov_40.08.g466
MSNKGESVILPSNAVFLVHKVGSSKPGREIQWETRSKTMRAAPDPTPLATVSASSTKSVKAKSEAADGASWEFVSYTPMS
NKGESVILPSNAVFLVHKVGSSKPGREIQWETRSKTMRAAPDPTPLATVSASSTKSVKAKSEAADGASWEFVSYTPRKDQ
QLARRPKDKRRRRNEAPTVSPKERSVVPAKQQPKLSLTQNPSANFPDLPVTLVGHALLYINFYFHSIAADAYTLPCLMFN
PAKRDWFPRMMQDEVWRCIILSLSASSLAAVTGASSNYVDSHTLLDEALRQLKGRVASGALPSDQTLGAISCLSMWSAIM
TKRGFMPKALQNSSSYEEASPTFMRE
>NODE_5_length_453772_cov_40.08.g467
MPSSRPVWAPMNNNTSRNYVRPGPRPVLPEAERIRSEAAMKALAEDLRMFQIREKSEFIVMPKFKKQEKAMMKWLAFGMP
SSRPVWAPMNNNTSRNYVRPGPRPVLPEAERIRSEAAMKALAEDLRMFQIREKSEFIVMPKFKKQEKAMMKWLAFGKERG
IPLKESYLGEGNKKGN
>NODE_5_length_453772_cov_40.08.g468
MILRGAIFVLLALVSLAFCAEDFYKLLGVDKSATDKQLKSAYRQLSKKYHPDKNPGDETAHEKFVQVSEAYEVLSDSEMI
LRGAIFVLLALVSLAFCAEDFYKLLGVDKSATDKQLKSAYRQLSKKYHPDKNPGDETAHEKFVQVSEAYEVLSDSELRKV
YDRYGHEGVKSHRQGGGGGGGDPYDLFSRFFGGHGHFGRSNREPRGSNIEVQVEISLRDFYNGATTEFQWEKQHICERCE
GSGSADGKVETCNVCGGHGIRIVKQQLVPGMFQQMQVRCDHCGGSGKTIKNKCPICHGSRVERKLATISLTVERGVARDS
KVVFENEADQSPDWVPGDLIVNLGEKAPSYDDNPDRVDGTFFRRKGHDLYWTEVLSLREAWMGGWTRNLTHLDKHVVRLG
RERGQVIQSGHVETVPGEGMPKWHEEGESVYHTHEFGNLYVTYEVILPDQMDKKMEGEFWDLWEKWRLKKGVDLHKDSGR
PDKPHERDEL
>NODE_5_length_453772_cov_40.08.g469
MSSKKYAFVPMGDEGGSSSDRHQESRMRSRQEYLKKREAERLALLRRQVAEETAELRSGVRLSEREKAEFAKNRELLRMS
SKKYAFVPMGDEGGSSSDRHQESRMRSRQEYLKKREAERLALLRRQVAEETAELRSGVRLSEREKAEFAKNRELLRLAEE
RLRIDDHQDGYVMPEDYITEKGKLDRKKKEEALYKRHVERDEYGQEKFVTEHDEWEREQTTKAKAQIQGRERENEDYNYV
LDDAQYIQWSMDSRMPGEGKTLTKEQQFLEAQIEAAEKKALSIQETRKSLPIYQYRDQFLEALEQYQILVIVGETGSGKT
TQLPQYLHEAGYTKNGMKVGCTQPRRVAAMSVAARVADEVGVKLGHEVGYSIRFEDCSSEKTVLKYMTDGMLLREFMTEP
DLAGYSAIMIDEAHERTVHTDILLALVKDLARERKDLKLLISSATMNAEKFAAYFDDAPIFNIPGRRYPVDIYYTPAPEA
NYLAAAITTVFQIHTTQGKGDILIFLTGQDEIEAAEMEIAETAKKLGNRIKELVICPIYANLPSELQAKIFEPTPDGARK
VVLATNIAETSLTIDGIVYVIDPGYVKENVYNPATGMSNLVVVPCSRASANQRSGRAGRVGPGKCFRLYTKFAYMNEMEE
SPLPEIQRTNLNGVVLQLKSLGINELLDFEFMDPPPTETLIGALNQLFALQALNHKGELTKIGRQMAEFPTDPMLAKAVL
AADKEGCVEEVLSIVSMLGEASALFFRPKDKKIHADSARNRFTIKDGGDHVTLLNIWNQWVDSGFSPIWAKENFLQQRSL
TRARDVRDQLAKLCERVEVAPSTCGATNLRPIKRAITAGFFPNAARLQKSGDSYRTVKNSTTVWIHPSSVLMSIDPPEKM
VIYFELVQTTKEYMRSVMPIEAGWLAELAPHFHKKKDIEALEEKKMPKQGR
>NODE_5_length_453772_cov_40.08.g470
MSASRSANGFIRVDYSSNHVDIPESFLTGPATDPVTFRPVPWKETDVPEYAKCKAWILDNVLSLEECNELIALAEASAMS
ASRSANGFIRVDYSSNHVDIPESFLTGPATDPVTFRPVPWKETDVPEYAKCKAWILDNVLSLEECNELIALAEASAPREK
PEDSPWRPALISVAPGVETRAPGYRNSDRIIWDKQLLVDRLWDRCAQAEGLQELVATAPCSRPDHNRGRKGTWQFHGLNE
RMRFLKYTPGMFFRPHCDAAYRADNPDGPIIETYYTLHLYLNDEGLVGGATAFLSPDRKRRLDVNPKAGSVLIFQHPLLL
HEGADVIEGTKYTMRTEIMYRWEDEAKN
>NODE_5_length_453772_cov_40.08.g471
MRAVKPLKALPPPRIEIPEIVFPIRTRRKSVSFGPLSPTSSKTMQRHKKEHDVKSESDSSESEEDKRRENQFKRSSHHMR
AVKPLKALPPPRIEIPEIVFPIRTRRKSVSFGPLSPTSSKTMQRHKKEHDVKSESDSSESEEDKRRENQFKRSSHHRRLT
SDTTHDRSPNRDGEGRRRRHRHSDSDDDVENLPDRFDSHGKPLDGGRHGKNRIVTRSGEFHRPAQRPGGMEVHGGWALGG
TDPEQIEKLVRNVTGALEGRKSWVSVIGEVLGGDMLGQLAGPLAGVLQPPGGGSGGGGEGEGRRRQIEDDDDDRERRHKR
RR
>NODE_6_length_389917_cov_36.22.g472
LAVKNPLAREIANACSRLRLQTLLEPEKIHPKDWANPGRVKVGLKKSPGSADISNKHHLYVLVAKHLRENPTTENSPGLA
VKNPLAREIANACSRLRLQTLLEPEKIHPKDWANPGRVKVGLKKSPGSADISNKHHLYVLVAKHLRENPTTENSPGLRLR
FGGQIQPPEGKPYPKPAVPRGWKMGEYLPYLSAAMTGGGVSENLFKDMMKEMQGGADPMAALMASQGGGGMSGSEESTKK
KKKDKKGKGKA
>NODE_6_length_389917_cov_36.22.g473
MPDFKPGQTVLLNDGRKAIVRFAGPTHFQVGEWIGVELEEKTGKNDGSVQGERYFDCPMGYGMFVKPMMATIIAQPAAMP
DFKPGQTVLLNDGRKAIVRFAGPTHFQVGEWIGVELEEKTGKNDGSVQGERYFDCPMGYGMFVKPMMATIIAQPAAPKPA
AAARKPAARPSGFHPTVGRASISGGDTNLNKRRPSINAPSPSPVPHHKPSQSSSNLRLSGSSSASVSRTGTPSTVRVPSA
AGKPRTALPSSRTSMGPPPPPQPGQRSSVRQSSVSSVHSRSGSAPTRPISGRGGITAPKGVSRPESGRRTSTSSQGGRDS
SSATRSDELLSSPIEAEEDEILSPQPTSPSAGRANALERIAAESSVPSIAASLKKPAAAGSSRSSIGSTAASREIEDLKA
KLKVLERKRVEDRDKLKQLDTIQGERDKFEGIIQKLQQKYQPIQQENTDLRKAIKEAEARFESVEALQAEHDTALELATL
DREMAEETSEVLKMEVDALKEKAEELQLELDILKEENAEYSNGMTPEERASTGWLQMERTNERLREALLRLRDLTQEQEQ
ELRDQIASMEEELKEFNTLKEEHTTAKEKLAQSESAVEDLRQQLDTALGAEDMIEDLTERNMSMSEQIEELKAVIEDLEN
LKEINDELEINHVQNEKEMQEELDFRDSVIAEQARRAQQQDANLGDMEYTLSRFRELVTNLQSDLDDMRASQAVTEGESE
KLNDRSRAMMDLNMKLQISASKAQVKTIDLELRRLEAQEAEQHLEILKLFLPDSYRDDQDSVLALLRFRRLAFKANLVNG
FIRERINGQPEPGHEDDVLAGCEAIDKLVWVSSMCDRFVNDISHCTIEQFTKYQNSLLELEPVERALNSWIDGLRRDELK
EQKCADELQRTISLMSHLGEVHISSGIAAFADDIHMRALIVQSHLDSATVAFNVIRSMVQRAIPSAGEEDELAQHFAKKI
DLAITQTRSTKVFAGKAVRALEDLKARSLSLGEDTKGAFEQCETLTQELARLTRDIGLGIHKLLTHDEGRNEPFTYGEIN
DVVRQAVLESTQTNESDLFSSYLNKLKVATEQISDLASLAADLDQTHDYDVSPSPWRLRAQELRILKTVPVDTEEELRRL
KAEYNEVRRTIAQRDEHLSTAVLKIETLESRMRDAQANVERIGSLQSELEEVNGHVTSLKEDIEKQDRELKNLESERDKW
KKIASDSRAYADGADAADMKAGQERAVATAREMDALKKDIESLQAAVRYLRDDNRRARMKEQQDYEWLSEPLKKEPSSEQ
QRKALVVAEGKDVLGELLKMATSATVFDLSAAPKQKLAWRPARTTPQYHAAKQTEELEAWRTWQESVLKKTDMLFAQDRS
ISIGREKQQAGTKRDAAARLRIRLPRDAAQGKLTTYSGENVQIVGSQEWDALQAATRKFAAV
>NODE_6_length_389917_cov_36.22.g474
MVQISEVKGNKRDNRTAAHTHIKGLGLKSDGYADTQAAGFVGQVPARESCGVVVDLIRAHRMAGRGVLLAGGPGTGKTMV
QISEVKGNKRDNRTAAHTHIKGLGLKSDGYADTQAAGFVGQVPARESCGVVVDLIRAHRMAGRGVLLAGGPGTGKTALAL
AISQELGTKIPFCPIVGSEIYSSEVKKTEVLMENFRRAIGLKVRETKEVYEGEVTELTPEEAENPLGGYGKTISTLLIGL
KSAKGQKKLRLDPSIYEAIQKERVTVGDVIYIEANTGACKRVGRSDAYATEFDLEAEEYVPIPKGEVHKKKEIVQDVTLH
DLDVANARPQGGQDIMSMMGQLMKPKMTEITDKLRAEINKVVGKYIDQGVAELVPGVLFIDEAHMLDVECFTYLNRALES
HLAPIVVLASNRGMSTIRGTDDVVAAHGIPPDFLARMLIIPTSPYSAEEIKKIVKLRATTEGVSITDAAIDKISEHGVRV
SLRYCLQLLTPSSILAKANGRTQIDVQDVSECEDLFLDARRSASLLASEAGRGYL
>NODE_6_length_389917_cov_36.22.g475
MEPRARAGKNVGKMNFSHAELAQLLYAHGDIKNPMPETVRVLDEILTDFMQSIAFEANRAANYSGRQKIKYEDFEFAFME
PRARAGKNVGKMNFSHAELAQLLYAHGDIKNPMPETVRVLDEILTDFMQSIAFEANRAANYSGRQKIKYEDFEFAFRKNP
SFLGKVQEVFEKQKEIKKAREILRDGEDEIMKDAAEEEKRKEKVATKPNKVEEELGEADDDAEAEADALGKRR
>NODE_6_length_389917_cov_36.22.g476
MSALFNFKSLLLVILLLICTSTYVHHFTPGIMDRNKNGVMGIFWKCARIGERLSPYISICCVIMAVSMLLS
>NODE_6_length_389917_cov_36.22.g477
MVPEQETGGSIERSRRQLSTSAPCPPKNDAEPIKESEVAPVSQEETAQEIAQSSQVSPRQCQAPESAPLTRNPSSDSAMV
PEQETGGSIERSRRQLSTSAPCPPKNDAEPIKESEVAPVSQEETAQEIAQSSQVSPRQCQAPESAPLTRNPSSDSAISVG
ASAASSPEPSLPSSLHTLPLEPPVTRATLSELDVSKIIHNPKLRHDINFDPELHFRPNLDGEKGRRKQDKANQFWKTLKQ
ELSEFIIDRPTFIYKHGETDEWTLPILLKAVKDIIQTLVPQRDRQFLDEGLNVELLMQQFHKGVADLEKLALWLSRVLKS
HCAPMRDEWVDTMYNQLSSGNRNMDLDELVTGMRSLLSVLEAMKLDVANHQIRCLRPVLIEDTTHFEQKFFIKRMESGKT
DISMSRQWYKEAEQAYTDSRSHPTQSFGDMGVFFEALSRLMLPSAWDERLPNTFLFDEERLMKLRADVLDAINLEVCMRV
YEDFEKMSRRSTPSAPSSEASSHVEDIMDRFDFNTPPSISRPSSVVHSAAGSASSSPRSSFVVPSYVAPRQDSQTKAREL
FHTLVALLQTSPPASQPSARWQMMAPSMALQIFRFVNLPATALPELEARLSAALGDVDACFYRDVEENFLGRLMADLGHR
VREFKGLSGVALFSMATGVRVPSRRPGSADRESDGLSREPYDEASLDDIATRLAHLGILHWRVWSQLAYADDVDQMAVDD
EAMQI
>NODE_6_length_389917_cov_36.22.g478
MTGYQTERSSYDDEASSVNTPISSNGDHAMAGAYGKDGVHGYEQADHQLEPMDPNDAPNGSLADLKDPIQVHLLTETAMT
GYQTERSSYDDEASSVNTPISSNGDHAMAGAYGKDGVHGYEQADHQLEPMDPNDAPNGSLADLKDPIQVHLLTETALSDS
KEYEILSQEEVDKLKKQCQLLSQRVESTRSNLAIQSKYRDAAVSMAKLYSAGKTEEELLDDPRAKEVELERETTEKKCEE
LSRELFNLEKNLIGPQRRLLQHTAGILQLTHKASKRAAARALQNSNEVPGSPESLYTYSQSRDSLAQAVDEDYFEDPSLY
QLDSMQGLQTGHLKSAIDIPLKSPVRGQATQLRGEIDKAKEENALLVNLVADMEQKLESLSLSLRETIVKFNPEVNSDYL
DPPRESAAGDSKPGDMLRKQLDYLESGLVAVQAEQESFISNGGGNSSGGNNYLLDDGAAERIEAVLVGLWNRMQSGFAAK
RQQNEERRRQRAEKGLVDDDDTSDDDAFDADEAYNLYAFESKVDWLFKRASTLKDQKSVLKRQIKQQRELNNKTDAEKDE
EIERRQEELDQTRFLLERAEKDAMDAQTMLADALQDLEKAQGSSSGISEEELHKHTAKIGSLEAELATLHAQIESHQAAI
EERDAKLEALDSEVEENIARAESLEAETQAHKAQVDSLEGEIQARNDRIEALEAEIHTHSTRAESLQAEVLAHGVRVESL
ESEIQARSTHIESLEDKIQGHNSNIGSLEAEIQSRDAQIRSLGADLQAHNERGGSYEAQIAALEAENKKFIELSSQLDGA
SKEKAAAEEMARALQQEVENIKASHTDKEKEIAQKDADLEQLNMTLVEIKTELTFARAELDGAYGSRAERAADAAAVSNQ
EQVVKLTGQVERLKQELAGTVQDLEAITKETIGAEREKIDLEQKADEAISAKASLEADLEKSRQLIARLQEDLDSERFKV
GVSQGGVTKVGAGAALLSEQFRTSMREERKRFHEDIKEERAKYRKLEEEYIRLKKSQAASNAPPSPR
>NODE_6_length_389917_cov_36.22.g479
MPLANIGSLVLDSVVFLLHLVYVQIALSHAEPSQIFLIHLLSSLGNRRFAMPFDGYESPTEDNQPGFFFGPTPTASGAMP
LANIGSLVLDSVVFLLHLVYVQIALSHAEPSQIFLIHLLSSLGNRRFAMPFDGYESPTEDNQPGFFFGPTPTASGATTPA
RISISAATQNVTTVTFLERAHPRLHRLQRLQHARQPPSPPSRDPNEEKGSSSRKVGLKDRIACYQWTFFTMTMATGGVAS
ALHGLVYQAEWVNGFGVFFCLLNIVLFLTNCVLLSMRFYLRPGSLTKSFTDQVESLFIPAFFVSIAVILINICQFGVPHC
GVWLLKTLQILFWIYTGLSAVASAGLYLILWSTLIFPIHMMTPTWVFPAYPLMLTAPFACNLIAAASATGRIDVLYAPAV
ALSAVATQGTGCLISLMISAAFIYRLMTQKLPRDFQRPGVFISIGPYAFTAGSLAQLGSEARNILPANFLDTQNSADVIK
IISILVALWFWGLSMWFFLVSMGSLWKYLHTGKGMPFQMTWWSFVFPNTALVTATEIMGNIFESRGLQLFGCAMTIALVI
AWIAIFATMVACIKQKKLLWPKSKS
>NODE_6_length_389917_cov_36.22.g480
MHRAAVRAFRTSHRPSVRSQVRNQGRHHLHHARQSSTSHVPLRSSMYFRRLPVALASGLILGYGAWHYNGAEFVPGSAMH
RAAVRAFRTSHRPSVRSQVRNQGRHHLHHARQSSTSHVPLRSSMYFRRLPVALASGLILGYGAWHYNGAEFVPGSAVTRS
FTNTQAADAAPTRTVLVVGADELRQGTIVGEGPLYKSSTEDGRRIVEMLTPDQATAKLRRQEQSFYVNRGQGVTRYDLVQ
LGSNDPIEDDHAEKIVEVPTRVTEDEVSSSDWMFWGVFDGHSGWTTSATLRESLISYVARELNSTYKASSNAAPAPEAID
SAIKAGFTRLDNEIVHKSVEKVFKASSKAVAAELLQPALSGSCALLSFYDSRTTALSEDQTGGNPTEVARMRMEHPGEEH
VIRNGRVLGGLEPTRAFGDAVYKWSRDVAGRLRENFFGRSPSPLLKTPPYVTAEPIVTTTKIEPENGDFVVLATDGLWEM
LTNEEVVGLVGQWIETQKTGRPSSQFDKAWSKVFGSQSKPLPVEQGREAAGFDGKTPIRLQQWGIDPDARDRFVVRDKNV
ATHLVRNALGGANDEQVCALLTLPSPFSRRYRDDLTVQVIFFGHGDKTSEKTGDVTVNLDATTDQDPRARL
>NODE_6_length_389917_cov_36.22.g481
MADSTATSNDADAAAQRAAEQARLRKERREAKIKAGGSARLERITGVGGRVVGDSDSPAPSAPATLSKATSSEHADPAMA
DSTATSNDADAAAQRAAEQARLRKERREAKIKAGGSARLERITGVGGRVVGDSDSPAPSAPATLSKATSSEHADPAEIDI
SEHFFVPKKTSSRKPLDGVFSPSPEPSLNEEQLRQMMLGLDRPDQAGPGVGATGPGLPPGMELPPGMEDDPIMKMMSQMM
AGGSIPGFGGADGASNPFANMNLPQQQAAVQLPKTSSLSFWRLIHALVAVGLGLFFVLTTNFTGSKAERERHALAFDQEV
DAEVEKRKNLFFWAFATAEVLLLSTRFFLDKRSTNATGFVATAISYLPQPYRGYIEVGQRYFQIFSAVRTDILTCVFVLG
VVSWLV
>NODE_6_length_389917_cov_36.22.g482
MGLTTLEKRPMASALRAIQPKGPLSFQSLPAALRPLIRAYLLGYASAVAPRLLTLMLQFISKKRKSAKKYLSSDKDERMG
LTTLEKRPMASALRAIQPKGPLSFQSLPAALRPLIRAYLLGYASAVAPRLLTLMLQFISKKRKSAKKYLSSDKDERSFKD
SAFRILRTGLDPRRFPTFCAALVGGSTLLQEPLLKIIGRVATQLSTTSQLRLARWLSTFISGWLSLQLLQSKQTQQTPPA
WADSGLAAVQQGLTEASTGGYGGRTLDLTLFAVTRAADVLVGELWSQRRSRRKASGKWTVIEQVMSRLMDPVVFAASSGL
IMWAWFYSPDSLPRSYNKWITSAASVDLRLIEALRRCRNGELIYGKETGQAPLLGSMCDDYGLPTEWGDPAKIVPFPCDL
VHMGCSPSCEYHAISRFLRSWKWSMLTYLPLALALQLRNPRRINLVKAITGSTRSSTFLATFITLFYYGVCLARTRLGPR
VLGKEIPNRQRIDEGICVGTGCCLCGWSVFIETAGRRKDMALFVAPRALATLVPRRYPLEKQWREKLIFAASTAVVFTCA
LENPKRVRGVLGGILGMVLKK
>NODE_6_length_389917_cov_36.22.g483
MLAVRQPPSRMGSSQPDSDPFQMPFGYSVDGNQEPLFDAPEPAPGAPLLSETDSKFLSDFFDDMTANQYNMPSFGEGLML
AVRQPPSRMGSSQPDSDPFQMPFGYSVDGNQEPLFDAPEPAPGAPLLSETDSKFLSDFFDDMTANQYNMPSFGEGLNYNA
WFDLPPQLMGTATSYGSHPHMGISGSHLMPPPPPPPSQPIAYQQHPSDDVLNAAATLMQNGPGMRGGHKNNDSSTPRRPL
GPPVGHLRHQGLEEFREESRKGMAHTEIDNTFTEWMWGSGSKGRQNSTTRAIPVDYQWGSDSNFNLAQGYTPEANKETVE
SQHQEQLKCLECLEPNQSAATTRPSSPTNSQSTFPIGLHRDTSESAERPDDDDDAPPRKRRKSKIKKDSTEEGEDQSTNG
SKTAAAKRRKAKGDRNGSISSPPMEVGMAGKRRKSALNGVKPPRENLSEEQKRENHIRSEQKRRTLIKEGFDDLCELVPG
LNGGGFSKSTMLTMTADWLEELLVGNRDLTAQLAALEGR
>NODE_6_length_389917_cov_36.22.g484
MAEPQEPYPGADRIRSLTDQDAIFNAFDAYPWTKDSAFLSGLRAILGTPNSSNPQGSLRDIATHARIFYYAQRIGVQIMA
EPQEPYPGADRIRSLTDQDAIFNAFDAYPWTKDSAFLSGLRAILGTPNSSNPQGSLRDIATHARIFYYAQRIGVQIDFSA
YHAWLAQNPDHQTPHIIPEEYEQPPSSSSPSSATPWQQAAPKADLYVDRSAQSHSGEGEPSYPLGFAEMIKLLQEGKPIP
GIRQIPNTIERDPTVKPVGSRPVPRKPWEREASANVEAGAGGVENALDLEFPPVEQQNAAAATTGSS
>NODE_6_length_389917_cov_36.22.g485
MRPPSNRRGARFDNRMNPNHQFGASYVNLNGPAHQFDSVGGPVPVPVPGAHVSVGPAMAPMGINMFPPFHQQAIGTPLMR
PPSNRRGARFDNRMNPNHQFGASYVNLNGPAHQFDSVGGPVPVPVPGAHVSVGPAMAPMGINMFPPFHQQAIGTPLSPHA
SEFTSKAGWKNEVVPSEGPTYLPPTEPLNYRRLLDRNVNCNWKYIVDKIVCNNDQQASIFLQQKLKVGTPEQKYEIVEAI
VAQAYPLMVNRFGNFLVQRCFEHGTPEQVIKIAEAIRGNTLNLSMDPFGCHVVQKAFDSVPEEYKAIMVHELLRRIPETV
IHRYACHVWQKLFELRWTESPPQIMKFVNESLRGMWHEVALGETGSLVVQNIFENCLEEDKRPCIEEVLANIDIVAHGQF
GNWCIQHICEHGAPPDRSRAIDHVIRYAAEYSTDQFASKVVEKCLKIGSAEFLGRYLDRVCEGRRDRTRIPLIDIASDQY
GNYLIQWILNNASPQHREMVAAHIRKHMVSLRGSKFGSRVGMLCTNHAVTTRPGPGVGPGIDGV
>NODE_6_length_389917_cov_36.22.g486
MSVPRARLLDLMKAQCQVFATTFNPEGIRMGNKVLRQRLKGPALAAYYPRKLASIKDVKREFGPVLATWDDAEEDRFEMS
VPRARLLDLMKAQCQVFATTFNPEGIRMGNKVLRQRLKGPALAAYYPRKLASIKDVKREFGPVLATWDDAEEDRFEYIEE
LKQRGKSAPKKKKGPPAPTPGKKR
>NODE_6_length_389917_cov_36.22.g487
MSQWAKLPGAFGDYKGHGRGRSKDKDLVKTQADMFEAYVAAVILSDPQQGLTKVVEWLKTLWGRTIKEDIYKAEAAKKMS
QWAKLPGAFGDYKGHGRGRSKDKDLVKTQADMFEAYVAAVILSDPQQGLTKVVEWLKTLWGRTIKEDIYKAEAAKKRSEG
QSATAEVTSSTAKQRLSVKIVTKGVTIDYKDLPGEKKDKNLGLPLFTVGAYLTGYGEVGRLLAVGTALSKKDAGQKAAET
ALQNKRLIQAYEEKKRQYMQARDGDSVLNSLLSEW
>NODE_6_length_389917_cov_36.22.g488
MADSVDRVFVHALNTVKKIPKTGASRPPPSERLRLYGLYKQAMEGDVDGVMEMPTAGSGLPPDELQKERDKWDAWNSQMA
DSVDRVFVHALNTVKKIPKTGASRPPPSERLRLYGLYKQAMEGDVDGVMEMPTAGSGLPPDELQKERDKWDAWNSQKGLT
RTESKRRYVEALIETMHKYANTSDGRELVAELEFVWNQIKDNVPSSDSSSANPSDPTHSFHQPRNGSDGPMKILSPMSEQ
DVVELRSRRQIDEDDEDAVARDEEERAVSLQNSRWSKKMERAITKLSAEVAALREQIATGREWKSKKEKSFPSWIKWFIF
VVMKHLLIDCVVLSIILLWMRSRKDRRLEDIVRAALRLVREYVRKVLPSR
>NODE_6_length_389917_cov_36.22.g489
MVRLRDIPRTATFAWSPGSGKPLVVTGTKAGAVDADFSDESKLEIWDLSLDNQDQGIELQPLVSITTESRFYDIAWGPMV
RLRDIPRTATFAWSPGSGKPLVVTGTKAGAVDADFSDESKLEIWDLSLDNQDQGIELQPLVSITTESRFYDIAWGPADAD
HPKGIIAGALENGTLELWDAEKLETGASDASISKTTKHTGAIKAIQFSPLKPQLLATAGAKGELFIYDIGDIENPFRLGN
AAARSDDIDCLAWNRKVSHILATGGPGGFVTVWDLKTKKASLTLNNNRKAVSAIAWDPTNSTKLLTATADDNTPVIFLWN
LRNSNAPEKTLQGHEQGVLSLSWCQQDPDLLLSSGKDNKTIVWNPNTGERYGELPEVTNWTFQTRFHPHNPNLSATASFD
GKITIQTLQNTNPDKSQAVNEKPLDDEEFFRAAQTQPQGASWSLAKAPKWFERPVGASFGFGGKLVIFRASTQPGQERSS
KLAISQFSADSDVSSAIEKFQEALNSNDVAALCQEKKDQAHTDEEKADWTVIETLVGENPRSKIVEHLGFKQEDLTNGAS
TDAPEGQETEAATKEEEPVDAEGKSRRLSNMFGEGEADGDDFLSGLTANKGAKTDKPFHLFSDGDTSVEKDITRALMLGN
FAKATDICLKENRIADAFLIANCGGQELVEKVQSTYLSRKSDTPSYLRLISSVVEKNLWDIVYNADLENWKETMAIVCTF
SDPTEFPDLCEALGDRINEQGQRKDASFCYLVGSKLEKVVAIWVDELNESEQARVKEESGGSTFSVHTRSLQSFIEKVTV
FRHVAKFQDKELAQTADWKLATLYDKYTEYAEILSGQGKLEVAQKYLDLLPATYPAAELTRSRVKLATQKKPAAAPVSAA
RRTPSIPSAGKQPSVVGYQPPHPAPIQAPVNPYGGLQQTSPSVSTAQQYKPPVNPYQPQGYQPQGYQPQGYQPQNQFGFT
GAPIAPPPISGPPRNTTPSAGPPPSKAKNMQNWNDVPMVTKAAPRRSTPSVTPIASPFGAQQGQGLPPPPPSATSPYGPG
ARASPPPPPKGPAPPRVQSPLAGPPVTGPPRTSSAAANQYAPPTPLAGAIPTHAAPPVMPRTASPYNAPPAGPPVSNRYA
PAPSQQQPGQYSGSVPPPPGPGSRPPPPANPYAPPAQQQPAAPSPYAPSPYAPAPGQIPASQPPPTGPPPMGRPGPPPST
ASAPPPPQQTAPPPAAKYPPGDRSHIPAHAQALVDILSQDMQRVASKAPPTFAPQVKDTQKRLNILFDHLNNEELVQPST
IEQLSQLAVAIQTKDYATAQRLQMEINRDKTEECGNWMVGVKRLISMSKATP
>NODE_6_length_389917_cov_36.22.g490
MTDSARWKATVYVGGLSPVVTNTHVFDAFIPFGDIVEVQLPKSDAPNSTDPHKGFAYVEFEDSADAKEAIDNMDQSEFMT
DSARWKATVYVGGLSPVVTNTHVFDAFIPFGDIVEVQLPKSDAPNSTDPHKGFAYVEFEDSADAKEAIDNMDQSEFFGRV
IKVSQARAPKSADEGLGSKKAIWEQESWLAEHAGEDDVTNQANLEEPASDPMQGLEGLDVAGPKPE
>NODE_6_length_389917_cov_36.22.g491
MRPTLALRAFRPTARMMRPVPKEDQAVIDKFTQGHTVSQRLRKLKQIPAELYPLFVVVGFALGAAAYSTTRKFFVDKNMR
PTLALRAFRPTARMMRPVPKEDQAVIDKFTQGHTVSQRLRKLKQIPAELYPLFVVVGFALGAAAYSTTRKFFVDKNLRLA
RQGAAHRAAQSSDGHGGEH
>NODE_6_length_389917_cov_36.22.g492
MSDEEGQELVTKPFKFVTGTDARFPNVNQTKHCWQNYVDYHKCILAKGEDFAPCRQFWLAYRSLCPSGWYQRWDEQREMS
DEEGQELVTKPFKFVTGTDARFPNVNQTKHCWQNYVDYHKCILAKGEDFAPCRQFWLAYRSLCPSGWYQRWDEQRESGNF
PVKLDA
>NODE_6_length_389917_cov_36.22.g493
MAEHLNVLISTFNGLGLPPTLVLRTSPTATVTSLREQIDDKLPAGATEAKFIITTLSNRLLPQVSEAPLSTYLTSDEDMA
EHLNVLISTFNGLGLPPTLVLRTSPTATVTSLREQIDDKLPAGATEAKFIITTLSNRLLPQVSEAPLSTYLTSDEDDFLS
LRLAIPLCGGKGGFGSQLRAAGGRMSSRKKQKQDDGGSSRNLDGRRIRTINEAKALAEYLAIKPEMEQKEKEKRRQRWEE
IVDHAERREAEIKSGGRGKLDGQWVEDKEESNERTREAVLAAMKSGNYKDNLLSSSHDSASTEQSNNKSASDGEDSESSK
ESPPPTEAAGPSKAKARTFFGFDEDDEFMSSESENEDGKKSS
>NODE_6_length_389917_cov_36.22.g494
MLIPKADRKKIHEYLFREGVLVAQKDFNLPKHPDIDTKNLFVIKAAQSLNSRGYVKTQFSWQYYYYTLTPEGLDYLREML
IPKADRKKIHEYLFREGVLVAQKDFNLPKHPDIDTKNLFVIKAAQSLNSRGYVKTQFSWQYYYYTLTPEGLDYLREWLHL
PAEIVPATHIKQQRSHAPPRGMLGEGERERRPFGRGRGGDRGDREGGYRRRDAGEGKEGGAPGEFAPQFRGGFGRGRGAA
PPS
>NODE_6_length_389917_cov_36.22.g495
MSNISAPKWDVEIDSLWFACPTLRTSDLNVAINIGQGVDIGWISSVTVTLFYGRSLIGEMTLENEIFNISKYEDILYLMS
NISAPKWDVEIDSLWFACPTLRTSDLNVAINIGQGVDIGWISSVTVTLFYGRSLIGEMTLENEIFNISKYEDILYLEMGD
>NODE_6_length_389917_cov_36.22.g496
MAAPIVTVSESKDLRGLNLIAAHSHIRGLGVDATSLEPRAASQGLVGQEKARKAAAVILQMIKEGKIAGRAVLIAGPPMA
APIVTVSESKDLRGLNLIAAHSHIRGLGVDATSLEPRAASQGLVGQEKARKAAAVILQMIKEGKIAGRAVLIAGPPSTGK
TAIATGMAQSLGADVPFTSLASSEIFSLEMSKTEALTQAFRKSIGVRIKEESEIMEGEVVEIQIDRSVTGSAKQGKLTIK
TTDMEAVYDMGAKMIDAMTKERVMAGDIISIDKSSGKITKLGRSYARSRDYDAMGVDTKFLQCPDGELQRRKEVVHTVTL
HEIDVINSRTQGFLALFSGDTGEIRSEIRDQINTKVGEWKEEGKAEIVPGVLFIDEVHMLDIECFSYINRALEDDLAPVV
IMASNRGQSRIRGTDYKSPHGLPLDFLDRVVIINTHPYNPEEVQQILSIRAQEEEIDVSADALALLTKIGSEAGLRYASN
LITTSQLVSAKRKSKQVGIDDVKRCFQLFYDPARSIEFVNKSEKRLIGNDGGVDLSVQNGGTNAAAAAAGSETMDLS
>NODE_6_length_389917_cov_36.22.g497
MQPLIRHISEAWSKSSDGSNASEERAASETQINAIQTTMKKEMEESFKKEVAESQQFIKELVGSQMTKLKEALAQENEMQ
PLIRHISEAWSKSSDGSNASEERAASETQINAIQTTMKKEMEESFKKEVAESQQFIKELVGSQMTKLKEALAQENEQKLH
SLQKTLAQEGEDRATSLRKTLIQENEKRIAEMKESISREHKAKIAALENALADEAKNKDRIAALEKSLSQMEGVYMQVQS
LNAWQTNFNTAGLYGNIISHINKTIPEGPGTAPQIMVLKQQLNGIEARLAAWENASNKRRKLPVGNVKVVNGRQIDAQ
>NODE_6_length_389917_cov_36.22.g498
MEAARKTIEVLSQRILPERPHHLAFHPEWRFRPSHGDGNSFEEWHHPRLQYLTLLSEADRGVLFTKSDYDMREEPAKPME
AARKTIEVLSQRILPERPHHLAFHPEWRFRPSHGDGNSFEEWHHPRLQYLTLLSEADRGVLFTKSDYDMREEPAKPLPRE
VNALAKGGEKKKLSLSDYKNKKTGATSSTSPPEPSIAKKKESERAGELSANTGATSDPRSASESKSTSEARKMDRPRPRE
SDPPVDAKQRQGREQAADMRLPLKPPTKHPLPPRPPSPNSKKRVADPDDESRPQKRSKPDSTKHVDDRVQHSRDDAQKRK
DKTSSAASRDAPSHKDDRLSASGANSSSLPNGKALLKGAVGSSRNNNTSPAHRPRGDSLNGVRPTGSGSNRVTPTKAEAS
RSTVPPLLSPLHLTFEDREAEDRSLAKQNKKKPRDDSREQTKSPNRQHRKSESISELKRQKSPARIPPLLSPTLPPIVEA
ALQLRKKASMEPLEGKPLKSKDEREKEPPLPSKKKKPVVDYSDDEDEPLQQKLRKALIVKLKVPKKLRRDFKRILALSSS
TAARKELQAQNQEHSTVPEDSIQPPPARKRPVAPDTAASSESTAQKKPKVPEIPSSSRLPAPTTPSKKGAATMSRASSSN
SLAQTPGDTVNATPSASASSAARVNGQDASRPETSEARAMREREARFSTLGRRLKHEADTAMRGGAGGSREPDLNRGFVI
SVESLLAFMAGFQAQNIYRGLANKRSDPTGWSSLFPLLEFIQGQMRRQEAHTRRFLPLYVSVLNLHVMAINELIRCHVAT
ENPVLPPPDWVRLERTRFRLQSQTSEALNNIENHSLRPQVYLHHTLDEMMAETLRALRHWCHYEDVDWTPDANLEESVAP
RDH
>NODE_6_length_389917_cov_36.22.g499
MAPIKVGINGFGRIGRIVFRNAVEHPEIEVVAVNDPFIETTYAAYMLKYDSSHGLFKGEVEVDGKDLVVNGKKVRFYTMA
PIKVGINGFGRIGRIVFRNAVEHPEIEVVAVNDPFIETTYAAYMLKYDSSHGLFKGEVEVDGKDLVVNGKKVRFYTERDP
ANIKWSETGADYIVESTGVFTTTDKAKAHLAGGAKKVIISAPSADAPMYVMGVNEDKYDGSADVISNASCTTNCLAPLAK
VIHDNYGIVEGLMTTVHSYTATQKTVDGPSAKDWRGGRGAAQNIIPSSTGAAKAVGKVIPSLNGKLTGMSIRVPTANVSV
VDLTVRLEKPASYAAITETIKKAADGPLKGVLAYTNDDVVSSDMLGNTNSSIFDIKAGISLNDNFVKLVSWYDNEWGYSR
RVLDLLAHVAKVDASK
>NODE_6_length_389917_cov_36.22.g500
MSSRYSAARPKRAGENFARTHYNNEEDTKRVKFDVRNPSILAPDAREDDAVLEADVIGGSGATKRGAVNLDGYDSDSDMS
SRYSAARPKRAGENFARTHYNNEEDTKRVKFDVRNPSILAPDAREDDAVLEADVIGGSGATKRGAVNLDGYDSDSDNENF
NARAGSRKKGTVNILEQLDNYDAKGGSNKEQSGGPINEDDDDDDMFAAENDDEPGKEEANGEDEHFEKSGRKKKDVKFLD
DAQIQGQEQKSKSGGTIRLDERESSDDEDDLELAIQEEGVDEEVGAGGLKRNAPKVEAFNLSEEMEEGRFDQDGNYVRKA
NDPDAMHDSWLEGFNKKDMKKAAAAHEKREAEARERRIQEDEVLVSELLATLIRRLEKTETPLEALARLGKDKTKTKKIP
KWKLKKMNKGAEAMETDQDAAVDPKQAEVRQAIDAITDAADKLLSRGHEEIYDEERELLVREYRRETGEDWVDAKVEDQP
PATADDDVSVPASGTMWEFRWTDGRDNAAKQGPFDGPTMKAWQDAGYFGQGVEFRAIGGAGEEVGTLEPMGIYKAASRWS
PLESLRLCTSVPAPLPRLKKGTVLGRRECNRRWFLELPISTGPDGLPMGRSGVAGFSKIPQAVTLRRLYSAKALGEARWQ
PSFAAWMQMQRDAGTVCVNMYE
>NODE_6_length_389917_cov_36.22.g501
MMSGFGGYDPGNPEHLYNMARHGRRPIIQRFDEYYRCYPLIMAPGSERPELNFGSKIILPPSALDKVSKLHVQWPLLMMM
SGFGGYDPGNPEHLYNMARHGRRPIIQRFDEYYRCYPLIMAPGSERPELNFGSKIILPPSALDKVSKLHVQWPLLMEMIN
GEKGKHSHAGVLEFIAEEGRAYIPHWMMETLGLDVGDMIQIRTTSLELARMVKLQPQSVNFLDISDPKAVLEKAFRNFAT
LTKGDIFKFEYNDEVYAVAVLDVKPETDKMGVSMIETDVSVEFAAPVGYVEPERKSGTSTPRSTMGGVPAGGVLHSQGTM
AQAINYNSIAPSVTSVPTNFLGEGQRLVKKGSKTATPKPATPVPVDTTAAPKRRDGAPAPLRLPPNKLFFGYELKPLKTD
AEKEQDKENSSKPHFAGQGQSLRGTTKRKGDADDKSKAPDKKGPNDGNRLDGRRPR
>NODE_6_length_389917_cov_36.22.g502
MAPVEKKWDDSAERDLCVAIIQANQDGAKKSYNWPRVEEIMIRLGHTFTKDAMSQHFSKTILKEFRARHPEGDTTATPMA
PVEKKWDDSAERDLCVAIIQANQDGAKKSYNWPRVEEIMIRLGHTFTKDAMSQHFSKTILKEFRARHPEGDTTATPPASA
TKPKTPRKSATPSKKRTKKAAKGQDTEDQEDDDLEATPSKKAKKEDKSATLKKEEADSQSGDDESEEKFKAEGSDTKP
>NODE_6_length_389917_cov_36.22.g503
MGAPKSSNASTTGNKPTRGWDAAAHEALLLCVIDEVKGGKAFLTEVTAKMQARGYAYSYDAINQHVQKLRKNRDTTVLMG
APKSSNASTTGNKPTRGWDAAAHEALLLCVIDEVKGGKAFLTEVTAKMQARGYAYSYDAINQHVQKLRKNRDTTVLGGPT
DSGAGSAKTPTPRKSATPRKRRTPKKEMITDEDDDMNLKLEEAIEDEEMRSPSIRPRKRAKSVASTMDDEMDDEPKLEDD
Y
>NODE_6_length_389917_cov_36.22.g504
MAPKAASTTAPDSGDGSSSKPTGTWDNIALLNDLLVAFYQVGNQAGNFNTQTNEAVVAFMTARGHVTSWSAIR
>NODE_6_length_389917_cov_36.22.g505
MSPNSDNAMARFLFAILKQKNLKDIDWSQVAADPVLIEPITNGHAARMRYSRFRATVTGHTPSKRGRPSEKAKSGKVKMS
PNSDNAMARFLFAILKQKNLKDIDWSQVAADPVLIEPITNGHAARMRYSRFRATVTGHTPSKRGRPSEKAKSGKVKKGVQ
AKKEKPIKQEPVSANVSSFAQFSPESLASLTSPYMDECDDFDPRFLTPCSEDMTQGLSIPPSALDDIRHTSGLMFPPLGG
NSDFLSHAGHDHASTSAFDAAYDLNFGSGDLHSQGLSLSGGSQPLGDWDDRLNDQQY
>NODE_6_length_389917_cov_36.22.g506
MSDKREPTASEAMFFFAIVKHTRNRADIDWDAVAQEQGFKNAEVAKVRFGQVRRKLGISIDTATTPKKGSSSSAASTPMS
DKREPTASEAMFFFAIVKHTRNRADIDWDAVAQEQGFKNAEVAKVRFGQVRRKLGISIDTATTPKKGSSSSAASTPSKVR
KTPTSRGKGKGKGRGGVKKEEEVETRAGASMEAPGDDMDDINPFDSSPIKGESDNVDLKAEDHEDPF
>NODE_6_length_389917_cov_36.22.g507
MPAKKTDSSDSPSVTTGLRENELRFIKAVFDNMTQKPDADWGKVAGDLGLKDAKCAKERFRQMSVRHGWRTGAPGSSPMP
AKKTDSSDSPSVTTGLRENELRFIKAVFDNMTQKPDADWGKVAGDLGLKDAKCAKERFRQMSVRHGWRTGAPGSSPSKGK
KNDVTGPSGDGKVTKKPKARTPKKAVAKKEESEDDDIKDEDDYLKSEEMEEGAFF
>NODE_6_length_389917_cov_36.22.g508
MSKQDPAEQVRFLVSCIGHTTNGRPDFTLVAEELGIVSKAAAQKRYERMLKANGVNASKPAAKSSADDENTPSTPVKRMS
KQDPAEQVRFLVSCIGHTTNGRPDFTLVAEELGIVSKAAAQKRYERMLKANGVNASKPAAKSSADDENTPSTPVKRKTTG
VARGSAQKKSRAAKKEESDDEMKDTKPAPKGRAKAPKKEVKKEPKKEPKEECDSSLSDAPDSGRSDAGTSFDSA
>NODE_6_length_389917_cov_36.22.g509
MSGTTSFSNTGVKMHHLNQSAMPRSPYTQKMNPIFAGLITPPESPIRYVQRDSLDTTAAQSPALSALEANQALSSTNDMS
GTTSFSNTGVKMHHLNQSAMPRSPYTQKMNPIFAGLITPPESPIRYVQRDSLDTTAAQSPALSALEANQALSSTNDVHKA
VEALSVAIRNASAEQDANFAKVPLTPMTPVDFDNIREAISSVVENTVEEKMANALGPLRLNIGKLDDLHSHFRRETTDIR
DQNDTMSRQLDLHYRTIEHNIEEFRSQSKTMNTMIGAQADNIAASINMMGLPEMKTTPKKSQTAVLDRRTPSKVLKAQMT
PKVDKLKTPGSTPRETAYTHNLPTGEQKKGNGRVTGRSLIMWNRPRMTEKLLLHIHYECIRHKINLPWDAISHRLRPGSS
GQAVLQHVNRLRKELLAEGHMVPPPAHKNSPSTPYDPTVRGYVRDPTSDDKLATRSVGFDEKLDDAKINLPDALDAMDEG
EDEFFPEANGDELVTPEADTDAIVIEDDIPLPVTPTPVRHAAPRRPVSASATQYSLKPQTLQQGNVAAAQQLDLFDDNLF
ADITPPNFLLDSTAGLGMQPMGIQNPTAFTNQAQLLMGGSNLFDPFTTQPVIKPSHEQISPSGQSPLGTQPFFMGNPLNF
QFGGYHNLTQPGLAQPNFMAQPNFMPQPPVGFTMPPTPPALFQPEEKEEPQSSPAANEYRGISVSPVSSPVAAQLPTFQP
ETLQPEIESPEQQLDETTPALPFSDDFVGHQLLLDFLTNSE
>NODE_6_length_389917_cov_36.22.g510
MQRALTSRARASALSGAYKYRSGGSLGQQLRFAHKELKFGVEARAALLAGADTLAKAVATTLGPKGRNVLIESSFGSPMQ
RALTSRARASALSGAYKYRSGGSLGQQLRFAHKELKFGVEARAALLAGADTLAKAVATTLGPKGRNVLIESSFGSPKITK
DGVTVARAITLKDKFENLGAKLIQDVASKTNETAGDGTTSATVLARAIFSETVKNVAAGCNPMDLRRGIQAAVDAVVDFL
QKNTRDITTSEEVAQVATISANGDHHVGKLIANAMEKVGKEGVITVKEGKTLQDELEVTEGMRFDRGYVSPYFITDAKSG
KVEFENPLILLSEKKISAVQDIIPALEASTQLRRPLVIVAEDIDGEALAVCILNKLRGQLQVAAVKAPGFGDNRKSILGD
LAVLTNGTVFSDELDIKLEKATPDMLGSTGSITITKEDTILLNGEGSKDAISQRCEQIRGVIADPTTSEYEKEKLQERLA
KLSGGVAVIKVGGSSEVEVGEKKDRFVDALNATRAAVEEGILPGGGTALIKASSQALNDVKAANFDQQLGITIVKNAITR
PARTIIENAGLEGSVVVGKLTDEYGSDFNRGFDSAKGEYVDMIQAGILDPLKVVRTGLIDASGVASLLGTTEVAIVEAPE
ERPAGPPMGGMGGMGGMGGMM
>NODE_6_length_389917_cov_36.22.g511
MSQSGAKVSAQVSEEFQKLKRSNDKNRLLRYIVFKLSDDYSEIQVEHAEADDDWDSFRERLLSATSKSKTGAVGKGPRMS
QSGAKVSAQVSEEFQKLKRSNDKNRLLRYIVFKLSDDYSEIQVEHAEADDDWDSFRERLLSATSKSKTGAVGKGPRYAVY
DFGFKFDGREINKIILIAWSPDDAGVHPKMIYAASKEALKRSLEGYAYEIQANDSDDLEYASVLNAVLAKVNA
>NODE_6_length_389917_cov_36.22.g512
MAEVAFAKTFLTSLDSRPIKLSPDHIEDPKTFPPRPPVLHPPPHANPHVQTIISPPPGSERSIDITLKSLRNPPLDITMA
EVAFAKTFLTSLDSRPIKLSPDHIEDPKTFPPRPPVLHPPPHANPHVQTIISPPPGSERSIDITLKSLRNPPLDITLPAQ
PLSTSILDVKAAVSAQTRIPVEKMKLLLNKRPVADTKVLKELLAKEADRTIDFSVMVIGGAAAIPPAEEKPAGEAMETTD
EPVATAQADAAAVEAELESDAFWADLSGFLQQRLKAQDKAEELSSLFRSSWQASKSSS
>NODE_6_length_389917_cov_36.22.g513
MEIMEPLRLKPRQPVEAEIENWDDDDFIVDGDELSLRPTSTAVTTNAQPRRRDSTSSHISLRSDLDSAYGEEQHVHLPME
IMEPLRLKPRQPVEAEIENWDDDDFIVDGDELSLRPTSTAVTTNAQPRRRDSTSSHISLRSDLDSAYGEEQHVHLPADDE
RSTMAAIAAAERAGIPLPKNVPSSALTGGTIKRLGGKKMRRTIDEDWENDLELPEGLQGLQMKPRTQTDFPETLRQVSGG
SLQSLLQNSPRKTPRSTRDSRRSSIMSNSSILSAAPSLDKFRDTEDEDDDFFGDGFDTIKVPKKRPPRLAPFVTPPTPLE
SEASKEPLDEDFEGDFELPSDGKLKLSARREIPRTLFSSSDDIDWGEGSSLGTRYGGTRRDARSTRSSSVSAMSPSLSST
FTVESEDETFDGLVLPPGHLNFQERLHLRKTNPPPEDIPEEPPAEAAPPKKLLPAAEVEQQDFLEGLDIGDGNVFDSGKL
TMHRNIKIKDSRLVNPARPKTSVSLTFSNKPMPPQTRIPRLNHERSHSTALEPVSESGGPIPHRVRRPQSRLGHSNQLSV
ASLPTPTTISTFSIATAPRRTDLSRTTFTSTRNDPPTTNAQLLRQKRSLTAVRARNPPAKPPIAGRSERPTSRTEPGQSR
PKTPQDRPTATSESPGQGRKNSIPFIPAGASHLQSQHATSKTLRQFRRHDSDNAIDARPISRSFSRPGLQSPSPKRHKTA
ASGTWDRLSRPKSIRQFGDGHELDAFDDLPTSKETESRYLKQPSAAGPKATLRKSPQAPRPPAIDRNKTPSPWNAAPKPA
IRPNYTPSFARDTAASRIARETALAHRTPSGGPLASVSAQRAPTRNNAQQTSSTTRTKKLKRPPQLKPHLISNLSGGKES
KVVKGMFYNAATYCWEGNENALNAFDGSTSTPSSNSVPLHLARDKETPVPRPALITNISTTKGVQVVGGMVFDPQNMCWL
KLGPQSMTRSEATDSLDNFNAFEDDEDVFKDIPDLEDNTVTDEREGHSSDIKDDWLVGEEFDVGPEFIRRQREEEERWRK
KCEKWISHTPRDRDAWRWTIRELVSGFDDFAMPSVAR
>NODE_6_length_389917_cov_36.22.g514
MAAPRVIKLPRDDDESTYALIQQRLGSIELKHDENEGIELFKWCAETTDALAQSNVALAEAAAHAKELETTVKELKSQMA
APRVIKLPRDDDESTYALIQQRLGSIELKHDENEGIELFKWCAETTDALAQSNVALAEAAAHAKELETTVKELKSQLDEL
ITSKEDDETALLLKFRDLLNEKKVKIREQQKILAAGPIQSSQQASQRLQPPDSQPSRAPAPSRPRKRKVQAVEASKNEPE
EDEMEVDKIKVEPQDSEQEDQEDTAEDTASDGSDDDDGDDGGDDSDTRNDKAGSGDDNSPGPAPKAAPPPKKSAEQPPAP
RSLPFAKKAAPAKAPAAEEETESDDDEL
>NODE_6_length_389917_cov_36.22.g515
MQSILAAILGLLVAAIYADDNGTISTSAQSDSPPDWANNNALQLNLSSDPIQYTVVPVLPNAGTNGSNSSGIQTININMQ
SILAAILGLLVAAIYADDNGTISTSAQSDSPPDWANNNALQLNLSSDPIQYTVVPVLPNAGTNGSNSSGIQTININGVMI
ATDVSNFNKITSPNDVAYISCDGSSNTFISTNELLNDVVNANPKAIVLYSLAATWCSLDFTNPPAFSNIFSMADSGEAQG
VLNSLNGTANGRVVNVSITGNASSTDSGNSGGGTSNSTVAMSILYTITALITLLFLVIIATGAVRAHRYPERYGPRRALG
GRPRQSRAKGLARAVLETLPIVKFNNNQEPIKPDPDLELDAATTDGRDARTQRSSSILTQEVPQHEVATATPATAAAAAS
DSKTGDAAPAVEAHGAVEASPASPPPVVNVGCSICTEDFTEGEDMRVLPCNHTFHPNCIDPWLINVSGTCPLCRLDLRPE
AESNEGDIGMATALNRGPSDRTSTLPPPLALEGEDGEGGHPHHRHRISRFFDVNRLRQATAEEQIEALRQMRSTRQTDAE
AHEAGTTHDTERERGQRAHLTAKLKEKFRIRTRARSPEREQD
>NODE_6_length_389917_cov_36.22.g516
MSSLKFVVSSLDAIATSKDAQRNKQLADLTKTALDAIKEQDQLPDPEIVFAPLQLATKTNSPQLTTTALDCIGKLISYMS
SLKFVVSSLDAIATSKDAQRNKQLADLTKTALDAIKEQDQLPDPEIVFAPLQLATKTNSPQLTTTALDCIGKLISYSYFS
LHNKDEAHKEGAEPASPLIERAIDTICDCFQGETTAVEVQLQIVKSLLAAVLNDKIVVHGAGLLKAVRQVYNVFLLSRST
ANQQVAQGTLTQMVGTVFERVKTRLHMKETRLSLNNLNHGASNVTFEQSEVANGTQHSDDGEDASTAPPESSDGPEEPVS
AAKLTLKDLEHRKSFDDSTLGDGPTMVTRLKSDRKDESDVSVSGQSLPQEDSDALDAEDEVYIRDAYLVFRSFCNLSTKV
LPPDQLFDLRGQPMRSKLKEIEVILNEIYLALLSQKNAPLTQKLYFVSILNRLCADPRALVETYLNYDCDQSVENIFQTV
IEDLSRLATAPVAITSIHEQAYEEQRAKTTPASEWQLKGILPPSLTVAQIIPSQEGEADYPKEYAIKRLSLEALVETLRS
LVNWSASVRSEGENLRPDGDTRASFDELRPSIDPTTSENASRLDTPLPPSTPVFEDDPDHLSKEKARKTALMKGIRQFNF
KPKRGIEMLIRDGFIASDTPQDIATFLLNEDKLDKAQIGEYLGEGDQKNIDTMHAFVDSMDFTKKRFVDALRHFLQSFRL
PGEAQKIDRFMLKFAERYVLGNPNAFANADTAYVLAYSVILLNTDLHSSKIAKRMTKEEFIRNNAGINDNADLPHDYQIT
IYEEIASNEIVLKSERDIAAAAGNLPPQPSGLAAGLGQAFSNVGRDLQREAYMQQSEEIALRSEQLFKNLFKSQRRNASK
TAPKYIEATSFKHVEAMFDITWMSIFSALSGQMQKAHNLEVNKLCLEGMRLATQIACLFHQSTPREAFISALRNATNLNN
PQEMQAKNIEALKVILDLAQTEGNVLQESWKDILMCISQLDRLQLISGGVDESAIPDVSQARFIPPSRSGTSESRSSMQL
KNRPRQRSATGPRGFSNEIALESRSDELIRSVDRIFSNTANLSGEAMVYFARALTEVSWDEIKVSGSNDSPRTYSLQKIV
EISYYNMNRVRFEWSNIWVVLGEHFNQVGCHNNMNIVFFALDSLRQLSMRFMEIEELAGFKFQKDFLKPFEHVLSNSHNI
TVKDMVLRCLIQMIQARGDNIRSGWRTMFGVFTVAAREPYESIVNLAYENVNQVYKEKFGVVISQGAFTDLIVCLTEFSK
NLKFQKKSLGALELLKSIIPTMLKTPECPLSNQPWNTSRAENGDPPPSIKKVQTKTSMEEGYWFPVLFAFHDVLMTGEDL
EVRSNALEYFFAALLKYGGGFTQAFWDILWRQQLYPIFMVLRSRPEMTNVLNHEELSVWLSTTMIQALRNMITLFTHYFD
ALEYMLDRFLELLALCICQENDTISRIGSNCLQQLILKNVTKFSLVHWTKIVGAFCELFDRTTAYQLFTAANMEASTSFP
LASSNGLEFTSPLSPTTAEAPAADEKSLKINGGDENSAASDTESIHHPTLHKLDEDESRTPTANTNGQQLEEFKPTSTLQ
QQPVVVTAARRRFFNRIISRCVLQLLMIETVNELFSNDTVYTNIPSNELLRLMALLKRSFQFARRFNEDKELRMRLWREG
FMKQPPNLLKQESGAAATYVSILFRMFSDDAPERLKSRPDIEAALVPLCEDIITGYSMLVEESQQRNIIAWRPVVVDVLE
GFATFPEDAFKAHLASFYPLAIDLLQKDLTADLRGALLVVLRRVGEVSLGIEGMTKVGDKRRDSLASANAEEVSGGSEAA
ARKML
>NODE_6_length_389917_cov_36.22.g517
MSERIIPDGNTDAHPISGLDEFHTHLRDLENDPSVPFNLKLLDDIELQLTESNIPPLLPTVLPPLTQILKTATQDPSPMS
ERIIPDGNTDAHPISGLDEFHTHLRDLENDPSVPFNLKLLDDIELQLTESNIPPLLPTVLPPLTQILKTATQDPSPLLSL
TIKLLSPLTFTRTLTIADPPSILAALESPLPGANLLALAIIHKAAKTPTEAALLSTLTDVVEALIIRWLVSPDVGVSERA
AKVLGDLLETDCETIRGEGVNGVGSQSSINGFDVVKRRIPGHGRLWRLILLQRPMLELITTLCSPETVSPPTRPRHQTSL
SQGRLLRLLTRLATLNIRAISQTAFPELFPVSPAAVQAAGQGILQWAALTMVSKSEDILMHLNLIDFFETFVSVMRVSRL
TTEENAIVKSLVRVAAQHDEQLREALRGLPNRTVEEEAEPLRAYISEILN
>NODE_6_length_389917_cov_36.22.g518
MSRGGGGGRGGGRGDARPSELFPPCVVPTPRDLTTTEYNSVQCFLLLRHQIHSSPLYTSKRTSLIDPAAPRKVYGRDQMS
RGGGGGRGGGRGDARPSELFPPCVVPTPRDLTTTEYNSVQCFLLLRHQIHSSPLYTSKRTSLIDPAAPRKVYGRDQMNAL
YDVKSKASVDPFNAMPTYSQRFSRPERALPEWSSRPVCREMFPPELLDTVDSADASGMRKRRKLELSKVNALPNAEEAFG
MPAIEGEDDEGVPVNGKNILERLDALRDDEGDDAADVDDDEGLEEEEEDEVYDDEDAGDYDAETYFDNGDDGGDDYGDGD
DGEGTY
>NODE_6_length_389917_cov_36.22.g519
MATTGGLFGAKPAATGGLFGTPATPTPQPSTGGGLFGAATNTAATPATGTTAGGLFGSTPTPAPAAGGLFGAKPAATTMA
TTGGLFGAKPAATGGLFGTPATPTPQPSTGGGLFGAATNTAATPATGTTAGGLFGSTPTPAPAAGGLFGAKPAATTTPAM
TGGGLFGNTAGTQQQTTGGGLFGAKPAAAPTSTTGGGLFGNTANTATTQQSGGGFFGSTPAATTGGGLLGQTQAKPSGGL
FGSTPATAAPTTTQVAAVQVNYDNLRPRSRFDDLAQPIQNEIALIDKGIQRVIKMRDEIGEFMPQHEKDIDQLGRDVQFV
ESKFKTVQDALNRDILTVKALQDMTKKDVADAQLSFKAADNLKLPTHYHQTGLFAGPPPPNDSNSTDASSAHASAQDLIT
YFNRICDDVEKYKNRLDEYRSQIERDMPGVENGLYEQIRSLRDHMSAPVQDQLSQVLSALREMGSAVIAQAGQIADTRER
LSRLQAGILDSGLYSGVSS
>NODE_6_length_389917_cov_36.22.g520
MDMDEDDDLYQPEEPKIEHDEEKKPKVEELEEGEEEDESGAMDEDDDDDSDIDIITERKDGTKAAPPPQAKYSDIRNIMD
MDEDDDLYQPEEPKIEHDEEKKPKVEELEEGEEEDESGAMDEDDDDDSDIDIITERKDGTKAAPPPQAKYSDIRNIPQRS
ASNDTPAKVSAPIKRDEDSKPSSALNIAAPSADQTSAAASKSTIDINANPVHPAAGKPITQVNIDEDLPDSDKPWRKPGT
DISDYFNYGFDEFTWALYAAKQESIRGEFGADAFAANNKKMMEDFNMMMMGGMGMQGGGGAGAGAGGGAGGMQGMDGIPP
EMQAMMQQMMASGMDPSQMDPSQMAAMFSGMQNTGGNAGAQGNQGQNFGGGFGGNQGGFGYDQGMAGGGSGRGGFGGRGR
RGRW
>NODE_6_length_389917_cov_36.22.g521
MPSLTALASLLALVPSALAGWNVNSKQNIAVYWGQNSANSQSTQQRLSFYCNDANINVIDIAFLNGITPPMTNFANAGMP
SLTALASLLALVPSALAGWNVNSKQNIAVYWGQNSANSQSTQQRLSFYCNDANINVIDIAFLNGITPPMTNFANAGDRCT
PFSDNPWLLQCPEIEADIKTCQANGKTILLSLGGDSYTQGGWSSTGAAQSAADQVWAMFGPVQSGSSVHRPFGSAVVDGF
DFDFEATTNNLAAFGAQLKSRTNAAGGKKYYFSAAPQCFFPDAAVGALINAVPMDWIQIQFYNNPCGVSGFTPGTTTQNN
YNYQTWENWAKTSPNPNVKLLVGIPAGPGAGRGYVSGSQLTSVFQYSKGFSTFAGAMMWDMSQLYQNTGFETQVVNALR
>NODE_6_length_389917_cov_36.22.g522
MAPWQPLESASNIQSNSQHQYHALLSRNLQHPTHTQAVTLGVIAGYVVAIAILWNVPYLRMILWPFKMLVIAFHEFGHMA
PWQPLESASNIQSNSQHQYHALLSRNLQHPTHTQAVTLGVIAGYVVAIAILWNVPYLRMILWPFKMLVIAFHEFGHAITA
ILTGGHVKSISLDPHEGGVTHLTGGISAITLPAGYLGSSIIGALLTMCGFDIVASKVASIVLGVCFLLTLWWGKRDWLTI
MTILLAVGLLIGSWFIVHAEALRFIVLFIGVMSSLYSVWDICDDLILRKVNESDASVFAKRYGGSSQCWGVIWSIISVLF
MAVGIIIGLAAFSQSFAQQEEDSKHFIPT
>NODE_6_length_389917_cov_36.22.g523
MRSGECIIGMRSAAMIPLISFDTVINVYLTIMFLIPLKKLYSYTNMARTRANIRLRMVAFRTFCGAVCTLVSSIVNLSMR
SGECIIGMRSAAMIPLISFDTVINVYLTIMFLIPLKKLYSYTNMARTRANIRLRMVAFRTFCGAVCTLVSSIVNLSVLMA
LNVLFSAIVIQWVTSRDNAGTVSNSSSGEVRRSRDLGSGMNRISTPSELHETPSSTLADISLVPTRRRSRGADDVDPHDH
DTPDTSAAKVISKPASAVMVTTTIESVRVRVPDVPKVMRGGR
>NODE_6_length_389917_cov_36.22.g524
MYKAVALTSIAALAGQSMAFNAHRHQHQMDKRVLKTDWCTVWETVYVTVDPSASTAAPSAPAAATGTGFGVQDVNPTGMY
KAVALTSIAALAGQSMAFNAHRHQHQMDKRVLKTDWCTVWETVYVTVDPSASTAAPSAPAAATGTGFGVQDVNPTGSPAG
NNAGAVPTVTSTATVVVASSTAAASTPAAPASSKDSTTLITAVRSSSAAPIVTSSTPAAQASSSAPQSSSEQAPSSTPAP
PTSSETPTPTPTPTPTPSSSKPAPPPASSSAAPSKAASPPPASVGGFPGKRGMAYNDGTLANTFGESCDKCHWAYNWGFW
PSGIDTSKYSYVPTLWGPQPEHSTGFDAQAEAALASGSKAIFSFNEPDIASQSNLSPAAAAAAHAQFLNKYSGKALIGAP
SVSNSGADGQGLSWLQSFVDACSAQEGGCAFDFCNIHWYSPASAIDTLFTQLEQANKVCGGKPVILTEFAPNGSDDEISA
FLQEALPKLDALDYVMGYSYFMVGDGILMNGNSPSGYGNVYATA
>NODE_6_length_389917_cov_36.22.g525
MDQQPFDNDIMSFPDPSEFDYASFLQADDMGFMDTMQGQSTGSLSGSSGGMHTPPYPGSRSLSSSSNNNYNAMDMSLRMD
QQPFDNDIMSFPDPSEFDYASFLQADDMGFMDTMQGQSTGSLSGSSGGMHTPPYPGSRSLSSSSNNNYNAMDMSLRRLPA
QQRQRLERRGHTKSRRGCYNCKRRRIKCQETHPACGHCLKTGLKCEYPASPQITHQPHNQIPLFSLQDMRCFQYFLTQCY
PHHPLKQEEIWTHEIPSIAHNHEFLMHAILGYAASELMHADSNLAPVAMGHRIKAIKAIKKRLTETSKMDTTYEEANALV
ATCFALTFQSVSLEDGLAEYMTFIRGIVIVGMQMMFKSIKPLFSNLFESNNDDVLAPLMEGLPLIQKGWAETAIESITNL
GPLCTHQVEIEYHEKLMTIASHLLTNSFEAYKANSRQYAWWMLLPHASFQELINSKNQVIILLHTHWIALSQIMAFINEQ
EYEVREKHPAQQESSRIDPGFIRWLKYLNARVNQGHQMFNQWPRWVDEQLDIDITFFGKRR
>NODE_6_length_389917_cov_36.22.g526
MAATATQTEVLFFNRKPSRTSTGASSLPPAYDSASYELRPLSTTSSRSSNSPPQYDTLDAGGSSSSSQPAFHCTKAFQMA
ATATQTEVLFFNRKPSRTSTGASSLPPAYDSASYELRPLSTTSSRSSNSPPQYDTLDAGGSSSSSQPAFHCTKAFQIETR
GQPLIALPIPPRPVPIPVYNVDLASDTVTDLAYESLRPLRNSGNCSLVRAGDSEENPICRTTYRWGPGRPPRMELVGDMA
LDEEFEVVSKGLTTRSQVFRTHLGTFQWRYAGREERKAAGANNLMVLERIIMVALEGGGQEERRTPVAKFLRNEMVRTHG
TKATTAGNGGRLMMNLTEWERTKGEAEQLEVLVIASCLLMLKKEVDRRRMQQAIATTSPCYFAAAAVH
>NODE_6_length_389917_cov_36.22.g527
MRSAGNSCENNTGPHSKNGKPFKTSFHRKFGYDAAVRTYNDEDPPIASSHTSISEKSRGQREEGDRHGETTKLFKRPVMR
SAGNSCENNTGPHSKNGKPFKTSFHRKFGYDAAVRTYNDEDPPIASSHTSISEKSRGQREEGDRHGETTKLFKRPVIRQW
FHQGLLWRMSEPTEIMAIELFLDLVYVGIIHSNGEHMAEEATGYELLRFVITFVMTWRIWTSITLTLSWFESDDVVTRLE
ILFCISTLIGFTTNMTHIFVEDPAENTYVQLVSFYLAARVVTAIFYGITAYLLPMIKGVMICQLLGTLIPTALWIASIHV
DMPGRLGFIFPALFLDMYGHVFFLGLFMYGQAKAPEGIWKKRLGGMFEFYPAISIEHRVERMNAFVSLVLGYSVVAILFQ
SQGGYNINAFLGKAILGLMQAFTFNWIYFDIDASNLNLHAIRRSRISAGIWEVAHLLFVMGYIVATSALSRLVLATDVPD
TNPEQLAEPYRESAEDHFNAGVRFFYCHGLAIALLSMGAISFSHEHMNPPTLRLHKNIRLANRAAVCIIMFFLPLG
>NODE_6_length_389917_cov_36.22.g528
MTAAWKAAGLTYNRYLAVAARAIRRSLKEDKRIVAERRAVSELRFATWKNGKAGEPKDLAAANAAAMAESASS
>NODE_6_length_389917_cov_36.22.g529
MADFGVGVPDEIARLSLGQGSAPQDTLPPSIRSEGITVVDITAKFSDAVKTLEPGAIVKDGFFTLFDSVAALEIMDPKMA
DFGVGVPDEIARLSLGQGSAPQDTLPPSIRSEGITVVDITAKFSDAVKTLEPGAIVKDGFFTLFDSVAALEIMDPKMDSG
CSTTEAEVEHLYDVSRPLLPEEVLGIIDQLLCHEMSWHLGYPLSQTLFTSFYVEALSTPDPRSIQEATFIRNGGHDPNEQ
PMLQVLRAYCLGMLKSCGYVNERIKSEHYYEEEDFVTNTYNRTLLASLPTDAIRDVIIEAIAALKSQRGSISDNLIDALL
LRLELRHIFLDAVECPKHMKEPDMAKKPWKEGLAILPALKKSHSLASPVDDAFSAKLQRKLASTMPPRPIVQLDFDVAFG
HLKSLFEDGLELIDVLHYTDSQCLLTFLFDAMEVLGSMSIRQLLDDDFAILTMPAHQYLDRLNDEVEAVQDPRYAMAQQM
ELFRTRAAQPFLDILRTTCQNRCRVRRTLCHLLRDWESLQVDAEEIDQILQVKVKEQPTMHWSSMGSGGVESYSLPLSSW
TYLYKLRQMEQIIQLGFELEIYQADELAGMYWYLNYISKSCLHHTERIKSFVIKRVEETHGQPGNPDPTIGAQLQRSLMY
TRLSLLDAAVTWELSDSLSCLYTVLNRLKLIKAPPRPYSTDELRYEIRMRPFAPVGLPVLPTFEEFTAGTLQPDTEIDEL
FEYAERAVEGAKRGFEALSKMTAEESFSVGSHQRWAAATKNGLKSCIATKIAISAVAKAVEKSKDVDNLKIKVEIPTPEK
AYHESWIVPKIVPLA
>NODE_6_length_389917_cov_36.22.g530
MASKSPIPQNDNVAHALAGAGGGILSMILTYPLITLSTRAQVESKKAESKFVEAIQKIIAREGVSGLYSGINSALFGIMA
SKSPIPQNDNVAHALAGAGGGILSMILTYPLITLSTRAQVESKKAESKFVEAIQKIIAREGVSGLYSGINSALFGISVTN
FIYYYWYEWTRASFEKAATRAGRASKKLTTIESMIAGAIAGSATVIITNPIWVVNTRITTRRQDPDLEAGAGAKAVKPPT
TLGTLMALLKNEGPKALFAGVIPALVLVINPILQYTLFEQMKNTVEKKRKITPTMAFLLGALGKLLPLHEKKENMSQALS
RVVKDEGYSGLYKGIGPKVTQSVLTAAFLFAFKDVLYEQMVRLRMGRKKA
>NODE_6_length_389917_cov_36.22.g531
MPRRRKAGSQPASFNLRWHSIADPNTPSVDIMSSPDPLNEPTISYPSFAPQSSASSRRVSRSPQRRISLASSKKQKRKMP
RRRKAGSQPASFNLRWHSIADPNTPSVDIMSSPDPLNEPTISYPSFAPQSSASSRRVSRSPQRRISLASSKKQKRKQKQT
LELQARDSLSPQRLRAPGETEGDGEMASASSGTRRKLFKSPVQSPTVRRRADDTITTTVPLRESVEDELTAAATPKASDH
STVDDHHDFSSQTNDTIAQGEDFSMIFMDSIPSLQNSYIGNSTTHDDDELGEDTHIIINNTLASLRQEVAQSSDPVDITE
AIEIPEVPELEDSPEKEVEFIPIIRESARNARLSDSPWWSRKPKKMGSSPTRHQTTLLRSAAKRSGRLFKFDQREEEPTP
TKIGKRPASAHSRESQSKIYEDSFSEIPQNFLDSATPKPINFAATRTEREVDLMEYGLHGEEEEPAEEEPAQHTEEPAEE
DVEEHVQEDAEEIAEEGPLTAQIQRTAGPSTIRLPTPPTPDIISSPVRDVVEESEDEAHEAHEEFKTHEEFEEHERQEQH
EDHAEQVEYEHAEQGELEEHDEHEEEPDQDLELVEEEEERGEEELTDHEEPHEEMEDNQEEAEMEEFEEHVLQDEEEEEA
DQLEQEMEEDEEQQEAEGEHDDYEEIEYEAHEHEHEHEQYEHEQHEDEHEEHEHELEDHEEPEEHEEPEEPEEHLYEPSH
RLGADLFARQQPAHKDYYADEEMRSDPLEQPEQLEPTPEHAIPFVQVDGAAEDEEEEEEQAEEELEEEDEEDEEMEEQEQ
EVEAEEETEQEEEQEEEEEPEELEEPEELEEPEELEEQEQEQEPEQEYEEQIQEQEQEQEYEEQLQEQQPEEDEEDEEDD
DDDIDIWEYEARREVPPRQELQQPLMPLAQDRGTEPGHSNSWRDAKRAPAAAVAAPNDLSKSSRMRQSISQRAEEDFEGE
GHSEDIRTAAAAAVPTHAQPRAGKGSMGRQQKQPPQKLAPKVIQPAGVTKKRSTKKRGRREPPSETVWTRRHWIFLDTLL
QMRRQRPFSEMYEPVSRRYLGKVVTSMGESLVLQKWHLECVDAFKSQIGGWDEGELAKRLFALILGEAQRRRNSVGSSPG
VIFH
>NODE_6_length_389917_cov_36.22.g532
MAAGDSSRVKEAQDLVKTDPRKAEAAFKDIISKAPAATSDAATREYEAALISLGELYRDEKKTQELVTLVQESRKVFSMA
AGDSSRVKEAQDLVKTDPRKAEAAFKDIISKAPAATSDAATREYEAALISLGELYRDEKKTQELVTLVQESRKVFSSFAK
AKSSKLVRQLLDLFKDIPNSVDVEVAVTKDCIEWATSERRAFQRQDLQVRLVTLYMSKQTYYDALTLINGLLRELKRLDD
KLRLVEVQLLESRVYHALGNIPKARAALTSARTSAASVYTPPLLQANLDMQSGMLHAEDKDFNTAFSYFIEALDGYHTQE
EAPKAQAALQYMLLCKIMLNLVDDVNQLMASKQAVKYAGKNLEAMKAIARAHANRSLEEYERALSAYRYELGSDTFIRNH
LRRLYDALLEQNLIKVIEPFSRVEIDHIAKMVGLDTQQVERKLSQMILDKVIIGVLDQGAGCLIIYDETQRDESYDSALA
TIEKLSNVVDVLYTNQASMLE
>NODE_6_length_389917_cov_36.22.g533
MLRQALASSSRALRSSPIAASRAILRPQIQTAAPAISIRSFQPIASRWYSETKEASETKEAPAAEEKADAKEGEKKNGML
RQALASSSRALRSSPIAASRAILRPQIQTAAPAISIRSFQPIASRWYSETKEASETKEAPAAEEKADAKEGEKKNGETDE
VAQLKKDLEAKDKEARDWKDKCMRTVADFRNLQDRTAREVKSARDFAIQKFAKDLVDSVDNLDRALSTVPADKLKAEEKS
EDLQELANLYEGLKMTEGILIQTLAKHGLERLEPDGDKFNPNEHEATFMAPQPGKEDNTVFFVQQKGFKLNGRVLRAAKV
GVVKNA
>NODE_6_length_389917_cov_36.22.g534
MPDIRSFFAPKGGAAPKPAAAKPEPPAVKGKRGKGRKVIEDSDDEVVEEKKPTPKPAAKKRETEPKGVAISADDYFASMP
DIRSFFAPKGGAAPKPAAAKPEPPAVKGKRGKGRKVIEDSDDEVVEEKKPTPKPAAKKRETEPKGVAISADDYFASSKDS
KPVKASQTPKKSSSKIVIEAEVPVRSSPRTKKTTAKPAAPKDEDEDDDIAPQSKKARTSYTAPPVDDDDDVYMDDGDEDG
DDIFAADAKGHNKRKTDDYEEEESEDEVLPKSKRLASRGRPASAKKAEEKPAAKTASVSKKRKSPEQESDDEEEELPRKK
PAAASKPRAPRTKKADEPEDKDIQNILDSVATVRAPTPPPKDPNAKFDWRKAASGGGNAAAAPALSAGELPEGEEECLSG
LTFVFTGVLQTIGRDEAQALVKRYGGKVTGQPSSKTSFVVLGGDAGPSKLAKIKAVGIKTIDENGLFDLIRKLPAFGGTG
KGAQKAQEKKKAEEEKVKKQVAEMEAEEKAKKLEAEKAAKKLAASRGPTSSAPVEPAKAPDMLLTSKYAPTQLNHICGNK
AQVEKIQNWLRNWPKSKKYSFQKRGADGMGGERAIIISGPPGIGKTTAAHLAAKLEGYDVLESNASDTRSKKLVEAGVSD
VMNNTSLLGFFAGDGKSVDSTKKKIVLIMDEVDGMSAGDRGGVGALAKFCRKTEVPLILICNERRLPKMKPFDHAAFDIR
FNRPTVDQVRSRIMTICHREGLKLPPPVVDALIEGSNKDIRQIINMISTAKLDQSSMSFDQTKAMSKAWEKHVVLKPWDI
CQKMLAGGLFAPSSKATLNDKIELYFNDHEFSFLMIQENYLRTKPMALSGSGYSGREATLKALELFDQAAESISDGDLVD
RMIHGPQQHWSLMPTHAVFSTVRPASFIAGQLMGSNFTSWLGNHSKTGKLGRYIREIHSHMRLKSSGDHNEVRQEYLPLL
WSQTVDRLQKEGGGAVGEVIELMDSYYLTREDFDAIQELAVGPMNEENVTIESKTKAAFTRTYNGMTHPLPFIKATNVFA
PKKQTKDAPDLEEAIEEEDDAELLEAPDADEDDEVDLKKDKYIKQPKVKKPTKKAAKVDTGDDDTTDSKPKGRAKAKASG
TKGKAKK
>NODE_6_length_389917_cov_36.22.g535
MRSNGASALLNAFQGLKISACTPLRQLRAPIQHQSKVLSAALLQNGRAFSTSPAMMGTWLEPSLNRKKKMAKGRPRVAMR
SNGASALLNAFQGLKISACTPLRQLRAPIQHQSKVLSAALLQNGRAFSTSPAMMGTWLEPSLNRKKKMAKGRPRVATGGS
TKGTTVIWGDYGLRMVDHHRRISAKSLKMAEDTIKVRLRGEKYRLYKRKNCNVGVYISGNEMRMGKGKGSFDHWATRMAV
SQVLFEIKGRIHEQIVRDAFRLAGNKLPGQWEFVKKGDAPVVGITKLDGITLEDLKRPRKQLAPQELIEAQSGDFPHLLV
YGPSGAGKKTRIVATLKELYGPGVEKIKIDARVFQTSSNRKLEFNIVASNYHLEITPSDVGQYDRVVVQDLLKEVAQTQQ
VDQSAKQRFKVVVINEADHLTRDAQAALRRTMEKYSPNLRLILLANSTANIIAPIRSRTLLVRVAAPTHAEICDVLAQSA
KKENWEVVKGLHQRIAEESGRNLRRALLMYEAVHAQNEKVTDSTPIPPADWEALVSQIAKEIIEEHTPARILQVRAKLYD
LLTHCIPPTTILKTLTFKLLGLIDDGLKGEVIKWSAFYEHRIKTGTKVIFHLEAFVAKFMRILEMYLMSMDM
>NODE_6_length_389917_cov_36.22.g536
MSSHKKHHHARASQELAQPIGRASTEDSSVGEQGCGPNLEKICDPIDKKLVLAVDIVEKNWPKYDSQAFSEYLKAQIFMS
SHKKHHHARASQELAQPIGRASTEDSSVGEQGCGPNLEKICDPIDKKLVLAVDIVEKNWPKYDSQAFSEYLKAQIFHSAE
HDASKSDEKVREKIEKMSKIIIGHELVTKIDKVRIHLHDVDKDHLRELRVQVKARLQAQFRVHSHETVDKPVRETVDKPV
HETVDDKFDEVDEIACKDYDKITLTWSAMKVDDGATQALRKLVEQVACKFIIEVVNKWEERRERKEEKEKYEFNFKGFIK
LFKDAANFKASFDPKSVEPINFYTDFDFDGFIELFQDATNFYTESDSEAVVKVPEDAVKSYTEFDLWGLVKLFKYATNFY
TDFDVYAASDFEGFVELFEDEDDYVMVDRNTMMPSATGDEVLATEVTEKAGARTRSWWFFW
>NODE_6_length_389917_cov_36.22.g537
MADNQGVVVEAHEIETFQPPQKMFAKHPGKPHIASLEEYQKLYKESITEPNKFWGRTARELLSWTRDFETVSAGSLAEMA
DNQGVVVEAHEIETFQPPQKMFAKHPGKPHIASLEEYQKLYKESITEPNKFWGRTARELLSWTRDFETVSAGSLAEGDIK
WFVEGQLNACYNAVDRHAYKDPNRVAIIYEADEVDDGRNVTYSELLRDVSKVAWVLKQAGIKKGDTVAIYMPMIPEAVVA
ILACVRIGAVHSVVFAGFSADALRDRVLDAKSRFVITSDEGKRGGKFIGTKKIVDDALKQCPDVSNVLVYRRTGADINMV
PGRDLWWHEEVEKWPSYIAPEPMNSEDPLFLLYTSGSTGKPKGVMHTTAGYLLGAALTGKYVFDIHDGDRYFCGGDVGWI
TGHTYVVYSPLLLGVSTVVFEGTPAYPNFSRYWDIIEKHNITQFYVAPTALRLLKRAGDEHVRGNFKYLRTLGSVGEPIA
AEVWKWYYEIVGKESAHVVDTYWQTETGSNVITPLSGITPMKPGSASLPFFGIEPAIIDPVSGEELHGNNVEGVLAFKQS
WPSIARTVYGSHKRYLDTYLHVYKGYYFTGDGAARDHEGFYWIRGRVDDVVNVSGHRLSTAEIEAALIEHHSVAEAAVVG
VSDELTGQAVNAFVALKDGNESTDALRKELVLQVRKSIGPFAAPKAVFIIGDLPKTRSGKIMRRILRKVLAGEEDQLGDV
STLSDPSVVDKIIATVHEARGK
>NODE_6_length_389917_cov_36.22.g538
MVALRPLLAAFASTALLAQSAIAHSLKRSPLNYVSVIDNVKIHTPSGRVHSHSDFDLTFSFNEGEERVRLSLHPNHDIMV
ALRPLLAAFASTALLAQSAIAHSLKRSPLNYVSVIDNVKIHTPSGRVHSHSDFDLTFSFNEGEERVRLSLHPNHDILHDD
FEVTFLDSEGKVKSREKVERAEHKVYRGDAFVERPGEDGWSLGGWARITMHRDGKHPVFDGSFRIDGDNHHIHTGSKYNS
LKTEDDPLPSDWEEIQDHDEVMVIWRDSDVRGSQSREDLKRDVSKPSDCISDSLNFNNQFDLELRRSTGLRGIDPRSLFG
RQIDGGSGGSGQNLIASIGDTAGCPTTKKVALVGIATDCTYWNGFNSSEDLRRNVIGIVNQASQVYENSFKISLGIRNLT
VLDRGCPGAPSTATPWNVDCQANTTISDRLNLFSAWRGRSLDGNAYWTLLTTCPTDSAVGLAWRSQVCRQGSGTSSDGQG
NNETVAGANVVVRTSTEWQVFAHDASTCDAGGRYIMNPSTGTGITQFSPCSIGNICSQCGNGIVEEGEQCDCGGTQGCQN
NTCCNPTTCRFRNNAVCDPSNEDCCTDQCQFANSTTVCRPSTGECDIQETCPGTAARCPDDQHRADGDTCGSGNGLQCAS
GQCTSRDRQCQAAVGTSADNSSTTACPDTRDSCTVSCSNGQSAFGQRQCLLFGQNFIDGTPCGAGGHCSNGSCEGTSTSR
EIRDWIDSHKQIVIPIAVVVGILLIIVVVSCIISCCRRRRRAVPKTSSPPAAAWTQWGGNQSRGPGQQFGVAQPQYDPPP
PAYGQQQQPPEYGQPPNQGWRPRIERYA
>NODE_6_length_389917_cov_36.22.g539
MSAAQQANINQQYQQQLQESHLMHQLHQHYHQQQQAQNPQPRRRVAVKKTFPTLVSASMRDRQARGKNAYKKHEDDLTMS
AAQQANINQQYQQQLQESHLMHQLHQHYHQQQQAQNPQPRRRVAVKKTFPTLVSASMRDRQARGKNAYKKHEDDLTDEEA
DDDEDLEEMEELEEEEEEEDEYDDDDDFDDASKTTTSSIFSCKSESFETRERRAYALAVLDRPEQLMMYANTSNDSLASQ
RLRFTAMMCGFEDEADWRNNAHFKTTLSVARERHVKTRKAVNNMDLEDD
>NODE_6_length_389917_cov_36.22.g540
MVLKEFLDSDRVNFLIWRYLLEGNYRETAAKFQKEWHVKEPQRDFDFARHVKGRALVSVVNSGLIYYALEREHSRHQMMV
LKEFLDSDRVNFLIWRYLLEGNYRETAAKFQKEWHVKEPQRDFDFARHVKGRALVSVVNSGLIYYALEREHSRHQMPEDA
AAQAEALRNGIFGPLEVQPPAKMEEEDEDAPGEEDDEAELSRKRNHNSLPNGSPSKRPRLSNGFESKSDAATVSTPMDVD
QQDSHHADDDQSLHDNHAYPSPLEGEQVPLPIVRTEGPEQGTQVDKVEQLFAGTTFIRLMDDCATETAPSPSPAGSASEN
TPILLQCEWNPKDPSILAAAGTDALARVWTVSRATATDHGQHHHVSPHAHALLDPDSPRSTTVTALAWTSDGASIAVASD
CGGARAAIHLWSAGGELVQSLDVSEPPIVKLLWNPSNTALLAISPENKVDTLVTVHSIGSNKSFRYLLPGHSLDTGLDAT
WTGDSEFLICGAGTFECLSVGETAIQRTRKFETKEDDHFAQVLFDPRSQLVATSSDKGVLDLWDESGQHQSGPDDERLIA
TGGEDGAILIWNARKPESKPKCFFTMDLPVVRLAFTPDGAFIAGATPRSVLIWKVDSHTVPRAIWRPSKDELENLKSNQD
SEEEDEHCLCWDKDGQKLAYGANSRLAIISFSGNTSG
>NODE_6_length_389917_cov_36.22.g541
MPPRINIPPVTRALLGTLLFQSVLSAAIRYRQWSEDTDIVIPYLTLIPQLSITYPWTFLTASLVEGNVFTFGLGAVTLMP
PRINIPPVTRALLGTLLFQSVLSAAIRYRQWSEDTDIVIPYLTLIPQLSITYPWTFLTASLVEGNVFTFGLGAVTLYHGG
RYLERAWSSADLAKFIAIVSLIPNVLTFFTMVFFFTLTRDPDWTLTVIGGTIPFQIAFLVAFSQLIPAHTVTLFRGVVSL
RVPKIPLIYIGIVTLLSFTPILSRAALWLANFSFLTSWTYLRFFKVVFPDLDSAQPASLRGDASETFAFAEFFPGPVKPF
VAAVADQIYGILVMIRLCKPSGQRGIATRHDSISQRGAPGSARAEAERRRAIALKALDQRLNAATAAARQSAPAPPPASA
QPTGPPVQVQPQASAQTAMKSEPGPMLGETKFEPEEDDS
>NODE_6_length_389917_cov_36.22.g542
MMQMQHQAPPPVAPPQNVQPNHFNPSHQIAAMNEAVWLQIGSFSELLRVPDEAMHAYERALQANPNSTAAMNAIGMLLMM
QMQHQAPPPVAPPQNVQPNHFNPSHQIAAMNEAVWLQIGSFSELLRVPDEAMHAYERALQANPNSTAAMNAIGMLLKGRE
AFDKALEFFRAIVQLDQNNGEAWGNLGHCYLMTENLQKAYDAYQQALVNLRDPKDPMLWYGIGILYDRYGSYDYAEEAFS
QVMTIQPDFEKANEIYFRLGIIYKQQSKFNQSLDCFKYIVNSPPGPLTQEDIWFQIGHVHEQQKDFDGAKSAYQRVLDQS
PNHAKVLQQLGWLYHQQSPAYDSQERGIQYLEKSQKYPKAYEAYQQAVYRDGKNPTFWCSIGVLYYQINQYRDALDAYSR
AIRLNPYISEVWYDLGTLYESCNNQIADALDAYQRAAELDPGNPHIKARLQLLRSGGTNGGPPPAAPQPADMHPSTYQTG
PTGPPQWGGSAPQQSAGPPAATQAAGESWAGRLSNVNPPPQPPNPYESRAGEPFRGPAPPLRQPSPPPQEPPSRQPYPEL
SRPGPSRRGPSPPPQGHQYAQPLPPPPPQSQPPAPAPAEQRRVVNPNWGGSTPSASAPPPNNPNNANPPPNAMAPFRTAS
SPRTTDGRPPVHDNRMPSPKSAYPQHQAPPPPHYAHHPEMPPQSAPENNTQPPPPPPAAISEPPAQRMEDRPSSVGPKRH
REWEEEPVAKKPANEETRARLGDLAHRRPSPTPPRDPYRRNSSEARRTEEQRRPDEPRRSDEPRHKTENYHPSEAAHHTQ
SHSVSSNHLPPMQPGSGPMTGVVHEKPQPPVVPKEEPRAEQAPPARPAPPPASEPERAARKMDVDEDYDDSGEDEKKTVV
LTNGSGPPAASSELKAPASSASNVNVASGPVPKTE
>NODE_6_length_389917_cov_36.22.g543
MSHRKYEAPRHGSLAYLPRKRAARHRGKVKSFPKDDPKKPVHLTATMGYKAGMTTIVRDLDRPGAKANKKEVVEAVSIMS
HRKYEAPRHGSLAYLPRKRAARHRGKVKSFPKDDPKKPVHLTATMGYKAGMTTIVRDLDRPGAKANKKEVVEAVSIIDTP
PMIVVGLVGYIETPRGLRSLTTVWAEHLSDEVKRRFYKNWYKSKKKAFTKYAKKHSDNSGASINRELERIKKYCTVVRIL
AHTQIRKTPLKQKKAHLMEIQVNGGSVAEKVDFGKDLFEKPVSVDTIFEQDEVIDVIAVTKGHGFSGVTARWGTKKLPRK
THKGLRKVACIGAWHPSHVQWTVARAGQEGYHHRTSVNHKVYRIGKGDADDNASTDVDVTKKKITPLGGFVRYGEINNDF
VMVKGSIPGTKKRVVTLRKSMWTHTSRKALEKISLKWIDTSSEFGHGAFQTPAEKKQYQGTLKKDLASA
>NODE_6_length_389917_cov_36.22.g544
MASDEDYMAFLNKANQDADEGRAAAQSSRGAGQQRAFKTADEGSELPKSIAEVIRDAFYVSEADEPFKGVSLKWKGEGMA
SDEDYMAFLNKANQDADEGRAAAQSSRGAGQQRAFKTADEGSELPKSIAEVIRDAFYVSEADEPFKGVSLKWKGEGGLPD
EVEFAKLINHWDAENAQIDIMDPVDWDSQGEYGNVIDAVREATKGNDVRVYRVARDLTRAEYFVISRDDEGGRIVGVKAL
GIES
>NODE_6_length_389917_cov_36.22.g545
MAAIPDRAQVKAAKLVSESARERETFEYSSSLLSAVRLNETGKPTPSSELATADDVILTGLAQLGALQTGTDRSLISLMA
AIPDRAQVKAAKLVSESARERETFEYSSSLLSAVRLNETGKPTPSSELATADDVILTGLAQLGALQTGTDRSLISLFDAH
RQCIVAEATPTQRLYPSLKSDDCDRPLWLCGTAIPRSHGICELSLLGDKALDAADGETPNQLPLTIAHDLVTDPRFSEKP
YCQPGTLARFYAAVPIRTRRGINIGVYCVINETPNKTWTDAHSQHLRDISWAIMDHLEAQRLKVVHKRDLRMNRGLGSFI
EGKATIYGGQKSSHDVVLETVPNSPSHRQRFFQQQQQDIPEDDLVTDLSPKTTLTDPIDAPRPGNEANLSPNDAISGHER
RTFSAGSSGSTRPEFKSMANLTEDESSMVILSKAANIVRESIEVEGCLFFEAPIQSYLSPAAQNSNATDDGSQSSATSSS
DEDLEARRPMKSSARQLEGKALLKAFPGSRSIGFVPIWDPRKDRWHAGGFICTKDVARSFSLEQELSYLRALGMLAMSEI
LRFKDLRADKAKTDALGSLSHELRSPLHGILLNAELLIDTKLDIFQGNVAHTIETCSRTLLDTVDHLLEYSRINHLSGRD
DRVLSLTANGLDLGQFGKKSLLRDSQIDHIVEEVIESVFAGFNFLHLSVKQLSDQHSGSINSDVNANHHSDSLQAIDQLE
PWMTKNGELRWSFDDVLIILSMDARCNWAYCVDVGAIRRIVMNIFGNALKHTKRGTITVSLTQEMVRLRGRKKERVVRFT
VQDTGKGIGPDFLKHGLFRPFSQEDPLSPGAGLGLSLVQQITSHLQGDVSIRSELGVGTTACVTLPLEQQPRPVEVAPTI
SDEEDKAFKEQVADLKGLRVRVIMANSDWQTAIVNTCREWLHMEIIPNTKDTSVTPDLVLWSHMDLARLSEDFESFDKTP
NVVVCSNALVAYRQSHVFKKAASPAIFEFISQPSTSFDSNGGHEAKRAQKNAKYIFFCSYRSQTETPPKSPEDSLVRRDK
PEAPQISFLLVDDNYINLRVLSTYMKKRNIGFQEAKNGKEAVDYFLAHPGAYACILMDISMPVMDGFEATRQIRAHEAQM
GLTPVPIIALSGLATEDAQQEAFGSGMDVFLTKPVKLGALGNLLESHGILNSG
>NODE_6_length_389917_cov_36.22.g546
MASQPFQQTSSKRPRLSLKISTSSPSVPSRPTRGFQVDPTDRTACNTLSNVYATAIERSTPVQAEPLTAINTLQSFSLMA
SQPFQQTSSKRPRLSLKISTSSPSVPSRPTRGFQVDPTDRTACNTLSNVYATAIERSTPVQAEPLTAINTLQSFSLKTPI
EPRGPKLRIKTPYVAAFPETPTTETSGSPPQQMEIAFPSTMTPTPPMSAGAVDPNGPKAFSFSPMDISSKTRAYAVTSPC
SPVEPLLSRRFTSLYTTAAPAPYTHPHSLHSILRNSPLPPRTAIPASPRRQSLRLQEKAAKRVGYNNPLTQTIITNKYTK
SHIDLLVEEASPASPSFSPIGGDRAINIKQAFSPNEIENGGQTPGPFEDMRRKLAALSGSAATLSPSETGGIRKRKRKEK
KRQWVWTIGVADEEEEDDERIGGAIAASRAEAASAGARATAKTPRGDEAVSTTVVPDIQMVPDTPTASIESSADSAIDID
MSDASSVMSEDSQHFLVAHLASAELDMKTPTEPRAQYNKRKRDTPIPELAEAQDTPVSGHS
>NODE_6_length_389917_cov_36.22.g547
MAHVRSFVPSLDAVRELLNKPVKSGAKKPTLVPVYRQISSDLITPSAAYLKVSAHAKSTSSASSTYSFLFESAATEQVMA
HVRSFVPSLDAVRELLNKPVKSGAKKPTLVPVYRQISSDLITPSAAYLKVSAHAKSTSSASSTYSFLFESAATEQVGRYS
FVGANPRKILTTGPLHGDEKDPLPALEEELAKHVVAHTARPMEDVLKIPESLFMLYDTIVAFDKFYGIIKVISYVKVPAD
GQTGLEAAYDEAKKTIDELINVLNSPEIPLPEQGPITLGQEYKSNIGREGYEGHVTKLKEHIVIGDIIQAVPSQRFARPT
NLHPFNIYRHLRTVNPSPYMFYIDCQDFQIVGASPELLVKSEAGRIITHPIAGTVKRGPTPEEDERLANELRNSLKDRAE
HVMLVDLARNDVNRVGDPFTVRVDRLMVVEKFSHVQHLVSQVSGVLRPGQTRFDAFRSIFPAGTVSGAPKVKAMELIAEL
EKEKRGVYAGAVGYFGYGGVDENGEDVEGAMDTCIALRTMMVKEGVAYLQAGGGIVFDSDEYEEWQETINKLGANMQCIV
QAEEIYYDQQQGAKTA
>NODE_6_length_389917_cov_36.22.g548
MDGSGVKKPPKRQEGRIILQFVRLTPYSADYDCFYAQVFEQKNPALKSKPVGVKQKNILATCNYNARRRNVKKLMLISMD
GSGVKKPPKRQEGRIILQFVRLTPYSADYDCFYAQVFEQKNPALKSKPVGVKQKNILATCNYNARRRNVKKLMLISEAKK
ICPDLVLVDGEDLTPFRDMSKILFNFLRSHSWNGKAERLGFDEVFLDVTDIIEYNMFCLNRASMADSFFYLSKKDPELGF
VCDLTSIAGCVVGAAPDSVDLESPIYLRHLLGSHLAQYLRLKLEQDFGYTSTCGISTNKLLSKLVGSKNKPQNQTTLLAL
TDDDIINFVDGHKLRTIPGMGSKITHLLEAHILSKELDQDLGPFDSLVTAREARLHPTVTPSFLETLLGGPGAERGIGPR
VWGFLHGVDPTEVKEATDVPSQISIEDTYKGLETVPRITEELHKLSCSLIRRMRVDLSVLDDSSDIPGSRKWIARPRTLR
LSIRSWPKSDASQSRDFSRVSRSGPLPSFVFDLKADIDEIAQQLVAEALLPLLRRLQSEKGPPRAPSNYVDRDLAARHPP
IPNALWTLDMNKRRLLLQIVFFIMLSMQEYTANSRQLLLCLTTSLNLPPKVYQEEELRLAQGLAKTALDQAKAEAKAALD
LSQEDASNQKSEESKSARRWKVGLGGHPGKLAAPKLAAPLIDAGIGTAHEGLGLTSSAAASLLGTMAENATAMGALFGIN
ASKPTAKMMEIFAREIQDFAFIPLHGVEGSEYRDAREIPAEHRRLCLTIALSGFLLEDEDATKNWRCLGRFTESFVTRWE
VAALTNLGNSLEEVVKSSAWIDGQKEIKARTVKLLRSSKIMDNSWSVGMVRAEKAGAVLADAIMRQKFQGDRPVSLVGYS
LGARAIYACLMVLAERRQFGIVDSVILMGTPAPSESRVWLTLKSVVCGRLINVYSEHDYILGFLYRTSNIQFGVAGLQDI
QGADGVENYRVRNLPRGHLSYQSQVSQILKNVGWEDIRADAVKVGK
>NODE_6_length_389917_cov_36.22.g549
MEGSSTPLAEYFWIAGIETVIYDESLPPVTHSTETTTIVEDGEPEDEEDAASNHTKPSAARHSRQNSANRFSKLSLDGME
GSSTPLAEYFWIAGIETVIYDESLPPVTHSTETTTIVEDGEPEDEEDAASNHTKPSAARHSRQNSANRFSKLSLDGRNSV
QTIEEDDGNTRSNRSSATIKAKPGISNGSGIPNGDGIFNGGSMGEFLGLMGDFDFDKALLKFAAERENFLEDLSFSAGAK
TQARAPMVNPRAERIRADEAEPSGRVSPLRSIKGSIRRKISFRDMNSLRKQPSVARPMSQRAPSIRTTRRLSNYNSVIPP
PEPLNTDPDMHPLKRRFEPMLLDRYPPKTATDEVARRGKFPDYVPMFAFPNDVQIVSSDDRPRSTWHGFTMTSDDNSKLY
GITLIVWTALPADVAEVVENKCEDWRQSHMSNEERELAASLGVRLASERSHLSQLLAKLGTIPSGTPARDRLEDEIGGVE
EKITLMTDMLRPLRHGAASRIEGLTTGETGLWAPRAYGILGRDPANMAFWKEWLKAIVVPMTDGAVLRIPPSSPKVGRWQ
PLEQYVVNLCTEAFSPLGSKTQVEIGVRELRLFSRKEAANEIPGSRTIDIYALFRCLSLENIVALFEYAMSESRIIFLSS
HTSMLHLACHALANLLYPLKWASIFIPILPARLISALDAPCPYIVGVERRYERIDLPDDDYVLVDLDKDTIDATSQPNRL
PRQHRRKLMSLLQVAAPHKLRYGVTTGPPPYAMEAFPYDSFSSENASLFTSVAPPSTLGKWVSQNSSSFADPDPPTELLP
PVFNGFSVSMVDTGKSDRPGTSKSNHTSPQSSVSPVSMKFPPMPSTPVSRSDSGFALTATLREKRSGHFGEDKGRRSSSF
GVDKYQPVHRPSLPFLNGHQTNLSISTLDSQSSFGGGYAPSTYAASTLAASTIMPNMQIQPVSNTDTTVWVEGHCFNWNP
KDTASICTICEERSEGDGFYKCGACKTVAHGRCLGFVSLVCTEAFHADRVRAAFVRCLASLLYTYRKYLGKPSKQQKNGG
QLYAFDMDGFIKSLPYDQQEYVTMMRETQAFNEFINDREIKLASEPEIRLFDEIIMAKKARGRTGLPSSLSRLSTLRGSS
GTNSWGLSPSGRSGSSASSSGSNGKIPPYLSDTSEHIWRTASVPLPKGNFPGEYHSIVTRMPARLDRSLMREPRTIQGVP
RVEPRGPKGVARKQVPNMLGGTPL
>NODE_6_length_389917_cov_36.22.g550
MSHQAYPSHDPIKEPHSVSVKVLRLSQPSLVTQYPIDPPFSPPNTKSQPAPASLAYSGSNTNPDPFLLSPILNLPVSFMS
HQAYPSHDPIKEPHSVSVKVLRLSQPSLVTQYPIDPPFSPPNTKSQPAPASLAYSGSNTNPDPFLLSPILNLPVSFGSAY
VGETFSCTLCANNDLPLDAAKRIRDVRIEAEMKTPGLGGTQKLELGPANIHGAPAGGVDLEPGGTLQKIVGFDLKEEGNH
VLAVTVSYSEATETSGRTRTFRKLYQFICKASLIVRTKVSSLDSDTSNIKKWILEAQLENCSEDVIQLEKVVLDTEEGLG
YHDCNWSSDGDKKPVLHPGEIEQVCFLVHEKGADSGPRLTADGRMIFEAIQAKDFYRSFV
>NODE_6_length_389917_cov_36.22.g551
MRHHRVIHKTFTPLIRSDQALPPSLVPKLMHRFSSSEGYDAQHDLVPALRALRHEKSLQGFDKVVIGIVTNSDDRVPSMR
HHRVIHKTFTPLIRSDQALPPSLVPKLMHRFSSSEGYDAQHDLVPALRALRHEKSLQGFDKVVIGIVTNSDDRVPSILSS
FGLNVSPARYGSEDQMDVNHEDRYDIDFHCMSYDVGVEKPDTRIFNAAELMLSRIIAARHRKTPAEADLQSWQKVYVGDE
YAKDVVGSTDAGWNPVLLDVAGTSTQVTSLEDCPPQALQDLFKQHAVVRVRSIRGLASWLTGTEWETK
>NODE_6_length_389917_cov_36.22.g552
MEDSERRPKRSRFDQTEPEPRRASRFDRRSRSPPTRRHEGRDRSPLSKEEDSETKKPPVDAAAAAAAAAAKINAQLQAME
DSERRPKRSRFDQTEPEPRRASRFDRRSRSPPTRRHEGRDRSPLSKEEDSETKKPPVDAAAAAAAAAAKINAQLQARKAP
QHVDVPPIKSASGESAAEGEHEMKPEMYVADGDYIQDIEVNDLRNRYLLTKGSTQEMIRSETGADVTTRGSYYPNKSMAT
ATSSLNWLMSGDFGVETRSSSPKLNEMNMDEKWPEEKIPIDLEPVHGFNLRAQVVGHGGAYVKHIQQETGCRVQIKGRGS
GYLEASTNHESDEAMFLHVTGPDPNMVTKAKELCEDLIANVKEQYEEFRARPPRYNNDRGGYGGDHHHRGSHDRSHGGSH
NNSYSSYNRYNSDSGATNSPAPAATATPNAADYAAQYAQYYNGADPYAAWGGYANIMEVRLKHPVRAHMLQEPQVNPLLH
RLLLPLPKRLLLLPSPKLCTSPSTTIRASSSWWKLQRCSTPSWALREYVSMTDIRARYSFCYADFVLCMVDNRGLQISYT
NGLGEAQNC
>NODE_6_length_389917_cov_36.22.g553
MASLRPLGASLRLAAAASRTTVRHSSSSSSTSAIAYKALRRRSAPLPTTDATPAWSAQAAVSNILYEMPTPSMAPPKRMA
SLRPLGASLRLAAAASRTTVRHSSSSSSTSAIAYKALRRRSAPLPTTDATPAWSAQAAVSNILYEMPTPSMAPPKRHILN
CLVQNEPGVLSRLSGILAARGFNIDSLVVCNTEVENLSRMTIVLTGQDGVVEQARRQLEDLVPVWAVLDYSNAALVQREL
LLAKVNILGPEFFEELLAHHREMSNGEVEGSEFERTLEESAKDFHPSKLAASEALRHKHEHLKTITYFTHQFGGKVLDIS
TTSCIVEVSAKQSRIDSFLKLVAPFGILESARTGLMALPRSPLYEHTEEPLHKDAEEVVDASQLPPG
>NODE_6_length_389917_cov_36.22.g554
MKTVAARAFRGAVNGFQSRAYSQAAKPRHLMSISDLTPSEFSSLVRNAAARKQDVKSGRVPRLSGGLAGETVAMMFSKMK
TVAARAFRGAVNGFQSRAYSQAAKPRHLMSISDLTPSEFSSLVRNAAARKQDVKSGRVPRLSGGLAGETVAMMFSKRSTR
TRVSTEAAVTMLGGHPMFLGKDDIQLGVNESLYDTSVVISSMTSCMVARVGPHSDVAGLAEHSTVPVINALSDDFHPLQT
IADFLTIYEAFPSSLSSNNTLDLNGLKVAWVGDSNNVLFDLAIGCVKTGVDIAVASPQGYGIPDHMRQLINSAANGVQSP
GKLSETTIPEEAIKNADILVTDTWISMGQEAEKQKRLKAFAGYQITNELAKRGGAKDGWKFMHCLPRHPEEVADEVFYSP
RSLVFPEAENRLWAAVAALEGFVVNKGVLE
>NODE_6_length_389917_cov_36.22.g555
MVAIQSIFAAVLAILPAASATRSFYNDGHLNGWDFVRKENQGTVSEVSNVVFKGNSALKMTQTYTPGYKDRYHSEVDHMV
AIQSIFAAVLAILPAASATRSFYNDGHLNGWDFVRKENQGTVSEVSNVVFKGNSALKMTQTYTPGYKDRYHSEVDHNRGY
VRGEEQFYGFAFRLSEDWQFQPQSYNIAQFIANRPGAGCGGDDWMPSSMFWIQNNQLYGRYVNGHYRQPNCGRNIVTRPN
LATVSAGVWHRIVLQINWKSDNTGYFKVWFDGVKVHEEYNVATTVDDDSVFQFRVGLYANSWHDDGHMTGSQSFRQVWYD
EISVGTTFDDVNPDLH
>NODE_6_length_389917_cov_36.22.g556
MPNFMPDFRVAISFKKPLSSRTAADGTTLDNDAPEASETSPLLSSETEHAPATATESSPLLSDGDHQESEGDESDSLNMP
NFMPDFRVAISFKKPLSSRTAADGTTLDNDAPEASETSPLLSSETEHAPATATESSPLLSDGDHQESEGDESDSLNRSAS
KLESRWRWPSIIAILILAALTVVVMVLGFLVPPAVKSYAENAAVLEPTGLSLESLTPDGVRARIQASFKLDGSRVKDDTA
RRLGRLATSIVRTLDTEETKVRVHLPTYDNLLLGSAVVPPLSINLVDGQTTVLDFVADLSPGDAESLRRIANDWLDGKLE
QVKVTGSAALSLKTGILPLGTHDIVESMVFEAKQIPSIPEYKIDRLNIHDVPTGDGGRMAVGANASIVAYNDYPIGLTVP
QLAFDLLVPNCDPSEPRIMVATAITEPIDVEPHANVTVDAIGLINDIPDTLTRACPLTNMSPLDNFFKRYMHGEDAQIFV
RGQDSDKSDIPEWIRSFLSSVTVPISFPGQSFNDAIRNLSLTDVDFKLPSPFADPNDPDSKARVSGTVDILAELPSELNV
DIGVNNLRASGDLFYKGEKFGELNVEQWQKANSSKTIDPEDEKSLLRITSRITNVPLDITDGDVFSDVMGELLLGGKDVV
LDVEARVDIKVSTVLGDLVLRDVPAKGKIPVKQLPGKSLTEIEPRVSNLVILNTTKHAVHMQASVNITNPTPYTASIPSA
NVHVYHEGLIIGEVIVNHLDVQLGNNSNLVVLATWDPVSLGGEKSHKAAAQLLSDYLSGKNTTLTFKTHKGSIPGMPIIG
DALSKFNISLPTPRIKLPGDKSGKHQGKNFVRDAIFHIFSSTASFSLASPLKQNVIHIEKINATAYYNHTEPVGQILYDE
PFDAPPGVTETPRLPVTWSADSIGYDKLIDAMDGSLKLDAKAEATLRIGNWIETVHYEGRGIGARVRI
>NODE_6_length_389917_cov_36.22.g557
MSFPPTLKLNDGNEIPQLGYGLGTARFKRNGGPLDAELIELTRKAINIGYLHLDGAEVYGNEEELGAAIKASGVPREKMS
FPPTLKLNDGNEIPQLGYGLGTARFKRNGGPLDAELIELTRKAINIGYLHLDGAEVYGNEEELGAAIKASGVPREKLFVT
TKISALEKKDTEKAFALSLKKLGLDYVDLYLIHGPYFADTDEDLQEKWADLEAIQASGRAKSIGVSNFLQEHLEALLKTA
KVVPAINQIEYHPYLQHGDLVAFHKKHNIAIASYGPLVPITTVKGGPVVPVYNKLAEKYGVTDSDVGLRWVLDQGIVTLT
TSSKESRLTGYLERLPKFKLTDEEVAEISTEGNKNHFRSFWRNKFAEDDRR
>NODE_6_length_389917_cov_36.22.g558
MASSGKPSEGVSLDDLPKSWNFTASLPPDQAFPTPADSHKTPRDKIGPRQVRDALFTWVRPSQQEDPELLAVSPAAMRMA
SSGKPSEGVSLDDLPKSWNFTASLPPDQAFPTPADSHKTPRDKIGPRQVRDALFTWVRPSQQEDPELLAVSPAAMRDIGI
KEGEEKTEDFRQLVAGNKLYGWDETKLEGGYPWAQCYGGFQFGQWAGQLGDGRAISLFEATNPASNVRYELQLKGAGLTP
YSRFADGKAVLRSSLREFVVSEALNALKIPTTRALSLTLLPHSKVMRETTEPGAIVLRFAQSWLRLGTFDIMRARGDRAL
IRKLATYIAEDVFGGWETLPGRLESPEDPKKSPPPKRGIPASEVQGPSNAAENRFQRLYREIVRRNAVTVAHWQAYGFMN
GVLNTDNTSVYGLSMDYGPFAFMDNFDPSYTPNHDDHMLRYNYKNQPTIIWWNLVRLGEALGELVGIGAQVDDETFVNKG
IKEEQEKELVERAENLITQAGEEYKTVFLNEYKRLMTARIGLRNFKETDFDELFSEGLDTMEALELDFNHFFRRLGNIKL
ADIADPAGRKEKAAIFFHKEGPPQAVSADDAKERIAKWLEKWRVRVLEDWGSESADALSENQDAERRQAMKQANPNFVPR
GWILDEVIRRVEKEGERQVLDRIMHMALHPFEDSWNGVAIDGVEYKGDPEEEQRWVGDVPSHGCVFYGIFYWMKCYDRRR
AAAASRAFATTPRRAAEVELTIDGKKVSIEAGSALIQACEKAGATVPRYCYHEKLMIAGNCRMCLVEVEKAPKPVASCAW
PVQPGMVVKTNSPLTHKAREGVMEFLLANHPLDCPICDQGGECDLQDQSMRYGADRGRFHEIGGKRAVEDKNIGPLIKTS
MNRCIHCTRCVRFANDIAGAPEMGSTGRGNDLQIGTYLEKNLDSEMSGNIIDLCPVGALTSKPYAFRARPWELKHTESID
VLDGLGSNIRVDSRGLEVMRVLPRLNDDVNEEWINDKTRFACDGLKTQRLTVPLIKREGKFETADWEEALTVIAKAYQQT
NPQGNEFKVIAGALTEVESLVVAKDMANKLGSENLALDTPTGSQPLAHGVDVRSNYLFNSKIWGIEESDCILIVGSNPRH
EAAVLNARIRKQWLRSDLEIGVVGETWESTFEFEHLGADHAALKKALAGSFGKKLQAAKKPMIIIGSGVTDHVDAKAFYE
TVGTFVNQNAANFRTAEWDGYNVLQREASRAGAFEVGFVTPSAEVAQTKPKFVWLLGADEVNEADIPKDAFVVYQGHHGD
RGAQIADIVLPGAAYTEKAGTYINTEGRVQMTRAATSLPGAARTDWKILRAASEFLGAPLPYDDVAAVRDRMIEISPALA
AYDVVEPVALKELSKVQLVEQNKGAKASNQPLKKVIENFYFTDVISRSSPTMARCSAAKTTGDPRTNFMAPGMEEDRPMG
QVAYGA
>NODE_6_length_389917_cov_36.22.g559
LGAASLGEAREKRQEKKKQEKEKQEKEEQEKENQDKENQDKENQDKEEQEKYTHEKHKKEEHEKEEQEKEKQEKEKQELG
AASLGEAREKRQEKKKQEKEKQEKEEQEKENQDKENQDKENQDKEEQEKYTHEKHKKEEHEKEEQEKEKQEKEKQEKEQQ
DKEQHEKDTHEKHEKEEQEKHEKHEKQNETALDWLQREVQALKQKYQALEQGIQMAKGNNQKFGEEIDELREEVRKAFEE
LQMIYAEAVTGEAHEMTQETRDRMRDQMREEEKLFEELIQEEMRSKSSNLLSPPPFVPGSFEYHRAALTIVTNHEASVRN
NIQAYYQREMRRINREAQVRDRSFDYFSAVAEVRKPHEAALKDDLDSIIAKMREPNNPATDYSVKSVPLPDMDRVPITYV
PLNSPREIAARGVMKVIAAATQEISSFDYHVRGMSDAIKVQMQAAALRQKQQQQGRMDVD
>NODE_6_length_389917_cov_36.22.g560
MLSAALRRRILAPTHQALRSGFTAHVVRYYASFPSHQVIKMPALSPTMQAGNIGAWQKKPGDTIAPGEVLVELETDKAML
SAALRRRILAPTHQALRSGFTAHVVRYYASFPSHQVIKMPALSPTMQAGNIGAWQKKPGDTIAPGEVLVELETDKAQMDF
EFQEEGVIAKILKEAGEKDVAVGTPIAVLVEEGTDIAAFEKFSLEDAGGSAPAPEAKKDSEPAPESTPASTPQSTSAPEQ
YASEGRLQTALDREPNAVPAAVRLARSSGISLDGVKGSGKGGKITEEDVKKLVASPAVAAPGATFEDTPISGMRKTIANR
LLESTQTNPHFYVSSSISVSKLLKLRQALNASGEGKYKLSVNDFLIKAIGIASKKVPAANASWRGDVIRQFSTVDVSVAV
STPTGLITPIVTGVEARGLESISSKVKELAKKARDGKLKPEEYQGGTISISNMGMNDAVEHFTAVINPPQAAILAVGTTR
KVAVPAKDEDGETVVEWDDQITVTGSFDHKVVDGATGADWMRELKKVLENPLELLL
>NODE_6_length_389917_cov_36.22.g561
MAPPYPTPSPTAGRGSEFTPRDETDLISRLHSDALDTPVSLTRRLAKSRTTHARVNPNLSSSDSEADPDPESSSQQNRMA
PPYPTPSPTAGRGSEFTPRDETDLISRLHSDALDTPVSLTRRLAKSRTTHARVNPNLSSSDSEADPDPESSSQQNRGRQA
NHSRSMSNPFPSLFNGRRRQGSASKPSVDVDRATGGPTPSNRPLQTHKRGNPSMSKDFATGNCDVAENGLWWTGQDTMAP
KKTPNKEEPVPVHVHRPSPQTRSPQLNWADIDEWYSVVNNAAEGWFQIYEEVSADLSLGHLAEQELRAIEQDVLKGQDHT
QRLLLKVTENLLKRPGRPIKDPMDLRFLLIIMENPSLHSDNESFKGLLQPEMNQSIRSRPTDANRPAGNTDYADLIDDFE
SWESKRSKFSFCQYPFLLSVWAKTHILEHDARRQMQSKARDAFFDSIMTRRNVNQYMVLDVRRDCLVDDSLTAVSSVIGS
GGEDLKKGLRISFQGEEGIDAGGLRKEWFLLLIREVFNPDYGMFIYDDDSQYCYFNSNSYGSKVQVPLCPGGESKPVTNE
NRREYVDLYVRHVLDIAVKRQFEPFKRGFYTVCGGNAFSLFRPEEIELLIRGNRAGHWLVLGDVSTGYSE
>NODE_6_length_389917_cov_36.22.g562
MRSLGERLNLLRKLINIRCGPGAAILPAEVTRIHMDFGLRLKGGHMGARKFWREYLPRLKYHNPSIPMIVNRHDQNQLMR
SLGERLNLLRKLINIRCGPGAAILPAEVTRIHMDFGLRLKGGHMGARKFWREYLPRLKYHNPSIPMIVNRHDQNQLPPTM
TIYLRKAEAAPAASSSSEPIAQPSSSRTNLSKAQPPTADERVVHIDMANKHSSHILEFFMAETRAVPLQPTNEEIAEMQA
LETLRKNAEVDRERVRLLRLEKKKEEDMLKRARAAGGMAEQEEV
>NODE_6_length_389917_cov_36.22.g563
MYHPSVESLRETIEESPHKYNHIYHVIDAADFPMSLIPRLNVLLGDVPLRTRNRRSRADKYQNDRKTEMSFIITRGDLMY
HPSVESLRETIEESPHKYNHIYHVIDAADFPMSLIPRLNVLLGDVPLRTRNRRSRADKYQNDRKTEMSFIITRGDLLGPT
KEMVDAMMPYLKDVLRDALGRLGQRIRLGNVRCVSARRGWWTKTVKEDVWNRGGAGWMVGKVNVGKSQLFEAIYPKGRMI
EKPERASGSTHPRGVSSSKSTTGEDDESLATANFGSLLPPPQPAQNYPDMPIVSSLPGTTASPIRIPFGNGKGELIDLPG
LARSDLELFVKEEHRQSLIMKKRIIPEQVTVKPGSSLILGGGLIRITPRTPDMIFLMYNFTPLHEHLTSTEKAIAFQGQS
HQSIGLENITLPGAGDKMKHAGTFKLEHDVTKKRAGPLTRKSAIGLSVEKLPFCVLSVDILIEGVGYVEIVAQVRRRALE
RIIASQNAPREIEQTTRPKETPRNTSDPFSDMYNMRRDTASYDKATEPKVQLQPQESSDWPAVDIYSPEGKFIGSRKPIN
GWLNNKPRELAEHKKSRPRRSMKGAKKLEKQRRGEHHDA
>NODE_6_length_389917_cov_36.22.g564
MNNPEALIQQAEKLVAKGKSGWSFFGGSEERYEQAATCYRQAAEAYELRSNFLDAAATYMKAAEIQEKNLSDGFEAPDMN
NPEALIQQAEKLVAKGKSGWSFFGGSEERYEQAATCYRQAAEAYELRSNFLDAAATYMKAAEIQEKNLSDGFEAPDSYVH
ASDAYRRAVMEEAKPINENEKAEAKAKAINCRKKAIKLTESSSSGSKLRRLSRMYDAIGQINEKDIAGPLVQARRNLLSS
KTLTTADEERMKNLAMELQPTPNEADELQWLQSKTAFSDEEKAHLKWLESQILPALDEARIAYKEAANFLRLDAPLSASK
LFEQYADLSVFIATLLPHSTEKNANSTQKDKNSYYEDALNAYATILKALQSDPKKNRFSIPTYCFKWCVCRLAQCDHVAT
TRDIPTYQGIEMDTYRQSDMHPDTLKSYIQSMQSKYTLLFDLNEAIKQKDREMIDEILQANVVDDWQKNVFTDIQNKYEP
KDDEFA
>NODE_6_length_389917_cov_36.22.g565
MHVLSTAVLLGSVAVQKVLGRPGSNGLSGVTKRSVDDFINTQTPIALNNLLCNVGPDGCRAFGTSAGAVIASPSTTDPMH
VLSTAVLLGSVAVQKVLGRPGSNGLSGVTKRSVDDFINTQTPIALNNLLCNVGPDGCRAFGTSAGAVIASPSTTDPDYYY
MWTRDSALVFKNIVDRFTQQYDAGLQRRIEQYISAQVTLQGISNPSGSLSDGSGLGEPKFELTLSQFTGNWGRPQRDGPA
LRAIALIGYSKWLINNNYQSTVSNIIWPIVRNDLNYVAQYWNQTGFDLWEEVNGSSFFTVANQHRALVEGATLAATLGQS
GSTYSSVAPQILCFLQRFWVSGGYIDSNINTNEGRTGKDANSLLASIHTFDPSLGCDASTFQPCSDKALSNLKVVVDSFR
SIYGVNKGIPAGSAVAIGRYPEDVYFNGNPWYLATFAAAEQLYDSVYVWKKTGSITVTSTSLAFFQELVPGVAAGTYSSS
QSTFTSIINAVSTYADGFLSEAAKYVPADGSLAEQFDRNTGTPLSAVHLTWSYASFLTAAARRAGVVPPSWASSGANSVP
SSCSGASVVGSYSRPTATSFPPSQTPKPGVPSGTPFTPIPCATPTSVAVTFHELATTQFGQNIKVAGSAPELGNWSTSAA
IALDAVNYATNHPLWIGSVNLEAGDVIEYKYINVGQDGSVTWESDPNHTYTVPAVACVTEVVKEDTWQS
>NODE_6_length_389917_cov_36.22.g566
MDAATIEETNRIRISLGMKPLPVPGAAASPQAEASDGEEPASTVETRQAQAYDNYKKVQDDEAAKKRREEKAAAVRKAMD
AATIEETNRIRISLGMKPLPVPGAAASPQAEASDGEEPASTVETRQAQAYDNYKKVQDDEAAKKRREEKAAAVRKAREKA
QRFALLEGKGLGEEDEGGDMDAKAWLTGQKKRQKKIDKARKLEEELAAAEAAAAAAIQYTSKDLAGIKVAHDSTSFLDGD
EQVLTLKDTTIDENEEEGDELENLNIKEQEKLTERLDLKKKLKGYNPNDYDDGEGTILAQYDEEINGKKAKKFTLDDDGA
IAELSDILGQPERKGKKIQSISLDDIIDGAAPSSDYLAPSEIKVKKPKKKKGSKGTRQKQHDEDDIFPIEAVAADTGAMD
VDSKEALMVKKRKATTSDAFADDDDLQASLAIQRKNALKKRKRTRPEDIARQLKEDEEEPEETQSGGLVIGEISEFVAGL
SKPDDEDRQSRRQKQATKSPELEEDRHMGDEDEDAEMDDYAAEHQEALLAAQKEEEERIKREQNEKDDDAGIEDEKVVGA
GMGAALALLRERGLLESSDRGNYEDFKAREDFLAKKRVLEGELDEQTRQQRERDRMSGRLDRMSVREREEWARQQNTHRD
HQQSKRMAELFNAGYKPNVELKYVDDHGRRLDQKEAFKHLSHQFHGKGSGKGKTEKRLKKIDDEKRREAQSMFDASQNAG
MNLATAQQLKKRREAGVRLG
>NODE_6_length_389917_cov_36.22.g567
MQFSIIGALFAMAIAPAAAADGLTFDIFFTPGSVPTTQHCTANGVQTLSETVTDGGCQAWAFQFGDAVKLTPGQTIPAMQ
FSIIGALFAMAIAPAAAADGLTFDIFFTPGSVPTTQHCTANGVQTLSETVTDGGCQAWAFQFGDAVKLTPGQTIPASLQT
NEEQTCTVYFVQQAGDTPSRHCTDVVLGTTADLTDECYVAPPGTYGLNIICAKN
>NODE_6_length_389917_cov_36.22.g568
MAAFESQGVRIAVEGCGHAKLNAIYTSVEQSAQERGWDGVDVLIIGGDFQAVRNAADLTVMSCPVKYRKLGDFHDYYAMA
AFESQGVRIAVEGCGHAKLNAIYTSVEQSAQERGWDGVDVLIIGGDFQAVRNAADLTVMSCPVKYRKLGDFHDYYAGRKK
APYLTIFIGGNHEAASHAWELYYGGWVAPNIYYLGAANVIRLGPIRIAGMSGIWRGMNYRKPHHERIPFTGSDVKSFYSV
REIDVRKLLLLQTQVDVGLSHDWPRQVETHGDLNALFRIKPFLRRESMDGSLGSVAAEYVMDRLRPQYWFSAHLHVKFAA
LKKYDASGAKEVVQVDNPPEAAPPVQDNPDEIDLDMDDEDVEKPDDTTKDVTTEAPQAGAEAEAETTTGDVPEDLRAQLP
ASFARPTAKPRRTPGQPVPPGIENKEVRFLSLDKCLPGRHFLQLCEVQPFKKEQLSLHPPQASGPRYRLQYDAEWLAITR
AFHKFNIFGDHTAQVPEDLGEENYLPLIEAEKAWVEENIVQKGKMDVPENFEITAPPYVLGTPEIVNNQPDEYTNPQTTA
FCELLGIDNLWDASPEERKQRKAKGPRQEHDAQGVVIIGIEPSSIPGRGTGILATRKIKAEEEILTVPLRVLRRLESVST
TVREKLPADTTIQGLLAADLALDKSPSFKPWKAVLPKMKDFEAGIPMLWPRELSDLLPLESRDNLRKREREFQSGWSVFR
DAFPEVPYEEYAYAWMIVNTRTFYNETPETLKYPWEDRLALIPVADLFNHSDDGCKVYYSPDAYHIVADRAYKKGEELFI
SYSRHSNDYNLLEYGFIPDENPSDDVYIDDVVFPKLSKKHKAELEKRDLLGEYPLGSSTEEFRRTQGVLRLLCCSTKQFH
EFLDGKEKGRVVQDRVDEYLVSLLEELLSDVVVKRLQQIEELKVGGEDQRALLAKRWVQIEGLVRKNIEIYRLGLN
>NODE_6_length_389917_cov_36.22.g569
MDLAPPSKYVTLVSGDGFEFVVLRDAAMVSPIIKGMLDPRSQFVEAKDARCVFQEMSGMVLDKVVEYFHYWYRYRNSEMD
LAPPSKYVTLVSGDGFEFVVLRDAAMVSPIIKGMLDPRSQFVEAKDARCVFQEMSGMVLDKVVEYFHYWYRYRNSEDVPD
MDIPVELCLELLAAADYLGLDQANMSTK
>NODE_6_length_389917_cov_36.22.g570
MAAYQNRNSQYATGSNEKRGQRTRSSEGTVSTTMSSSSGRDSAATHVTEAPTYSKKIVVVGDGGCGKTCLLISYSQGYMA
AYQNRNSQYATGSNEKRGQRTRSSEGTVSTTMSSSSGRDSAATHVTEAPTYSKKIVVVGDGGCGKTCLLISYSQGYFPEK
YVPTVFENYITYPTHPPTGKTVELALWDTAGQEEYDRLRPLSYPETDLIFVCFAIDCPNSLDNWYPEVLHFCPYTPLILV
GLKSDLRHKKSCIDMLKTQGLTPVTAEQGMAVAKKMGAHYMECSSKEMRGVDEIFEHAIMTVVANDRRNMETPAALAASA
GDGKTQAPVVGGLKRKKRKCQFL
>NODE_6_length_389917_cov_36.22.g571
MDTRTSGANTASSRAYFEQQREALVGDIAESFEQVLGNINKLNRSLEAIIAVGNEFSSVEALWSQFENVMGKDEESNKMD
TRTSGANTASSRAYFEQQREALVGDIAESFEQVLGNINKLNRSLEAIIAVGNEFSSVEALWSQFENVMGKDEESNKQTEQ
QDTAKHNNDDDDETMQE
>NODE_6_length_389917_cov_36.22.g572
MVALHQPVLHRPSLFSTHRHFLEVEASVDEAVDEATGLLREDEDESLMTTRDERERPDRYPEARDPRDERDRGENRELMV
ALHQPVLHRPSLFSTHRHFLEVEASVDEAVDEATGLLREDEDESLMTTRDERERPDRYPEARDPRDERDRGENRELFRAK
VEARAAQESAAQVKDVSPPPVAPSAPAFGSVPNRAPSTGDAQATPAAVTTKPPPTAPRAFGDRPVSAGQASGAPETPQPP
TGPSKVLPHDSPPIPLGPRLQQPKPPRPSSKQWINPSLKKQPPESPKENGATEETKNPAEAAPVKRKHKPLKVRAVRFSL
PPKKTQPAEPPESDDEDMGDYFDMEISKTEAELSKLQKPDMPLESLRRYMALSHGSMVQILNEGEGLSEMLGEIPTSPEP
VVEKMEIEPAEIPNEEPPVSHDEPLVSKETEETTQVTEPGPGNDQLIPALVEEEKEEKVEQVIPQEQEDRQPKAEEMDID
DEPRLPPPEPNNEPEPMIETTIDGSTKEDKEAEVVPTAEETLAPPIDETATLLKPAEIETKPPSTPSQVADEDDETETED
EAYMEVQAAAAVATVRRYMSTPPVDSLPDEYSDRPLWYQDREFLATLESDPVIDNFVAMYLEKVHLDRSTEQRRAQEEYT
ENYMQYLEYTMSDDPVATKSRDKFSVSAPSETAGTPTPEQKPEGRGTGRRFATERDLERVLQASMREDEERKERELRIQQ
EKYRSDKEAVIPDMYWDDLEKQRVQYLDHSGFTPPEKLVSAWHVFQPVNNFTEEEAHLFEKRYLECPKQWGKIAEALPNR
DFRACIQYYYLMKGELNLKEKLKKQPKRRKKGGRGKQRSSALVSELGNGEPEGEETPQENGENGERRRPRRAAAPTWNFE
QPQTDGESTPAATPGRRGASAASRGDQPEKVDGRKGRRKAKDKDKDKEKEKDKEAKASKPNQTLAAAPGPAAGKGRGRAD
SRPVAAEYLPGPPPSDPHRLPVQYEQPLQAGIQAPFAVPQPQLIERPKQPVVVPGSITEVMAAPSLRPEPPPPPPSSITT
FNLTQAIPERKQLSQASSYWSVSEANDFPHLLRAFGTDWSAIAKYMGSKTTVMVKNYYVRQKDSGKPEWEAIAQEADAKR
ARGEKRPDPPVPTTGGRGRRFEGTASGTSRPIAVAPGVADPHGDLPQPKVEPAPPQPLRSTQHIPSYGVPIAQAPAQAPL
AQPNQAPLANASASLLNPSESRYRRNLLLAKFQSSETLVPCLWHSLYNQHIPMSLLNVNVLLS
>NODE_6_length_389917_cov_36.22.g573
MSSFSADGADLRKRGLNRIGNLVVPNANYCAFEDWVVPIFDKMLEEQEASKGTENEIHWTPSKVIHRLGKEINDERSVMS
SFSADGADLRKRGLNRIGNLVVPNANYCAFEDWVVPIFDKMLEEQEASKGTENEIHWTPSKVIHRLGKEINDERSVYYWA
YKNDIPVFCPALTDGSIGDMLYFHTFKSSPQQLRVDLVEDIRRINTIAVRAKRAGMIILGGGVVKHHIANACLMRNGAES
AVYINTAQEFDGSDAGARPDEAVSWGKIKIGADNVKVSTLPLSKALMNMS
>NODE_6_length_389917_cov_36.22.g574
MASGNPYTLKWGIMATGGIAETFCKDLLCSPAVRGADDVRHEIVAVASSSSSQRAAEFLQKINGAFDAKTYGSYPELVMA
SGNPYTLKWGIMATGGIAETFCKDLLCSPAVRGADDVRHEIVAVASSSSSQRAAEFLQKINGAFDAKTYGSYPELVVDPN
VDIIYVATPHSHHFQNTMLALEAGKHVLCEKAFTVTAAQARKLVETAKAKKLFLMEAVWTRYFPLSIKVRELITSGEIGT
VFRTIGDLSINSNAEEGSGLSFADSHRMVNPDLAGGATLDLGVYPLTWVFQTLYHLQPEQDKEAPTVIASSNKYTTGADE
NTAIICSFPGHNSIGIASTTMRADTDPENVVPAVRIQGSKGEIQVFAPAYRPTKYRVVKKNGEAQTFDVPQPADPARNGW
GHGMFWEADECARCLRDGKLESATLPWKESIVIMETMEEALRQGGITYPELITTDVYDPKSPLNTGNQ
>NODE_6_length_389917_cov_36.22.g575
MQSSSPEAYEATHVHSVYNAIAPHFSSTRHKPWPLISSFLTSLPAGSVGLDVGCGNGKYLPVNPTLHIFGSDRSDALVMQ
SSSPEAYEATHVHSVYNAIAPHFSSTRHKPWPLISSFLTSLPAGSVGLDVGCGNGKYLPVNPTLHIFGSDRSDALVHLAR
TERNGEVAVADALSLPYRQRSVDFVICVAVIHHLSTRERRQELIRALLDCVHKGGRVLVYAWALEQSSSRRGWDEGSEQD
TLVPWVMRSKGKPDETFERYYHLYRKGELEEDVMTAGGQVLESGYERDNWWVTCSNQG
>NODE_6_length_389917_cov_36.22.g576
MPPPIGPMNPPPTPGLNQAVAELAQLQSQSPLCLLQAGPPTSFNVVAHGSFDLIRGPGAPADRPRMGGRGLPASPVDIMP
PPIGPMNPPPTPGLNQAVAELAQLQSQSPLCLLQAGPPTSFNVVAHGSFDLIRGPGAPADRPRMGGRGLPASPVDITSLL
RFSSNASNESPVPSPRRQLRPASVPSTPTTTPHDLLPPRVGPSAVAPALIPSNRRSMTPHVPDQPVKKQSKWSPEEDAII
IELRGRGMKWEDVSKRLPGRSAISCRLHYQNYLERRSEWDEERKNKLARLYERFKSDMWAKVAEELAVPWRAAEAMHWQL
GEADMARRAGVVPFSLAAVNTIPGPPAPQQPPPPPAPAAALAHPLGDYRRSPGPGLAPIQPHPSSHNTGPLPGVAQLTTG
MSPYGPPSGPPTPTSLPAIATPSMPRYVPLEQAGTKRRASPDMTRPDAAHRRRLA
>NODE_6_length_389917_cov_36.22.g577
MADVPLLVISEYAASERRITPSWTIFTLKTKLEPVTGIPPSCQILSLKTSAGSEKIPLVAADEDAVRLSSFPLAPYAEMA
DVPLLVISEYAASERRITPSWTIFTLKTKLEPVTGIPPSCQILSLKTSAGSEKIPLVAADEDAVRLSSFPLAPYAELHVV
DTRPPTARPNFTDTSGVDKYMMPDEEYEKKTDSVLAWKKTERLGRFDPTAPSREEARVAALKEEIAQRGIEVGKRCRVGG
EDTRRGEVKYVGDVEEIPNGAGPWVGVHLDEPVGKNDGSISGKRYWGQPSELKHGVFVRPERVEIGDYPALDDLEDMEEI
>NODE_6_length_389917_cov_36.22.g578
MDPVSLDDIPKVPPPTNPVEKKRRRPPLSCEQCRRRKIRCDRTQPCNKCIESNAPSCTYAPVHIPAWRAKKLDLMATGMD
PVSLDDIPKVPPPTNPVEKKRRRPPLSCEQCRRRKIRCDRTQPCNKCIESNAPSCTYAPVHIPAWRAKKLDLMATGNGDS
AIDSAAKNPLRAIKAAEPRPEGPGTDTIDTIHPVLPFINMDSTSASSSKVVSSLAGSSSTSSSPNVDWLVARVHQLEEKL
AKALRISDTQDGQKRRPSTPEMAEPGDGFVAKSRYYGHSHWIYGVNILKVEHDIMGQDKINQGDLYASLLRCKAIGRKIK
KNRLKPLSSTNLGAHMPTRELADVLVENYLRTFEGVFRVVHIPTFRAEYARFWEDSHPSNESFPILLQLVLALGAALYDD
HFSLRPMATQFIFEAQMWLMIPPEKKRMNIEGIQIQCLLLLAKSTCNVGVDMVWMMAGNLVRNAMFVGLHRDPRYLGDLT
IYRAEMRRRLWATVLELNLQLSFEGGGSPLLSTAHYDTLPPANLNDDELTDQKDNGRLNIKGPKVPTQTSILRALLATIP
LRMNLINHVNNTRPGDHYEETLRLNSDLTKACRAISEALQSLQAAPNSPISHFHVLVTEICLYRCFHALHQPIIVKYIND
ARFYFSRQMCLDSAMKITHIWGFPDAWSGDQTTASEAMDADLKRLVTNGTGMFHNVASQAMIIVQIELLNAKAGQPTSLG
YLPTVGSANLHARLEATKAWKLERVRSGETNVKGIIFAAACLAHVKALEQGVDVKQRTRMMFQAATEVGQQCFEILKEVA
EREGLPRSKWEAETASLDGGSLGDIPMDWMQDWTWEDGQGISFPQWDPDFDTGDFMEELGFDIGEF
>NODE_6_length_389917_cov_36.22.g579
MTALKTNILLLATLCFKLATAQPNDAIVIPSSLPGCTSTITLTQSRLSTPPFWAQCSWDGTMTVYPSTVTIDDPVDCHMT
ALKTNILLLATLCFKLATAQPNDAIVIPSSLPGCTSTITLTQSRLSTPPFWAQCSWDGTMTVYPSTVTIDDPVDCHGCTD
VRVTAVPMVHCPAMIISTVVHVATPSTSYRTVCAASPTPTPTA
>NODE_6_length_389917_cov_36.22.g580
MATLPSLKSALVVGAVACIATANPISRHPIERSNGTTLANFTSSGYPVDAHITMTKHLTLVIEHTPVDCSHSPLPTTSMA
TLPSLKSALVVGAVACIATANPISRHPIERSNGTTLANFTSSGYPVDAHITMTKHLTLVIEHTPVDCSHSPLPTTSFAAP
ACEFSNGLSSTTSTRYYCEGSRGFPPWGEPEERDPDEKEDDGSYDADEEDVDEDDEDDEDTDEEDEDEDEDDEDEYEVEG
YNLNDHSEPGFFAPEHFNRMNMDCTTSRMLGPPVLDFTNTTTVYTTTSTVSQLVGCGRCTAVKTVPYFSPGYPPQFPKYT
TTVTAIQPTTTTLLNCEPQPTQDGVYAEREIVSVGGIPEPVRTHLTKEDHWPPRLTTYTDFPRGRDEVECAMYYNLFPSR
LGSVRKIYTATKTSTAHKDCGDCALVWGTAAYPFEVGPLPTTKTMKGKTKITAMACRTPKGGR
>NODE_6_length_389917_cov_36.22.g581
MGSITTEEPEPHLLQGSSDDVAATKQLMLQETRKNILACDSYIPEIESFLKAIESKIKNSRVTGLPAFIRKISKEHDIMG
SITTEEPEPHLLQGSSDDVAATKQLMLQETRKNILACDSYIPEIESFLKAIESKIKNSRVTGLPAFIRKISKEHDILKRV
ESELVDGEQDEIGLGLLNRKLVASATIVQHGAVHWEILKRCHAFLVIDQTFQGSAKEDRKKQTSQIVGNGREKQQLNRTL
KEQAKVEVDVVEGGSEWLDIRWLQADRLARQMTDCGWGWGDHELGDIVDPEEWEDTPLAKQVRRLVAAAKMNRHEYRVPR
LRIVFPNLMRGENEDIDVLLDQICRLDPMVDIVVEDSSSVFMQTQPPPIQDAIRNLIGDEFDGLTDTLNMDHTILIDLIS
DITHLQLEPQPWQAQTTRLQIEEERKHSGVMVRALYPILQSRTLVCTQEAAEHFHEVLRTVGTPTERERGRLLVPFDDAT
RDMPVGDIRKRFQELSVHPLPDNVQIPIKILNETWTISTVNQAVGEGRLPMVALDVAKCGAFKSSKLSIYMYGWATGNVT
ITSNKEVRGQIRTWVETNRRHDEERGPIIWRIDVTRNLLAKSATPPPALRTENGLDENTLKRQR
>NODE_6_length_389917_cov_36.22.g582
MKFSTASIFLAALGASAHPSGHAHKRAHDSLEARGDFVVANKPAEPSPPVATPTPSPAAPTPSPSAPAPPPAAKAASSMK
FSTASIFLAALGASAHPSGHAHKRAHDSLEARGDFVVANKPAEPSPPVATPTPSPAAPTPSPSAPAPPPAAKAASSAAGV
GSGPSTYTAFCGGNSKRATAAQIAYEGNVGAGGPYGCNLMPVKSNLVDQYQYTVVFKNAGDDSNCACWNKIGADGKIDGF
FNNHQALNFDLPAGGTQVLAVDSNSQFGCACGAGGPELTKIGQFASTWVEGDVGNLSNGGWSGFDASSIVAAANGLTIPG
LKVCGTGDYEGVCSTIWPGGKGDNAFVGGTEALDGLGLNIKPGKTSVEVTVNFSG
>NODE_6_length_389917_cov_36.22.g583
MPRSNRWRNIDRLLGFDRHGYHSRRQWVHEEERALLPQLRNEEIDSAIPPADVTKVCLRLRHLVQDRIITTNVIQAAKMP
RSNRWRNIDRLLGFDRHGYHSRRQWVHEEERALLPQLRNEEIDSAIPPADVTKVCLRLRHLVQDRIITTNVIQAAKEAGG
QEYKGCVVYALLVNQRWFNHEANVELWDASLHNLRAEACGVIAKALIEEEEDTAYLLHSVLLRRYSYIANGIPTPPVNVI
EKAVDLHAVRVIGSSGYQKCISYLWRGWLVQDENDPSFFVDYNDKDNPNFLVHMDPDRMRTPRNQNIAQLLFSLVYLALF
TIAINSVNASGVIDIAEGALYFFTLGYICDELLKVYKAGYQILGFWNAFNAILYAFLTASFIFRIVGLTFAENSDGRTHY
STLGYNILAFTAPLFWCRLLLYLDSFRFFGAMLVVLKVMMKESVIFFALLIVIIIGFLQAFIGLDLTDDNVADDVWFIIE
SMMRAILGSPEFDGFDGFGPPWGAILYYCFTFIVMVILLNILIALYNSAYEDIYENADDEYLALFSQKTMQFIRAPDENV
FIAPLNLIEIAISALFEWWMPKKSYEFINDCVMGLFYSPLLLIMAIFETRTAHAIRRNRARGEADDDIIEEWEQLAHDID
FGAEGWAKTCEAVKPNMDDDPAVVEIKKLRAELAGLKSMLADLGDHVHFPTSQDTKIGDGSAYEFKPSSETTHEETDHAP
STGKDVAHDVASSSGKAPAGSSFEELIDLVDDSAKPSKDSEEAAKPAEEEAEPAEESTRPSEAVPEPESEDTSSKAPEIA
PSKAPEDPSSETPEDTASKAPEDAPFKPSEEAALDSSEDAPTKTQDDVQPEDPEDVPFKAPEGAPLETSEYVPFRAPEDL
PSEAAEGVPLETSEGAPLEETYAEAAAKAPEEAAPERVERVDSEEVEGEDVSPESPSGEGRAEGEQDPKPKAKRRRRKNK
NKGSQAGPSGGS
>NODE_6_length_389917_cov_36.22.g584
LPAKHVIHTVGPIYQNRATSEPLLSSCYERCLHVAVENGCASIAFSGISTGVYGYPSEAAAHVACRAVRDFLEGGEDELP
AKHVIHTVGPIYQNRATSEPLLSSCYERCLHVAVENGCASIAFSGISTGVYGYPSEAAAHVACRAVRDFLEGGEDEGKIE
RVVFVTFLAKDVNAYDAVLPLYFPPDESEMPQSSTE
>NODE_7_length_364000_cov_39.02.g585
MTVDSLSLAGKVAIITGSGRENGIGAGIALTLAKAGARVVINYVSNSTASRAEVVREKIDAVAGKNSAIVVQADVSTAMT
VDSLSLAGKVAIITGSGRENGIGAGIALTLAKAGARVVINYVSNSTASRAEVVREKIDAVAGKNSAIVVQADVSTAEGCK
KIVGETLTRFGVNHIDIIVNNATYVTMGPVLQSKPEDIQTAFAVSVVGPILLLQEAYPHMPKFSRVINIGSVSSKMGFNP
LPIYAAAKAAMDQLTFSLAREIGRDGKHITINTLAPGPVETDNLPPTPESAPLRDFLIDLTRSEGRVGTVEDVADAVLLL
SSEKSRWITGQFISVSGGINGG
>NODE_7_length_364000_cov_39.02.g586
MAKLVVVTGITGVQGSSVADTFLQDPAYTIRGVTRNPDSEAAKAWKAKGVEIVQGEFDDVKSLERAFQGANVIFGVTDMA
KLVVVTGITGVQGSSVADTFLQDPAYTIRGVTRNPDSEAAKAWKAKGVEIVQGEFDDVKSLERAFQGANVIFGVTDFWNI
WGNPRSQELKKPNQELVEYCYEVELQHGKNLADAAASAASTLERYVFSSMADATKSSGGKYTKLYHMDSKARAATYAQTL
VEQAPPNTNLFAVGEYLSWTDYLRIVCETQGVKYGGFDELSYDEINELLPGGLGHEFGLNVLFAFDFGYEGTDPGIVGPG
KYGVRMTSFREYCEKSDFSAALNK
>NODE_7_length_364000_cov_39.02.g587
MAPKSKSGTENIHAGAAKWTGEKFDDKGNVLPFPGNTVLCHLPQDSELYKTLLPIHEILQKSKFTKFYTLLPPPSWHMMA
PKSKSGTENIHAGAAKWTGEKFDDKGNVLPFPGNTVLCHLPQDSELYKTLLPIHEILQKSKFTKFYTLLPPPSWHMTVFE
GVCDTRRKREVWPQELPLDAPLQSCHDLFRDKLSTFDLGIHPPLKLSVTGLVMSKAGIRLDLAAVDDDEEKRLRGLRDRL
SDLLQIRAQGHETYVFHLALAYRIVPVSKEDGEALTMLLRKGYETIPHEFELGTPEFCHFDDMFAFHRQFYLNE
>NODE_7_length_364000_cov_39.02.g588
MAPSVLIIGAGGAFGRPLVEEFIKQKSHFSRVGILADPAKVSKFSDAAAQGIDVVAGSFLDPKSYEGFEVVVSLAGNAMA
PSVLIIGAGGAFGRPLVEEFIKQKSHFSRVGILADPAKVSKFSDAAAQGIDVVAGSFLDPKSYEGFEVVVSLAGNAIMRL
QPAMIESAIAGGVRHFYPSEFGSDVAQDSLKTFRYFRDKRVTRDHLAAKAKENPDFYYTLMLTGIFTEWAADPFYGVDVE
AHVANTYGRPDAQISVTSIPDIARYTVESILLPLTPGVQKREIRVTGERTTWQKFIDDLGEVQGAKYKCTYLDPAEAAAK
QDEARKSGDEVAELMWSVKPLAASGNGIVPGELDNDKFSFRPESVKETFKRVYS
>NODE_7_length_364000_cov_39.02.g589
MSVTFTVQRGSKSGKIVQDTSNRQLGRNEAYLKITHSGLCGTDEHYLHAGLALGHEGVGIVQAVGPDVTSVKVGDRVGMS
VTFTVQRGSKSGKIVQDTSNRQLGRNEAYLKITHSGLCGTDEHYLHAGLALGHEGVGIVQAVGPDVTSVKVGDRVGFGWV
HKTCGHCEACLTGMDFYCAEKTEYGTHDHDVGSFASHAVWDADSLHKIPEGLDSADAAPLMCGGATVWSPFALYGIKATD
RVGVLGVGGLGHLAIQFGAKMGCKVAVFSSSESKREDAMKLGASEYHVLTADSSLEGIEPVKHMLLCGNAQPDFARMIQL
TAVGGKIYNLIVSFDASPVPMLPMLVKGISIQGSGGAPRAEIRKMLDFSVQHGIKPVIMKWPLNTQGVEDAMKALREGKM
RYRGVLVAEE
>NODE_7_length_364000_cov_39.02.g590
MASAGIKTYSVTSKEEFYGLPTFPEAEGKKYSAIVTGANGITGAHMLRVLAEAPERWGTIYALSRKPPSVRIPGNVKYMA
SAGIKTYSVTSKEEFYGLPTFPEAEGKKYSAIVTGANGITGAHMLRVLAEAPERWGTIYALSRKPPSVRIPGNVKYLAID
FLASAEEIAQQLKEQVPKVDYVFFASYIQAPPKEGEGVWSDDAEMERLNMLLLSNFLSALTLAQKIPKRFLLQTGAKHYS
VHLGPPLNPMEESDPRFLAKPNFYYPQEDLLWKWSRENGTEWNVTRPLFIIGAVPDAAMNIANGLALYAAIQKELGQPLE
FPGDTSAWDAEKPLSSALLISYHAEWTVLTPSTANEALNISDGGSFSYGKFWPVLAAAYGIPYGTAEVDDAKFQIVDMPI
SPPPRGFGPAGRIRIARSFEAWAHKPEVRKAWETLKARHNLTPKPDPFDKVQDIFGLLDGEILGPWGRSLSMNKSRKLGW
NGFIDTHESIFKTFEELAALKMIPPFQPPKAIEIKYYGY
>NODE_7_length_364000_cov_39.02.g591
MAANNLIALTGSTGFLGFKVLVTALKAGYNVRIVVRSESKAGKVLNSPSIKALNPSKEKLSVVVVEDMEAPGAFDEAVMA
ANNLIALTGSTGFLGFKVLVTALKAGYNVRIVVRSESKAGKVLNSPSIKALNPSKEKLSVVVVEDMEAPGAFDEAVKGAT
YVIHCASPIPTFGGEAPPTPEQYDEFFVQAARRSTIGLLESSRKAGTVKRIVITSSGVANTPFHYYLGQGDDKIFDADGR
IPVDQGPYGFEFQAYSASKAAALNDSEAWVKDNKPGFDLISILPGWIFGADELATTVKDFESSSTNSVLLNFLRGGQSDV
PSNSNSVLVDDAAQIHVLALDPKVPGNQAFVAAGDGIDGMVWENGLKVIQESFPEAISQGLLKTTGKQPTLTVRLDAKKT
EETFGIKLAGFDEQVKSLVNQYLEVAKA
>NODE_7_length_364000_cov_39.02.g592
MASYATAEPQFVEANGTRFAYLRFGSPAKNTTPLVMLQHFRGTFDHWDPELVDPIAASREVILLDNSGVGKSSGTVPGMA
SYATAEPQFVEANGTRFAYLRFGSPAKNTTPLVMLQHFRGTFDHWDPELVDPIAASREVILLDNSGVGKSSGTVPGTYAG
WADNVAHVVKALGIPQIDLLDFSMGGFAAQMVALNHPTLVRKLILAGTGPSAGEGIEGGDPVIFGRLASASNDAEEQSGF
LEGFYSLTAKKQSQGGNWWKRMTTARQNRSDYLGPEGTKAQIDAVLRWSNPEYASEGSYNRLSEIKIPVLVANGDNDIIV
PTVNSWIMFKRLTNADAHLHLYPDVGHGFLNEYAGQFSGLVNQFLDA
>NODE_7_length_364000_cov_39.02.g593
MYGMVRDSPFGQIVRFVTKNTYFRYPEEQEGFTHPYYTSDPFPKEAEAEQSTSSNGGLEDAATLGSVKQDDRDATGDVMY
GMVRDSPFGQIVRFVTKNTYFRYPEEQEGFTHPYYTSDPFPKEAEAEQSTSSNGGLEDAATLGSVKQDDRDATGDVPTSG
SDEDLENNNTENPIERVVTMQMVDWYTTDDPENPQNWSAFQKGFIAFQICIYSFAVYFGSSIYVGAVPEVVQRFGVSIEV
ASLALCLYVFGYGLGAMLFSPLSEIAAIGRNPPYIITLFIFTILWVPASVVDNFPGFVVLRFLTGFFGAPCLATGGASLS
DVYPLIHVPYLLIIWGAATVFGPALAPVVSNFSAPVKGWHWVSWEMLWLSAPILISFFFLVPETSSATILYHRAKRLRRI
TGNDRYRSQVEIDQAKQHLTMKDILYNAIIKPVEINALDPSVLFSTVYTSLVYAIFYSFFEAFPIVFSETYHFDFSVSGL
PFLGVLPGLFVACTLCVLGWHYQVVKPFQTEGFKAFGIPENRLVPALFACFWLPAGLFLFAWTARPSIHWIASIIGLSMS
IVGTFTIIACIFQYLAFTYPKYSASLFAANDFARSTLAAAAIMFSRPMFVNLGIHWGVSLLAFLDIICCILLFGLWKFGP
KLRARSRFAES
>NODE_7_length_364000_cov_39.02.g594
MGSVVETQETRSLINIIDDDAAKEPNRPFIFSPRSNQPQDGWEPVTYGQMANAVNHVAHTIKEMAANHIQEDNFPTIAMG
SVVETQETRSLINIIDDDAAKEPNRPFIFSPRSNQPQDGWEPVTYGQMANAVNHVAHTIKEMAANHIQEDNFPTIAYIGP
NDVRYIIIMLACIKAKCKAFFTSPRNTIEGQLSLLQATDCHYFLYGEGYQPVIKKVLAQRQMHASQVPSVKDWITAKADY
FPYQHTAYESRWHPWIAMHTSGIPERPLSEDLVKECLAYSGVDAALLPPSIIDGMSQTEDGLKAITKLNFISYSGGNLSG
AVGDKLVANGAFLINMLGSSEAFPMALQFQSDPKLWQYFIFNTEVMGAKFTPTMWDGIYGLTIQRKDPLDPGLQPTFYNF
PEKQEFVTGDLFQVHDTLPDHYKYYGRNDNVIVFSNGEKLNPVTIEDIVVSLVKDDAEAEALIDDVWPLIQQANEHTVAH
GQIVRELVALSDPSMPFFIAGKGTVQRVQTVNLYKEYIDGIYDRAEAALSNVTLDITSREGLASSIHELLRDKLGIEQLE
RDADFFGIGIDSLQVMTISKLLRGGLKRAGVEFDEGIIATRVIYSNPSVERLAEFLFRSISKSDGEEISESYHVQQIKDM
QDMVAKYTQDLPERNAAQANPNDTDQTVIVTGSTGSLGSYILDQLISSPRVSKVYALNRGDDGGLSRQKNVSASRSLSVD
FSKVEFLGVDVSKPNFGLDAAKYAELLSSTDRIIHNAWPVNFNMSIASFEPYIRGVRHFVDFAGAASKKVALVFVSSIGT
AINWTASEPVPERRLEDPTLADLGYGISKLASGWILDAAAEKSGLAAASVRVGQIAGPKEGNGIWNPQEFVPSLIASSLY
LGVLPQRLGIYQNVDWVATEDVAGILIDLAGISKPVPLSDISGYFHAQNPTKVQWPEMVEVLRDFYGDRIKEVVSLDKWV
SLLEASAAEGGNVDKNPGVKLIDTYRGLSEADKSGAAPLSFAMTRTASKSETAAALQPITPELMRKWCEGWNF
>NODE_7_length_364000_cov_39.02.g595
MAAGKILVTGAGGHLGGITLDLLLEKLPASQLAAISRDPANKLKRFADKGVSIYKADYNDYDALLAAFQGIEKVMMIGMA
AGKILVTGAGGHLGGITLDLLLEKLPASQLAAISRDPANKLKRFADKGVSIYKADYNDYDALLAAFQGIEKVMMIGAHAF
TDRIRQHYNVVTAARQAGVKHVVYTSVQRQEGAGIAMWDVTESDTFTEQALKASGMDYTIMMQPPFLETFFLYIGSNALE
EGINVPFGKSKFAPVTRDDLAAANVTVLTEEGHANKTYKLSGNEAFSFAEIAEILGQAKGQKVSSKNISEEEYLKWKGFE
GQPEQLPQFRLAWVRAMNEGNFEEITGDLERLIGRKPTEFRDYVRSNYPPTKGLF
>NODE_7_length_364000_cov_39.02.g596
MPSWAIVGATRGIGFEYVNQLSSDAQNEVFALIRSQKTAGPLNELAASRKNIHVLETDIGNPAKLKGTAGEIGNIGGGMP
SWAIVGATRGIGFEYVNQLSSDAQNEVFALIRSQKTAGPLNELAASRKNIHVLETDIGNPAKLKGTAGEIGNIGGGKLDV
LVYNAFFHGDSAELSPSAFAGREEELENHFFEPLKVNALHLIHTVNAFLPLIKQGTEKKIVYISSPSGDLELTRVSEIST
AIGYSVSKAAGAIVMTKYASELKSEGIRTLSISPGWVETDAAKDMVTAPGAFEAILSTLRKYDPNVKGMISPKESVESML
SVIKGLDESISGKFLSHKGNLEWF
>NODE_7_length_364000_cov_39.02.g597
MASHAVTFTSVPAKLVELLTPDLPYSLPLLRRLQSTKFNHGTSPHARIVFVSDTELSSEEQFDQYQSKAYTAAYLDFSMA
SHAVTFTSVPAKLVELLTPDLPYSLPLLRRLQSTKFNHGTSPHARIVFVSDTELSSEEQFDQYQSKAYTAAYLDFSKPET
QMYIYSTLEHPRNKDNASNTSLYEPQLVELVKEVIRLRNEYKQELLFTNPDRILIGSLHADTRSILEKFEGRVQPRPSGP
YDKWLIKREELPLLDENLPPGMYWDSANLDDCQLVVSRTDIPRTAQTLVNLPNLMIKQQDKTPIAWALLGTDGSLISVHV
EEPYRRQGLAKKLAVKLLREKATRFGDDGWLCADVSPSNVSSRAMCKSLNGKPDWVTSWICLILSETGEAAKP
>NODE_7_length_364000_cov_39.02.g598
MGSSNSEVEVVDVAIVGGGPTGLLTGLLLHRLGVSVSILDAKPQSLDLGRADALNARTQQYLTVVGILDELLPQGLKCMG
SSNSEVEVVDVAIVGGGPTGLLTGLLLHRLGVSVSILDAKPQSLDLGRADALNARTQQYLTVVGILDELLPQGLKCNTSS
TFGEGDFISRQSQWWVSLEHTLHKNFLMIGQPVVEKILSTHLDDLVHYGEQVESLIEGNEFVEIVTKSGRTIRSKYALGS
DGARSTVRSAIGATFTGSKPEMLWAVLDTFIDTDFPTCPEIITFQLNGQSRVSWIPRERGLCRFYVLLEGEVTQERAEES
IKKHLAPYRTDFVKTEWYSTFDVKERIASSFISKDGAGRVFLAGDAAHVHSVNGGQGLNTGIADAFSLAWRLALVLKSPR
LQEGAAGKILRSYDIERRQTAQGVIDVAAALVRDTVHTAKQYVGTIERNAGYITGMGVAYDGMGSPTVEESEHGIWKAGK
RCPDVVLSTPDSDGDIRLYSQVTYGKYLILAIGNHPEQALAHEDAAVLFSILPSSATAESVVTSKARTFTADWTEAGESY
AVVVRPDMYIGYVGADIESCQRYLDRLFIR
>NODE_7_length_364000_cov_39.02.g599
MPSAVELESLAVEVPETQAKLNSTSSTPPLPVTVPSVSLTTGVDAAALQTASKILHIIDRYRLKRSVDTAAKADEGALMP
SAVELESLAVEVPETQAKLNSTSSTPPLPVTVPSVSLTTGVDAAALQTASKILHIIDRYRLKRSVDTAAKADEGALKFLA
LIYTHVKAGDVVPMCLPAFPFKSPNSQSKVLGKLPDRAEELALAHLNGLCLAIQDIYPPGANLTIISDGLVYNDLLGVPD
KDVWNYGETLRALAAAKGYKHISFSRLRDLVTIQLPEQLDEMTYVANASNFRRALLNTFSRPDWEWKSVSQSEDVCLTYR
GYIKFLETDLETVYPIGDERSKTKYKRGIEYIAKQMMARGDAFASAVRQKYKDSVRLSIHPSTGATKLSISLLPTDTTYT
TPWHCAVAYRLDGTTTTGMRSDFENDESFELVYENDRPSYYREKSDLFSWGAEKGGVVFEPLYPSGFLAKPARGPYSMTM
DDVDAKKVRLLSEINSPVILRGFIKKPNKEQFAKKSEEFGKPTAWKFGLILEVKDQGTNSSGLNNVLSREWMPWHYDGLF
KTVKQVDEKGDETLVSTPPRFQIFVGATSSPRDTGFTLFASSTLFLKYLPDWLRLGALSEMTWTVSTASFNATVLKGLPM
IVSHPTTGKPCIRYHEPWPQSKTQFEPTNVTIDGLKAADSAAICEAIDSVLHDRRVAYYHVWDKGDIVVSDNILMMHTRS
DFNSGSDRELWRIHFD
>NODE_7_length_364000_cov_39.02.g600
MSTAIIFPAWKVSDLPSTREILLRLERYPCRINYARGILEARQQTYKHLSKVIKPLPLESPTTIELQPGNCVQVTLFDMS
TAIIFPAWKVSDLPSTREILLRLERYPCRINYARGILEARQQTYKHLSKVIKPLPLESPTTIELQPGNCVQVTLFDANHC
PGSVMFLIEGHGKAILYTGDVRCEPWFVNAVTRSPALIEYTCGIKTIDTIYLDTSFVDDIPFQTKAEGIAQLLHKVTKYP
QDTVFYIQAWTYGYEDVWIALSKALNSPIHVDDYKLRIYNSLNTSSSETRPSSSAQLTSTAAALTGFMCGNTPQPGCLTS
DHNVRLHSCESGNMCPIAKQSSVVRIQPVIASFPDGGVIQEAGIGGGGEDLEREMELGVPNQSDLEIFLRIMAIPELLGS
VTSSQLWSFGALFLILSFIVDFASHPQYPSQIPVMGKGHGMLNALLDSFRYLTNYHRWVSDGYVKVVIPRNQIGWMMDQP
DHILSTYDAHNAVLYSEYNFLGRRLAYDPFPNRVMHKYIARHLSTVIPNVDDEIQHAINTTLGNDAENWKSFKLWNLWLE
IVPHVTNRLLIGPEICRNRQFIDGMVNFTNDVVRNGFLLQVIPKVLHPIFGRIFGMFNYLHWRSANAPAQPIIEKRLNAM
LKKAAGDPEYKDFTPPEDFITWLIRQALADGKTFELDPIVISKRLLPIEFAAIHTTVLTGQLWMQDLLTSDPETGILNIL
REEINANKPESGPWTKAAISNLVRLDSSIRESQRVSNFAVTMIERKVVADNGLYYPELGWTLPKGSFVTVNLEGTHHDQD
LYKDPHSYNPLRYSQVREAWDAKSDEEKKSEPEEDTLVGKVPEKQWIGGTIIPHLKAEIQVRRKKVSA
>NODE_7_length_364000_cov_39.02.g601
MVPPSKKRKLPSVAAPAAKRTKNSAKGAAAKTNPKAGGKAKAKPARRLIEATSLAWQSVGEEFGGLEVIEGVDVVRNGMV
PPSKKRKLPSVAAPAAKRTKNSAKGAAAKTNPKAGGKAKAKPARRLIEATSLAWQSVGEEFGGLEVIEGVDVVRNGGTVQ
FLVAEQQQQQQQNPDSSDSTTRQGAEGTQDAVGEPAEGPGDGAVEGEDVDSGKAGDSQGGVESKGSKNKAARKDKVRAKE
QKKEADNKLKSRGDKLAPAKKELQKPASHKQQQQQKGNSFDALMAVDDAAAEEADMGAWVELNLSTRTVSAIAKLGFAKP
TLIQQKTIPEILAGDDVIGKAQTGSGKTLAFGIPIVEKWLELYVDKTNVKREGPTAVVLSPTRELAKQISDHIKALCDGL
PTAPYVCTVTGGLSIHKQQRQLEKADIVIATPGRLWEVLDGDMSLQDSFTKIKFLVVDEADRLFKAGQFKEAEDIIGALD
RRDPEADDEDDDELPPRQTLVFSATFDKNLQSKLAGRGKGSKTGSDEEKMEYLMKSLKFRGEPKFIDVNPVSQMADGLKE
GLIECGAMEKDLYLYTVLVLNPGRRTLVFTNSISAVRRLTPLLQNLGLSALPLHSQMIQKARLRSIERFAAASNSILVAT
DVAARGLDIKEVDQVLHYHVPRQADTYIHRSGRTARGDRSGISVILCSPEEVLPTRRLASKVHSEREGGGGVKREHFIET
LAIDRKIAARLKSRVDLAKRIADAVLAKEKGHSEDTWLRNAAEELGVDYDSEEFDGSAPGNWGGRGGGRKKKEKEARQLS
KAEMGALRAQLREELSRRVNLGVSEKYITGGRVDVDLARED
>NODE_7_length_364000_cov_39.02.g602
MAAVDVDVGYIAGHLGLDQPVVATLTTQPTVDLVTTLLQAVAAKAHEFETLYAEKLQTDIELENAVRNSETKSQTFKGMA
AVDVDVGYIAGHLGLDQPVVATLTTQPTVDLVTTLLQAVAAKAHEFETLYAEKLQTDIELENAVRNSETKSQTFKGTAEK
ALKDVEEARQRLKEEETKRQSLENELQSLKAKYSDHDAEVKALNDKIETLQSSNRTNLSIIESNNKRDQTLTEELTKQHQ
RNVELAREVTTLQQSEQNAKGQLNSAKYRQDALQQQLDLARQNAEWLETELKTKSDEALKYRKEKGSRIAELQRQNEDAK
AQVDALKRSEQQLRERLDAMQARADDALVKLQKQEGSFAATVESYKQELDAQRRVVEMSEQLSKKHQDRVRELESEKERL
KDNYENELRRVRLELESERRVTTEMEERIQRLESDLDETRVRMEHAAPASSLPQTPQLNGSTFARANSPFGTPGSGRNKS
TITATQAIEQLYQVKGQLASEKRRNQQLAEELDGMIAALEAKTPEIQELQSEAETLRNEIAHMSELSQQSFEERDAARKA
ARKAESTLATAQSESKILRTQLRDLGTQIQMLVFNIYAMERGMDQLTEEEKYRLQQLEKGEITEEALSDMSDTHQFITQK
LVVFKDIKSLQAKNEDLLRITRELAEQMESEEALAAKHQAKEDHDLVEKLQQDLTHMMEEIKSAKITMESYKMERDMFRR
LLQQRGAGDDPSSHMRHSIGGQMPIGSIETGEQTETLTEALRKIQAEYDSFRDAQDGTANIKLQGEARLEFERREMLQAN
YVALQNENSELQKRTQILSETAAKQDIRVQQVAEELIEVKGLLDSMRNETANLKAEKKLWKDIQERMSKDNDSLIEEKNR
LGNLLTAQQSLENERNITESEARRKAQTKIETLELELSTAQKKLSQAAEDSQHLQQRKEYEAKESQKRIDDLMASLSQLR
EEHVSIKTSRDHLQARVDELTVELRSAEERAGRLQPRPTPRSGLMTDSNVRQQELEAEIQDLNNDISDLKRDLDMANTQL
ENAKAQAEQYKELSQGNEEALEDLRASQDEYRQEMENLIQQKDARIKELGQQIEDLSAELSRSNTELSTIRDSQGEIARK
YEDEKTILEEEIKRLKEESSRHIEAARYHQQDLRAQAEIASKAQQDYEKELVKHAEAAKLVQELRNEYNEYKRESASLRA
EAESAKVTLAQSESSWEDRRLQLEQEMAELKQRREDANAQNKLLHQQLESLTGQIAAMQQNRSNIADADEAMSPVGMGDA
IEGMRELNGYLRREKEILEVQYDMKTNESKRLQQQVEYLQSQLDETRLKLDQERQASQSGNASMAHKDLMEKLHELNLYR
ESSMALRTENNQLKDQITEKNKKIDEMTQKIQPLESEIDNLNTQKSFLEEEIKQIQEDRDRWQKRTEGILTKYGRVDPAE
MEQLKQTIADLEKERDTLKEGEQPLQAKVAELESTLETERTNWSNTRARLAEQFKERSRKLTGEKNEASQRANSLQEQLD
EANVAKQKQAEQFNEERAEYLKQIHAFQQQVEVQSVSQQQQPDASASSEVVTVLEQRLADAQKELEAVNAQKLGAQQQLE
RLRSELQTATSERDSALQKLQEANAAASSNSTEAVPTAAPEAGEGQAAVNGLSDAERKQLESKLAAAEAKAAEFEQKANE
VEAKIQQTIKERSDRMKDTLNNKLKESRAKLEEEFKKKDDDLKLHFEQEKRIWQFENPPQAAPAKETSAAGQQPPNTPAK
VEAPSVPPTPAPSGPPDLSQLDDSSIRQFLASNATVKNIIAANIRKKMDAESAKIKSEYEGKITAARDQAQLMESKKSTL
RINMAENKLRHATAKLGVVETAANETPQKPVVEVWEVAKATQAPPPAPAAAKPPAPASATTTPVRQPSISGSTPAPTAAP
PGAAAQPATGGPRPALAPLVATTPSQAATQAPPEPKAADSTAPVGGNVQPPQASNPQTLPLPQEPNLPSHNKACHKHNNR
LKHHSRHSCLKFHPNLSNRDRCQCGLASQCLAAAGVDVEEHTCLLAKEERPVTKPDRVMLAVADAEVHEEVAAA
>NODE_7_length_364000_cov_39.02.g603
MKSISILAGLAAAAVVAAAPAGFQNSTDVTWTPSPSDQTTCDPSSFAQAPVAAAADWRYCAALSSAWANQNGTFSIHNMK
SISILAGLAAAAVVAAAPAGFQNSTDVTWTPSPSDQTTCDPSSFAQAPVAAAADWRYCAALSSAWANQNGTFSIHNVSGS
AFIPVLKTEGCVLGVKASEQGQGPYTIGDQDVKAILRIALEDYSEGTDLSVEGSVKCNVASGGRSDLQWQIAGQ
>NODE_7_length_364000_cov_39.02.g604
MTKSHDPQSGRIKKLVSRLLHHSNPHDTSPDDSDADSGIATPKWLGSYKVPASANSSFSAPKAYGRDTGISLELWNSAMT
KSHDPQSGRIKKLVSRLLHHSNPHDTSPDDSDADSGIATPKWLGSYKVPASANSSFSAPKAYGRDTGISLELWNSAYNSL
RDGLSTAGLVTVYESILCQELPHGQSIGGINQSLPRSDDDRLRTLITITEAGLKKCRTKSQADDQAKALIRASRKIIKSV
WADYPSTAVAWSGICILTPLLLGATIAIEDMKRGALHVLGRIPWYMHLSELIMASAWKSDADFLQQRDRTRERLLKLYRK
VLEFEMNCVCAAASSWNNAAKNVVGWHKLGAMVREIEELDVEIGNLIVTYIDRRVAETIRRYNEDLKLDAKDEGPCPFAA
DGSSSSAPFPLDGSHSADAMPGMKPAAFVSLAHENDLSALLSSISQLEETFNHRYQYHWIFFSTQPLSEEFRQQTSNATG
AVCFYEVISGDKLASPKQPAAFNTLSPAQTGEYVSEIGRQVQSLDQISRWNSGPFASENRLRDYDWIWRIEPGAQFTHDI
TFDVFRFMRDHEIAYGFNEALLDKDEIRTHSRPVISFIDKHPDLLHADADLSWLLDCNDGSTTANIRGNEFGGHGRTGSW
WTDLISLMMQGSLSRPDYGIADGQQDKNHDSDADEVGSPAEAFASYQSHQDLFNHLDAAGDLTSQPLRDMAVPTISASMF
LPQKSVWNYRKRDARHAYRPSPPEHTQRPKLKVFEHKLGFNLRGRNRMVGPQSRDSIREQERNPHESMAEYFVLWNLMAQ
DLSRQDAIPGLQSGHTVIDERNFSLGSKKSTG
>NODE_7_length_364000_cov_39.02.g605
MAVLDGGGSAIRAGSSGKPISLILLTVQNSAFILIMHYSRIMPPPGDHRYFPSTAVFLHELIKLAVSLTLALYEGSKTMA
VLDGGGSAIRAGSSGKPISLILLTVQNSAFILIMHYSRIMPPPGDHRYFPSTAVFLHELIKLAVSLTLALYEGSKTLAPS
TPATVLFEQIYNAMFAGDGWKLIVPGVFYTLQNILQYVAIENLDAVHFQVLYQLKILTTALFSVYLLSRPLGLKRWLSLV
VLTLGVSIVSLPGSTAIGSDSSSSPLLHGMPDHFFPRSGHELGHAVVEDAAAHLTRRSATYQGIDNDLHPAEPSMNYSLG
VTAVLVAAAVSGLTGVYFEKLLKESPSQASVWVRNLQLSFYSMIAALVGGVMWQDGAGIREHGFFEGYNAVVWATVVLQA
AGGLLASLVIRDADNIIKNFATSISIILSFLVSVWVFEFKVTLTFLLGTMLVLLATYLYSVSEEKFARNRPPAIRVATFE
KPAIEHLLTPVGTPRLGPSKHFKSVEPFDVKGLGSTSSRPSSPMFARPASRLASQKEL
>NODE_7_length_364000_cov_39.02.g606
MSLHVPLPHRSATPVGAATKAVILVGGPSRGTRFRPLSLDLPKPLFDVAGHPIIWHCLDAVARVKQIQEVYIIGYYDEMS
LHVPLPHRSATPVGAATKAVILVGGPSRGTRFRPLSLDLPKPLFDVAGHPIIWHCLDAVARVKQIQEVYIIGYYDESVFR
DFIKDSAREFPGINLRYLREYEALGTAGGLYHFRDAILKGRPERLFVLNADVCCSFPLEEMLKLFIERDAEAVILGTRVS
NEAASNFGCIVSDSHTRRVLHYVEKPESHISNLINCGVYLFSADAIFPSIRSAIKRRTDRPRLVSYPSSDNLDHFRMPRA
VADDDDDEDKKEVIRLEQDILGDMADSKQFYVYETKDFWRQIKTAGSAVPANALYLQKAWQTGSEELAPASANIVPPVFI
HPTADVHPTAKLGPNVSIGPRVVVGAGARVKESIVLEDSEIKHDACVLYSIIGWGSRVGAWARVEGSPTPAGSHSTSIIK
NGVKVQSISILGKDCGVGDEVRVQNCVCLPYKELKRDVTNEVIM
>NODE_7_length_364000_cov_39.02.g607
MDAANDALAEGNLHYVLKSQDIEEFLLQNGFDDIENIHVSVDPVSARNPGYCFVDFAERATAERALTDLRASLRGREVMD
AANDALAEGNLHYVLKSQDIEEFLLQNGFDDIENIHVSVDPVSARNPGYCFVDFAERATAERALTDLRASLRGREVKVGP
CEPRKKRNGDGRSNFQRPGDWRSPSGDDGQQQFQSEPREQRPRRDFTRSDEVADESQGKRLYVGGLAKNGDQEQNNQEVM
DIFTGFNPSYIGKRITPHESSRSPAGTYYYCFVDFETKEEAEAAMQTLDGAQYDGGVLKVSLAKRTDRQSTRPNAPSDRN
NGGQGRGWRSSNQSNQPRTEGGAPPPARAMGSNNWRQRTAE
>NODE_7_length_364000_cov_39.02.g608
MASRRVRRAPLRQTSPQAPPQEQIRVKSELLPNMYANSVTDFGTNGDDAMDETQLHQSSKAGRGNRSNAPAPSERTVEMA
SRRVRRAPLRQTSPQAPPQEQIRVKSELLPNMYANSVTDFGTNGDDAMDETQLHQSSKAGRGNRSNAPAPSERTVESEHT
TDPIFREVRARTVVATTTVPVAGSPRNMDESFFHTSFQDIGKKLKACNDTLGELQQLGVSHDVQLPELVLVGDQSAGKSS
LMSGLANLDLPRSEGACTRCPLHIRVSRNAEWSCRVWLRKEYSYGPTPNRPIHESDVTKHDPFFPWRKLPSTAVLEFKSM
HDKSEIEEVLRWAQIAILNDDKPPVLFVPGRGSIAMNTPIDKAAEETLAKFSPNVVSLEIKGPDLPDLSFYDMPGIFQNP
ADANDEYLVNVVRNLSRAYIQHPSAIIICAMPMNSDAENSATFGLTRRLQAKDRTIGVLTKADLLPDGGNHTQWLEIMKG
QAHSTGLGYFITSRPQGKDLDELKKWEERMFEDESVDKWPGAFHAFVDRCGVERLKAFLSERLGEEFAKSLPNIKHKVKY
HLDKVTRQLANLPELPHNVELEIQTCLNSFADTARLKIDDFAARINSLPTNFRDCLLNSKPKFTLKDRTDTQVVDLIDDD
ESDAASVGTAATSFVTPSKRRNTAPVATPSNKRTRTDYPLNGTPHTVKPEEAGFANGNSFGSPHLAPRSQKQCYPEPFTE
FSDIGRGFRTLRQVKEEIQAKMKAGMPSIIPPEVYNDLAMEAIRPWNRPTSVYLREVIRQLAAELDTALNQSLENLKKRF
IYTEAKRHLKSCLDEHWEKTQKDLDALYSDESERVMTYNTEAFDQCLKSERAVLTQFRHHMRMVGAGYAQKTLVPWDVLT
EEKQAQEVKRREQEQTKLKPDDFEREVEVVAYVRGYYKLAALRYSDAVTQRIVCRMIPAIRRQLRNYLDEKLGVRGSNSA
SVYEKLMDEDAATANKREGLKSEQAKFIQALQSIEDLESGKLSDTVSVIEYGGGGMQTEIVLPRRESDATMENDVHYDND
EA
>NODE_7_length_364000_cov_39.02.g609
MPPQSSSGPYTKVVNDTGLDHGDIAPAIISVTIQKSGNKRRGTNKGMAGAGLYAALLGAAGFASPPSLSSTSWTVGIIMP
PQSSSGPYTKVVNDTGLDHGDIAPAIISVTIQKSGNKRRGTNKGMAGAGLYAALLGAAGFASPPSLSSTSWTVGIIGLLL
AGQSTHDISQTDDGKSHSRVLYLGDAASHGVDERNTNEIVMYRAYMDGNTLKITEYFVPSVGSSLYNASDIIKGCTHGVT
VDREVKDLFTFTFLEPQVINLYRYISIRGLSPTLSFGTDGSELPSDGLPKQGSLIWYDADGKFLAQWDGDKQEEVVDRFG
AGWFDSNNKAIRRNLVSFVQETKPQLSSNMTILHLSDKFNTPVLFLNNWRVSDTGDRATNVATQEEVMRFIKTDQRNWDW
GYQWDSNGDIYPCSSPYYYREDYMTRSEDSHLFFPLTDKDWTYTTMIMKKD
>NODE_7_length_364000_cov_39.02.g610
MARKVWQRNFAAGHGLEKALNAARSSAASTPIQSPPGGSSAQELQALVDADVGGDGFVLSSFTADDAVELGNLLYARLMA
RKVWQRNFAAGHGLEKALNAARSSAASTPIQSPPGGSSAQELQALVDADVGGDGFVLSSFTADDAVELGNLLYARLLPYA
REGRATLISISAGAGSQTLYQVATGSGVTPDNESWVKRKTAAVLRFGTSSWYLGQKYAGNEAAFAAKFSLGPSEAGGYAI
HGGGVPIRVAGVEGVVGVVVVSGLKQHEDHGVIAEVIRENWV
>NODE_7_length_364000_cov_39.02.g611
MTQTVTSSGGDVNIEINIINIFTGEVICKKEGSDEPCDPKPSPCLTTGIFTQTATAFNTVIVTVSPGTGSPVLRRGRLMT
QTVTSSGGDVNIEINIINIFTGEVICKKEGSDEPCDPKPSPCLTTGIFTQTATAFNTVIVTVSPGTGSPVLRRGRLPMIR
KRL
>NODE_7_length_364000_cov_39.02.g612
MGLCQSCLGRRQKDVYDESEENRLLYDDGNGMQYGSFGDAALNGEGDTAEAQRENEALQRVVAKTSNNMVDIFEIAPQMG
LCQSCLGRRQKDVYDESEENRLLYDDGNGMQYGSFGDAALNGEGDTAEAQRENEALQRVVAKTSNNMVDIFEIAPQDPIG
RTSTTTLFAYAGQGARVARYHHLVSKLSTQEDSPPAGIKVDWLADEDAGEQHGDRPASLRTLDDDDAALVGTFADAAAAM
K
>NODE_7_length_364000_cov_39.02.g613
MANSTAQEARFTAQAQLLSRLSTPDSAYVDGASSTVALVAHTTVDSCEAATYAGGSRDVFSSLSELSSALAIFSSGSSMA
NSTAQEARFTAQAQLLSRLSTPDSAYVDGASSTVALVAHTTVDSCEAATYAGGSRDVFSSLSELSSALAIFSSGSSPPRL
ETLPSEVLAHIASFLDVDDLLRASRTCRRLRAISLDPVLHHYRLRNARFLLTLFLNSPFRPSLGDLMSRSIFLTQNTIIS
RRLARSLISIRLSRRLASRLSARDLVQRCVLPQECVPGMFPVHVAPGLVAKRKSIEKERIKDGLRRWISVKWKRQVSERA
EDARRSDEILGVGRVWKLRRFWERMSRGELPAHGGRSW
>NODE_7_length_364000_cov_39.02.g614
MADVRALLRQQRAARRINHPYALYSDAGKLLCTLCRDHIRAESHWDAHLLSDKHKKRLSALNQSIIDDANAEVEDEEDMA
DVRALLRQQRAARRINHPYALYSDAGKLLCTLCRDHIRAESHWDAHLLSDKHKKRLSALNQSIIDDANAEVEDEEDQEED
EHEAAGEEDAEDHDALAAQKRKLDQLGPEEKDTDLDDEDEARRKRSRPATASEDDPNRNKKPLMPTQGVQVQIASRSSTP
SQQPAVPKLATSLPSRQASNLATPASSSSMSISIQPQSSTASLLSQQPAQPASQDQQEQVDEDEWAAFEADIAAQDYDDD
AVISRPAMTAEEAAAAATQAEKDAAQNPESRKSKADAEIEDEREEATRALEDEFEEMQELEARVQRLKEKREALMRKRSE
TLTQDQADDIQTAVKVVSDAQDEGKENVHTTGDSTKPDADDDEEDDEDEEDDWDGFRFRTGR
>NODE_7_length_364000_cov_39.02.g615
MDEQQEPHSLASTFPNPPDFWKEFTPERIAEITELRRAQAADGEDVDSVQIPNLPEHLRALQPPPEPADGRWRVFGDQMD
EQQEPHSLASTFPNPPDFWKEFTPERIAEITELRRAQAADGEDVDSVQIPNLPEHLRALQPPPEPADGRWRVFGDQYMLD
DKLPTLEEQGIENLPATASSSAKDAKHYDRAFELKRLTKSLLLNFLEMVGTLARNASDAEPKIADIRTILINIHHILNEY
RPHQARESAIEMMQDHLDRTRTETAAIRTQVDKARKVLEGLGSLDLSAIPKEQILVEDPTATWTDEEKLLTEKTLREARV
WAMADAVIE
>NODE_7_length_364000_cov_39.02.g616
MSGEAEPRRSVRATKGQHTKAFDELEPAAPKRRQTKKNKKAEKEKEQSQDPEEVIRCVCGATEQDEDSGEAWISCETCMS
GEAEPRRSVRATKGQHTKAFDELEPAAPKRRQTKKNKKAEKEKEQSQDPEEVIRCVCGATEQDEDSGEAWISCETCFVWQ
HNVCVGVSSYEDEIPDNYWCEECKPENHKELLDAIARGEKLWEERRKAHEEEAERKKKRGGRKRGKRGSDFKEELEKDAQ
AKASPTPDAVSREKKDVTSVLKQGKRKAREDSQDADGKTTKMRRVSEDEAVASASASASASVSAAASPLVKYVPPEDLTA
SIQDLPGTRIGPAKALKKSLVHVIGSLAKSNHIQLPEDETAESLADKYALQIERAVFDTHPLSKGQKEYSQQIKSLSFNL
KNNPELFQGLWAHEHSPMTLAVMTSEQLASAELQRQTAEMKARAEKQSILYTSETGPRVRRTHKGEEIVEDEGLVTSEAP
MPSAGGPRPGGEERQEQEQRQQQPQQHVKRESIGGNELGDAGLSQRSPSQSNFDIGKVFSAVKSPTAAHRRRPSAPVLNT
HGAGFDPDVDRMLQDETESPPYSPTEEATDPDVIWRGSLAMSSIADFQATAKHIGGANFASFGPWTKLIPRQMTVAGRIP
QQSAIEYLCSLRYSNLTDIIVVNITPTSADAKQEFNNLINYFVSKNRYGVVGNKVAGNVRDTYLVPVPAGEDGHPEFMLN
LVDNYIPKSRTEPLLLAVFVYRNEPDQLKQMLHNEATNAAASSASPSPITTQSSAPPPAGYNQRSNSTSGPAFSPATPQI
ASSPFPNAPPNGQGQSATPVPIPQLPHLNRPAPPVQPSQASPPGQHSQGPDDQRKQSQQDAGVITAREVLGPLISVPTVQ
FILPQAYQMTRREWEVIKTIIERDVRARDDLKYLADLLEKEGTGGNGNGNDNGQGAAAAAATPLPQVVAGVVGGGPPPVR
KA
>NODE_7_length_364000_cov_39.02.g617
MSRRYDSRTTIFSPEGRLYQVEYALEAISHAGTAIGILAKDGIVLAAERKVTSKLLEQDTSAEKLYVLNDNMICAVAGMS
RRYDSRTTIFSPEGRLYQVEYALEAISHAGTAIGILAKDGIVLAAERKVTSKLLEQDTSAEKLYVLNDNMICAVAGMTAD
ANILINYARQAAQRYLLTYNEDIPCEQLVRKLCDLKQGYTQHGGLRPFGVSFIYAGWDPRRQFQLYLSNPSGNYGGWKAT
SAGANNASAQSLLKQDYKEDCSLQEACGVAVKVLSKTMDSTKLSSEKIEFATVGQTEDGKIYHRLWSADEITALLKEHDL
AKSEDTEEK
>NODE_7_length_364000_cov_39.02.g618
MPSVRSGNAGDSTASMGPLTRFWRTTHAPDYIGFTILLAGWILIILLVNPFHRMFFINDLRISYPHAEHERVTVPLNFMP
SVRSGNAGDSTASMGPLTRFWRTTHAPDYIGFTILLAGWILIILLVNPFHRMFFINDLRISYPHAEHERVTVPLNFIYAL
FIPLGVLIAYNIVTRASTHKHEATYLSLAISIVLSSFITDIVKNAVGRPRPDLLARCQPSADIKPNVLVTIAVCTAPDGH
TLQDGWRSFPSGHSSFSFAGLGFLSLFLAGQLHIFNYYTGGRDLSRALICLSPLIGAALVAISRCEDYRHDVYDVCVGSA
LGMTVAYWSYRRHFPKLTSPNCDEPHPHPAVEAQQQGWQRVRDEEEQGSELAFPLGTRRS
>NODE_7_length_364000_cov_39.02.g619
MAPPTDRDQILAGLRTRIAAGKSIVGAGAGIGLSAKFIEAGGGDLIIIYNSGRFRMAGRGSLSGLMPYGDANKIVVEMMA
PPTDRDQILAGLRTRIAAGKSIVGAGAGIGLSAKFIEAGGGDLIIIYNSGRFRMAGRGSLSGLMPYGDANKIVVEMANEV
LPVVKHTPVIAGVCGTDPFRNMPSFLKQLRDLGFAGVQNFPTVGLIDGQFRANLEETGMGYDLEVDMIREAHSLNLLTTP
YVFNVEESRKMARAGADILVAHMGLTTSGSIGATTGKTLDECVKLIQEIRDAAVEINSDVIVLCHGGPIAAPKDAEYVLG
RTKGVHGFYGASSMERLPVETAITEITKSFKALKPKL
>NODE_7_length_364000_cov_39.02.g620
MASVVIIGSCDTKLQELLFLRDRVEETAGVKTILIDVGRDPCVHDAIAISQAELLSKYGNGKDTSISDLTRGEFVTLMMA
SVVIIGSCDTKLQELLFLRDRVEETAGVKTILIDVGRDPCVHDAIAISQAELLSKYGNGKDTSISDLTRGEFVTLMSECA
SQAVRKLYQQDLIDGIISAGGSNGTSLSAAVMRDVFPVGFPKLIVSTMASGDTRPVVGETDITLMHSVVDVAGLNPILRD
ILSNAGAAIANAALSYAARRDRKTKDAAEESTSMKKWRVGITMFGVTTPGVDAIRSHLESNYPIETYVFHAVGTGGRAME
RLIREGQLDAVIDLTTTEICDHLVGGVLSAGEGRLDAAVETGLPNIVSLGALDMVNFGPRNTMPEKHEGRVIYEHNPTIT
LLRTSPDECREIGEFIARKLSKTKRPDMIEVWIPKGGVSMIAVPGGPFEDEQADKALFEAVKSGLSGSGIKIVEDERHVN
DGGFAKDIAEALVAKLGLQKS
>NODE_7_length_364000_cov_39.02.g621
MLKSTHKPAQLAPLPPGWTEHKAPTGHSYYYNAETKESTYKRPGQLSQPAPEPSYSPYAAVPNLSDPNVANAYMAQFNML
KSTHKPAQLAPLPPGWTEHKAPTGHSYYYNAETKESTYKRPGQLSQPAPEPSYSPYAAVPNLSDPNVANAYMAQFNQPLP
QAQRGGFGGRGGFDNRPRPQPVDKPRRKEAIPGCEPWILVYTKYSRRFVYNPVKNASYWRIPEKLMPAILEMDKKRIQNK
SADEEKGGEAEDDEPKAEENKTVEETPAQGPDFDSDEYEEVEVEVTDDEGQGEDGDEDESEHPSKRQRTEMTDEQDEGPL
EFTEADIAAQLQAMGEDYGLEPGDYDDGNMEDWPEGAEGVEFSEEDAKFLFQDMLIDLNINPYSSWEKLLEDGKMVEDPR
YTALSTTKARKECWDEWTRARIAELKEQRAKQEKKDPKIAFMAFLQEKASPKLYWPEFKRKYKKEDPMKDMKLSDKDREK
AYREHINRLKMPQATLKSDLTALLRAQPVHLLNNKSLANGLPAQVLTDLRYISLEPKIRDPLVEAYVQTLPPPPQDPSSA
AEDEEQKKAREAKERREKALEERNRMVEEQRRRRERDVAASKARLREEERELEFAMRVGKRGLQGQLASMSVKQQEGGEG
EPS
>NODE_7_length_364000_cov_39.02.g622
MQLDSGSDSRRPSSQRLPVNPRRHKVAPEHRKRVATACNSCNVRRVKCSGGTPCSQCSASNRECIYPVPVEKINVPRAMQ
LDSGSDSRRPSSQRLPVNPRRHKVAPEHRKRVATACNSCNVRRVKCSGGTPCSQCSASNRECIYPVPVEKINVPRAELEE
LRKKVELYERALQEAIPDPSRRQELISLASATPEGLSPSPSASAFSPSQSFPSEGSSHLQSVSSVKPEPEDEQTPGHLVQ
DPSDTVGYLGETSGATFLDHLKELLGAVLPLTQVEPQLSQGQDGSALLSSLGRYYTADSRPLVDRDSKPISLPSSEDLAT
LLSKLRYLIQDGNGEWPSGGIYWFGELDILPTQAASPSSAPEADMNEFRHLAFYHAALANIIRAGTSSKEVLSSASTPSL
SEAYFAGAAILVGNPLDVTRCCTIGDVATLCLMSAYLIEMNRRDAAYMHVAAAMHICIMLGIHRGVADERGKRVFWTVYI
LDRWLSCLMGRPHIIMDGAIRIQLPADAPSMPPAAGLRAHVELSRISGYVVCNTYRIAPWEAVRGGMPTQPDKAIWMLQQ
WQLTLPPRLQLSPDGLSNDPACCLLHMRYNMLLILAIRPLFLGAVKRSIAKRLMVQTTETNMMYSEHLTLCITAARRNIR
LGRQLAALNLSRKSPLHAEQHYSFNATVCLILEDLISDEEVSEEEREARNNDILFGIQLEEDGITNFGQASSNSLRHLWA
LARRLMDSMVQTQELNNAGLAGQRFAPPMMTTPTDYSMPVLQTSEDHALYDELVAWVDDEWPPMYNTGLFSGFMQHKYAP
ISGGVEISDASPLATAWRELHEETTLTASSLRLFRQGKPYSFTDPSVGRIWTINPFALILKPAGEEGITIDWEHEGYKWF
DPDEVTDDESFQGVPRLKESLRRVWFDIDLGKDAGGVLAAGLKSLQEDHESGARQLASAALDIYLDVIPRIDTSNRETWW
KNIQFTAWHLWKNGRESMGAPILSVVLSSLSLIEQHLQSSSTQSSLSKEFLDEICAAIKNFALQRNQSASKIATAFSSFL
DTTFPFPPTQPLKIVTLSSSSTITASISFILEAASRPLDIHILESRPLFEGVTAARRFSSLNAENKSSVTIHTDASAALA
SKDAHVLLLGADLIDKAGNVSNKTGSLPAVLAAKHVSSDVKVVVLSEKEKVLPFDPPGHEENDSEELIRGWKGILGPDVG
LQGVSVMNVYFEWVPARLVDVYLTEDGAEGTEHVEAWAREVQQKAGRFFDHL
>NODE_7_length_364000_cov_39.02.g623
MSPHSEVTLNETPNGSEPATPNGSEQAHHGGFDSSSPYIIGATEQSSRSPAPLTNGHQSGGKMHKNKSPYLVQSASDSMS
PHSEVTLNETPNGSEPATPNGSEQAHHGGFDSSSPYIIGATEQSSRSPAPLTNGHQSGGKMHKNKSPYLVQSASDSEFDL
ICVGFGPASLAVAVALHDAVASGQQLLPGGSSPKVLFIEKQNRFAWHAGMLLPGAKMQISFIKDLASLRDPRSEFTFLNY
LHRNGRLVDFTNLDTFLPARVEYEDYLRWCASYFEHLVQYGQEVVSVSPELKKGDAVRTFAVQSRNSKTGETLTFRGRNV
LIAAGGQPNFPKSFPSKHPRIIHSSQYAYMVPELLSKKDAPYRVAVLGAGQSAAEIFHNIQTLYPNSKTALVMRPEFLRP
SDDSPFVNSVFNPEYIDTLFPKSARHRNNFLAEARATNYGVVRLNLIEEMYERQYEQKRDLGTDEKKWPHRIMGGRQITS
IEPREDTLELKVQHVSDSEFEGFVDLVDEETLEVDLLVAATGYQRNAHVEILRGTWDMLPKASPIGQEYNKGITGWKVET
DQGERKLAVGRDYQVKYKPGSVAKESGVWLQGCCEGTHGLSDTLLSVLATRSAEIVNSIFPSSQ
>NODE_7_length_364000_cov_39.02.g624
MVEMLVEQVKAVFQYIIQHPDESIRTVREAITIEASVANTNPEKLQDEVDLATLFEAAAAKAPEADAICFSKSLSEVPMV
EMLVEQVKAVFQYIIQHPDESIRTVREAITIEASVANTNPEKLQDEVDLATLFEAAAAKAPEADAICFSKSLSEVPMMAD
TMSYESLNQLSNQIARFLLDQGAEPGQVIAIVMQKSTLLYASILGIVKARCAYLPLLPSTPIERVKDIFGSGNIRHCVVD
SASIHTLRDIADVQFLDVESAPLDDFANNNLDMAVDTSRLAYVIYTSGTTGVPKGVAVSQKNIVNNVTYLASVYPSAQRK
AGRLLQACSQAFDVSVFEIFYTWHAGMCLCAAVNDDLFEDLEHSIRHFQITHLSLTPTVASLIDPKNVPDVEFLVTAGEP
MTLSVLDTWGESLWQGYGPSETTNICSVKRMKPGEYIEHLGWCFPNTSIFVLYPDGLSTVPIGWIGEFCFGGEQVADGYL
NMPELTAEKFIHHPDYGLIYRSGVSIQAVIQAAWARILSSYLGEESVVFGVILSGRGMEETRDAPFPCMNTIPVIAVNQP
SNTELTRYMMEYNVNAHRHQHTPLTQIQKWLGHPATPVFDTLLVYQKLETESGITKRWKLVNDDATVDYPVSLEVKPHND
EIQICITFYSDILPKEQAELLVRQFDAMMTHIATEPDGDEDGIYRLKPDLFAITPPVSPELRAPVQFLHQFVEERAVSHP
NDVALEFVERFDGSRPVKQVWSYAEFDAMGNRMANLLMQVAPIGSIIAIHFDKCPEAYISILGILKAGCAFVALDPSAPS
DRKEFILKDSMAPCLLTTNDGKIDFDTDVNIVRIGLEDIEPISDQPRNLRGAFTPDATCYCLYTSGTTGTPKGCEITHDN
CVQAMMAFQELFKGHWSDDSRWLQFAALHFDVSVLEQYWSWSVGITVVAAPRDVILDDLIASINNLEITHIDLTPSLARL
THPDEVPGLCRGVFITGGEQLKQEILDAWGPKAVIYNAYGPTEATIGVTMYQRVPINGRPSNIGKQFLNVGSYVFRKGTE
IPVLRGAVGELCVSGRLVGKGYLNRKELTEERFPTLSEFGERIYRTGDLVRILHDGCFDFLGRADDQVKLRGQRLEIGEI
NHVIRTGVSEIKDVATIVIKHASSGKDVLVSFLVGEQQPKAVLAPLADETNLGAKAKEACRAKLPGYMIPTYFLALPYIP
LSPNNKVEAKELKKLFNGLSHEQLMDLTAPKAAPRSINGETGHKMIQVLSDFTAVASDTIDGETSIFDLGVDSISALQLS
TLFKEREFVACSPAILLRNPIVADLVAALSEKLSPSHNDSRRYVADAPKLQEMLDELEENIRLMVADAPFPKSTEENGIP
PSIEQHAFKSADDEDDQTFEWTDQALGIRDTIASLSGLDDAEISAAKTILELGLDSIDVIQLSARLKQRGIMLPASQIMR
QQTIAKMVASIETQHSGELSNGSIDTAFDEVEQKLWSYAKKVGLNTTDIEDVLPPSPLQESMAAGMIHSDFDIPCDHDRS
PVLRTGFLEVDDLQLEMAYCQVVRKHWNQKIRSVQVEDLSDMGALIEDAKQIARASSGVDALFQLKFVTCKEKTFVLVSI
AHALYDGWSLSLLYRDLETAYHGELQTRTSAKPFLQRILASATDDARRFWAGYLDGVTPSILPEQPEDGVSKALYRTEYP
ASKRMPEISSFCKKQGISLQVLCQACWALVLAHRVKALDVTFGVVMSGRDFEGAEDLMFATINTVALRCILHGTTVSFLR
YLEASMADVRDYQAYPLRKIQNAVQLSSGELFNTLFMLQKFPYSSSANPLLKSVDGASAVDYPVSVEAEAVGNDLVWRVA
CQSQFISEDGAEQLLEDLDRVLVFLTHSKEPEILSFEENRVSMAGLPFISLAGDVPLTNGGEGQSLATEETEDELDGTAL
TIRKILSYVSDIPEESIRPQSNLYHLGLDSISAIKLSSLLRKEGLYLNPRDFIRATSIGQMAQLATPLQTNGSTVHPKKR
AWQNAEGNVFYPEFRYLVEGIASVKDVYLAWQSLVAQTPILRTVFIATDSPQQPFLQAVLKTSHQSDDSAMKPMVSLDAV
SREDGKIALKLKIHHALYDGNDIHLIAAEGRADVGLWEVAAWTGVKVTSFVNFLSLPDAISETPIGNSTNIELIQVQDEE
FAREAEEEIVFHPCLLKNIVREAFPAAIDIEASIKGKSLDIGIFGSRQRLSDQGATHLVDEIVSYLEELNGEDSAENGEH
NAENGEESAENGEENAENGEDSAENGEDGSEMEAWASTWMTGSSKKK
>NODE_7_length_364000_cov_39.02.g625
MTTRSLPSNGSSAFDYIIVGGGTAGCVIASRLSSYLPELRILLIEAGPSDFNLNHVLNLREWLSLLGGELDYDYGTTEMT
TRSLPSNGSSAFDYIIVGGGTAGCVIASRLSSYLPELRILLIEAGPSDFNLNHVLNLREWLSLLGGELDYDYGTTEQPMG
NSHIRHSRAKVLGGCSSHNTLISFRPFRHDMDRWVAQGCKGWTFENVTRHIDNLRNTFQPVHARHRNQLCKDWVQACASA
LDIPVIDDFNTEIREKGQLTQGAGFFNVSYNPDNGRRSSASVAYIHPILRGEERRPNLTILTEAHVSKILVENDVASGIV
LHLASGEKTVLKPRKEIILCAGAVDTPRLMLHSGLGPRSQLEGLGLPVVKDIPGVGENLLDHPETIIMWELNTPVPANQT
TMDSDAGVFIRREPTNAAGKDGDAADIMMHCYQIPFTLNTERLGYPRIRDGYAFCMTPNIPRPRSRGRIYLTSADPAVKP
ALDFRYFTDPEGYDAATFVAGIKAARKVAEQSPFKEWLKEEVAPGPKVQSDEEISEYARRAAHTVYHPAGTTKMGDVTKD
ETAVVDHELKVRGIKKLRIADAGVFPEMPSINPMLTVLAIGERAAELIAMEEGWKPKTSRL
>NODE_7_length_364000_cov_39.02.g626
MTFSKEIHTFHSGKPQPQSSGPHTFQSLDPSTAKPLATIYTTTPSQLNDAVSSAHKAFPTWSQTPAPKRAAILLRAAAMT
FSKEIHTFHSGKPQPQSSGPHTFQSLDPSTAKPLATIYTTTPSQLNDAVSSAHKAFPTWSQTPAPKRAAILLRAAAILRE
RNDALARTEMLDTGKAWSETSTVDVVTGADVLEYYAHFIANSQPGQHTTLRPDAYVLTSHEPLGVCAGIGAWNYPIQIAL
WKSAACLAAGNCMVYKPSEVTPLHGNTLAEIYVEAGLPPGVFNVVYGDGASVGAPLVAHEGIAKVSFTGQVSTGSKVASE
AAKGMKGITMELGGKSPLVVLPDADVDEAADIAMAANFFSTGQVCTNGTRVFVPDTLLPRVEEALVKRCREGIRMGLPQD
ETTNYGPVVSAAQRDKVNMYIRHGKETDKAKVLYDGAVDAQKNKPTPDGYWVPPVIFTNCTDDMRIVREEIFGPVMAVLP
YKTQGKSQEEWLPELIRRANDSKMGLAAGVVATDLSLAQNVIRELQAGITWINTWGESPAEMPVGGWKMSGVGVENGFEG
IMAYMRVKSTLVQLGKGATKGLFAKL
>NODE_7_length_364000_cov_39.02.g627
MMDAGPAPHEPNITGPKLEIDKDKDSSNAATADTALVSREPSITSLMPEIGDDDDEGLPEAATAETTLIPREPSVAGFMM
DAGPAPHEPNITGPKLEIDKDKDSSNAATADTALVSREPSITSLMPEIGDDDDEGLPEAATAETTLIPREPSVAGFDLEE
TVDEGLSDANIPLELTIASLDIGKNDQDFADGIACVQAYWEQASQMDAETQEQMRHLILTKQFALSQSAHQSISKHRLYR
SAMGKDEMNTWPIFLMLKAMYKDLPHSYMRKVCAKGFVTNPEDHTDDYFTSYPNTIRPRIFDTDTRKGREYREMWPRLKN
TPTIYRKSRAKNDKQPNSKQPNATGTEATMKTKPATVAPQASTSSRATSTHSGLTTSAASTSSTAQQPSRRSKKRPAADS
TTETAIKRSSTREENFEFDSVLMQMTLPGAPSSAVEKELADLKEEVAKMRQQSHMFMKVTADVVTSMKTEIEDLKEEIKT
LKK
>NODE_7_length_364000_cov_39.02.g628
MQRDIDSRPEFGRFCAVATGSITWEEYQRGEPVPQGFVTGMFLHLVKQADILCTTPALSCTLPYRTWKEESARGIAVDMQ
RDIDSRPEFGRFCAVATGSITWEEYQRGEPVPQGFVTGMFLHLVKQADILCTTPALSCTLPYRTWKEESARGIAVDEAGN
ISRPDLYTAWGNTLLPCLLSGDEKQLRPNIMTLIDQDADHNAINRFAPDGLISPLEFLTATGWPIYRLRVQLRMARGLFD
MCHREVYNDLPFTYGVGSNIVRHGVGVTLENYLARRFPGLASPRHGMLSEVFVHCQGTVCSVHGLTKSKRNMDQVDNALD
FLHDFVQTTAIDASRVAIITPYKANVEYIARRRRDPRYAILADMRPAATVDSSQGSEADIIVAIFGTTSAVGPGFTVDEH
RLNVMLSRQKSGLLIFGDINVMGQVDAPIRGKMVRLPRGPDGEERFMHAGMLAKVLRDLHNRGRVATLPPRRGSR
>NODE_7_length_364000_cov_39.02.g629
MIDIIEQRNFSFVVTTPSNALEKHWSQELPGPFRYPYGEEHSWSLERYDEQLPRNRGPQFAPTFSFDNDSEHLAAMTQMI
DIIEQRNFSFVVTTPSNALEKHWSQELPGPFRYPYGEEHSWSLERYDEQLPRNRGPQFAPTFSFDNDSEHLAAMTQSQVQ
DVMWIHKAAQDIASIRFRAYFISANDSSRSDEFYVVVLLDDGFMLRFKDTWQHLVKDEFLQLKMFDGPNDETPASWDAMI
MDHPRGLPAMAGHQTDKDDFVLRVRRPLQSQPQRRPDFDICVFSDRKSANRSFGRTQYSWNSVSLEFNPHLKECKRNVDA
VCMFHPQAQPSNLAAVSQDVRFRMALHRALLRGNGFYDILVRGTDEGPYDVDSLARDFEHAHLSENRAPRSLPVVNLLDL
DYDHLTALLQDILPEDRQRFYNYMAERPLGLGCISAGPGFGKTTVISVATIGMNATLGKIYAVAPSHVAVDTFAERLARI
SQNVAARCNRDKERGDRLRQRRVLVLRGYRFGDEYDAFMSLLRNPRSGDTAASNRRWKADSD
>NODE_7_length_364000_cov_39.02.g630
MSQQQPAGGNINPHTWKPCALILGDKFFGGSALGVKTEVNTTLHVHKEIDRTSWLGFVIEIPFGEDNEDDGFGACHNYMS
QQQPAGGNINPHTWKPCALILGDKFFGGSALGVKTEVNTTLHVHKEIDRTSWLGFVIEIPFGEDNEDDGFGACHNYERKA
HKVSSADHYKLEVHFSFDSVCNIEELGEYMMQRLGTTKKLSLLEVHLKDRPTIKGYGMPFANPNHPSEEFVNHDGKVCGL
TLVDILQRDSFRFVVAAPSGVLERHWTQELPGPFRYPYGDVHCWDEALYDDILPANKGRQFARAWDFDNDNEHMAALSQS
QVQDVMWIHKAALEIAETMLRAYFVPAQAHKGRIEDCNFFYVIVPLGKAFLTRYEEQWRRLTKTGLLTLRVHGDKEPVPW
DARIQEASRGITVLDSHPTDVNDLVLHVRRPRPQDLKGKPDVPVADYESKVDAVWAFRPNARPTNPEVWGMPPDDKETDG
MTRVPIPEDIQFRMDLHRALLRGTGFWDVLVRSPDEVDQLAEELAKARLNADTDTNTDIAEQAKILLPDRLPVSDLITLP
AEHLSALMEEVLPADRQRFVKYMSERPLGLGCITAGPGFGKTTALAVGTLAMAATVGQIYGTAPTHVATDNFAERLDRIS
KSVTARRNKDKKSGDSTRARRALVIRGYKPTEEFGAFTALLRDPQVGNNAAANRKWSPEANWKLNLSPSYWLLIALRSPA
VRGIHEDDPQVVFDVQATIDKSEEYRRLRAVATGAMTWEEYSPDRASRGTVMGLVRDLVNGADILCTTPSMSCKTVFEDW
KNKKARGIAVDEAGNISRPDLLRVWGNTLLPCLLGGDDLQLPPTVMTKDEKDEEGNHRNRLGADGTMSALEFFRSSGWPI
YRLRTQLRMAKGLFNTCHREVYNDVPFNYGTGSDLGNHATGVNLENYLRAKFPKLARTAAGTLSEVFVHCQGTKCLVDEV
THSKRNPDQVLNALDFLADMVKTARISPADIAIITPYAANVELVNRRRMRPEYEVLSAMPPAATVDSFQGREADIMVVIM
GTTEEVGPGFTTDPHRLNVMLSRQRSGLLVFGDIMVAGDLMAAAQTRPNGRKLVRAGDGSQAHKVKEGMLHKVLRGWQTS
GRVVTLPPRSNAKAGPSKPAPPKRLEKYIAPL
>NODE_7_length_364000_cov_39.02.g631
MVFSQIEEGAGPRLREELKAAEAKIGLQAQMELLQLVKSSLSVTKALWETFPVGPEDADTQRRFEVDRTASISRAGKLMV
FSQIEEGAGPRLREELKAAEAKIGLQAQMELLQLVKSSLSVTKALWETFPVGPEDADTQRRFEVDRTASISRAGKLTGAE
NPNAFRLPGRQIRRRTQAPVTRTPTLAFTPKHSLSQLDTPTPKRPRGDEPATPSLPTHTPTSAPRQSTRLSTLPAPDYLL
PSPAKASSEACAEACESDETFEGSDQEPESDEEFDNLEGRLLDEGDDLPEDESATVADNRSVAKTTVLVPFVDENGLTRI
GTQPMKSAMYIGWVPTLEASRFIRYRANNLWNLIDRKFRVGVPIDHSAEIKAIEDKLIGSLGKYLNDESKHTLRCAYTGV
EMSWAPGPQSWSIEAIYPYIVSNRRVAYHAAQNVATVSSLIAGAYGLRLDHQHQLDLWSQWAPEKQREVLEFMRTGKNTD
NTTRELTAHMEEFFYLKSPKELSKLGTVLYDNA
>NODE_7_length_364000_cov_39.02.g632
MPAPFRYPYGEERSWDDARYDEMLPEMKSKQSPPAVTFDNDNEHVAVLTQSQVQDIMWVHKAALEIAEIPLRAYFVPAMP
APFRYPYGEERSWDDARYDEMLPEMKSKQSPPAVTFDNDNEHVAVLTQSQVQDIMWVHKAALEIAEIPLRAYFVPARDGP
VDECKPFYAIVPLGKAFLEKYEEAWRRLTKDPLLTLNLWDDGQDEDCVSLEFPDQVADYKLKVESTCAFSPNARPFNPIA
CGMPGQKDAGEQWVPIPEKVKFKIALHRAFLRGSGFCDVLVPSADELDQLADQLANSSLDIGFTDIGELLLPKRLPVIDL
IDLPEEHLNALIEEALPADRQRFVKYLSQRPLGLGAITACGASMSVVRRGEFRLTIISSAP
>NODE_7_length_364000_cov_39.02.g633
MFFSKVACGAGLLASLVSAAPSPIARRQAPGAKNVVYFGQNGGGTVENNDLTAYCTPTSGIDIIVLSFLFQWGNGATAMF
FSKVACGAGLLASLVSAAPSPIARRQAPGAKNVVYFGQNGGGTVENNDLTAYCTPTSGIDIIVLSFLFQWGNGATALGGT
IGQSCGISTSGQPQNCDALTAAITHCKSVGVKMILSLGGASAFSSFASADAASQAGQYLWNAYGGGSGVTRPLGNNIMDG
FDLDIESNPGGNNIFYASLVNTLRSNFASDPAHKYVITGAPQCPIPEPNMGEIITNAEFDYLWIQFYNNNDYAPDPCSLG
LPGDAPFNYNNWTSYIANTPSKNAKLFVGVPAAPLAANGGPGGAVYYASPSQLATIVNDVKGNSNFGGIMMWSAGFSDSN
VNDGCNYAQEAKNILVKGTPCSGSPISVSQSATPPATVTSSSAPGSSATPPPSGGGSVPQWGQCGGNGYTGPTQCVSPFK
CVATSEWWSQCE
>NODE_7_length_364000_cov_39.02.g634
MAAVATPVLGSNDIPTYHQIPETKYELEWADLVTLDLSQFEKPGGKERLAKQLHDAIQKIGFFYITNFGLSQEAVDRQMA
AVATPVLGSNDIPTYHQIPETKYELEWADLVTLDLSQFEKPGGKERLAKQLHDAIQKIGFFYITNFGLSQEAVDRQFAIG
KEVFNLPMEEKLQYRAELEKGGYNGYKPLGLREVAPGIFDNTEIFNIPKFIPAYERPQPEIINQHRDEIEQFARHIHNNI
AGKLLVLCAIILELPEDYFLNCHRYEEKSDCHLRYMKYHHRDQSENKALDNVWVKGHTDFGSLTLLFRQPVSALQVRTPE
AGEWVKARVAKGVAKDQPRSEVGEQTIVGGLTAKYYD
>NODE_7_length_364000_cov_39.02.g635
MDFWDPLVVNGLAEHRPVILMDYSGVGFSTGRVASTVADSADDVLQFLSLLGEKEVDLLGFSIGGYIAPMVALNAPEDMD
FWDPLVVNGLAEHRPVILMDYSGVGFSTGRVASTVADSADDVLQFLSLLGEKEVDLLGFSIGGYIAPMVALNAPEDITVR
KLVIAGTAGGRDLTLDDFATLFFPHDLRGSAALNSWFDRIHERNVSTSGEQRSNWLSFNFTDGGKGVEAQTNLASSWLLV
NETRGRNGSYDRLPGLKTPVLITNGNNDFMIPTPNSFTLQQRLPNAQLILYPDSGHGHLYQYANLFARHVLDFLQSY
>NODE_7_length_364000_cov_39.02.g636
MSAKYILGALSLLLTNIHAAPAGNKPVPSVISYCPPTAATFETQQKIFAEFVEIMFTERNITKAYDIHLLADPNYVDHMS
AKYILGALSLLLTNIHAAPAGNKPVPSVISYCPPTAATFETQQKIFAEFVEIMFTERNITKAYDIHLLADPNYVDHDAFH
GPSKADGLALVVPWFHDTAFSVWNTFVHNDIGISVEMGVMENGTTAAFVDFWRFQGTCIVEHWDVIEYVTGDSPNPSPLF
PLPPPLKPSADAGKSQ
>NODE_7_length_364000_cov_39.02.g637
MVLLNCFAKYGAVGVMAAGQAAALVPINLAWHSKNLHDHEERVSVKQLEDKYPNIKAYNFSVPIDHFHNESRYEPHSSMV
LLNCFAKYGAVGVMAAGQAAALVPINLAWHSKNLHDHEERVSVKQLEDKYPNIKAYNFSVPIDHFHNESRYEPHSSDSFP
LRYWLDTSNYKPGGPVIVLHSGEFDSDGRLPYLQHGIVPILTKATGGVGLVMEHRYYGTSFPVPDLTNENLRFLTTEQAL
ADTAYFAQHIEFPGLEHLDLTASAAPWIIYGGSYAGAFAAFTRKLYPDVYWGAISSSGVTAAVEDLWQYYEAARQYAPGD
CGPTTQKLTHVVDSVLFSDRTNVRKFKKLFGLGDLDDDDFATTISRGLSGLQSTNWDPEEDVSSLGIYCAVITSNAQLFA
STTHLIPAVQNLVAQAGFESQTEVLSVRMLNYIGYVRDYVKRNLKSSSCKGKSVRECFSSKYISTDSSLEAGWLRSWSYQ
VCTQWGYFVTGSGTPKDQLPMISRAVTLKSASSHCEILFNITSSPDVESINKLGGFNFSYPRLAIIDGLQDPWRSATPHA
TGLPDRKSTTSEPFMLIDWGVHHWDEFGLPEDKHVPGLPPPQVTEAHKAEIEFVQAWLKEWEEEKGSSSRQSDQEDEMME
EL
>NODE_7_length_364000_cov_39.02.g638
MAPLVFVVGGTGAQGIPVIRGLVKDGAYSVRFLTRDATSARSKLLLSLGNVEAQEGSFASEADLRKGFRGAQYAFVNIMA
PLVFVVGGTGAQGIPVIRGLVKDGAYSVRFLTRDATSARSKLLLSLGNVEAQEGSFASEADLRKGFRGAQYAFVNIDGFN
SGEKTEMFWAIRSYELALEEGIKFFVYGNLDYVYKKSGFDPKFRTGHYDGKGRIAEWILQQNKVPEIAKRMGAAIFTTGP
YIQMALGMRTPMSPVVEDGVVTWKVPLGEGAVAHVDLDDCEYYVRWLFDHQYRSNGLDLEVAIELVDYHEMAKAFTKVTG
KPAKYVDVDLDTYWTSGPFGSGQTAAGYNADLSDPSTMNVRDNFTGFWNMWKYTRTGNRGVIKRDFALLDEIHPNRIKSV
EEWFVREEKKSKEQGLPSVWERATNLKPVLKIAEDGRKGRL
>NODE_7_length_364000_cov_39.02.g639
MHHHLLTLSAAAGLLATASATYSKLPSVNVPSCPRVGTISYSKSVPDLTPFPLTQVNLCYTDKSLELSFIAYDEVNYFMH
HHLLTLSAAAGLLATASATYSKLPSVNVPSCPRVGTISYSKSVPDLTPFPLTQVNLCYTDKSLELSFIAYDEVNYFFNAS
QGTNDDIWEYEVMEAFLYKGTEDPQTYVELEVNPNNVTYQAFVYNPSKNRAVGAPFDHFFVSDPATDGFSAKTILNKPAK
TWKSTVTVPLGIFNVDVGKAKGTSWRMNFFRTVVSPEIYPNQTLGGWSPPDQASFHITKFFGHVKFI
>NODE_7_length_364000_cov_39.02.g640
MVEKFTIYSSVQSQWVGVMLLALEEKGLKADVDYDVKEITLSTGDNFAPEYIAINPNGTVPSLTAPSLSKPLIESADIMV
EKFTIYSSVQSQWVGVMLLALEEKGLKADVDYDVKEITLSTGDNFAPEYIAINPNGTVPSLTAPSLSKPLIESADILRWI
DSRGTKTLARDPAEMEAKQNSGWNGFLEGRQARLEKELAAQPEHPFYVSKTAENLGITSLYRAKVGPKHEDLYHMTDEMY
RTMAAGLDKLESLIALPFAAGSRVSEADYNTVPWLAHAMMGADTPVTAIQDFGPLERLIQKTVPDFKIGPKTKQWWSNVA
KTEAFKKVYPVLH
>NODE_7_length_364000_cov_39.02.g641
MAEVHITKAAANHLEETLGEGAIVDAKHASDEEHSQTLLQALKSNRKAVFWSMMISMSIIMEGYDTILMGNFFGGILNMA
EVHITKAAANHLEETLGEGAIVDAKHASDEEHSQTLLQALKSNRKAVFWSMMISMSIIMEGYDTILMGNFFGGILNGYLV
SQLGYRYVMIGALFFMNAFVFIVFFANSAAVLLVGQILCGLSWGVFAVASPSYASEVCPTNLRGYLTTYVNLCWAIGQFI
AAGVLEGLIHRQDQWAYRIPFAIQWIWPVPLMIVCFFAPESPWFLVRKDRVDDAKKSLRRLGGEKTEDQINGQLAMMIHT
VNIEEAQAKESKSYVECFRGTDLRRTEICCVAFFGQILSGSSFAYSPSYFFTTAGMSPDHAYQLNLGGTAIAFLGTVFSW
FLITHFGRRTLYVTGQVGPLAYAIVSETSSIRLRPLTVSLARTAYQIINIVSQVLEPYFMNPTAWNASGKTGFFWGGTAL
LTFIWAYFRLPETKGRTYEELDILFAKKVSARNFASEKVDAYETHIESEVVEKK
>NODE_7_length_364000_cov_39.02.g642
MRNFDHYIFTQTTLSVGETVHGLGERFGAFNKVGQSITLWNSDGGTSSEQAYKNVSFWLSSRGYGVFIDTPDKVDLEVMR
NFDHYIFTQTTLSVGETVHGLGERFGAFNKVGQSITLWNSDGGTSSEQAYKNVSFWLSSRGYGVFIDTPDKVDLEVGSER
SCRVQTSVKGQRLKCYDEKTVSSFLEGMAARDIPVEVFHYDCFWLKAFHWCDFVFDTEMFPEPANMISRLKASGLVNKWF
VGCMEALFDTGVSAIKTDFGERIPVNEDIQWHDPSVDPSKMHNYYSFIYNKVVYEALQKRHGKSEAVVFARASTAGCQRF
PLQWGGDCESTPEAMAESLRGGLSLGLCGFSFWSVDIGGFEGYPSPWIYKRWVAFGLLTSHSRLHGSNSYRVPWTIDNDD
PGEQSCAKTLARWTALKARLMPYLYAQAAESIAGGLPLSVRAMCLEFPEDPTSWYLDRQFMLGSKLLVAPIFEETGEVEF
YLPEGRWTNFFTGEVKSGPRWVKEKHDFDTLPLYVRENTILVLGKEGERRTVYNYLEDVEVRLYQVSTGAEGKLVDSEGN
EKGTLTIDANSSVKGQGLLQGNPNIQIISK
>NODE_7_length_364000_cov_39.02.g643
MPGWLSEFQPDIDEINLEIDEWLKTVNVAEEKKAKHRARGNYTLLTGIYYPHCTKDKMLVLSQFLYWIFFWDDEIDTGMP
GWLSEFQPDIDEINLEIDEWLKTVNVAEEKKAKHRARGNYTLLTGIYYPHCTKDKMLVLSQFLYWIFFWDDEIDTGGSRG
TVEILYPILRDLRKGLGPSSIERLRKELHDYINGVSGQQRVREADHLPDPWDHFNMRAGDVGAIPSMTQNEFAMEFELPE
WVRRHEAMEEIVLECTKLTILVNEVQSSQKEFAFGG
>NODE_7_length_364000_cov_39.02.g644
MAPSKVEEVSHHTSTAKPEVPDGLKLIPAEKLDLRSDEEIAAWLQLRHPVTSDKNVWAFWHSGYSKMAPWVQRNVINWMA
PSKVEEVSHHTSTAKPEVPDGLKLIPAEKLDLRSDEEIAAWLQLRHPVTSDKNVWAFWHSGYSKMAPWVQRNVINWVRRL
GPEWTVHLLDRVPNSETNIYHFVEESFFPDAFNNNTMDGPHVGPHQGDLIRLPLLWKYGGVWMDAGSFLFRHIDDICWKE
IEDPASPYEMAGFVIEIRPECLTMLNGFIAAKRNNPFIKRWHDIYLALWEGKTNSHGFHKSPLLKHLPLLCPPVDKMNCP
DLGVMMEGFSDYLSHFMAFERLRKIIDPSDGFNGPEYYAKHMFLPSALQETFHFQQVTGWSGTRQFELLTKQRVGEGVVK
DETWQAAEDFVKDALANTSTMKLSHGPPGALDSFLADLWDSEEHHDKDNIEGTFAAYLRYGSVHFDQTRKLKPLEFDITK
EEILHLGVLEPKKD
>NODE_7_length_364000_cov_39.02.g645
MSEAPEAHPPSRRRIALVVLFHSTCAILSTILSKSALNGIDAPVTLLAFQTTVQVVLLTTIGYFTKWITLSRPVSAWIMS
EAPEAHPPSRRRIALVVLFHSTCAILSTILSKSALNGIDAPVTLLAFQTTVQVVLLTTIGYFTKWITLSRPVSAWIALLP
LTAARLVGILAKTYCLASVNASVYQIARGLLLPFTLLLSLLVLRPRPYYPPLSLGGCAMVMAGFGAGMASDYSQMLTSGK
GVLLGVISSFTTAVESVVVKRFLGKSSEGMWQMVWMSNVMAVGFYMPLLVLSGELGTTAALFSSTATAEVSATAHQFLGT
AVLTGVAGFLLTIATFMQIEVTSPTTHMIVTAARGVAQSAIAVVTLGEPITANRAGSMALILSGSALYGWAKDRYAHSKK
GSYLPVAQEAQESQLDTLNKEGR
>NODE_7_length_364000_cov_39.02.g646
MLLGKDWQNLFTTDDDLLWWNDRFPCEKHEPIRIAIVESAGVHDEVTAALVYAFGGHPNAELRLYFAKQRYQSDVIVNML
LGKDWQNLFTTDDDLLWWNDRFPCEKHEPIRIAIVESAGVHDEVTAALVYAFGGHPNAELRLYFAKQRYQSDVIVNDLEL
ETPIMSVNSSNYFKRDVANLPPPHFVVSTTCELDLEKPESVVAPLRHLLFNETTHLFCLVHHADYWNKGKHVDVVREWVD
RERVDFIGLSQHTVDYLLQKSVPQWQNLQASVTARTFPPIFPVNQTHNETLREISLAMQGDYAPERRDYNRIFGSLDNVV
KKINASAATNSEHVDETVKLHLIGHGPHVKVPENIQSNVAFDEDLSYPDFYRLLSQSYAVIPAFASDTYLDRKASSTVPA
SLIAGVPLVANEKLLASYSYLPREAAWLSEPEEREMETVERVVGDRKAFLEKKEAVREAAKKIMKQNRLNVRKWMDEDFR
KSGIVPADVGSA
>NODE_7_length_364000_cov_39.02.g647
MLLANRFGRATIIAGGTLLISLLLVILAQSADLRSHLPSSTSIWPAKECSAASLGESRRNISYDLTTPPSIGCEDIVNML
LANRFGRATIIAGGTLLISLLLVILAQSADLRSHLPSSTSIWPAKECSAASLGESRRNISYDLTTPPSIGCEDIVNDLQQ
RLIQAYTKSLKGVRYANIWGYLETENKGDAAIWSAQQILMSMLGIEMMEACRFVDRDCDIGKFRKVLEEHRPNSAIIMAG
GGNFNDYYWEDQPSRMKMIETFTNVSIRAFPQSVYMTNPERIKATEEAFGKHKDLQLAARDQPSYDWLDKTFGKKEGIDS
HLVPDIAFMWGNRSDFRVNGKKTHDILILARKDAEISDGDSSDIEFGEGEMDLGGSIGKVTYQKVDWKFTHTPDIDPPKA
RDEANGTPAPKRENGKNQRAWAKAIAGFELLGSARFVITDRLHGHILSTLIGVPHVLMDSKLGKNLNFHNTWTRDCECTR
IAFSIQEALDVARLYFEKEKIAQH
>NODE_7_length_364000_cov_39.02.g648
MSFFIPESPRWLVYQNRSKEAYEILAKYHAEGDESSQLLQYEMAEIEAAIEAEKVQALSSWMGWFRTAANRYRLFIIVMS
FFIPESPRWLVYQNRSKEAYEILAKYHAEGDESSQLLQYEMAEIEAAIEAEKVQALSSWMGWFRTAANRYRLFIIVTSGF
IIQWCGNALLSYYIHLVFNSIGITNSKQQLLLNGGITINGWVWGNLFSLFIDKIGRRPMWLIGMSGMFVAFLLLTVFTGV
NTSINYENHALGRATIFTIFLFGVFYKMPGCMLNSYVAEVAPFDLRAKAFVISSFGDAAANIFSGYTNPIGLGKIGWKYY
IVWCCVLVSNFCIIYFFYPETKNLSLEEVAQLFDGPNSVEAKLHEGAEEVDEKRGEINEATTTVHVG
>NODE_7_length_364000_cov_39.02.g649
MTPQITEPPSLKTIVLDGERLIEARARLQGGNDAVLQKSFEALKGKADEWLTQGPWSVMEKKKAPPSGDMHDYTSQAPMT
PQITEPPSLKTIVLDGERLIEARARLQGGNDAVLQKSFEALKGKADEWLTQGPWSVMEKKKAPPSGDMHDYTSQAPYWWP
SPTPDGNPYVQRDGERNPEVLNYSDRVNVEKVFGSSSALGLAWFYTGNEAYARHAANIIRTWFINPQTRMNPNLNHAQLI
PFANTGRHIGIIDFSQWYTTLLDIAVILDSGSPSGGSAPGWQVEDMDGFREWNREFLKWLTESEFGKAERAEKNNHGSFT
CMLVSAIALFVDNRELVKKEAANIQADIDETIRPDGALPEELRRTRSWHYSNFTLLALTRLAMVAKKAGLDLWNYKGPQG
QGITKAIEYIIPAATGDETWPYEEFHFERYAAADVIRAAADAGHERSKQAIGKIETPAVDLWPLRPAPEQLEPVKVNPKH
LKT
>NODE_7_length_364000_cov_39.02.g650
MRDKHSPSLLTVPLILATATTATSQLFIPFYGTSANGFNAPPRGWNSFGMQARGGNTFTLNQANVQTQCDLLNATAGYMR
DKHSPSLLTVPLILATATTATSQLFIPFYGTSANGFNAPPRGWNSFGMQARGGNTFTLNQANVQTQCDLLNATAGYTLCS
IDSGWSGNGGDQFGRLVPDTSVFPNLTALANRLHSQGKLLGIYALPGALSADAGVTVQGTNIKLGTLFDTSQPSYNLRQT
FDFSKNGVQQWHNSVVNNWAAMGVDYIKLDFMTPGSPQANEDLPANNSLAAVAYHKAIQQASRPMRLDLSWKLDRNSAAD
FFLWRGNADGLRLDQDINNAQASQFLGFNTVQRAIEQYRSFINQQEEDPARQGTPIMIRPDMDNVYTGNAQSLTGLSNVQ
RYTVAIHWVGAGANLITGSDLTQLDTLGRELLYDPEFLSVADFTAQFPMQPKNPFGTSNPGSQASEQLQAWIAGPNAGNK
NAVVVLANYANGQPNGAPGWSVRRVLGGGGSGGEDHSDLGVATSVIASNLGPGESVLYYLTATN
>NODE_7_length_364000_cov_39.02.g651
MSHLDVEPSIPIGSTVVVSGANGNIASHIVDQLIKAGYIVRGTVRDVKKNSWLIDHFSNLYGPGKLELVEVPDMSASGMS
HLDVEPSIPIGSTVVVSGANGNIASHIVDQLIKAGYIVRGTVRDVKKNSWLIDHFSNLYGPGKLELVEVPDMSASGGFDE
AVKGASGFIHTATPVMENADPNAAIPVVIQGTVGALQSAAKEPKMKRFILTSSSGACTAPKPGKVFTIDSNTWNEEAMTA
AWAPPPYEGFERLLDVYYASKTQGEKEAWKWVRENNPKFVLNTVLPNANFGPVVDKHHQKYHSTLGWIRALWNGFEGEEG
VRSQPPQYYINIVDDAIVHVAALLYKDVNNERLFTFAYPYNWNDILAAFRKLYPSKKFIDDIPNLPRDLSVVTNGRAEDL
LKRFAGHGWTNLEETIKSTVADY
>NODE_7_length_364000_cov_39.02.g652
MLESQNILVDNITLSSTSDDFQNSWANVGDDCVSFKPGSTNIHVKNLTCYNSAGIAIGSLGQYEGLYGSRNGAYIKTYML
ESQNILVDNITLSSTSDDFQNSWANVGDDCVSFKPGSTNIHVKNLTCYNSAGIAIGSLGQYEGLYGSRNGAYIKTYVGKR
TYWPPQGGGGGNGYVRNVVFKNFHIENITASPVLIQQDEGDQLDMFPTCNM
>NODE_7_length_364000_cov_39.02.g653
MATTKRPNFLLIVADDLGFSDVGAFGGEIQTPNLDRLAYAPSGVRMTNFHTASMCSPTRSMLLSGTDNHIAGLGQMEFMA
TTKRPNFLLIVADDLGFSDVGAFGGEIQTPNLDRLAYAPSGVRMTNFHTASMCSPTRSMLLSGTDNHIAGLGQMEFWGRG
RDPPVPWSERPGYEGYLNFRVAALPEILQDAGYYTCMSGKWHLGLTKERTPHARGFDRSFALLPGGSSHYAYEPKKPDGT
PVFAHWASLYYEDDQRVETKDFPKDFYSSDHFSKKLVDFLSERETNASVKEKPFFAFLPFTAPHWPLQAPESNIQKYKGK
YDDGPDVLRDRRLKRQIELGLLPADVEAHPVISSIKEWDEMSVEEKVWSAKTMEVFAGMVDRMDENIGKVINKIKETGEW
DNTFVIFMSDNGAEGAIVEAIPMTGDVIKKSINKHYNNDYENLGNRDSFIWYGPQWAQASTAPSRMHKGYVTEGGIRCPA
IIHYPGFAETPNGHITDSFTTVMDILPTILDLAGIEPPGPSFRGRQVVPVKGKSWIPHLLRKSPRVHDEDHVTGWELFFH
QAIRKGKWKAVFIPKPKGPEKWQLYNMDKDMGEIHDLAEEEPEILEELIKYWMAYVAEFGVFLREELEEGYVLPKA
>NODE_7_length_364000_cov_39.02.g654
MEENRAESDHTAYENETSTMASFDAAAQGDFGREKDSTIDKQGDSAAGETNSDHNEVANASEDAEKGAPASSEEAPAPME
ENRAESDHTAYENETSTMASFDAAAQGDFGREKDSTIDKQGDSAAGETNSDHNEVANASEDAEKGAPASSEEAPAPDPNI
VDWDGPDDPANPRNWSKAYKLTNVVVVSLSVLYTNLATTMFAPGATIMEQEFGYKSSTVEVLTITMASLGFAIGQLFVPP
MSEVFGRMPIYRASSIFYLGFTAGCSRSTNVAEFLVFRLLTGLAAASYMSTGGGTVADLLPKEERGVAMAIFTAGPLFGP
VLGPIVGGFVVENLGWRWCFYLILMLAGAVTIITFVFMHETSAINILKSKAARLRKETGNPNLVAAGDKQTPVKQLVLHA
MARPMKFLFTSPIVALIALYIAFNFGVTMLLFATFPTVYENTYHWSIDLSGLAYVGVGIGCAIGVVTFAKLSDRLLKAEG
GSYRPERRLIMMMFVSPMFPIGLFIYGWTTEYRVHWIVPIIGTAICGPGAVIINSSSQTYIIDIFGPQGAASALAAVTLL
RNLTGAFLPLAAPTLYANLGLGWGNSVLAFITIAFIPVPIFFYLRGEALRKRFPVEI
>NODE_7_length_364000_cov_39.02.g655
MDHLEPPAYTEPPSLPHQQPGTAAGDSLPQLRDRRREKPLLVRCDRQLPCKTCTSRGIGLSCTYELDRSRKGKSKVSVMD
HLEPPAYTEPPSLPHQQPGTAAGDSLPQLRDRRREKPLLVRCDRQLPCKTCTSRGIGLSCTYELDRSRKGKSKVSVGDRI
QQLEDLVRSLVGQQQQQQQTPAAHLQDVSEHSSQASPSASPQSVPTTPLASSVDKDALVPAQSHASMSRSRDRAGSPAPS
EPGSMRLHSQGVGVGASYVGSVHWAAVLDSISELRDHYEEEEEARMLATSDHVLLQSPGPRLLYEPIQATKAHLLASVPA
RPVVDRMVARYFNAEGVVPAILHSGHFLREYEKFWQEPAAMSCIWIGLLFSVMCVATLYQQSIEDPADPETPERVRVFRE
QTLHSLILGQYTRGGEYVLETMINYLICESFIAQDTEIGLWLVQGIIVQLALSQGYHREPEKFPSISPFAGEMRRRVWAI
IVQMDLRLSSQLALPCVLKLQQYDTAEPRNLLDTDFDDTTVELPPSRPETEVTPVLYSLAKSRVDKMMGLVNDVVNDTQE
HPYTEIMELERKLQEAEASLPPIFRWQPLSQSFMVAPQVVMHRVLLQLAIQRLTIWLHRKYLAPPYTQQRYQYSRSACVQ
AAIKILEFQQIVMEETQGDGLLYPARWARWMLLSSRPRAVFLLGVSILCYYIQLAKSRPDVSLDQATGAKIHNLLRSAYP
LWLHSTTVSREARRAIDHLSLMLGLQEQDSDTPLTGSATATPQGTDMSLDQFTWDAYEVYRQFPSNDSVRWRIYGAKPAR
FLFSDEHLYSGSSVNELEHPRVGRLDG
>NODE_7_length_364000_cov_39.02.g656
MVLCENVIYTKASAGQLCKAMVLRLVTNPLVVQFVRNAGFDVVWVEMEHSTYSITEASMLASAAMMAGMTPIVRVPYQMV
LCENVIYTKASAGQLCKAMVLRLVTNPLVVQFVRNAGFDVVWVEMEHSTYSITEASMLASAAMMAGMTPIVRVPYQCGMG
YVQQVLDSGAMMVVFPHIVSAAEAKEAVKMCKFPPYGKRSLWLQQAAVGLRTMPMQMMADEVNSMASAVGVMIEAEESII
NVDAIAAVDGVDVLIVGCIDLSSDMGIPGQIDAPKFKAALKAVSVACKRYNKVFGLAGNYKDLDFQDWVINTLGVRLILA
HVDSNLISVGAMECAERIATIDRTVLHN
>NODE_7_length_364000_cov_39.02.g657
MGSNIEDARARVQRAYHDIGDPVFSAAEFTLIKVFIDYKGFDAIPDEGDISVADLAAKIGGTHEVIDRMTTFFISGKVMG
SNIEDARARVQRAYHDIGDPVFSAAEFTLIKVFIDYKGFDAIPDEGDISVADLAAKIGGTHEVIDRMTTFFISGKVLAST
GPGRVAHTERSRLYKYDEPTAWLYIHMFNNVFRSFAQMPNFFAKNGLASPQSASVTPLGLSHGFENRPAYEILVENKVVH
KGFNEALKALGVMYSLKGIYDFGWLREPLTSGSRAAIVDIGGSHGLALRDAIRNNNFLPAERCVLFDLPQVIENTKKNVE
KEQDEDLQKIQMISGSMFEPYPESVKGALIYQFRRILNDFPDEDVLRAFHNVRKAVAPDSRILIIEEMLNPKRIPMNVGL
DICLMCAAGKRRNAAMFSELAAQAGFKLNAEFQQIAGEFDDFGVLEFVLA
>NODE_7_length_364000_cov_39.02.g658
MGYPDLVSVARQITFGDTLSSRSITSMQTIAGTGANYLIARFLTYVAQPKTVWLSNPTWENHPKIWRHTNPAIEQRLYMG
YPDLVSVARQITFGDTLSSRSITSMQTIAGTGANYLIARFLTYVAQPKTVWLSNPTWENHPKIWRHTNPAIEQRLYPYYD
YKTSTLDIEGMISTMREQASRGDVIVLQACAHNPTGLDPSREHQGFATGDIDNDGWVLRHFATRSNGAIEFAVAQSFSKN
FGLYGERIGALHVVARNHDTAAKVEATLKQISRAEITSTPGFGAKIVATIVQNPELRKQWQQDLNTMSGRLRDMRKRLHD
ELTKRDTPGNWQHLLTDIGMFSMTGLSQEQVTTLKDMFHVYLLPTGRLSFTGLTTGNVEYVAESIHQVLTL
>NODE_7_length_364000_cov_39.02.g659
MLRSAKTSLVVRRTSSAASSALKTTQRAYLNITAQGKSAVTESPTHRPFNVSSEDQVKPSATTRPNETDQSLIGKTRSML
RSAKTSLVVRRTSSAASSALKTTQRAYLNITAQGKSAVTESPTHRPFNVSSEDQVKPSATTRPNETDQSLIGKTRSESSN
NSMPKNINRVLGGQIY
>NODE_7_length_364000_cov_39.02.g660
MTATSTTQTALVGGPKGDIILSNSAPLPQGPLQDHELAVAVKAISINPVDTKMTGPYHTEGAILGCDFAGLVTAVGPIMT
ATSTTQTALVGGPKGDIILSNSAPLPQGPLQDHELAVAVKAISINPVDTKMTGPYHTEGAILGCDFAGLVTAVGPIAAEW
GFREGDRVAGTVIGLNSLRPSVGAFAENTVCSAWGALKIPDDDWTFAQAAGGMGGLAWITTSWALFHAMGLPAGPQLEPL
NSLLPPPQLEPKINIVTAHSSGDGSKPVTTVLVSGGASYTGTAAIQLLKLAGFTVIATCSARSFDLVRSFGADATFDYAS
PTAAEEIRAYTGNLLRLAIDCVTTPDSSRLCYAAMSRLGGRYVALDPYSDAVAATRAVVRPSWVFGLEPLGDEIAWPEPH
TRKPNRIAQDFLEVWSRTMQGLVDRKLIRFHPQLVRDDGLAGALEGLDDIRSGRISGKKLLYNL
>NODE_7_length_364000_cov_39.02.g661
MAVSEQEPIAIVGMACRFPGGSDSPSKLWDLIQSPRDISKRVPADRFDTTGFFHANGSQHGALNAPNAYFIEEDVTRFMA
VSEQEPIAIVGMACRFPGGSDSPSKLWDLIQSPRDISKRVPADRFDTTGFFHANGSQHGALNAPNAYFIEEDVTRFDNTF
FNIQPAEAEAIDPQQRLVMETVYDSLCAGGQTIEGLRGSNTAVYVGMMCDDWAQIVNRDWDLAPTYAATGDSRAIISNRV
SYFFDWHGPSMTIDTACSSSLVAVHQGVTALRNGECPIAIAAGANLIVAPGMFIKESSLRMLSPTGTSKMWDAAADGYAR
GEGIAAVVMKPLSAALRDGDHIDCVIRGTAVNQDGKTAGMTMPSNIAQAQLIRDTYARAGLDINEPKDRPQFFHAHGTGT
QAGDPQESEAIARSLFGHGKPTDTLYVGSIKTVVGHTEGAAGLASVIGSVMAMQHGIIPPNLHFKRLSDKVAPFYDNLKI
PTSATPWPSTLPGQPRRVSVNSFGFGGTNAHAILEYYEPQAANNKAAAAAVPAFTPLTISAASSSAIRATLDDLRTYLQG
NPDTNMRDLAYTLQTRRSTLPFRKPIFAADINEAIKRIDGLLADADAGGSDLTTRYFDVSKPSILGVFTGQGAQWARMGA
RLIEESPFAAQRIAELQRALATLPDGDRPDWTLSGQLLANPKSSRMSEATISQPICTAVQIVLVDLLKAAGIQLRAVVGH
SSGEIGAAYAAGFLSATTAIRVAHYRGLYARLARAGGPGAMMAAGTSFEDAQELCELLGGIQVAARNSLTSITLSGDEDA
IDEAVAIFKDEGKFARRLQVDTAYHSAHMKPCAEPYLAGLARAGYAVEEGNGTKWFSSVVEGGRVMTKEDVQSPQYWVEN
MANAVLFEPAVSQAVTEAGPMDLAIEYGPHPALKGPALDTIEHATGHKIPYTGLLARKKDDVETLASAVGFIWTHLGASS
VNFDEFETLISDAASLPKQPVTNLPTYPFDHSRSFYSLTRFSGAHRHLHALPHPLLGRRLVETETADEVSWRNVLRPSEN
SWLQGHALQGQSVFPAMGFVSLAVEAVAAAAAGRKLGLISIENAVIGRALSFDDESAGMETKVTLSVVRSTDDELSGRIT
CHSGRPFDSGTPLTLNFSATITATLFEAGSDTLPAVRHDEINLVEAEPERLYSQFTKLGYTYGSPFTGVRAIHRKMGWAM
GEIEDESGNGWEDKLLVHPGWLDSAIQTGFAAYSHPHDNRLFTLCVPTTFRSIVINPYFCNTSEARERTLQYQTSTRATP
EGHMMVDIDVYSGGSAQAHPFVQFESVELQPFAAPTPRDDAVIYTRYDYQLAAPDANVAMKGEESDEKGVSSSENDTALL
AAERVGFFYLRRLHETMTEWEKADALSHHQNLLDFAARTVEAVSRGDHPYVPQEALKDSAAFVNSLVAKHHKHDYMRLLE
VAGNHLADEIRGGGSILEHLAKDELLSRFYQQLTAQPGQENANAWYARVAAQIAHRFPRMHILEIGAGTSGGSTASILPA
LGDAFSSYTYTDVLPESLEGVQHRFRDLADRLVVTTYDINQPPGEQGLGEGSFDVVLASAALHAAADLDETLANVRKLLR
PGGYLVALEINSNDSLSLSTILGGLPGWWADSNGPSLSLDRWDSLTRRHGFSGIDTTTPFSTGSKNKLQWFSVFASQAVD
DRVNSLRAPLAALAPTQGTGQLVIVGGRTEAIAKLAKGVSALISPRYAAVTFLESIEELDGYDLASGSSVLCLTELEEQL
LETRTEPKIEGLKTLWRNGHAILWATREARAERPYSSIILGVSRVLRHEYPTITLQLLDFDAATEPTSEILADALLRLEL
GARFKKAEETNVLWTIEPEYHYVNGQLFIPRLLPYTEANNRYNTYRRAVYDEFDPRETTMSLLQVLKIREVGYFTLFVGT
EAETGQRLLALADTAVESRARVPTEWTVPLPANKNVNTNSITSLGGVAAYLLAQTILATAPRSGTVLVHEADQLLKDALT
KEAARQDVHVVFTTATKNHADANSSSPYIFIHEKLPTRLVRTLLPRNVLLLIDLSPEPASASSDLLVRSLPPHTSKAKAS
DFLRTQPGLSPDSDADGVEQVGRALKEAWKGVATRGQPGLSSTKTNEQVPVLTLQDVASSPAVHTKLSIVDWATTSSVRA
LVRPIDHGTIFRADGTYLLVGLTGELGQSLCAWMVAHGARNLVLSSRRPKVSQRFIDSCAAEGATIKVMSIDVTRRESLR
EALDEIRAELPPIIGVANGAMMIDDALFDDMKFESLQRTAPPKIEGSVVLDEFFYDTPLDFFILFTSLANVVGNTGQSAY
IMANQFMAALAAQRRNVRGIAGLPQRF
>NODE_8_length_343931_cov_41.37.g662
MAEHEGHSEVREKLQLMKSPVVLSETSETSHGGAEMPNLANFGDRYTDNSIQFMRHEEAGTLEIFTDLFFAANYAVFSMA
EHEGHSEVREKLQLMKSPVVLSETSETSHGGAEMPNLANFGDRYTDNSIQFMRHEEAGTLEIFTDLFFAANYAVFSKTQS
VTRLYDVRFVTDSIFERLIRAVHLGAFVGFAVVAPKFDPSNQDVTTMRAMSLILMVSRLGLMIEYGSILWHVRRFKNVHI
SFYVQMSIHFIAAMIYLGITFRFTNSKESKVFVTWYVVGVVEVLSTFGAAIWFPVLSLAKTHLMNRLFLLTVIILGESIV
VLADKVVIIVENPDSWDASIIGILTAGVATTYMVFLIYWDWMKTAYLPPLRQMLWTLVHFPFHLALVLFMQGFTQFIQWS
KVIDVLNNLSTNWIIFDPVKLAHTTSAQVQKNLTAELTKFENLYPPTYVATIELIQEALDNITDIPNAFWPKWGKALTID
DYELPDDENTVTSQGRERKGGSGAEEQSLSANGAQIDDATWERYNLVFTFGYIAAGACLALMVLLSIIARVTPWKPWPVI
RSIIYLLLALGMGLVALLNLNDDKLSAFLNTPWLLPTLCIAWTVVLLLTHIHHDIPLFFNRRSPRPGRRDTMETKSNNDS
EHAQPMVHNMDDSTSYAGAGMHHGYQPAPQAQHGSEYV
>NODE_8_length_343931_cov_41.37.g663
MTSRVPSHVSVQNEDDLFRVLSRRRTTGSGGSGGEGVEDSAEIERLMSRMFGHARQEQNPEENLRHSGVIFRDLTVKGMT
SRVPSHVSVQNEDDLFRVLSRRRTTGSGGSGGEGVEDSAEIERLMSRMFGHARQEQNPEENLRHSGVIFRDLTVKGVGLG
ASLQPTVGDIFLGLPRKIRNLIRGGRKAAQAKPPIRELISHFDGCVRPGELLLVLGRPGSGCSTFLKAFCNQRYGFEAVE
GDVKYGGTDAKEIAKHFRGEVIYNPEDDLHYATLTVKRTLSFALQTRTPGKEARLEGESRSSYIKEFLRVVTKLFWIEHT
LGTKVGNEFIRGVSGGERKRVSIAEAMITRASVQGWDNSSKGLDASTALEYVRAIRAMTNMGKISTSVSLYQAGESLYEL
VDKVLLIDGGKCLYFGPSEKAKKYFLDLGFDCPERWTTADFLTSVSDQHERSIRPGWEQRIPRSPDEFFNAYRKSEIYRE
NIADMEAFEKELHTQAEEREAAHRKKIEHNYTLAFHQQVIACTKRQFLIMIGDSASLFGKWGGLLFQGLIVGSLFYNLPE
TAAGAFPRGGTLFFLLLFNALLALAEMTAAFTSKPIMLKHKSFSFYRPAAYAVAQTVVDVPLVFIQIVLFNTIIYFMSHL
ARTASQYFIATLILWLVTMVTYAFFRCLAAWCPTLDEATRVTGVAVQILIVYTGYLIPPSQMHPWFSWLRWINWIFYGFE
CLMSNEFTGLQLECVSPYLVPQGPGTSPQFQSCTLAGSQPGQTTVDGAAYIKSAFSYTRAHLWRNFGFLWAFFIFFVFMT
AVGMEIMKPNAGGGAITMFKRGQVPKAVETSIETGGRGQEKKKTDEESGVVSHITPAMVQEKELENSDSTGDGPEIAKNE
TVFTFRNINYTIPVQKGEKKLLQDVQGFVRPGKLTALMGASGAGKTTLLNALAQRLRFGTVNGEFLVDGRPLPKSFQRAT
GFAEQMDIHEPTSTVREALQFSALLRQPHEVPKAEKLAYCETIIDLLEMKDIAGATIGKIGQGLNQEQRKRLTIGVELAS
KPELLMFLDEPTSGLDSGAAFNIVRFLRKLADAGQAVLCTIHQPSAVLFEHFDELLLLKNGGRVVYHGPLGKDSQPLIRY
FESNGAHRCPPNANPAEYMLDAIGAGDPNYHGQDWGDVWAASPEHDERSREIQDMISARQKVELSKNLKDDREYAAPLSL
QTTLVVKRAFVSYWRAPNYIVGKFMLHILTGLFNCFTFWRLGYSTIAYQSRLFSIFMTLTISPPLIQQLQPVFLNSRNLF
QSRENNAKIYSWVAWVTSAIVVEIPYGLVAGAIYFNCWWWGIFGTRVSGFTSGFSFLLMMVFELYYISFGQAIASFAPNE
LMASLLVPVFFLFVVSFCGVVVPPRQLPTFWRSWMYWLSPFHYLLEAFLGASIHDHPVQCSSSEFARFSAPPGQTCQSYT
ASFINQSGGYVQTAADGLCEFCQYATGDQFGLGFSVEYSHIWRDFGIFCGFIAFNYGVVYFSTWLKFSARNPFKIVMTKL
GRNSHRAD
>NODE_8_length_343931_cov_41.37.g664
MHLFLIRHGETVDNVAGIYAGSRDSALTSHGVLQIRRLATHLAEEEKLALKFIFSSDLQRAVKTAEAIAAEQRRVCSRMH
LFLIRHGETVDNVAGIYAGSRDSALTSHGVLQIRRLATHLAEEEKLALKFIFSSDLQRAVKTAEAIAAEQRRVCSRDIPV
VELAELREKDFGSDEGMKFGDSRGRAPDSETVESMKARVDAFLDEHLLPLLSAHIDGTPSTCAIVSHGIILGVLYRELCA
RVSRGGITVDPNPSAASSLISPPFWDNTGFLECTVSMTEAVADEDKSSPLILHVSRVNCTVHLRDLKKTRGGIGSAAFDE
KQRTLTSFFVPGSKKRKSHDMSAG
>NODE_8_length_343931_cov_41.37.g665
MITKLFVSPKVGVVERDTLFVSSEFDLDFDITDNESARQDARNTKRPRISKSPPRSPSRLPANSSRAAPPPFLSTTNNMI
TKLFVSPKVGVVERDTLFVSSEFDLDFDITDNESARQDARNTKRPRISKSPPRSPSRLPANSSRAAPPPFLSTTNNRPNR
LEFDPIEFTSSIDPDTPIVQHRASNAGSRFTQPRPAQTNKAPPDLSLNSDPFASSPPPATLVAREEGAKKRKTTTIIADE
FSDPFASSPLPPALPPPPPREPHKPKEQSESLHPKVNIDEFSDPFTSSQDFNLLLPINASTPRRAASVEVVDYARRRKHW
DPISSSAPEKTPRVSSPKKKTTAGPAVINIDSDSSGTSEDEFPDIADFNASHSRPRPRSPIRRSRSDIVSSRSSRPKQSA
TSTIAARTAEQRARDKEAQAAAKAVEKERKRQEKEQLKEAKALEKERAAALAEVNKVRTDKKVSTPEMILIMPSSVNEGL
KVQLETLLDGLSVEYTTRESPIGNAFKWARKVRSRFDDEMGRWEPIPLQIKSEKHILILLTADEFVDMAVSDSVDSNVSR
TKRHFPGHELIYLLEGINLWMRKNRNIRNRRFTSGVRAQEQPDSEATTATSTTPAPRRRRNNAAVEEYISEDIVEDAMLR
LQVEHDVLIHHTAVPLETAQWIVAFTQHISTIPYKKMRDKMTSAAGFCMESGQVRTGDDARDTYVRLLQEIARVTAPIAY
GIVSEFGTVSELVRGLEQGGPLRLENVRKSANKDGAVSDRAVGQAVSRRIHKVFTGRDEMSTDV
>NODE_8_length_343931_cov_41.37.g666
MTATETIVSNDDANTYSVPVAANQVFDKGIILNPLIAKDLPAEVLKKSTNIVFTGSDSPSLPVNWRLAEAVSSLKALEMT
ATETIVSNDDANTYSVPVAANQVFDKGIILNPLIAKDLPAEVLKKSTNIVFTGSDSPSLPVNWRLAEAVSSLKALEAALV
DVILQRRYGLEPHRVTINTDHASLFIFSTLLWTIDPSEGGENIRPDSLRQANANLFKYFPSCDKHRMNASTHRNLATNIY
KCADGHFFQAHGSLNPTPVLLNVGLKAEADEDTNVYEDAVKPFNEAFGKIDSQTLQQITDETRQAGTICYTVDEFLNSKH
GKANAHVGLWEIRETPNKLQEPCIKVVDLTRIIAGPSITRSLAELGASVMRCTAPHLPDVVSLQADLNWGKWNCSIDLRE
ESDRQKLKQLIQEADVVVQGYRPGALDKYGFGEEDVIKMCENRAKGIIHVRENSYGWHGPWKDRSGWQQVADANTGLSYS
FGQAMGNDEPVTPIFPHSDYCSGVAGSCAVLIALLRRAERGGSYCIDLSLNYYSTWLIRSVGTYPTQVFDKVWAEHGRPV
YRYWHNNGISAPETVKRLRTGPASKRILRPEFFEDRRSPSVLGDKVFRAVKGVADWGGVVDLRYNVGTRGNGTDAAGWPE
DLMQEVVTE
>NODE_8_length_343931_cov_41.37.g667
MAPNLVTHPNPCPNPNIPPLRLELEDIPIAKNHPQWNHAVATVTAYWRQATNMALSDQQEYRELVASSAFIVPKSAQGMA
PNLVTHPNPCPNPNIPPLRLELEDIPIAKNHPQWNHAVATVTAYWRQATNMALSDQQEYRELVASSAFIVPKSAQGTPSQ
HKLYKAIKNNPTWARYVMFNAIYGKVKSVAEHVKTAHGSEMMENLFNEYFKHHPWQDRPKKRRSESIAEDQPPSKKHAEA
PISSHTVASSSEKGAIKNELAELKSQDLHEFAKVDQKPMMAPVPNENKLALHQRSDSPLFTRGIKTLSQKAAETDRADEI
[truncated: 4,824,860 more chars]
