# Supplementary material for: Genomic characterization of Trichoderma atrobrunneum (T. harzianum species complex) ITEM 908: insight into the genetic endowment of a multi-target biocontrol strain
Source: BMC Genomics. 2018 Sep 11;19:662. doi: 10.1186/s12864-018-5049-3 (PMC6131884; doi:10.1186/s12864-018-5049-3)
Supplement: Supplementary file 3 — The file contains gene coordinates of Trichoderma atrobrunneum ITEM 908. (GTF 26492 kb) [file 12864_2018_5049_MOESM3_ESM.gtf]

# This output was generated with AUGUSTUS (version 3.1.0).
# AUGUSTUS is a gene prediction tool written by Mario Stanke (mario.stanke@uni-greifswald.de),
# Oliver Keller, Stefanie König and Lizzy Gerischer.
# Please cite: Mario Stanke, Mark Diekhans, Robert Baertsch, David Haussler (2008),
# Using native and syntenically mapped cDNA alignments to improve de novo gene finding
# Bioinformatics 24: 637-644, doi 10.1093/bioinformatics/btn013
# No extrinsic information on sequences given.
# Initialising the parameters using config directory /home/inmare/galaxy/tools/augustus/3.1/iuc/package_augustus_3_1/71bb72c60987/config/ ...
# Trichodermaresei version. Using default transition matrix.
# admissible start codons and their probabilities: ATG(0.999), CTG(0.000925), TTG(0.000528)
# Looks like /home/inmare/galaxy/database/files/013/dataset_13738.dat is in fasta format.
# We have hints for 0 sequences and for 0 of the sequences in the input set.
#
# ----- prediction on sequence number 1 (length = 552646, name = NODE_1_length_552646_cov_38.8367_ID_1) -----
#
# Constraints/Hints:
# (none)
# Predicted genes for sequence number 1 on both strands
# start gene NODE_1_length_552646_cov_38.83.g1
NODE_1_length_552646_cov_38.8367_ID_1	AUGUSTUS	gene	5493	8696	0.34	-	.	NODE_1_length_552646_cov_38.83.g1
NODE_1_length_552646_cov_38.8367_ID_1	AUGUSTUS	transcript	5493	8696	0.34	-	.	NODE_1_length_552646_cov_38.83.g1.t1
NODE_1_length_552646_cov_38.8367_ID_1	AUGUSTUS	CDS	5496	5809	0.8	-	2	transcript_id "NODE_1_length_552646_cov_38.83.g1.t1"; gene_id "NODE_1_length_552646_cov_38.83.g1";
NODE_1_length_552646_cov_38.8367_ID_1	AUGUSTUS	CDS	5900	6008	0.48	-	0	transcript_id "NODE_1_length_552646_cov_38.83.g1.t1"; gene_id "NODE_1_length_552646_cov_38.83.g1";
NODE_1_length_552646_cov_38.8367_ID_1	AUGUSTUS	CDS	7849	8255	0.84	-	2	transcript_id "NODE_1_length_552646_cov_38.83.g1.t1"; gene_id "NODE_1_length_552646_cov_38.83.g1";
NODE_1_length_552646_cov_38.8367_ID_1	AUGUSTUS	CDS	8329	8514	1	-	2	transcript_id "NODE_1_length_552646_cov_38.83.g1.t1"; gene_id "NODE_1_length_552646_cov_38.83.g1";
NODE_1_length_552646_cov_38.8367_ID_1	AUGUSTUS	CDS	8606	8696	0.98	-	0	transcript_id "NODE_1_length_552646_cov_38.83.g1.t1"; gene_id "NODE_1_length_552646_cov_38.83.g1";
NODE_1_length_552646_cov_38.8367_ID_1	AUGUSTUS	start_codon	8694	8696	.	-	0	transcript_id "NODE_1_length_552646_cov_38.83.g1.t1"; gene_id "NODE_1_length_552646_cov_38.83.g1";
# coding sequence = [atgttcttctctcaagctgctattgctttgtttgctgctggcatcgtcgccgcggctccagccgttgagaagcgtgctg
# ctattactgatgctgatatactcaactatgccctgacactggaacacctcgaagatacattctaccgtcaaggcctcgccaacttcacgaaggatgac
# ttcgccaaagctggctacgatgccaccttctatggcaatgtccagaagctttctatagacgagagtacccacgtctccttcctaacttctgctttgaa
# ggctgctggtgctactccggtcagcgcgtgctcgtacagctttggcgtgaccgatgtagcgagcttcctagcgacggcatccatcctcgagggcgttg
# gtgtctctgcctatcttggcgcggccgccgatattatgagcaagacctatctcactgcagctggctctatattaactgttgaggcccgccactcctcc
# tatctacgtgccaatctgaaggaagccccatttccccagccattcgacgcccccttgactctggacgaggtgtactcgttggcctcgggctttatcca
# ctcctgcccgtcgagtaatccacccctgcccgtaaaatccttccctagactacaactcactcctgcgactgtcgtgcccgtcgcccctggctccacgg
# ttactcttctcactccacttctcaaggataacattagtgctgcaaaagacatcgatgccgtcaccccactgaacgccgctaatagatcgaacctcgct
# aacaatgacattatcggccatgccaagcatgactcctcgtccgagaatagcagcatcggaggaattttggaaaagaaaatcaccgtttaccactgcac
# ctggggcgaggtatacagtttccccggtcaaaactttgactgtctcgttgagtacatggtatccagcttcataacgacggatggatttatggttgtgc
# gtaggaggcttgatgctatcgatggcgccaaggaacaaatgaaggacattgaaaacgtctccattgacttctacaacgatgtctcttggttcaaacaa
# agcaagatcaatccgtcggccactaatcttggcatcaattccataggatag]
# protein sequence = [MFFSQAAIALFAAGIVAAAPAVEKRAAITDADILNYALTLEHLEDTFYRQGLANFTKDDFAKAGYDATFYGNVQKLSI
# DESTHVSFLTSALKAAGATPVSACSYSFGVTDVASFLATASILEGVGVSAYLGAAADIMSKTYLTAAGSILTVEARHSSYLRANLKEAPFPQPFDAPL
# TLDEVYSLASGFIHSCPSSNPPLPVKSFPRLQLTPATVVPVAPGSTVTLLTPLLKDNISAAKDIDAVTPLNAANRSNLANNDIIGHAKHDSSSENSSI
# GGILEKKITVYHCTWGEVYSFPGQNFDCLVEYMVSSFITTDGFMVVRRRLDAIDGAKEQMKDIENVSIDFYNDVSWFKQSKINPSATNLGINSIG]
# end gene NODE_1_length_552646_cov_38.83.g1
###
# start gene NODE_1_length_552646_cov_38.83.g2
NODE_1_length_552646_cov_38.8367_ID_1	AUGUSTUS	gene	51497	52321	0.99	-	.	NODE_1_length_552646_cov_38.83.g2
NODE_1_length_552646_cov_38.8367_ID_1	AUGUSTUS	transcript	51497	52321	0.99	-	.	NODE_1_length_552646_cov_38.83.g2.t1
NODE_1_length_552646_cov_38.8367_ID_1	AUGUSTUS	CDS	51500	52321	0.99	-	0	transcript_id "NODE_1_length_552646_cov_38.83.g2.t1"; gene_id "NODE_1_length_552646_cov_38.83.g2";
NODE_1_length_552646_cov_38.8367_ID_1	AUGUSTUS	start_codon	52319	52321	.	-	0	transcript_id "NODE_1_length_552646_cov_38.83.g2.t1"; gene_id "NODE_1_length_552646_cov_38.83.g2";
# coding sequence = [atgaagacccaaaccatcgcttccgttggccttttcgccaagctggccctttctcaatcagtcatcaactctggaaacg
# gatttggaacctactactacgacgttgttgacaggagtggctgcggcaacaacttcgccaacatcaacacgggattcgttgaatgcaaccagtttacc
# ggcctgtccctgaaccagatcaacagcaacaacgttgttgccatgaaccgcacccttcttgcctcaaactttgccaagtactgcggtaagaaggttgt
# tgtcagcttcaacggtgttccatccagccagcagttcttcatcggtgatggctgtgagcgctgtgccactggaccatccaccgccagcgtgtggaacc
# ccaacggtgcccccggactggatttcagcttgagcggccttgatggaatcaactccaatggctgctttgccggacatctcgatatctcttggcagatt
# ttggacgagactctctacaacttcgacacaaatgctcccggtcagcccaccggcccagtcagcggcggaggaagcaaccccggaaacggcggtggcag
# caaccctggaaacggcagcggctcttgcagctgggcaggccactgtcaaggtgcaacctgcagcacagatgatgattgctccgacccttggggctgtg
# tcaacggcatttgcggcggcagctcaagtggaggctcagctcctcccccttccaacacttgcagctgggttggtcactgcattggtgcttcttgcggc
# tctgatgatgactgctccgacaactttgtctgcaacagtggcaagtgtgccaacccctaa]
# protein sequence = [MKTQTIASVGLFAKLALSQSVINSGNGFGTYYYDVVDRSGCGNNFANINTGFVECNQFTGLSLNQINSNNVVAMNRTL
# LASNFAKYCGKKVVVSFNGVPSSQQFFIGDGCERCATGPSTASVWNPNGAPGLDFSLSGLDGINSNGCFAGHLDISWQILDETLYNFDTNAPGQPTGP
# VSGGGSNPGNGGGSNPGNGSGSCSWAGHCQGATCSTDDDCSDPWGCVNGICGGSSSGGSAPPPSNTCSWVGHCIGASCGSDDDCSDNFVCNSGKCANP]
# end gene NODE_1_length_552646_cov_38.83.g2
###
# start gene NODE_1_length_552646_cov_38.83.g3
NODE_1_length_552646_cov_38.8367_ID_1	AUGUSTUS	gene	56881	58022	0.24	+	.	NODE_1_length_552646_cov_38.83.g3
NODE_1_length_552646_cov_38.8367_ID_1	AUGUSTUS	transcript	56881	58022	0.24	+	.	NODE_1_length_552646_cov_38.83.g3.t1
NODE_1_length_552646_cov_38.8367_ID_1	AUGUSTUS	start_codon	56881	56883	.	+	0	transcript_id "NODE_1_length_552646_cov_38.83.g3.t1"; gene_id "NODE_1_length_552646_cov_38.83.g3";
NODE_1_length_552646_cov_38.8367_ID_1	AUGUSTUS	CDS	56881	56979	0.95	+	0	transcript_id "NODE_1_length_552646_cov_38.83.g3.t1"; gene_id "NODE_1_length_552646_cov_38.83.g3";
NODE_1_length_552646_cov_38.8367_ID_1	AUGUSTUS	CDS	57040	57378	0.83	+	0	transcript_id "NODE_1_length_552646_cov_38.83.g3.t1"; gene_id "NODE_1_length_552646_cov_38.83.g3";
NODE_1_length_552646_cov_38.8367_ID_1	AUGUSTUS	CDS	57483	58019	0.26	+	0	transcript_id "NODE_1_length_552646_cov_38.83.g3.t1"; gene_id "NODE_1_length_552646_cov_38.83.g3";
# coding sequence = [atgcattcttcgactttgttcacactcctggctacgggaactacttccctagcctacaccatccccgccaaccttcaag
# cgatatacaatgctcacaaggcgggaacttgtgccaaccctctttctggaacttcgtcttctggagccgtcttctgtggagatattccaaacgctatt
# ttcctcaagggaagcaatggaaactatgacaacatggacgtcgattgtgatggtgccgacgataaagctggtgattgctccaatgatcctactggatt
# tggtgagacagcgttcaaggacactgtgcagtcatacggcatttcagatctgaacgccaacattcatccatatgttgttgtcaacgagccgccctttt
# tcgatgctcaacatttcggtttgaagccattgagtgtcatggcaattgtttgcaacaatcaagtgtggtacggtgtctggggtgataccaacacagaa
# ccaactactggcgaggcgtccattgctcttgctcaattgtgcttccctaatgatggtcttaccggcgataatggacatggccctaaggatgtgctata
# tattggattcctcgatcctacggctgttccaaacaagaatggtgccaagtggaatgccaataatgtttcagattttgaagcaagtatcaaggcattgg
# gtgacaggttggttcaaggccttggtaccaacaacggtggtggcggcaccacccctcctccccctacttgctcttgggaaggccactgcgcaggtgca
# agctgtggctcagatgatgattgttctgatgatctcacctgtaacagcggcgtctgcggtagcagctcaggtggtggtggttctgctcctcctcctcc
# tcctcctcctacttgctcttgggagggtcactgccttggtgcctcttgtggctctgatgacgactgctctgatgactttgtctgcaagagtggtaagt
# gttccgtggaccagtaa]
# protein sequence = [MHSSTLFTLLATGTTSLAYTIPANLQAIYNAHKAGTCANPLSGTSSSGAVFCGDIPNAIFLKGSNGNYDNMDVDCDGA
# DDKAGDCSNDPTGFGETAFKDTVQSYGISDLNANIHPYVVVNEPPFFDAQHFGLKPLSVMAIVCNNQVWYGVWGDTNTEPTTGEASIALAQLCFPNDG
# LTGDNGHGPKDVLYIGFLDPTAVPNKNGAKWNANNVSDFEASIKALGDRLVQGLGTNNGGGGTTPPPPTCSWEGHCAGASCGSDDDCSDDLTCNSGVC
# GSSSGGGGSAPPPPPPPTCSWEGHCLGASCGSDDDCSDDFVCKSGKCSVDQ]
# end gene NODE_1_length_552646_cov_38.83.g3
###
# start gene NODE_1_length_552646_cov_38.83.g4
NODE_1_length_552646_cov_38.8367_ID_1	AUGUSTUS	gene	104072	107781	0.17	+	.	NODE_1_length_552646_cov_38.83.g4
NODE_1_length_552646_cov_38.8367_ID_1	AUGUSTUS	transcript	104072	107781	0.17	+	.	NODE_1_length_552646_cov_38.83.g4.t1
NODE_1_length_552646_cov_38.8367_ID_1	AUGUSTUS	start_codon	104072	104074	.	+	0	transcript_id "NODE_1_length_552646_cov_38.83.g4.t1"; gene_id "NODE_1_length_552646_cov_38.83.g4";
NODE_1_length_552646_cov_38.8367_ID_1	AUGUSTUS	CDS	104072	104656	0.99	+	0	transcript_id "NODE_1_length_552646_cov_38.83.g4.t1"; gene_id "NODE_1_length_552646_cov_38.83.g4";
NODE_1_length_552646_cov_38.8367_ID_1	AUGUSTUS	CDS	104711	104839	0.78	+	0	transcript_id "NODE_1_length_552646_cov_38.83.g4.t1"; gene_id "NODE_1_length_552646_cov_38.83.g4";
NODE_1_length_552646_cov_38.8367_ID_1	AUGUSTUS	CDS	104903	105368	0.21	+	0	transcript_id "NODE_1_length_552646_cov_38.83.g4.t1"; gene_id "NODE_1_length_552646_cov_38.83.g4";
NODE_1_length_552646_cov_38.8367_ID_1	AUGUSTUS	CDS	107462	107778	0.82	+	2	transcript_id "NODE_1_length_552646_cov_38.83.g4.t1"; gene_id "NODE_1_length_552646_cov_38.83.g4";
# coding sequence = [atgaagttcctgacgactctggcccttctggcgccgttggtggcgtcgcgctttgtcaatgtagaagaatcacttggtc
# cgcgtacggaaaaagtcagctacgatggttatcacgtctacagtataagagcggcggataagagcgaggctgagttcattgagaaacgattcgccacc
# taccacacagaagttacgagccgtggattcgaagtcgccattcctcccaatgaagtccgcggcttcaatgaattgggcctcaatgcacgcctgctaag
# cgacgatcttggggaacagattcgacgcgaaaataaggctcccgtctacaagcgctggctacacaaagccggccacctacccgacctgtcctggtatc
# aaacataccacccatacgaggatcatctccagtattgggatgacttggctgcagctttccccaagaactctaagaaatatgagcttgggctatcgtat
# gaaaaccgcaccatatacgcttttcacctgtttggcgacaagggtgagaaaggcaacaagcccatcattttgtggcacggtaccgtccatgctaggga
# gtggatttctacagcggtgattgaatactgggcgtggcagctgatcaacggatacaagaccaagaacagggagattacaaaatttctagactactatg
# acttctggcttgttccgttccacaaccccgacggtgagaagacactgacaactgatcgaatgtggcgtaagaaccgactgcctcgcagcaacaccact
# tgcataggcacagaccttaaccgcaactggagctttgagtggggtggtgaaccaggcactggagccgcgtccaccaatccatgctctgacactttcca
# aggcctaagcccaggtgacactccagagaacatcgccgtatcgagtctttcaaacaagcttggaaaatcgcggaagggaattcgctcctacatcgatc
# tccacagctacggccagaagatcctaacgcctcctggttggacttgcaatacctctcagtatcccgccactcttcctcgcatgcttgaagttgctgaa
# ggctttgcaaatgctgtgcaagcatttgatagccgaaacgagacttaccagtatggtacgggttgcgatattgagtactattccgccggcaatggtcg
# cgatcaccactatggtgcctatggttacgatgttagcaatgttgccaatgttcagacctctgtgtatgaagcgtttggtcatgttgagcttcttccat
# gggtggctgttgggtatagtacattgagtgccgctactgctccatcatggcgcaagatcaccgccatctatccgctcaaaatcgtattcttcatctca
# gaattcttgatgctcattggatcaatcttggctggtgctgccaccaacatcaacatggtgattatcgggcgcgtgattactggatttggatcagcagg
# agctatcatggcgtatgtcatatctcaaaagcagcaggtcgtcttttga]
# protein sequence = [MKFLTTLALLAPLVASRFVNVEESLGPRTEKVSYDGYHVYSIRAADKSEAEFIEKRFATYHTEVTSRGFEVAIPPNEV
# RGFNELGLNARLLSDDLGEQIRRENKAPVYKRWLHKAGHLPDLSWYQTYHPYEDHLQYWDDLAAAFPKNSKKYELGLSYENRTIYAFHLFGDKGEKGN
# KPIILWHGTVHAREWISTAVIEYWAWQLINGYKTKNREITKFLDYYDFWLVPFHNPDGEKTLTTDRMWRKNRLPRSNTTCIGTDLNRNWSFEWGGEPG
# TGAASTNPCSDTFQGLSPGDTPENIAVSSLSNKLGKSRKGIRSYIDLHSYGQKILTPPGWTCNTSQYPATLPRMLEVAEGFANAVQAFDSRNETYQYG
# TGCDIEYYSAGNGRDHHYGAYGYDVSNVANVQTSVYEAFGHVELLPWVAVGYSTLSAATAPSWRKITAIYPLKIVFFISEFLMLIGSILAGAATNINM
# VIIGRVITGFGSAGAIMAYVISQKQQVVF]
# end gene NODE_1_length_552646_cov_38.83.g4
###
# start gene NODE_1_length_552646_cov_38.83.g5
NODE_1_length_552646_cov_38.8367_ID_1	AUGUSTUS	gene	116932	121203	0.03	+	.	NODE_1_length_552646_cov_38.83.g5
NODE_1_length_552646_cov_38.8367_ID_1	AUGUSTUS	transcript	116932	121203	0.03	+	.	NODE_1_length_552646_cov_38.83.g5.t1
NODE_1_length_552646_cov_38.8367_ID_1	AUGUSTUS	start_codon	116932	116934	.	+	0	transcript_id "NODE_1_length_552646_cov_38.83.g5.t1"; gene_id "NODE_1_length_552646_cov_38.83.g5";
NODE_1_length_552646_cov_38.8367_ID_1	AUGUSTUS	CDS	116932	117165	0.64	+	0	transcript_id "NODE_1_length_552646_cov_38.83.g5.t1"; gene_id "NODE_1_length_552646_cov_38.83.g5";
NODE_1_length_552646_cov_38.8367_ID_1	AUGUSTUS	CDS	117236	117443	1	+	0	transcript_id "NODE_1_length_552646_cov_38.83.g5.t1"; gene_id "NODE_1_length_552646_cov_38.83.g5";
NODE_1_length_552646_cov_38.8367_ID_1	AUGUSTUS	CDS	117505	117609	0.42	+	2	transcript_id "NODE_1_length_552646_cov_38.83.g5.t1"; gene_id "NODE_1_length_552646_cov_38.83.g5";
NODE_1_length_552646_cov_38.8367_ID_1	AUGUSTUS	CDS	117681	117947	0.83	+	2	transcript_id "NODE_1_length_552646_cov_38.83.g5.t1"; gene_id "NODE_1_length_552646_cov_38.83.g5";
NODE_1_length_552646_cov_38.8367_ID_1	AUGUSTUS	CDS	120483	120922	0.68	+	2	transcript_id "NODE_1_length_552646_cov_38.83.g5.t1"; gene_id "NODE_1_length_552646_cov_38.83.g5";
NODE_1_length_552646_cov_38.8367_ID_1	AUGUSTUS	CDS	120991	121200	0.61	+	0	transcript_id "NODE_1_length_552646_cov_38.83.g5.t1"; gene_id "NODE_1_length_552646_cov_38.83.g5";
# coding sequence = [atgtccgtgtctgtcaacgatacatacggccaatgggatggattcatggggttgaagggcgtcaaaaagattgtttcgt
# ttgggggctgggggttttcaaccggagttgcatcgtatgaagtgctccgcaaagctatgtctcccgagagccgagatcgcttcatttcaaacattgtt
# tcctttgtaaaagaagcaagaatcgatggcatagatctcgactgggaataccctggcgcacctgatatacctggtattccggcaggtctaccaagcga
# tacccgcaactatctcgataccctgcgcgcattgcgaaaagcgttgccagccaagtattctgtctccattgctgtccctgcctcgtattggtatctca
# ggccgtttccgatccaggagatgtcccaagtcgtggattacattgtatacatggcatacgatcttcacggtcaatgggatgttggaaatgggtgggcc
# atgtccggatgcccaggtggaaattgtctaagaagccatgttaaccagacagaagtcatgttggcgctttccatgattaccaaagccggcgtggatgc
# taacaaagtcttcgtaggagaatccagttacgggagatcgtttcgaatggccaagactggctgtactgggccggactgcacatttacaggcgcgaacg
# gtcaatctgatgctgcgaaagggagatgcacaaacgctagcgggtatctttccgacgcagagattaacgagattatatccaagtcgtcaaagtcgaaa
# aagacatggttcgacaaggatactgcgtcggattatctggtgtatgacggggcccaccgtgctcatattgcactggcagagctgaaaatcccttttga
# agaggaaatcattgacttgagtgttcctcgtacgccagagtacctggcaattaaccctcgtggcctcgttcctagcctttcctacaatggccagatta
# ttacagagtcggctattgtcgcccaatttctagccgatgcctatccttcccacctggtcccgaacgggggcactcccgaggcggctcttactcgcgcc
# agaataaacttctttgtcgataccttttttagcaaggtcaattctctttaccacaaagcgcttttcgccaagacagatgaagaggccgaggaggctgc
# ggcggagtttgttaagcagcttgagaaggaggttgagccactgttgagcgatgcagctccgtattttggaggaagtaaaacattgacgttggctgagg
# tcctaacgggatctttcattctacgattgctctctctaccaaagaatggcgttgggccagagagtttgatcaaagaactgcctaccaagacacccaac
# ttttataaatgggcaactacagtgattgaacatcccagtgtgaatggaatttggaatgaggaaaaggttgtggctggcactaaggcccgccttgcaaa
# gttgaaggccgcataa]
# protein sequence = [MSVSVNDTYGQWDGFMGLKGVKKIVSFGGWGFSTGVASYEVLRKAMSPESRDRFISNIVSFVKEARIDGIDLDWEYPG
# APDIPGIPAGLPSDTRNYLDTLRALRKALPAKYSVSIAVPASYWYLRPFPIQEMSQVVDYIVYMAYDLHGQWDVGNGWAMSGCPGGNCLRSHVNQTEV
# MLALSMITKAGVDANKVFVGESSYGRSFRMAKTGCTGPDCTFTGANGQSDAAKGRCTNASGYLSDAEINEIISKSSKSKKTWFDKDTASDYLVYDGAH
# RAHIALAELKIPFEEEIIDLSVPRTPEYLAINPRGLVPSLSYNGQIITESAIVAQFLADAYPSHLVPNGGTPEAALTRARINFFVDTFFSKVNSLYHK
# ALFAKTDEEAEEAAAEFVKQLEKEVEPLLSDAAPYFGGSKTLTLAEVLTGSFILRLLSLPKNGVGPESLIKELPTKTPNFYKWATTVIEHPSVNGIWN
# EEKVVAGTKARLAKLKAA]
# end gene NODE_1_length_552646_cov_38.83.g5
###
# start gene NODE_1_length_552646_cov_38.83.g6
NODE_1_length_552646_cov_38.8367_ID_1	AUGUSTUS	gene	128639	129815	0.12	+	.	NODE_1_length_552646_cov_38.83.g6
NODE_1_length_552646_cov_38.8367_ID_1	AUGUSTUS	transcript	128639	129815	0.12	+	.	NODE_1_length_552646_cov_38.83.g6.t1
NODE_1_length_552646_cov_38.8367_ID_1	AUGUSTUS	start_codon	128639	128641	.	+	0	transcript_id "NODE_1_length_552646_cov_38.83.g6.t1"; gene_id "NODE_1_length_552646_cov_38.83.g6";
NODE_1_length_552646_cov_38.8367_ID_1	AUGUSTUS	CDS	128639	128716	1	+	0	transcript_id "NODE_1_length_552646_cov_38.83.g6.t1"; gene_id "NODE_1_length_552646_cov_38.83.g6";
NODE_1_length_552646_cov_38.8367_ID_1	AUGUSTUS	CDS	128788	128802	0.9	+	0	transcript_id "NODE_1_length_552646_cov_38.83.g6.t1"; gene_id "NODE_1_length_552646_cov_38.83.g6";
NODE_1_length_552646_cov_38.8367_ID_1	AUGUSTUS	CDS	128857	128955	0.53	+	0	transcript_id "NODE_1_length_552646_cov_38.83.g6.t1"; gene_id "NODE_1_length_552646_cov_38.83.g6";
NODE_1_length_552646_cov_38.8367_ID_1	AUGUSTUS	CDS	129402	129449	0.33	+	0	transcript_id "NODE_1_length_552646_cov_38.83.g6.t1"; gene_id "NODE_1_length_552646_cov_38.83.g6";
NODE_1_length_552646_cov_38.8367_ID_1	AUGUSTUS	CDS	129744	129812	0.42	+	0	transcript_id "NODE_1_length_552646_cov_38.83.g6.t1"; gene_id "NODE_1_length_552646_cov_38.83.g6";
# coding sequence = [atgcagatccgtgttctcctcaccgtcctcgtgggcgtgaccttcaccgcagctctcactcccgccgactgcgactgct
# tcaccgtctgcgatagcgaccttcacgatgccgacaactgttacaactccaacattggatgcggaactttcgatgctcccacttgctgcggtatttgc
# ggatgcaattgccctgcgattgtgcccatgccggctgacgatttcggcattgtcttaactttggtggttgcccactttgagccatctgccgacgtgac
# tggagggcttgagttgttccgataccgcctcggctaa]
# protein sequence = [MQIRVLLTVLVGVTFTAALTPADCDCFTVCDSDLHDADNCYNSNIGCGTFDAPTCCGICGCNCPAIVPMPADDFGIVL
# TLVVAHFEPSADVTGGLELFRYRLG]
# end gene NODE_1_length_552646_cov_38.83.g6
###
# start gene NODE_1_length_552646_cov_38.83.g7
NODE_1_length_552646_cov_38.8367_ID_1	AUGUSTUS	gene	130260	131102	0.93	-	.	NODE_1_length_552646_cov_38.83.g7
NODE_1_length_552646_cov_38.8367_ID_1	AUGUSTUS	transcript	130260	131102	0.93	-	.	NODE_1_length_552646_cov_38.83.g7.t1
NODE_1_length_552646_cov_38.8367_ID_1	AUGUSTUS	CDS	130263	131102	0.93	-	0	transcript_id "NODE_1_length_552646_cov_38.83.g7.t1"; gene_id "NODE_1_length_552646_cov_38.83.g7";
NODE_1_length_552646_cov_38.8367_ID_1	AUGUSTUS	start_codon	131100	131102	.	-	0	transcript_id "NODE_1_length_552646_cov_38.83.g7.t1"; gene_id "NODE_1_length_552646_cov_38.83.g7";
# coding sequence = [atggctcctcttgtatggttcatcactggggcaaatgccggtttcggtcttaccctagccaatctagctctgtccaagg
# gcgatacagttgtggcaactgcccgaagtctctcaaagtttcccgagtctcttgcaaagaaccccaatgccgacttggtagaaacagaagtcaccgcg
# ccagctgccaacattaccgcgctagtcaatgccgccgctgccaaacacggaagaatcgatgtgcttgtaaacaatgcaggttttggacatttcggcgc
# agttgaggaagtttccgatgaagaagctcattaccaatttgatgtcaacttctttggcgtgctcaacttcacaagagcggttatcccacacatgagaa
# agcaaaagtccggcgtcattgtacaactttctagtggcgtgggcattctcggccctcaaggagccccgctttattcagcttccaaattcgcggttgaa
# ggtctgagcgagtccatggccatagagttgaaaccgtttggcattcgcgttcacattgttgagcctggcgttttccgaactgacttcttgaaatccat
# ctcccaaggccagaatgtgagccgccatctggaaggatatgcggatttggggggcatgctcactggaatgcacggaaagcagccgggcaatgcggaac
# ttggcatccaacgtttgtatgaaatcgcgactgcgacaggaatggccgctggcctagaggatcaacttcgatttcctctaggatctgattgttactcc
# atgctggaagcgaaaattaagatgctcaatgaaacggcagagaagggcaaatccattgcgcagagcacggattattaa]
# protein sequence = [MAPLVWFITGANAGFGLTLANLALSKGDTVVATARSLSKFPESLAKNPNADLVETEVTAPAANITALVNAAAAKHGRI
# DVLVNNAGFGHFGAVEEVSDEEAHYQFDVNFFGVLNFTRAVIPHMRKQKSGVIVQLSSGVGILGPQGAPLYSASKFAVEGLSESMAIELKPFGIRVHI
# VEPGVFRTDFLKSISQGQNVSRHLEGYADLGGMLTGMHGKQPGNAELGIQRLYEIATATGMAAGLEDQLRFPLGSDCYSMLEAKIKMLNETAEKGKSI
# AQSTDY]
# end gene NODE_1_length_552646_cov_38.83.g7
###
# start gene NODE_1_length_552646_cov_38.83.g8
NODE_1_length_552646_cov_38.8367_ID_1	AUGUSTUS	gene	134395	134809	0.63	-	.	NODE_1_length_552646_cov_38.83.g8
NODE_1_length_552646_cov_38.8367_ID_1	AUGUSTUS	transcript	134395	134809	0.63	-	.	NODE_1_length_552646_cov_38.83.g8.t1
NODE_1_length_552646_cov_38.8367_ID_1	AUGUSTUS	CDS	134398	134526	0.64	-	0	transcript_id "NODE_1_length_552646_cov_38.83.g8.t1"; gene_id "NODE_1_length_552646_cov_38.83.g8";
NODE_1_length_552646_cov_38.8367_ID_1	AUGUSTUS	CDS	134588	134809	0.67	-	0	transcript_id "NODE_1_length_552646_cov_38.83.g8.t1"; gene_id "NODE_1_length_552646_cov_38.83.g8";
NODE_1_length_552646_cov_38.8367_ID_1	AUGUSTUS	start_codon	134807	134809	.	-	0	transcript_id "NODE_1_length_552646_cov_38.83.g8.t1"; gene_id "NODE_1_length_552646_cov_38.83.g8";
# coding sequence = [atgtcaccaccacacgttcgctcttcaggcttcagtgttcatgttaccataacaattgacccggccaataccaccgcct
# tccttgccgctttccgaagaatctacgaaattgttgctgcagagccagagtgtacatattttgaggtcttccagtcactcgaagaacccggcgttttt
# cgctttgtggaaaactggagcaaagatgttcagtggttcaaggaggtccaactcaccaaggcgtactacactccgtatttagaggcgaccgaaccaat
# gtggatcaagccaagatcaatcaaatactttgaaagattctcgggagaatggttgacagtcaaacctgaaaataactag]
# protein sequence = [MSPPHVRSSGFSVHVTITIDPANTTAFLAAFRRIYEIVAAEPECTYFEVFQSLEEPGVFRFVENWSKDVQWFKEVQLT
# KAYYTPYLEATEPMWIKPRSIKYFERFSGEWLTVKPENN]
# end gene NODE_1_length_552646_cov_38.83.g8
###
# start gene NODE_1_length_552646_cov_38.83.g9
NODE_1_length_552646_cov_38.8367_ID_1	AUGUSTUS	gene	135629	136762	0.84	+	.	NODE_1_length_552646_cov_38.83.g9
NODE_1_length_552646_cov_38.8367_ID_1	AUGUSTUS	transcript	135629	136762	0.84	+	.	NODE_1_length_552646_cov_38.83.g9.t1
NODE_1_length_552646_cov_38.8367_ID_1	AUGUSTUS	start_codon	135629	135631	.	+	0	transcript_id "NODE_1_length_552646_cov_38.83.g9.t1"; gene_id "NODE_1_length_552646_cov_38.83.g9";
NODE_1_length_552646_cov_38.8367_ID_1	AUGUSTUS	CDS	135629	135712	0.86	+	0	transcript_id "NODE_1_length_552646_cov_38.83.g9.t1"; gene_id "NODE_1_length_552646_cov_38.83.g9";
NODE_1_length_552646_cov_38.8367_ID_1	AUGUSTUS	CDS	135913	135995	0.99	+	0	transcript_id "NODE_1_length_552646_cov_38.83.g9.t1"; gene_id "NODE_1_length_552646_cov_38.83.g9";
NODE_1_length_552646_cov_38.8367_ID_1	AUGUSTUS	CDS	136054	136759	0.99	+	1	transcript_id "NODE_1_length_552646_cov_38.83.g9.t1"; gene_id "NODE_1_length_552646_cov_38.83.g9";
# coding sequence = [atgtcttccatacttcttaccggagcaaactccttcgtcggctcgcacatcatcgacgctctgatcaagctcaaccata
# aggtggttgtgcatgtcgctgcgcctctgttggacaacccggagaataccgactacgatcagcattttctaaatcccagtgttgaaggcaacctagcg
# attcttcgctctgcgcaagcaaatgcacccactctaaagtcggtcgtcgtgactggctctatcaatgcttgcaccacaggctcgcctgaagaggtgtc
# tgctggccccctcaccaactctacttggctcccaatctcgaaggaggcagcacgcgaggctcagaatgcctacatctcttactgctcaggaaagaaag
# aaggagagcttgctatttgggattttgtcaagacaaactctcctcaattttccgtcaccgtctttctgccagctctcatcttcggacctccgatagag
# ccagtgaagcagggcgcaaaaggtctgcactacagtgccaaaatcatatacagcttttttaatggctcatacacgacgattccgcctacaactttccc
# gagctacgtcgacgttcgcgacttggccgaggcacatgtaaaggcgctcagggagcccaaggttgctaataagagacttaccattggcggtcattcca
# tgacatatacagcgctcgtgcactctcttgctaaagtgcctgaattgaagggccgtttgcctgccgacagtggagaggacgaacaagtggttcctgca
# acaattattgcagacgaggcaactgaggcgctcaatttgacattcaggagcctcgatgaaacgatggccgacacggccaagagaatcttggaattgga
# gaagcaagcttag]
# protein sequence = [MSSILLTGANSFVGSHIIDALIKLNHKVVVHVAAPLLDNPENTDYDQHFLNPSVEGNLAILRSAQANAPTLKSVVVTG
# SINACTTGSPEEVSAGPLTNSTWLPISKEAAREAQNAYISYCSGKKEGELAIWDFVKTNSPQFSVTVFLPALIFGPPIEPVKQGAKGLHYSAKIIYSF
# FNGSYTTIPPTTFPSYVDVRDLAEAHVKALREPKVANKRLTIGGHSMTYTALVHSLAKVPELKGRLPADSGEDEQVVPATIIADEATEALNLTFRSLD
# ETMADTAKRILELEKQA]
# end gene NODE_1_length_552646_cov_38.83.g9
###
# start gene NODE_1_length_552646_cov_38.83.g10
NODE_1_length_552646_cov_38.8367_ID_1	AUGUSTUS	gene	137659	138609	0.63	+	.	NODE_1_length_552646_cov_38.83.g10
NODE_1_length_552646_cov_38.8367_ID_1	AUGUSTUS	transcript	137659	138609	0.63	+	.	NODE_1_length_552646_cov_38.83.g10.t1
NODE_1_length_552646_cov_38.8367_ID_1	AUGUSTUS	start_codon	137659	137661	.	+	0	transcript_id "NODE_1_length_552646_cov_38.83.g10.t1"; gene_id "NODE_1_length_552646_cov_38.83.g10";
NODE_1_length_552646_cov_38.8367_ID_1	AUGUSTUS	CDS	137659	138154	0.86	+	0	transcript_id "NODE_1_length_552646_cov_38.83.g10.t1"; gene_id "NODE_1_length_552646_cov_38.83.g10";
NODE_1_length_552646_cov_38.8367_ID_1	AUGUSTUS	CDS	138224	138606	0.7	+	2	transcript_id "NODE_1_length_552646_cov_38.83.g10.t1"; gene_id "NODE_1_length_552646_cov_38.83.g10";
# coding sequence = [atggcacctacatacactacccccaagaagcctctgacatggctcatcactggatcttcgtctggcttcggattggctc
# tggcccgtatcgtccaggcaaacggccacaatctgattgcaacttcacgcaagccatcagctacaccgcacctcgttgccgaagttgagagcaaaggc
# ggtcaatggattcaattggacgtcaatgatattaactgcgacaaagtcattgatgatcttgaaagccgagggcagcaagttgatgtcctcgttaataa
# cgcagggtattgcatttacaatcctgtggaaaccttcaccgatggcgaaaaccgcgcgctgatggagacgctatactttggcccgagccgtctgatca
# gggctgccgtcaaacaccagcgcaaacgaagattcggaatcatcgtgaacatgagcagcggtgccgccttggaggctaaccctactatgggcccctat
# ggagctggtaaagctgcactggatagcatgtcaaaggcactggcgaaggaggttgaggcctttaatatccgagtattgactgtccttcttggaacttt
# taataccggtatgggcgatgcgaccatactaggccaaaacccgctccccgacgaatacaaaggatcaatgtcggaaacgttaatgaacattatgtcta
# ccggcaaatttgctcccaatggagacaaagaaaaggccatgaaagctgtctacgaagtcgttgtgggagaaggcgttggtaaaggccacgaggcagaa
# agggcccttccactaggtcgggatttggcaggcaggattcaagttgtgcagaactacttatcccatgctatagaggtctttggggatgtctgcaacaa
# cgtgcatttggaagcctaa]
# protein sequence = [MAPTYTTPKKPLTWLITGSSSGFGLALARIVQANGHNLIATSRKPSATPHLVAEVESKGGQWIQLDVNDINCDKVIDD
# LESRGQQVDVLVNNAGYCIYNPVETFTDGENRALMETLYFGPSRLIRAAVKHQRKRRFGIIVNMSSGAALEANPTMGPYGAGKAALDSMSKALAKEVE
# AFNIRVLTVLLGTFNTGMGDATILGQNPLPDEYKGSMSETLMNIMSTGKFAPNGDKEKAMKAVYEVVVGEGVGKGHEAERALPLGRDLAGRIQVVQNY
# LSHAIEVFGDVCNNVHLEA]
# end gene NODE_1_length_552646_cov_38.83.g10
###
# start gene NODE_1_length_552646_cov_38.83.g11
NODE_1_length_552646_cov_38.8367_ID_1	AUGUSTUS	gene	150251	150848	0.1	-	.	NODE_1_length_552646_cov_38.83.g11
NODE_1_length_552646_cov_38.8367_ID_1	AUGUSTUS	transcript	150251	150848	0.1	-	.	NODE_1_length_552646_cov_38.83.g11.t1
NODE_1_length_552646_cov_38.8367_ID_1	AUGUSTUS	CDS	150254	150331	0.39	-	0	transcript_id "NODE_1_length_552646_cov_38.83.g11.t1"; gene_id "NODE_1_length_552646_cov_38.83.g11";
NODE_1_length_552646_cov_38.8367_ID_1	AUGUSTUS	CDS	150399	150848	0.2	-	0	transcript_id "NODE_1_length_552646_cov_38.83.g11.t1"; gene_id "NODE_1_length_552646_cov_38.83.g11";
NODE_1_length_552646_cov_38.8367_ID_1	AUGUSTUS	start_codon	150846	150848	.	-	0	transcript_id "NODE_1_length_552646_cov_38.83.g11.t1"; gene_id "NODE_1_length_552646_cov_38.83.g11";
# coding sequence = [atggacttgatcaaaaatcagtatccggagctggctaagcgtatgagtgccctgcaaatgggccactacgtcacaaact
# ggaaagctgtaccagcgatggctccgaaccgtcaaccggatgggatatacctcaccaggaggcccttctctggagacttgcaaatgccctttgtcgtt
# ccagacaaagatacgggagcatttgttaaggcattactggatgttcctcccgggacgactctcgtcggtgtttcagaaatgatgagcttttcgaagtg
# ggtagagatttggggacgtgtgttagatgtccaggcggcataccaagaagtgtcccccagtgagttctacaaggatttcccagagccacttggccaag
# aattgatggacacgaatgagtacatgattgagtttgggtacactggtggagatcctgaaatcgtgtatccaaacgagttggacccgaatatcaagacg
# acctccatggaggaatatatcaagggcgaagactggtctagtgtgctgagtgagcggtaa]
# protein sequence = [MDLIKNQYPELAKRMSALQMGHYVTNWKAVPAMAPNRQPDGIYLTRRPFSGDLQMPFVVPDKDTGAFVKALLDVPPGT
# TLVGVSEMMSFSKWVEIWGRVLDVQAAYQEVSPSEFYKDFPEPLGQELMDTNEYMIEFGYTGGDPEIVYPNELDPNIKTTSMEEYIKGEDWSSVLSER]
# end gene NODE_1_length_552646_cov_38.83.g11
###
# start gene NODE_1_length_552646_cov_38.83.g12
NODE_1_length_552646_cov_38.8367_ID_1	AUGUSTUS	gene	154184	155238	0.71	-	.	NODE_1_length_552646_cov_38.83.g12
NODE_1_length_552646_cov_38.8367_ID_1	AUGUSTUS	transcript	154184	155238	0.71	-	.	NODE_1_length_552646_cov_38.83.g12.t1
NODE_1_length_552646_cov_38.8367_ID_1	AUGUSTUS	CDS	154187	154229	0.92	-	1	transcript_id "NODE_1_length_552646_cov_38.83.g12.t1"; gene_id "NODE_1_length_552646_cov_38.83.g12";
NODE_1_length_552646_cov_38.8367_ID_1	AUGUSTUS	CDS	154723	154961	0.83	-	0	transcript_id "NODE_1_length_552646_cov_38.83.g12.t1"; gene_id "NODE_1_length_552646_cov_38.83.g12";
NODE_1_length_552646_cov_38.8367_ID_1	AUGUSTUS	CDS	155033	155082	0.92	-	2	transcript_id "NODE_1_length_552646_cov_38.83.g12.t1"; gene_id "NODE_1_length_552646_cov_38.83.g12";
NODE_1_length_552646_cov_38.8367_ID_1	AUGUSTUS	CDS	155235	155238	0.93	-	0	transcript_id "NODE_1_length_552646_cov_38.83.g12.t1"; gene_id "NODE_1_length_552646_cov_38.83.g12";
NODE_1_length_552646_cov_38.8367_ID_1	AUGUSTUS	start_codon	155236	155238	.	-	0	transcript_id "NODE_1_length_552646_cov_38.83.g12.t1"; gene_id "NODE_1_length_552646_cov_38.83.g12";
# coding sequence = [atgccttctaccactgtccaagccggtgcccagcgcccccgtccccgccccgccactaccagatgccaatggatcgcca
# tcaccatgatcatttttatgatcacgtgcggaggaattgccctccttaattgtgtcttgctggccttcgaggcgtatctggactacagcgtgaagatg
# gcggcaatcgccgccactaccatcaccatcaccaccatcaccaccatcaccaccaccgccacgaccatcaccatcgccgccaccaccaccgccgccaa
# tttttcttctggagtctgtcttgaaatccccgactccgactcggaccccgacttccaattgtag]
# protein sequence = [MPSTTVQAGAQRPRPRPATTRCQWIAITMIIFMITCGGIALLNCVLLAFEAYLDYSVKMAAIAATTITITTITTITTT
# ATTITIAATTTAANFSSGVCLEIPDSDSDPDFQL]
# end gene NODE_1_length_552646_cov_38.83.g12
###
# start gene NODE_1_length_552646_cov_38.83.g13
NODE_1_length_552646_cov_38.8367_ID_1	AUGUSTUS	gene	161214	162227	0.89	-	.	NODE_1_length_552646_cov_38.83.g13
NODE_1_length_552646_cov_38.8367_ID_1	AUGUSTUS	transcript	161214	162227	0.89	-	.	NODE_1_length_552646_cov_38.83.g13.t1
NODE_1_length_552646_cov_38.8367_ID_1	AUGUSTUS	CDS	161217	162164	0.89	-	0	transcript_id "NODE_1_length_552646_cov_38.83.g13.t1"; gene_id "NODE_1_length_552646_cov_38.83.g13";
NODE_1_length_552646_cov_38.8367_ID_1	AUGUSTUS	CDS	162216	162227	0.89	-	0	transcript_id "NODE_1_length_552646_cov_38.83.g13.t1"; gene_id "NODE_1_length_552646_cov_38.83.g13";
NODE_1_length_552646_cov_38.8367_ID_1	AUGUSTUS	start_codon	162225	162227	.	-	0	transcript_id "NODE_1_length_552646_cov_38.83.g13.t1"; gene_id "NODE_1_length_552646_cov_38.83.g13";
# coding sequence = [atggtcaacaagcttcttgtcgcttctctcttggtcggggcctctctggcttccccatatcctccgtccgccattgacg
# gccctaccgccccagtccccaacactgtggacttttcgattcccaagaaggctgatgctagccactttaagccttcaaagtctagcagctctcctgtt
# tccaggactgctgatgcacctgttgtcgccaatgccaagcttgaggcacgagtgaccggcgagagagtcaacaacgccgtcgcccgcttcgacaactc
# caacatccaggacggagttggcgccggcagcgacacctacactatgtactggggagatggaagcactggtgctggctggcccgctcagagccgctggg
# tgtcgttccagaccatgtttgacaactacaagaaccagatgttcgcctcatgccaaaacctgcccaccccccaagccaacgacagcggccccgaagtt
# ggagctatctgggatggtattcagcaagcagcagctgctaccggcgtggatcatagatttatccttgccatcatcatgcaggagtcgcatggttgcgt
# ccgagtccacaccaccgcgaacggtgtccgcaaccccggcctcatgcaagaccataacggagcggctacttgcaatgaaaacggcagggttcagaatc
# cgtgcccttctgcgactatttatcaaatgattctcgagggaactgctggaactaccagcggagacggtctggcgaactgcatcaaccagtccggccga
# agcgacgtctcggcgttttaccgtgccgcccgcatttacaactcaggctcaatctcaaacaccggccagcttcagaacggtattgctactcactgtta
# tgccagtgatattgctaaccgtctgaccggttgggtgaatgctcgcaatggatgcaactgtgacggcaaccccggtagctgcggcatcaccaccaact
# aa]
# protein sequence = [MVNKLLVASLLVGASLASPYPPSAIDGPTAPVPNTVDFSIPKKADASHFKPSKSSSSPVSRTADAPVVANAKLEARVT
# GERVNNAVARFDNSNIQDGVGAGSDTYTMYWGDGSTGAGWPAQSRWVSFQTMFDNYKNQMFASCQNLPTPQANDSGPEVGAIWDGIQQAAAATGVDHR
# FILAIIMQESHGCVRVHTTANGVRNPGLMQDHNGAATCNENGRVQNPCPSATIYQMILEGTAGTTSGDGLANCINQSGRSDVSAFYRAARIYNSGSIS
# NTGQLQNGIATHCYASDIANRLTGWVNARNGCNCDGNPGSCGITTN]
# end gene NODE_1_length_552646_cov_38.83.g13
###
# start gene NODE_1_length_552646_cov_38.83.g14
NODE_1_length_552646_cov_38.8367_ID_1	AUGUSTUS	gene	166659	167864	0.95	-	.	NODE_1_length_552646_cov_38.83.g14
NODE_1_length_552646_cov_38.8367_ID_1	AUGUSTUS	transcript	166659	167864	0.95	-	.	NODE_1_length_552646_cov_38.83.g14.t1
NODE_1_length_552646_cov_38.8367_ID_1	AUGUSTUS	CDS	166662	166967	1	-	0	transcript_id "NODE_1_length_552646_cov_38.83.g14.t1"; gene_id "NODE_1_length_552646_cov_38.83.g14";
NODE_1_length_552646_cov_38.8367_ID_1	AUGUSTUS	CDS	167037	167106	1	-	1	transcript_id "NODE_1_length_552646_cov_38.83.g14.t1"; gene_id "NODE_1_length_552646_cov_38.83.g14";
NODE_1_length_552646_cov_38.8367_ID_1	AUGUSTUS	CDS	167204	167760	0.95	-	0	transcript_id "NODE_1_length_552646_cov_38.83.g14.t1"; gene_id "NODE_1_length_552646_cov_38.83.g14";
NODE_1_length_552646_cov_38.8367_ID_1	AUGUSTUS	CDS	167820	167864	1	-	0	transcript_id "NODE_1_length_552646_cov_38.83.g14.t1"; gene_id "NODE_1_length_552646_cov_38.83.g14";
NODE_1_length_552646_cov_38.8367_ID_1	AUGUSTUS	start_codon	167862	167864	.	-	0	transcript_id "NODE_1_length_552646_cov_38.83.g14.t1"; gene_id "NODE_1_length_552646_cov_38.83.g14";
# coding sequence = [atggccgccaaagcacccctcgacgtcatcattggagctggcaatattggagacagaagtatcgacaaaaccgtgcggt
# acgacacgccggaagaagtaaatgcatacttgaacgctttctacgatcgcggctacaagcatattgataccgctcgcgcgtactcgaccggtgcacca
# ggaacatccgagcccagacttggtgttgttgaggctggcaagagattcaccatcgactctaaagcgctgtcccgagagccaggaagtcacacaaagga
# aaatatcgctaatgaggttgaggcgtcgctcaaagctctgaaggttgaccaaatcaacatctactacctgcatcaacctgatcgacagacccctttcg
# aggagacatgcgaagccatggacaaggcatacagggaaggcaagtttagaaagtttgggctttctaattttacagccagcgaggttgaacaaattatc
# gagatttgtgaacgacgcggatttgtgaagccgagtgtctatgaaggacagtacaaccctattgtccgaggaggagaaaagacattgttccctcttct
# gcgcaagaacaacattgcattctatgcctggagccctgccgggggaggcttcttcgctggaaaccacaagaatggcaaatctggtggccgtttcgaca
# catccacttttctcggaggcgtctacacggcgctgtatctcaagccttcaatcgaggttgcaacggataatgctttggcaattgccgccaagcacgga
# attagcggtcatgctgttgctttgagatggactgtgaaccacagtgttcttgacaggaagcatggtgatgccatcatcattggcgcatccaacctcga
# ccagctcaactccaacctcgacgtcattgagcaaggacctctgcctgatgacgttgtcgaagctatcaatgctatccataccgccctcggcaccgacg
# aggtcccttatcacttttag]
# protein sequence = [MAAKAPLDVIIGAGNIGDRSIDKTVRYDTPEEVNAYLNAFYDRGYKHIDTARAYSTGAPGTSEPRLGVVEAGKRFTID
# SKALSREPGSHTKENIANEVEASLKALKVDQINIYYLHQPDRQTPFEETCEAMDKAYREGKFRKFGLSNFTASEVEQIIEICERRGFVKPSVYEGQYN
# PIVRGGEKTLFPLLRKNNIAFYAWSPAGGGFFAGNHKNGKSGGRFDTSTFLGGVYTALYLKPSIEVATDNALAIAAKHGISGHAVALRWTVNHSVLDR
# KHGDAIIIGASNLDQLNSNLDVIEQGPLPDDVVEAINAIHTALGTDEVPYHF]
# end gene NODE_1_length_552646_cov_38.83.g14
###
# start gene NODE_1_length_552646_cov_38.83.g15
NODE_1_length_552646_cov_38.8367_ID_1	AUGUSTUS	gene	170503	172389	0.34	-	.	NODE_1_length_552646_cov_38.83.g15
NODE_1_length_552646_cov_38.8367_ID_1	AUGUSTUS	transcript	170503	172389	0.34	-	.	NODE_1_length_552646_cov_38.83.g15.t1
NODE_1_length_552646_cov_38.8367_ID_1	AUGUSTUS	CDS	170506	172389	0.34	-	0	transcript_id "NODE_1_length_552646_cov_38.83.g15.t1"; gene_id "NODE_1_length_552646_cov_38.83.g15";
NODE_1_length_552646_cov_38.8367_ID_1	AUGUSTUS	start_codon	172387	172389	.	-	0	transcript_id "NODE_1_length_552646_cov_38.83.g15.t1"; gene_id "NODE_1_length_552646_cov_38.83.g15";
# coding sequence = [atgagctaccgccgaatcaagggctttgagcaaatgggcgttgcgctttccattggtattcagtgcatggttcgctctg
# atatcggcggctctggtgtcatgttctcaattgacaccgaaagtggcttcgacaagatcgtcctcatcaacgcggcatggggcttgggtgaaaacatc
# gtacagggaaccgtcaaccctgacgagtatcaagttttcaagccactgctatccagctccgatctaattcccatcttggagaagaagcgaggtgacaa
# ggagatcaagttggtctatggtgatcaacagacgccaacacgcaatgtccctacgtcgaaagcagaacgacacgctttcgtgctcagtgatgatgaga
# tcttacagctagggcggtgggcgtgtaccattgagcaacactatggatgcccaatggatatggaatgggcgaaggatggcattgagggtaaactattt
# attgtgcaagcccgtccggaaaccgtacattcgcaccacgacgccggcgtctttaaaacatacaaagtgaataacaaaggacgcgtcctggtcaccgg
# gctttcagtcggcgaagcagctctgtcggggagagtttgccttatttcatcgccagcagacattgaccaatttgttgacaattctatcctcgtcacag
# gagcaacagaccccgactgggtgcctgtaatgaaacgggctgcagccatcatcacggatcacgggggacgcacctcacatgccgccattgtcagccgc
# gaactcggacttccagctgttgttggtacaggcaattccacttacctcctgcacagcggccaagatgtgaccgtatcttgtgcagaaggtgactgtgg
# tttcgtctatgagggcatctcggatgtagtgagtgagactgtcagcgtcgctggacttcccgaggtcgagacaaaaatcatgctcaatcttgccaatc
# cagcagcagcctaccgctggtggcgactcccagccgatggcattggtcttgctcgcatggagtttgtcgttagcaacgccatccaggtgcatcctatg
# gctctcgtccatttcgattcactcaaagatgcagacgccaagaaacgcatagctgaactcacggcgggatacgagcacaagcccgattatttcgtgga
# caagctatcgcgtggcttcgctgctctttgcgctgccgtttatccaaagcccgccattattcgactgagtgactttaagacgaatgagtatgctggtc
# ttattggtggtgccgagtttgaaccagatgaggaaaaccccatgcttggcttccgtggtgcgtcacgatactattcgccgcgctatcaagagggtttc
# gcacttgagtgtcgggccatcaagcgtttgcgcgaggagattggcctctctaacgcgatagtcatgattcccttctgtcgtacagttaaagaggcacg
# aaaggttttggatgtcatggctcaccacgggctcagacgtggagagaatggcctgcaggtatatgtcatgtgtgaaatcccgtcgaatgtgattttgg
# cggcagagttcaccgactactttgatgggttttccatcggctccaacgacctgacacaattgacgcttggggtggatcgcgactccggcgagttgggt
# gacttgtttgacgaacaggacgaggcggtcaagtggatgatttctcgagtcatttctatagcgcgcgagagaggctgtaagattggcatctgtggaca
# ggctccaagcgaccatccggagtttgccagatttctcgttgacgcaggcattgattccatctccgtcagccctgacagctttttagctgcaaagaagc
# aagttgtggccgccgaaaaggcattgggaaagtcgcacggctaa]
# protein sequence = [MSYRRIKGFEQMGVALSIGIQCMVRSDIGGSGVMFSIDTESGFDKIVLINAAWGLGENIVQGTVNPDEYQVFKPLLSS
# SDLIPILEKKRGDKEIKLVYGDQQTPTRNVPTSKAERHAFVLSDDEILQLGRWACTIEQHYGCPMDMEWAKDGIEGKLFIVQARPETVHSHHDAGVFK
# TYKVNNKGRVLVTGLSVGEAALSGRVCLISSPADIDQFVDNSILVTGATDPDWVPVMKRAAAIITDHGGRTSHAAIVSRELGLPAVVGTGNSTYLLHS
# GQDVTVSCAEGDCGFVYEGISDVVSETVSVAGLPEVETKIMLNLANPAAAYRWWRLPADGIGLARMEFVVSNAIQVHPMALVHFDSLKDADAKKRIAE
# LTAGYEHKPDYFVDKLSRGFAALCAAVYPKPAIIRLSDFKTNEYAGLIGGAEFEPDEENPMLGFRGASRYYSPRYQEGFALECRAIKRLREEIGLSNA
# IVMIPFCRTVKEARKVLDVMAHHGLRRGENGLQVYVMCEIPSNVILAAEFTDYFDGFSIGSNDLTQLTLGVDRDSGELGDLFDEQDEAVKWMISRVIS
# IARERGCKIGICGQAPSDHPEFARFLVDAGIDSISVSPDSFLAAKKQVVAAEKALGKSHG]
# end gene NODE_1_length_552646_cov_38.83.g15
###
# start gene NODE_1_length_552646_cov_38.83.g16
NODE_1_length_552646_cov_38.8367_ID_1	AUGUSTUS	gene	183685	184414	0.29	-	.	NODE_1_length_552646_cov_38.83.g16
NODE_1_length_552646_cov_38.8367_ID_1	AUGUSTUS	transcript	183685	184414	0.29	-	.	NODE_1_length_552646_cov_38.83.g16.t1
NODE_1_length_552646_cov_38.8367_ID_1	AUGUSTUS	CDS	183688	183884	0.94	-	2	transcript_id "NODE_1_length_552646_cov_38.83.g16.t1"; gene_id "NODE_1_length_552646_cov_38.83.g16";
NODE_1_length_552646_cov_38.8367_ID_1	AUGUSTUS	CDS	183937	184038	0.3	-	2	transcript_id "NODE_1_length_552646_cov_38.83.g16.t1"; gene_id "NODE_1_length_552646_cov_38.83.g16";
NODE_1_length_552646_cov_38.8367_ID_1	AUGUSTUS	CDS	184105	184414	0.32	-	0	transcript_id "NODE_1_length_552646_cov_38.83.g16.t1"; gene_id "NODE_1_length_552646_cov_38.83.g16";
NODE_1_length_552646_cov_38.8367_ID_1	AUGUSTUS	start_codon	184412	184414	.	-	0	transcript_id "NODE_1_length_552646_cov_38.83.g16.t1"; gene_id "NODE_1_length_552646_cov_38.83.g16";
# coding sequence = [atgtcagctccggcccccaatcccgtcgtggcgcctgatcatgttcacgcgctgctcgatcgtcttcatgaggagtccc
# tcacccaagaagcagcgctcccgtctacatatttgagcaaccccgatggatttgatgacttgatgagagacaaattcattgctctagatcaggataag
# tgtcaatttgtctatcagcttgccagagcgatcggagctcgtaacattgccgagatcggtaccagcttcggcgtgagtaccatctatcttgcattggc
# agtgggaagcaatgtcgagcgcttgggtggagaggccggtgacgatctggtgacgcgccatatcgatttgagagaaggagatcttctcgagacgttaa
# agaatggcattccgcagcttgatctagtccttattgatatctgggctcctgtcgctttacctgcgctgaagctgctggagccgaagctcaggtctggg
# gctgttgtcatcatcgacaattcaattagttctgccactagatacaaggagctactaggccacctgaggtctccgaccaatggatatacgaacctgac
# gctcccctactccaaaggtttggagttgtgcgtcaagatctaa]
# protein sequence = [MSAPAPNPVVAPDHVHALLDRLHEESLTQEAALPSTYLSNPDGFDDLMRDKFIALDQDKCQFVYQLARAIGARNIAEI
# GTSFGVSTIYLALAVGSNVERLGGEAGDDLVTRHIDLREGDLLETLKNGIPQLDLVLIDIWAPVALPALKLLEPKLRSGAVVIIDNSISSATRYKELL
# GHLRSPTNGYTNLTLPYSKGLELCVKI]
# end gene NODE_1_length_552646_cov_38.83.g16
###
# start gene NODE_1_length_552646_cov_38.83.g17
NODE_1_length_552646_cov_38.8367_ID_1	AUGUSTUS	gene	185139	185765	0.99	-	.	NODE_1_length_552646_cov_38.83.g17
NODE_1_length_552646_cov_38.8367_ID_1	AUGUSTUS	transcript	185139	185765	0.99	-	.	NODE_1_length_552646_cov_38.83.g17.t1
NODE_1_length_552646_cov_38.8367_ID_1	AUGUSTUS	CDS	185142	185361	0.99	-	1	transcript_id "NODE_1_length_552646_cov_38.83.g17.t1"; gene_id "NODE_1_length_552646_cov_38.83.g17";
NODE_1_length_552646_cov_38.8367_ID_1	AUGUSTUS	CDS	185428	185765	1	-	0	transcript_id "NODE_1_length_552646_cov_38.83.g17.t1"; gene_id "NODE_1_length_552646_cov_38.83.g17";
NODE_1_length_552646_cov_38.8367_ID_1	AUGUSTUS	start_codon	185763	185765	.	-	0	transcript_id "NODE_1_length_552646_cov_38.83.g17.t1"; gene_id "NODE_1_length_552646_cov_38.83.g17";
# coding sequence = [atgaagttcacagctattctggtcactcttgccccggctgttctggcattgccggcctctgatgccgcattgaccagac
# gccagaccagcctctcaaccatcacagaccaatatctcttcagcctcactctccctgatttcatctcccgccgcaacgccaagaacccagccactctt
# gactggacctctgacggctgcaccagctcacccgataacccttttggattcccttttgttcctgcctgctaccgccacgactttggctaccagaacta
# ccgcatccaaaaccgattcacagagagcggcaagctcagcatcgataataacttcaaggccgatctatacttccagtgccagacatcgagcgtccaga
# gcgtttgcaatgctcttgctgatgtttactacgctgctgttagagcattcggaggcggtgatgcttctcctgggaagcgtgagcaatcacaagaggac
# ttggttaaggtgtatgaagagaagctggaggtttacaacaacgccgtgaaggatgctcaggacaagggactgctgcccatcttggagtaa]
# protein sequence = [MKFTAILVTLAPAVLALPASDAALTRRQTSLSTITDQYLFSLTLPDFISRRNAKNPATLDWTSDGCTSSPDNPFGFPF
# VPACYRHDFGYQNYRIQNRFTESGKLSIDNNFKADLYFQCQTSSVQSVCNALADVYYAAVRAFGGGDASPGKREQSQEDLVKVYEEKLEVYNNAVKDA
# QDKGLLPILE]
# end gene NODE_1_length_552646_cov_38.83.g17
###
# start gene NODE_1_length_552646_cov_38.83.g18
NODE_1_length_552646_cov_38.8367_ID_1	AUGUSTUS	gene	198181	199378	0.37	+	.	NODE_1_length_552646_cov_38.83.g18
NODE_1_length_552646_cov_38.8367_ID_1	AUGUSTUS	transcript	198181	199378	0.37	+	.	NODE_1_length_552646_cov_38.83.g18.t1
NODE_1_length_552646_cov_38.8367_ID_1	AUGUSTUS	start_codon	198181	198183	.	+	0	transcript_id "NODE_1_length_552646_cov_38.83.g18.t1"; gene_id "NODE_1_length_552646_cov_38.83.g18";
NODE_1_length_552646_cov_38.8367_ID_1	AUGUSTUS	CDS	198181	198656	0.48	+	0	transcript_id "NODE_1_length_552646_cov_38.83.g18.t1"; gene_id "NODE_1_length_552646_cov_38.83.g18";
NODE_1_length_552646_cov_38.8367_ID_1	AUGUSTUS	CDS	198718	199375	0.8	+	1	transcript_id "NODE_1_length_552646_cov_38.83.g18.t1"; gene_id "NODE_1_length_552646_cov_38.83.g18";
# coding sequence = [atggctgaagtggaagacgaagtatacgatgtcatcattgttggtgctggtccctgtggcctctccacggcctctcgac
# tccgcgaacacaccccggcggccctcttcacggatgaagaacaccgccgtttccattggattggcaaatacgggaagaacgtcaacctcaaacatgta
# aaaagcggcaagatatcacaaagctgccactgtcgacccgagtacaagatgctcgtcttggacgccacggataacaagtggctgggccgatggaatca
# tcttttcaaaatgtacgacatttcgcatttgcgcagcccgatgctctggcacgtggatcccctcgatagagatgcgcttctcgcgcatgcatatcatc
# atcagcgagaggatgagctggtcgagatccgcaactgtgtcggcaaggagataagcaaacacgcaagtaaaaagatggccaagggccgagtttgcggt
# ggcaaacaagaagcaagaatctccatcaaccttagagagcgaaacgactactacacaccatctcaagccctctttcgcgaccattgcgaggatgtggc
# cggacgatacaatcttggagagcagctcatccgcaaggagacactacaagacatcgactacggcgaagttcgaggcgtttcagtagacggtgcaaaac
# tgttcaccgtcactacagacgcaactcgacgctattacgccaaaactgttgtcctcgctgtcggccctgcaaatactcccaaaatccctcctctccca
# tctgctccgctcacagctagcggtacgcctcctcaagcatgtcacagtatgcaaatcaaagaattccccgaccccattgtcaaatcacgcatcatcgc
# cggccgctctacgaatgttctcatcattggtggcggccttacttccgcacagctcgccgtgcttgctctgaaaaggggcgttaccaagatatggcatc
# tcatgcgaggtcctatgcgcgtcaagcatttcgacgtcgatctttcatggatgggcaaatacaaaaacgccgagcaagcgcgtttctggacagcagac
# tcggatatcgaacgtctcgagattataaaagaggctcgcggcggcgcagtctcacacccacttactacaagaaagtga]
# protein sequence = [MAEVEDEVYDVIIVGAGPCGLSTASRLREHTPAALFTDEEHRRFHWIGKYGKNVNLKHVKSGKISQSCHCRPEYKMLV
# LDATDNKWLGRWNHLFKMYDISHLRSPMLWHVDPLDRDALLAHAYHHQREDELVEIRNCVGKEISKHASKKMAKGRVCGGKQEARISINLRERNDYYT
# PSQALFRDHCEDVAGRYNLGEQLIRKETLQDIDYGEVRGVSVDGAKLFTVTTDATRRYYAKTVVLAVGPANTPKIPPLPSAPLTASGTPPQACHSMQI
# KEFPDPIVKSRIIAGRSTNVLIIGGGLTSAQLAVLALKRGVTKIWHLMRGPMRVKHFDVDLSWMGKYKNAEQARFWTADSDIERLEIIKEARGGAVSH
# PLTTRK]
# end gene NODE_1_length_552646_cov_38.83.g18
###
# start gene NODE_1_length_552646_cov_38.83.g19
NODE_1_length_552646_cov_38.8367_ID_1	AUGUSTUS	gene	200074	202044	1	-	.	NODE_1_length_552646_cov_38.83.g19
NODE_1_length_552646_cov_38.8367_ID_1	AUGUSTUS	transcript	200074	202044	1	-	.	NODE_1_length_552646_cov_38.83.g19.t1
NODE_1_length_552646_cov_38.8367_ID_1	AUGUSTUS	CDS	200077	200364	1	-	0	transcript_id "NODE_1_length_552646_cov_38.83.g19.t1"; gene_id "NODE_1_length_552646_cov_38.83.g19";
NODE_1_length_552646_cov_38.8367_ID_1	AUGUSTUS	CDS	200435	200539	1	-	0	transcript_id "NODE_1_length_552646_cov_38.83.g19.t1"; gene_id "NODE_1_length_552646_cov_38.83.g19";
NODE_1_length_552646_cov_38.8367_ID_1	AUGUSTUS	CDS	200595	201259	1	-	2	transcript_id "NODE_1_length_552646_cov_38.83.g19.t1"; gene_id "NODE_1_length_552646_cov_38.83.g19";
NODE_1_length_552646_cov_38.8367_ID_1	AUGUSTUS	CDS	201329	201606	1	-	1	transcript_id "NODE_1_length_552646_cov_38.83.g19.t1"; gene_id "NODE_1_length_552646_cov_38.83.g19";
NODE_1_length_552646_cov_38.8367_ID_1	AUGUSTUS	CDS	201673	201752	1	-	0	transcript_id "NODE_1_length_552646_cov_38.83.g19.t1"; gene_id "NODE_1_length_552646_cov_38.83.g19";
NODE_1_length_552646_cov_38.8367_ID_1	AUGUSTUS	CDS	201814	202044	1	-	0	transcript_id "NODE_1_length_552646_cov_38.83.g19.t1"; gene_id "NODE_1_length_552646_cov_38.83.g19";
NODE_1_length_552646_cov_38.8367_ID_1	AUGUSTUS	start_codon	202042	202044	.	-	0	transcript_id "NODE_1_length_552646_cov_38.83.g19.t1"; gene_id "NODE_1_length_552646_cov_38.83.g19";
# coding sequence = [atggcggagaaggacgagtcgcggccagagccggtcatcgaccatggctcgatcaatggcgaccacattgacaagtcgg
# ccattggaaacgtcaccgaggtccagggcaacacacacttccacgagacagtctctgcggcgcctctgaatccctggtcatggacgagcattcagctc
# tactgtatcctcctcgtggcggcgttgaacgcgacatcatctggtttcgatggttccatcttcagctccatcaacgccatgactcaatatcagaacta
# ctttcatcacacggagctcggctcttccactggaatcatcttcatgatttacaccatcggtaacatggtcggctctctcttcaccggtctcatttgcg
# accagtttggtcgtcgcgccggtatgatgaccggttctctgttcatcatggtgggtgccatcgtccagacggccgccaagtccgatgcctacctcctc
# ggaggccgtttcactctcggatttggtgttgccatcggaacctcgtctgcacctacatacgccctcgagctggctccgccccaatggcgagcccgagt
# agttggttattacaacaccttcttctacaccggttctattctcgccactggagtcacatatgcctctgccaagaacaacagcgagcttgctttccgtc
# tccccatgggtcttcagctcattcccccgttcttcatcttcgccggcgcacttatgatccccgaatctcctcgatggctcactgcgatgggtaagaag
# gaacaagctgctgccatcctggccaagtatcacggaggcggcgacaccaaccaccccgttgtccagctcgagctgcgcgaattcgaagaatcaatcga
# gctgcagaaggcatccaacctgtgggactactgggcgctggtcaaggaccacaacgcccgctggcgattcaccatgatgtccttcatgtccttcttcg
# ctcagctgtctggaaactcggtcttgacttactacctcccttccatgtacaagatcctcggcatcgtctccgttgagcgccgactgctcctctccttt
# gccaactctattgtgtctgccactggtgctgttgctggatctgctaccaatgacaagattggtcgtcgtaccaagctctgggttggaagcatcgtcct
# tgcaggcctcttcggtgccgtcactggattttctgccaagtttgagcacggctcagcaggcattagcaccgctttcagcaacgctggtgttgctatga
# tcttcctctttggctgtgcctactccttcgtgtacactcccctgactgccacttactgtgccgaagttttggccaaccctacccgtgccaagggtatg
# ggagttcatgtcatcatgtccaactgcgccaacctctacaacacctatgtgactgccgttgccctcgaagccataaactggcgctactacctcatctt
# tgtcggccttaacctcatctattccttcatctggtggttcctcggtgttgagacccgtggccgcactcttgaggagttggacgaagtcttcaacgcca
# agttcccgccgcgtgctgctctgcagaagcacatcatggtcaagagagatggccaccttgctggtctgagcgacaacagcgatcttcctgaacaagtt
# tag]
# protein sequence = [MAEKDESRPEPVIDHGSINGDHIDKSAIGNVTEVQGNTHFHETVSAAPLNPWSWTSIQLYCILLVAALNATSSGFDGS
# IFSSINAMTQYQNYFHHTELGSSTGIIFMIYTIGNMVGSLFTGLICDQFGRRAGMMTGSLFIMVGAIVQTAAKSDAYLLGGRFTLGFGVAIGTSSAPT
# YALELAPPQWRARVVGYYNTFFYTGSILATGVTYASAKNNSELAFRLPMGLQLIPPFFIFAGALMIPESPRWLTAMGKKEQAAAILAKYHGGGDTNHP
# VVQLELREFEESIELQKASNLWDYWALVKDHNARWRFTMMSFMSFFAQLSGNSVLTYYLPSMYKILGIVSVERRLLLSFANSIVSATGAVAGSATNDK
# IGRRTKLWVGSIVLAGLFGAVTGFSAKFEHGSAGISTAFSNAGVAMIFLFGCAYSFVYTPLTATYCAEVLANPTRAKGMGVHVIMSNCANLYNTYVTA
# VALEAINWRYYLIFVGLNLIYSFIWWFLGVETRGRTLEELDEVFNAKFPPRAALQKHIMVKRDGHLAGLSDNSDLPEQV]
# end gene NODE_1_length_552646_cov_38.83.g19
###
# start gene NODE_1_length_552646_cov_38.83.g20
NODE_1_length_552646_cov_38.8367_ID_1	AUGUSTUS	gene	206037	210109	0.13	+	.	NODE_1_length_552646_cov_38.83.g20
NODE_1_length_552646_cov_38.8367_ID_1	AUGUSTUS	transcript	206037	210109	0.13	+	.	NODE_1_length_552646_cov_38.83.g20.t1
NODE_1_length_552646_cov_38.8367_ID_1	AUGUSTUS	start_codon	206037	206039	.	+	0	transcript_id "NODE_1_length_552646_cov_38.83.g20.t1"; gene_id "NODE_1_length_552646_cov_38.83.g20";
NODE_1_length_552646_cov_38.8367_ID_1	AUGUSTUS	CDS	206037	206344	0.57	+	0	transcript_id "NODE_1_length_552646_cov_38.83.g20.t1"; gene_id "NODE_1_length_552646_cov_38.83.g20";
NODE_1_length_552646_cov_38.8367_ID_1	AUGUSTUS	CDS	206966	208703	0.22	+	1	transcript_id "NODE_1_length_552646_cov_38.83.g20.t1"; gene_id "NODE_1_length_552646_cov_38.83.g20";
NODE_1_length_552646_cov_38.8367_ID_1	AUGUSTUS	CDS	209287	209410	0.53	+	0	transcript_id "NODE_1_length_552646_cov_38.83.g20.t1"; gene_id "NODE_1_length_552646_cov_38.83.g20";
NODE_1_length_552646_cov_38.8367_ID_1	AUGUSTUS	CDS	209658	210106	0.73	+	2	transcript_id "NODE_1_length_552646_cov_38.83.g20.t1"; gene_id "NODE_1_length_552646_cov_38.83.g20";
# coding sequence = [atgcctctcatctccaagatcgccaccggcgccgtgggtgccatccacgtctacatcctcacgctcgaaatgttcctct
# gggacaccccgcgcggccacaaggccttcaagctggccccggactttgccaccaagacgaaagtgctggcggccaaccagggcctgtacaacggcttc
# ctcgccgccgggctgttctgggggctggcccatccggtggaggagtttgcggcgcagatcaggctcttcttcctggggtgcgtgggagtggcgggcgt
# gtatggcgcggcaacggcgagcaagaggattttcgattctgactttgaggccgaagttgaagatgatgttgacatggaagaaagcccaccacagaacg
# acgccaaaagacgaaaagtagcagctcctgcattgcgttcagtcaaattcgacgctactctcagcaagaggctctttgcacaggaggccagagaagcg
# gcaaaggaagagacatgcttcccaccttcacgccggcattccgtcttataccaccggcccatcctcttggatgaacaagttggatctcaaggtcgcaa
# ggctttgctctcgtggtttgactcggtcagtcaatcgcggtccatgccgtggcgtaaaacttgggtcgacccaaagacgatatcggacccagcagagc
# ttcgaaagacgctcgagaagcgcgcatacgaggtatggatcagcgaaatcatgttgcaacagactcgggtggctgtcgtcattgattactggagccgg
# tggatggacaagtggccaacgatccacgacctggcagcggcaaagtcggaagatgtgcttgctgcgtggagcgggctgggatattacagccgtgcgac
# gagaatccatgaagcagcaaagctggcagttggcgactcagacatgaagggcctgttaccatcttcggcaaaggagcttgaggcaaagatgcccggtg
# ttgggcgatataccgccggcgccatttcatgcatcgttttcggccgcgcagagccaatggtcgatggcaacgtgctgcgagtactgagcaggcagctg
# gggatacacggcaacatcaagacgggcaaggctgtcatcgactccatctgggccgcggcagatgccattgtcaaagccacggccgagcaagacagcga
# cgacggcaagacaagctcagagcctaatgaccgaccaggacgatggggtcaggctctgatggagctgggcagtacaatatgcacaccaaacccgaact
# gttctcaatgtcctattacatcgacatgtcgcgtttataaagaaggcgagctcaaggccaacaagtcaaaggagaaatctccgagggtagtcgacatt
# gaagacttgtgcatcttgtgcgaagattttgacgaagccgacggcaacagcgacgaggattcgacccaggataagaaaggcagcaacacgaagaagac
# ggaaacaaagaaaagcaagcaacccacgctggcagcatttgcatttacgaggaaaactgttggcaactcatcatccccttcaccctctccatcaacga
# caacctcggccacttccaaggcaacaatagacacaatcaccagctacgctcgcacattccccgtcaaggccatcaaaaaggccgtccgcgaagaagaa
# acgctcgtgtgcgccatccgccgaagcgacggccactatctcatccaccgccgacctctcaagggtcttctcgccgggctctgggagtttcccagcaa
# attgctcgagccgtcgacaaagtcggataagaagaagcgtgagcaactggcccatgaatacgtgtcgggcttgttgaatggcgacaagggccgtggaa
# agacaaagatatcgtgcgagggcgagctggggaatgtgccgtggcttttctcccacatcaagctgacgatgcatgtttacttgtttgaggtgggggat
# gatgctgcggtggcagaggatgaggaccagccgagacggtgggtggctggagacgatgttgacgctgagaatatggggacggggatgaagaagtgttg
# ggagacgctgttcgaaagggggctgtcggtggaggccgtgaccgacgattcgtacatactaagccagatttcttccccgcccttttgctctcccaacc
# ctttggaatacgcccatctggccagtctgcaaggaaacgacaacatgtctggcctcgacgcccccgatatcgtggctgcgtacgacgacgtgcgcaac
# gacaaaaaggacaccaactggatgctcctgtcgtacgccgcggcggtgggcaacaagctgacgctgaccgcctcgggcacgggcgggcttcaggagct
# cgtggcggcgctggacgacgagcaggtgcagtacggctacgtgcggatcgagtacgccaacgacaaggagagcacgcgcgtcaagtttgtgctggccg
# tgtggatcggcaagaacacgcgggtgatgcgaaaagcgcgggtcagcgtggagagcggcgacgtcaagaaggcgctggcgcaccaccacctggccatt
# acggcggaggagcggtcggagctcaaggaggacgaccttgtgaagctgttgcggaagtctggaggcgctgattacaacggtggacggggttga]
# protein sequence = [MPLISKIATGAVGAIHVYILTLEMFLWDTPRGHKAFKLAPDFATKTKVLAANQGLYNGFLAAGLFWGLAHPVEEFAAQ
# IRLFFLGCVGVAGVYGAATASKRIFDSDFEAEVEDDVDMEESPPQNDAKRRKVAAPALRSVKFDATLSKRLFAQEAREAAKEETCFPPSRRHSVLYHR
# PILLDEQVGSQGRKALLSWFDSVSQSRSMPWRKTWVDPKTISDPAELRKTLEKRAYEVWISEIMLQQTRVAVVIDYWSRWMDKWPTIHDLAAAKSEDV
# LAAWSGLGYYSRATRIHEAAKLAVGDSDMKGLLPSSAKELEAKMPGVGRYTAGAISCIVFGRAEPMVDGNVLRVLSRQLGIHGNIKTGKAVIDSIWAA
# ADAIVKATAEQDSDDGKTSSEPNDRPGRWGQALMELGSTICTPNPNCSQCPITSTCRVYKEGELKANKSKEKSPRVVDIEDLCILCEDFDEADGNSDE
# DSTQDKKGSNTKKTETKKSKQPTLAAFAFTRKTVGNSSSPSPSPSTTTSATSKATIDTITSYARTFPVKAIKKAVREEETLVCAIRRSDGHYLIHRRP
# LKGLLAGLWEFPSKLLEPSTKSDKKKREQLAHEYVSGLLNGDKGRGKTKISCEGELGNVPWLFSHIKLTMHVYLFEVGDDAAVAEDEDQPRRWVAGDD
# VDAENMGTGMKKCWETLFERGLSVEAVTDDSYILSQISSPPFCSPNPLEYAHLASLQGNDNMSGLDAPDIVAAYDDVRNDKKDTNWMLLSYAAAVGNK
# LTLTASGTGGLQELVAALDDEQVQYGYVRIEYANDKESTRVKFVLAVWIGKNTRVMRKARVSVESGDVKKALAHHHLAITAEERSELKEDDLVKLLRK
# SGGADYNGGRG]
# end gene NODE_1_length_552646_cov_38.83.g20
###
# start gene NODE_1_length_552646_cov_38.83.g21
NODE_1_length_552646_cov_38.8367_ID_1	AUGUSTUS	gene	212836	214801	1	+	.	NODE_1_length_552646_cov_38.83.g21
NODE_1_length_552646_cov_38.8367_ID_1	AUGUSTUS	transcript	212836	214801	1	+	.	NODE_1_length_552646_cov_38.83.g21.t1
NODE_1_length_552646_cov_38.8367_ID_1	AUGUSTUS	start_codon	212836	212838	.	+	0	transcript_id "NODE_1_length_552646_cov_38.83.g21.t1"; gene_id "NODE_1_length_552646_cov_38.83.g21";
NODE_1_length_552646_cov_38.8367_ID_1	AUGUSTUS	CDS	212836	213181	1	+	0	transcript_id "NODE_1_length_552646_cov_38.83.g21.t1"; gene_id "NODE_1_length_552646_cov_38.83.g21";
NODE_1_length_552646_cov_38.8367_ID_1	AUGUSTUS	CDS	213302	213582	1	+	2	transcript_id "NODE_1_length_552646_cov_38.83.g21.t1"; gene_id "NODE_1_length_552646_cov_38.83.g21";
NODE_1_length_552646_cov_38.8367_ID_1	AUGUSTUS	CDS	213700	213899	1	+	0	transcript_id "NODE_1_length_552646_cov_38.83.g21.t1"; gene_id "NODE_1_length_552646_cov_38.83.g21";
NODE_1_length_552646_cov_38.8367_ID_1	AUGUSTUS	CDS	213972	214549	1	+	1	transcript_id "NODE_1_length_552646_cov_38.83.g21.t1"; gene_id "NODE_1_length_552646_cov_38.83.g21";
NODE_1_length_552646_cov_38.8367_ID_1	AUGUSTUS	CDS	214629	214798	1	+	2	transcript_id "NODE_1_length_552646_cov_38.83.g21.t1"; gene_id "NODE_1_length_552646_cov_38.83.g21";
# coding sequence = [atgtcttcgtcttcctcggccaacaagccggcagggaagccgggccttgtcgactccaagctcgaaaccgcccagaatc
# tctccaccgtcgaggactcggccgatcacctcctcgagacgctcggttacactcccgagctgtcgcgcaaccgatccaccgcccaggtcgccttcatg
# tcctttgtcctcgcctccatcccctacggtctcgccacgacgctatactacccgctggtgggaggcggtcccgtcgacatcatctggggctgggttct
# cgtgtcgctcatcattgtctgcgtcgccgtgtctctgggtgaaatcaccagtgtctaccctactgccggaggtgtctactaccaagcctttatgctgg
# cctctcccaagtggcggcgcatcgcatcctggatcaccggctggctctttgtggttggcaacattacaatcaccctggccgtaaactttggcaccacg
# ctcttcttcgtctcttgcatcaatgtgtttgaaaaggagcccggcgttggcatctttgccagtgaaacctggcaggtgttcctcatcttcttggccct
# gacgctcttttgcaatgctgtgtctgctctcggcaacaaatggcttccttggttggatactgctgccgttttctggacctttgccggtgtcattgcca
# tcctcatcaccatcctggtcctcgccaaacacggccgtcacgaggccaagtgggtgtttggccatttcgagtccttctccggttggcccagtggctgg
# tctttctgcgttggtctgcttcacgccgcctatgccacctcttcgacgggaatgattatttctatgtgcgaggaagtcaaggatccggccactcaggt
# ccccaaggccatggttgccaccatcttcatcaacacctttgctggcctcctcttcctcatccccctcgtcttcgtcattcccgatctgcaggaactcg
# ccgaactcgtgtccgcccagcccgtgcccccaatcatcaagtcagccgttggatcttctggcggtgctatcggcctgctcattcccatcatggtcttg
# gccatcatctgcggtattggctgcacaactgctgcgtctcgttgcacttgggcctttgctcgtgacggtgccattcctggttccaagtggtgggtcaa
# ggtcaacaagaagctcgacgtgccgttcaatgccatgatgctcagcatggctgttcagattatcctcggagtcatctactttggttcccccgccgcat
# ttaacgccttctccggtgtgggtgtcatttgtttgactgctgcctatgcaactcccgtcgccatcagcctcctcagcggaaggaagcaggtccgcaag
# ggcaagttctacctcggccctcttggcaccgtttgcaacgtcgtcactgtcgcctggtccctgctcgctctgccgctgttctgtatgccgactgtcat
# ccccgtcaccgctgagaccgtcaactacgcccccgttgtcttcgttgccgcgacggcgatttccggcatttggtactgggcctggggcaacaagaact
# atgccggcccccctgtgcatgaagattaa]
# protein sequence = [MSSSSSANKPAGKPGLVDSKLETAQNLSTVEDSADHLLETLGYTPELSRNRSTAQVAFMSFVLASIPYGLATTLYYPL
# VGGGPVDIIWGWVLVSLIIVCVAVSLGEITSVYPTAGGVYYQAFMLASPKWRRIASWITGWLFVVGNITITLAVNFGTTLFFVSCINVFEKEPGVGIF
# ASETWQVFLIFLALTLFCNAVSALGNKWLPWLDTAAVFWTFAGVIAILITILVLAKHGRHEAKWVFGHFESFSGWPSGWSFCVGLLHAAYATSSTGMI
# ISMCEEVKDPATQVPKAMVATIFINTFAGLLFLIPLVFVIPDLQELAELVSAQPVPPIIKSAVGSSGGAIGLLIPIMVLAIICGIGCTTAASRCTWAF
# ARDGAIPGSKWWVKVNKKLDVPFNAMMLSMAVQIILGVIYFGSPAAFNAFSGVGVICLTAAYATPVAISLLSGRKQVRKGKFYLGPLGTVCNVVTVAW
# SLLALPLFCMPTVIPVTAETVNYAPVVFVAATAISGIWYWAWGNKNYAGPPVHED]
# end gene NODE_1_length_552646_cov_38.83.g21
###
# start gene NODE_1_length_552646_cov_38.83.g22
NODE_1_length_552646_cov_38.8367_ID_1	AUGUSTUS	gene	231067	233601	0.29	+	.	NODE_1_length_552646_cov_38.83.g22
NODE_1_length_552646_cov_38.8367_ID_1	AUGUSTUS	transcript	231067	233601	0.29	+	.	NODE_1_length_552646_cov_38.83.g22.t1
NODE_1_length_552646_cov_38.8367_ID_1	AUGUSTUS	start_codon	231067	231069	.	+	0	transcript_id "NODE_1_length_552646_cov_38.83.g22.t1"; gene_id "NODE_1_length_552646_cov_38.83.g22";
NODE_1_length_552646_cov_38.8367_ID_1	AUGUSTUS	CDS	231067	231855	0.37	+	0	transcript_id "NODE_1_length_552646_cov_38.83.g22.t1"; gene_id "NODE_1_length_552646_cov_38.83.g22";
NODE_1_length_552646_cov_38.8367_ID_1	AUGUSTUS	CDS	231921	232979	0.3	+	0	transcript_id "NODE_1_length_552646_cov_38.83.g22.t1"; gene_id "NODE_1_length_552646_cov_38.83.g22";
NODE_1_length_552646_cov_38.8367_ID_1	AUGUSTUS	CDS	233191	233598	0.93	+	0	transcript_id "NODE_1_length_552646_cov_38.83.g22.t1"; gene_id "NODE_1_length_552646_cov_38.83.g22";
# coding sequence = [atgccttacacgccgccctctcaccgatctcccgcctcctcagcgactgcttctccggatgtcagccgacgctcatcaa
# ttacctccggccagaagccttcgctccctcgctcagcctcgtacctcagcaagaaccgccgaacaccgtctgcacccccggctgtagagtcccactct
# acaccatctcctccctatggctcttccgatgaagtcaagaacgccggcacccctcctgtgagcgccagcctccgcaagtcacccccgccggtgactga
# cgaccggggcattcctaacgctgccatcatctccccgcccgactctgcctcgtcagatagcgaggatgacagccgcccggagattcgagggaggaagc
# tgggaaagctcagagatgccgtcagccagattccccaaccccggacaccatcacccccaagcaaggactcgaggctaagccctggcgacgttactcct
# cgaagcatcgtgcacactagcttcagtgccatgagcctgagcgatcttcccaagtcgggacggcggggccatgttcgatctgcaaccgatccaaatgt
# gtcagctatcatgacatctgctgagaactcccagactgtctcggaggactcggaggatgacatgaggcctaagccgccgatggtacgcaagaagtccg
# gcgagctggttcgaccagctctccgtggacacaagcgaccctcgagcatgcctggcactcccgttttcgcaaaggccgttcacttcgactctcatcta
# gagcacatccgtcacttcctccagtatcccttcccgggaggcgagaagaggaccgttgcacgaactccgccgtttgactggcagctcatcaccaacaa
# cttcccccacgacactccatcgcgacgagaccagcctgttcgcctagaaaaggtttggctctcgcccgatcagaagtcgatgctgggttccgtcgtcg
# tcgccaacatgtcctaccagaagctggttgtctgccgcttcacattggactattggaagacaacttcagaggtcgttgccgagttcagccacgagatc
# cgccccaaggtcacccgtgatggtcaagatcgcttccaattctccatcaagttgtcagatactgccaacctggagatgaagactctgtatttctgcat
# ccgctacaatgtcaatggccaggagtattgggacagcaacagctctgccaacttccaggtcgacttccggaagcaattcaagcctcagaacggtaaga
# acggcttccaaggcgcccagtcccggtcgagcaacaacagtctgccgcggagcaaccgcaagcaggctcctactgctcccggtcgacaggtgcagatg
# cctctttcgtttgatgattttgataagaaaccaaagtttaagtttgatgaccaaatccacgacttcttgggcgagcacaacactcctggccttcgcct
# caagaccaagtcgaccagcaacttggctagtgataacattaccaagggtctgggcctgaccgctcccagcggcctggcctttgccaaccgttatgatt
# ttggagcctccctgagcgctgccgttcaggcggccaaggactctgcgaccaaggacaaggacgccctctatatgaagaggaacgtccgcgacagccct
# acgcccatgagcatgagctttggccctcctctgagcgcacagtctgcttcgcagtccagcccgcccgccgcttcacctactgctgccgctgccgctgc
# cgctgccgcggctgctgcttctgctccttcttcgccccctgttggccttggcctcggcctcgccagctcttcctacgaagagctcgtcagtaaatact
# gcttttttggttcgaagacatcgaccacgacggcggcaactaatggaacgaccaagagcgaagagatcgagggcatcagcccgactacggtgtcagtg
# gcgacgatggctcaccctcttcaccacaccggtcctgcggctcaccacagcctccaccaccccgttgagatgaagctcacccggcccctgaccgccga
# ttacctcgcggcatcgcactcgtctcctctcgacactatatcctctgtcctcatcagcagggaccagtcgtcgactcccaagtcgatgcctcacatga
# ggtcgccttcgccgtctttttccacatccccaactgatacccccttcttcgcgcagcagatgattcagcagcgattccgttggggcgcagagcctcat
# accgctaccgccatccgaggctag]
# protein sequence = [MPYTPPSHRSPASSATASPDVSRRSSITSGQKPSLPRSASYLSKNRRTPSAPPAVESHSTPSPPYGSSDEVKNAGTPP
# VSASLRKSPPPVTDDRGIPNAAIISPPDSASSDSEDDSRPEIRGRKLGKLRDAVSQIPQPRTPSPPSKDSRLSPGDVTPRSIVHTSFSAMSLSDLPKS
# GRRGHVRSATDPNVSAIMTSAENSQTVSEDSEDDMRPKPPMVRKKSGELVRPALRGHKRPSSMPGTPVFAKAVHFDSHLEHIRHFLQYPFPGGEKRTV
# ARTPPFDWQLITNNFPHDTPSRRDQPVRLEKVWLSPDQKSMLGSVVVANMSYQKLVVCRFTLDYWKTTSEVVAEFSHEIRPKVTRDGQDRFQFSIKLS
# DTANLEMKTLYFCIRYNVNGQEYWDSNSSANFQVDFRKQFKPQNGKNGFQGAQSRSSNNSLPRSNRKQAPTAPGRQVQMPLSFDDFDKKPKFKFDDQI
# HDFLGEHNTPGLRLKTKSTSNLASDNITKGLGLTAPSGLAFANRYDFGASLSAAVQAAKDSATKDKDALYMKRNVRDSPTPMSMSFGPPLSAQSASQS
# SPPAASPTAAAAAAAAAAAASAPSSPPVGLGLGLASSSYEELVSKYCFFGSKTSTTTAATNGTTKSEEIEGISPTTVSVATMAHPLHHTGPAAHHSLH
# HPVEMKLTRPLTADYLAASHSSPLDTISSVLISRDQSSTPKSMPHMRSPSPSFSTSPTDTPFFAQQMIQQRFRWGAEPHTATAIRG]
# end gene NODE_1_length_552646_cov_38.83.g22
###
# start gene NODE_1_length_552646_cov_38.83.g23
NODE_1_length_552646_cov_38.8367_ID_1	AUGUSTUS	gene	237840	239713	0.17	+	.	NODE_1_length_552646_cov_38.83.g23
NODE_1_length_552646_cov_38.8367_ID_1	AUGUSTUS	transcript	237840	239713	0.17	+	.	NODE_1_length_552646_cov_38.83.g23.t1
NODE_1_length_552646_cov_38.8367_ID_1	AUGUSTUS	start_codon	237840	237842	.	+	0	transcript_id "NODE_1_length_552646_cov_38.83.g23.t1"; gene_id "NODE_1_length_552646_cov_38.83.g23";
NODE_1_length_552646_cov_38.8367_ID_1	AUGUSTUS	CDS	237840	238211	0.49	+	0	transcript_id "NODE_1_length_552646_cov_38.83.g23.t1"; gene_id "NODE_1_length_552646_cov_38.83.g23";
NODE_1_length_552646_cov_38.8367_ID_1	AUGUSTUS	CDS	238281	238391	0.6	+	0	transcript_id "NODE_1_length_552646_cov_38.83.g23.t1"; gene_id "NODE_1_length_552646_cov_38.83.g23";
NODE_1_length_552646_cov_38.8367_ID_1	AUGUSTUS	CDS	238471	238646	0.99	+	0	transcript_id "NODE_1_length_552646_cov_38.83.g23.t1"; gene_id "NODE_1_length_552646_cov_38.83.g23";
NODE_1_length_552646_cov_38.8367_ID_1	AUGUSTUS	CDS	238702	239710	0.58	+	1	transcript_id "NODE_1_length_552646_cov_38.83.g23.t1"; gene_id "NODE_1_length_552646_cov_38.83.g23";
# coding sequence = [atgcgttcgcccatgacggctatcaaacactcgccgacgctgcagagcttgcggagcgacagctggcgcagcgagaaac
# gcggcgacgtcttctccgccgagcactttaagcgcaagaaccagttcaagcggctgtttctcgcgtgcctcgtgcgatgggtgatgacggtgctgctg
# gttgtcggggcgtatctcgtgctgtggaggtattcggtgaaggaggccatgttgagcaataagaagaaggagtttaacacgctgattattgccatttc
# gattgcgctgggtctgaacattgcgagttcgatgaagcacatggtgagggagttgagatggtgggttttgagctggtatgagtggacgccgagagagg
# ccgattgtattctacagagcgaaaactttagcagtctcttcacgctgggttacgtgacgcaccgacattgggtgagggtctatgttttgttttgggtg
# ttgatcaatatagcttcgcaaatagccgttgcgactctcggcttgacttacaacatcaatccagcagacacgctggctgtgacgaaacccggaaccgt
# ctcagtgccggatatgagcaacattcagacaaataaagtgctttcgactaattcacaggcaatcagcgccctacgatacactgcaaacaattatggcc
# tcattgcccttgcctacggatacggcggagacgacgagattcccaagcccggcacgctcttcgacaccgacgccaatctgatgtactgcaatcagaac
# tcgtgccagtacatcttctacgaggcgaccccagatgacctgtcatactaccagatggtggcgacgaatcgatcgatttcgacccaggcaacgtgcaa
# ggggtggaaggtcctcaaggggggagacgggacccagcacacgattgtcattggagacgcaaaccggaccgagtttacgattcccgccctgaatgggg
# cgtctcagacgacctttatggttgatcccgatcggggctccgggccagcgtgggggcacgtcttggcgtttgaggcatcgccgacggatccgtggttc
# tacaactgtaatgttaccgttggagcagtcaccaatgtcgagaatccggtgcaagaggttggtgtcaatgtcacgacgctcgctgcctcggccattgc
# tctccagggctacggcgcctcgacttttggagtcagcacaaacagtaccagacattttcagttccagagttatccggcggagtccttttacggagcga
# ttcagggaggaaatgtgaccggtatgggccaggtgatggcttcctttgccgttggtgttattgccattacggcccaggtaaacaccaacgtcaatgcc
# cctggattgcttcccttgaagggaatcaggctagacattacccagtggttatatgtgcatttgatcttgggcctcacggtgggactgcaactgctgct
# ggcggtgattgcagccgcagtggcgagcagggtgacggtgagggatcatagctgcgttggtctggcggcggcattgcagccgttgttatggaggttgg
# attataacggaggggtgaggatggcgagtgagaagaggatatttgagaagctcgggaatagcgtcaggatcagttatgagaaggggagaggcgggata
# tactgcatcaaggtaaaagattag]
# protein sequence = [MRSPMTAIKHSPTLQSLRSDSWRSEKRGDVFSAEHFKRKNQFKRLFLACLVRWVMTVLLVVGAYLVLWRYSVKEAMLS
# NKKKEFNTLIIAISIALGLNIASSMKHMVRELRWWVLSWYEWTPREADCILQSENFSSLFTLGYVTHRHWVRVYVLFWVLINIASQIAVATLGLTYNI
# NPADTLAVTKPGTVSVPDMSNIQTNKVLSTNSQAISALRYTANNYGLIALAYGYGGDDEIPKPGTLFDTDANLMYCNQNSCQYIFYEATPDDLSYYQM
# VATNRSISTQATCKGWKVLKGGDGTQHTIVIGDANRTEFTIPALNGASQTTFMVDPDRGSGPAWGHVLAFEASPTDPWFYNCNVTVGAVTNVENPVQE
# VGVNVTTLAASAIALQGYGASTFGVSTNSTRHFQFQSYPAESFYGAIQGGNVTGMGQVMASFAVGVIAITAQVNTNVNAPGLLPLKGIRLDITQWLYV
# HLILGLTVGLQLLLAVIAAAVASRVTVRDHSCVGLAAALQPLLWRLDYNGGVRMASEKRIFEKLGNSVRISYEKGRGGIYCIKVKD]
# end gene NODE_1_length_552646_cov_38.83.g23
###
# start gene NODE_1_length_552646_cov_38.83.g24
NODE_1_length_552646_cov_38.8367_ID_1	AUGUSTUS	gene	240664	242247	0.16	+	.	NODE_1_length_552646_cov_38.83.g24
NODE_1_length_552646_cov_38.8367_ID_1	AUGUSTUS	transcript	240664	242247	0.16	+	.	NODE_1_length_552646_cov_38.83.g24.t1
NODE_1_length_552646_cov_38.8367_ID_1	AUGUSTUS	start_codon	240664	240666	.	+	0	transcript_id "NODE_1_length_552646_cov_38.83.g24.t1"; gene_id "NODE_1_length_552646_cov_38.83.g24";
NODE_1_length_552646_cov_38.8367_ID_1	AUGUSTUS	CDS	240664	241290	0.33	+	0	transcript_id "NODE_1_length_552646_cov_38.83.g24.t1"; gene_id "NODE_1_length_552646_cov_38.83.g24";
NODE_1_length_552646_cov_38.8367_ID_1	AUGUSTUS	CDS	241355	241489	0.86	+	0	transcript_id "NODE_1_length_552646_cov_38.83.g24.t1"; gene_id "NODE_1_length_552646_cov_38.83.g24";
NODE_1_length_552646_cov_38.8367_ID_1	AUGUSTUS	CDS	241567	242244	0.53	+	0	transcript_id "NODE_1_length_552646_cov_38.83.g24.t1"; gene_id "NODE_1_length_552646_cov_38.83.g24";
# coding sequence = [atgtcgactactgttactcacgttttcataacggctaccaataagctggagcccgacgacaagcatgctaggaagcgga
# tacggaagcaggctatgagcaagactgcccaggccaggaagaaacgaggcgactatggacaacataatctaatccagtacccggctgagtatctacct
# tgcagtggcagcagatctgatccccaagtttcggtgaaagctctcatcccggctagtctcgcatccagctcatacgaaatgatgaggatacggtacaa
# cttcgatctcctagatctgtcccagttgacatcattccacatcagctatgcaacagcaaatatcctggctaacaagcccaccatgttgactgaggtgc
# tgggccatcgggactggtcgtacctgaactacttgcctggccggatcgggcataacagcgctttagacaaagctgccgcatgtgtagctgctcgagct
# cagcagtggctctcttcaccttccgagccggtctccagcagcatcttgaagctgtattcgagcgcgttggcggctctgcaggccgagttgcaatgccc
# caatgcctgtctccgacctgacgtgctctgtgctacgcagctacttgggatatacgagctgttgaaaatgtcaactgaagacgcttggaggtatcatt
# ccacaggagcaactgcgttgatcaagcttcgtggccccggacgctgcgagactgattttgagaaggcattggtgctatctcacgtcggacaaatcttc
# cacgaggcgcttaatctcaaccagacttgcttcttgagcgatggcccgtggcaggctacattgcgctccatccccacaaccgacaatctattctccga
# taggagcgagcccattatatcgcttttgactacggtgtgccgcgtaccggaatatttctataagacgacgcagatcatatgcgtcacccgccacgaca
# ccccagccagcctagttgatgaagtcaagaacaacttgcagctgcttcgtctccaactcctgcattggtacgaaacattctttgggccagcctcatcg
# gattatccaaaggtggcgatagacaaggacaggaagcatgaagccctcgggttcagctttgctgtgtccataatacttagccgtctgctcttttgctt
# ggatccggtggagaatgcccactgcgaggagactgcgcagaacagtgctttgaaaattttaatgattgccaagcaagagctgtcggctgtatctcaag
# ctgagcttttcatggcaatcaagttcaaggttgccaaagttacccttgctacagctgaaaggtggagggattggcgtatgagcgtgtgtactcagtct
# ggtcttctgacggaatcactgattatgccaaaggacatctttgttgattggtgtcaaaggatgggctgggagactcctcgtcagccttag]
# protein sequence = [MSTTVTHVFITATNKLEPDDKHARKRIRKQAMSKTAQARKKRGDYGQHNLIQYPAEYLPCSGSRSDPQVSVKALIPAS
# LASSSYEMMRIRYNFDLLDLSQLTSFHISYATANILANKPTMLTEVLGHRDWSYLNYLPGRIGHNSALDKAAACVAARAQQWLSSPSEPVSSSILKLY
# SSALAALQAELQCPNACLRPDVLCATQLLGIYELLKMSTEDAWRYHSTGATALIKLRGPGRCETDFEKALVLSHVGQIFHEALNLNQTCFLSDGPWQA
# TLRSIPTTDNLFSDRSEPIISLLTTVCRVPEYFYKTTQIICVTRHDTPASLVDEVKNNLQLLRLQLLHWYETFFGPASSDYPKVAIDKDRKHEALGFS
# FAVSIILSRLLFCLDPVENAHCEETAQNSALKILMIAKQELSAVSQAELFMAIKFKVAKVTLATAERWRDWRMSVCTQSGLLTESLIMPKDIFVDWCQ
# RMGWETPRQP]
# end gene NODE_1_length_552646_cov_38.83.g24
###
# start gene NODE_1_length_552646_cov_38.83.g25
NODE_1_length_552646_cov_38.8367_ID_1	AUGUSTUS	gene	243053	243509	1	+	.	NODE_1_length_552646_cov_38.83.g25
NODE_1_length_552646_cov_38.8367_ID_1	AUGUSTUS	transcript	243053	243509	1	+	.	NODE_1_length_552646_cov_38.83.g25.t1
NODE_1_length_552646_cov_38.8367_ID_1	AUGUSTUS	start_codon	243053	243055	.	+	0	transcript_id "NODE_1_length_552646_cov_38.83.g25.t1"; gene_id "NODE_1_length_552646_cov_38.83.g25";
NODE_1_length_552646_cov_38.8367_ID_1	AUGUSTUS	CDS	243053	243260	1	+	0	transcript_id "NODE_1_length_552646_cov_38.83.g25.t1"; gene_id "NODE_1_length_552646_cov_38.83.g25";
NODE_1_length_552646_cov_38.8367_ID_1	AUGUSTUS	CDS	243349	243506	1	+	2	transcript_id "NODE_1_length_552646_cov_38.83.g25.t1"; gene_id "NODE_1_length_552646_cov_38.83.g25";
# coding sequence = [atgcctatcggacacgttctcctccacgtcgcaaaggccagctttgctcctaccgttgagttttacaccaccatcctca
# agcccctgggactccagaagcttcccggcttccctgagggaatggttggctttggaactgctggacccgagtttgtccttctctctggagacaagacc
# tccaacgctcacgttgccttcgctgctgccgataccaatgccgttgacgctttccacaccgccgctctcggcgccggtgccaaggacaatggagctcc
# tggcatccgagctggaattcaccccaagtactacgctactttcatccacgaccccattggcaacaacattgaggccggcaccctgactgcttga]
# protein sequence = [MPIGHVLLHVAKASFAPTVEFYTTILKPLGLQKLPGFPEGMVGFGTAGPEFVLLSGDKTSNAHVAFAAADTNAVDAFH
# TAALGAGAKDNGAPGIRAGIHPKYYATFIHDPIGNNIEAGTLTA]
# end gene NODE_1_length_552646_cov_38.83.g25
###
# start gene NODE_1_length_552646_cov_38.83.g26
NODE_1_length_552646_cov_38.8367_ID_1	AUGUSTUS	gene	244529	245056	1	+	.	NODE_1_length_552646_cov_38.83.g26
NODE_1_length_552646_cov_38.8367_ID_1	AUGUSTUS	transcript	244529	245056	1	+	.	NODE_1_length_552646_cov_38.83.g26.t1
NODE_1_length_552646_cov_38.8367_ID_1	AUGUSTUS	start_codon	244529	244531	.	+	0	transcript_id "NODE_1_length_552646_cov_38.83.g26.t1"; gene_id "NODE_1_length_552646_cov_38.83.g26";
NODE_1_length_552646_cov_38.8367_ID_1	AUGUSTUS	CDS	244529	244623	1	+	0	transcript_id "NODE_1_length_552646_cov_38.83.g26.t1"; gene_id "NODE_1_length_552646_cov_38.83.g26";
NODE_1_length_552646_cov_38.8367_ID_1	AUGUSTUS	CDS	244684	245053	1	+	1	transcript_id "NODE_1_length_552646_cov_38.83.g26.t1"; gene_id "NODE_1_length_552646_cov_38.83.g26";
# coding sequence = [atggctgcacaagaaggacgagctccgtacccgccattcacgctggagacagctcaagtcaaagtcaaagccgctcaag
# atgcctggaacaccagaaacccagatggtgtcaaaatggcatacactccagattcaatctggcgcaatcgtggcacatttctacaaggtcgcgatgag
# atcaagaagttcttaaccgacaaatggagcaaagaggatggctaccggcttcgcaaggagctttttgctttcacagacaacaagattgctgtgcaatt
# ctggtacgagtggcatgatgaggcaggccagtggtggcgcacgtacggacttgaggactggacttttgccgagaatgggctgatgaggaaacgtcaga
# tgagtggaaatgacgtgaagattagcgatgcggagagatggttcaaggatggcgttgatgtgaatactgtcgacatttccgagaagcactggtga]
# protein sequence = [MAAQEGRAPYPPFTLETAQVKVKAAQDAWNTRNPDGVKMAYTPDSIWRNRGTFLQGRDEIKKFLTDKWSKEDGYRLRK
# ELFAFTDNKIAVQFWYEWHDEAGQWWRTYGLEDWTFAENGLMRKRQMSGNDVKISDAERWFKDGVDVNTVDISEKHW]
# end gene NODE_1_length_552646_cov_38.83.g26
###
# start gene NODE_1_length_552646_cov_38.83.g27
NODE_1_length_552646_cov_38.8367_ID_1	AUGUSTUS	gene	249298	252073	0.94	+	.	NODE_1_length_552646_cov_38.83.g27
NODE_1_length_552646_cov_38.8367_ID_1	AUGUSTUS	transcript	249298	252073	0.94	+	.	NODE_1_length_552646_cov_38.83.g27.t1
NODE_1_length_552646_cov_38.8367_ID_1	AUGUSTUS	start_codon	249298	249300	.	+	0	transcript_id "NODE_1_length_552646_cov_38.83.g27.t1"; gene_id "NODE_1_length_552646_cov_38.83.g27";
NODE_1_length_552646_cov_38.8367_ID_1	AUGUSTUS	CDS	249298	249420	1	+	0	transcript_id "NODE_1_length_552646_cov_38.83.g27.t1"; gene_id "NODE_1_length_552646_cov_38.83.g27";
NODE_1_length_552646_cov_38.8367_ID_1	AUGUSTUS	CDS	249494	249850	0.98	+	0	transcript_id "NODE_1_length_552646_cov_38.83.g27.t1"; gene_id "NODE_1_length_552646_cov_38.83.g27";
NODE_1_length_552646_cov_38.8367_ID_1	AUGUSTUS	CDS	249917	252070	0.96	+	0	transcript_id "NODE_1_length_552646_cov_38.83.g27.t1"; gene_id "NODE_1_length_552646_cov_38.83.g27";
# coding sequence = [atggtgcgctcagctgtgtttctgtcgctgctggcgaccatctccggggtcattgcccggggctctggccagacgtcga
# aagtcgtccccggcgcctacatctttgagtttgagaatgatcaggacacggccgctttttacaagcagctcaacggcgagggctcgactcgcatgaag
# ttcaactacaagctgttcaagggtgtctcagtccaactcaaggacctctccaaccatgagagcaaggcacagaagatggcccagctccctgcggtcaa
# gaatatgtggcccgtcaccctcattcaggcacccaacccaaaggtcgagtgggttgccagtagcacctctcctgctatccaggccagagatgtcagcc
# cgactgatccaagcaactttcctccccatcagatggtccagattgacaagctgcgggccaagggatatacaggcaagggcgttaaggttgccatcatt
# gacacaggcattgactacactcaccctgctcttggtggctgctttggcgcaggctgcctggtatcatttggtaccgatttggtcggtgacaactacag
# cggtttcaacacccctgtgcctgacaacgatcccaaggactgcgccggccacggctctcacgtcgctggtatcgttgccgcccaggagaacccatacg
# gcttcactggtggcgctcccgacgtcactcttggtgcttaccgagtctttggctgtgagggccaggccggtaacgatgtcttgattgctgcatacaac
# aaggcgtttgaagatggcgctcagattatcactgcctccattggcggtccctctggttgggccgaagagccttgggctgttgccgtcagccgcatcgt
# cgaagctggtgttccctgcactgtctctgccggtaacgatggtgaccacggtcttttcttcgccagcacggcggccaacggaaagaaggtcctcgctg
# ttgcgtctgttgacaacaagaacatcccaactgtcttctccctctccagctacaaggttgacagtggcgattctcagcagtttggttatgtctcttcc
# tccaaggcctggaagggagtgaccaagcctgtctacgctgtgactctcgacaccacaatccctgatgacgcctgctcgcctctccccgatagcactcc
# tgatctctccaactacatcgtccttgttcgtcgcggtacctgcacctttgtccagaaggctcagaatgttgctgcaaagggcgccaagtacctcctct
# actacaacaacattgccggtgcactgtccgtcgatgttagcactgtgactcaaattaccgccgccggcatggttcaggactcaactggtgcggcttgg
# attgctgccatcaaggccggaaagactgttaccttgtcgatggttgacccggattcagccaccaagcaaattcaattcgccgacaacaaggcgactgg
# cggtgccctcagcacgtacacatcctggggccctacctgggaggtggacgtcaagccccaaatcagctctcctggtggcaacattctgtccacgtacc
# ccgtcgctctcggaggatatgctaccctttccggtacctcgatggcctgccccttgactgctgctgctgttgctctggttgcccaggctcgcggaacc
# tttgaccctgtcctgattgagaacctgctggctacaactgccaacccccaggtcttcaacgacggcgctcaattctacgacttcctcgctcccgtcgc
# tcagcagggtggtggtctcatccaggcctatgacgccgctttcgcaaccactctcctgtctccatccagcttgacattcaacgacactgaccactttg
# tccgcaagaggcaaatcacccttaagaacaccagcaagcagagggtcacctacaagctcaaccacgtccccaccaacacattctacactctgtcaggc
# gacagcccctacccggctgctttccccaacgaggccatcgcggctcacgcctccgtcaagcttgctctgcagcaagtgacactccctgctggaaagtc
# catcaccattgatgttgtccctactcctcccaagggcgttgacgcaaagcgtcttggtctgtggtccggctacatcaccgtcaacggtacagacggca
# ccgccctctctgtcccgtaccagggcctgactggttccctccacaagcagcaggtccttttcccagaggattcttggatcgccaagtccaccgatgag
# aacttgaaccccgttgagaacggcaccgtcttcaccatccccgccccaggcaatgctcagtccaccgacgtgcttccctcccttgttgtcagcccggc
# ttttggttcccggctcatccgtgttgaccttgtgctcttgtcggctcctcctaagaataccaagatcaagacgaccaagttcctcgacactacatcca
# ttggccagcccgccggagcacctgttctctgggcgagccgtggcccgactcctctttcatggagcggcgagctgactgacaacaagtttgctcctccc
# ggaacatacaaggccgtgttccacgcgctgcgtattttcggcaacgagaagaagaaggaggattgggatgtgagcgagtcccctgcgtttaccatcaa
# gtatgcgtag]
# protein sequence = [MVRSAVFLSLLATISGVIARGSGQTSKVVPGAYIFEFENDQDTAAFYKQLNGEGSTRMKFNYKLFKGVSVQLKDLSNH
# ESKAQKMAQLPAVKNMWPVTLIQAPNPKVEWVASSTSPAIQARDVSPTDPSNFPPHQMVQIDKLRAKGYTGKGVKVAIIDTGIDYTHPALGGCFGAGC
# LVSFGTDLVGDNYSGFNTPVPDNDPKDCAGHGSHVAGIVAAQENPYGFTGGAPDVTLGAYRVFGCEGQAGNDVLIAAYNKAFEDGAQIITASIGGPSG
# WAEEPWAVAVSRIVEAGVPCTVSAGNDGDHGLFFASTAANGKKVLAVASVDNKNIPTVFSLSSYKVDSGDSQQFGYVSSSKAWKGVTKPVYAVTLDTT
# IPDDACSPLPDSTPDLSNYIVLVRRGTCTFVQKAQNVAAKGAKYLLYYNNIAGALSVDVSTVTQITAAGMVQDSTGAAWIAAIKAGKTVTLSMVDPDS
# ATKQIQFADNKATGGALSTYTSWGPTWEVDVKPQISSPGGNILSTYPVALGGYATLSGTSMACPLTAAAVALVAQARGTFDPVLIENLLATTANPQVF
# NDGAQFYDFLAPVAQQGGGLIQAYDAAFATTLLSPSSLTFNDTDHFVRKRQITLKNTSKQRVTYKLNHVPTNTFYTLSGDSPYPAAFPNEAIAAHASV
# KLALQQVTLPAGKSITIDVVPTPPKGVDAKRLGLWSGYITVNGTDGTALSVPYQGLTGSLHKQQVLFPEDSWIAKSTDENLNPVENGTVFTIPAPGNA
# QSTDVLPSLVVSPAFGSRLIRVDLVLLSAPPKNTKIKTTKFLDTTSIGQPAGAPVLWASRGPTPLSWSGELTDNKFAPPGTYKAVFHALRIFGNEKKK
# EDWDVSESPAFTIKYA]
# end gene NODE_1_length_552646_cov_38.83.g27
###
# start gene NODE_1_length_552646_cov_38.83.g28
NODE_1_length_552646_cov_38.8367_ID_1	AUGUSTUS	gene	253207	256813	0.52	+	.	NODE_1_length_552646_cov_38.83.g28
NODE_1_length_552646_cov_38.8367_ID_1	AUGUSTUS	transcript	253207	256813	0.52	+	.	NODE_1_length_552646_cov_38.83.g28.t1
NODE_1_length_552646_cov_38.8367_ID_1	AUGUSTUS	start_codon	253207	253209	.	+	0	transcript_id "NODE_1_length_552646_cov_38.83.g28.t1"; gene_id "NODE_1_length_552646_cov_38.83.g28";
NODE_1_length_552646_cov_38.8367_ID_1	AUGUSTUS	CDS	253207	254979	0.79	+	0	transcript_id "NODE_1_length_552646_cov_38.83.g28.t1"; gene_id "NODE_1_length_552646_cov_38.83.g28";
NODE_1_length_552646_cov_38.8367_ID_1	AUGUSTUS	CDS	255053	256810	0.63	+	0	transcript_id "NODE_1_length_552646_cov_38.83.g28.t1"; gene_id "NODE_1_length_552646_cov_38.83.g28";
# coding sequence = [atggatcgaattctgccaatgggcggcttccagctgccctttcagcgtcgcttgagccgtctttacaatgacaccaaga
# aatccagcgactttgtcaaagagcctgcccagcatgaggatgatcccgagatcaaggccctctatcgcaaattgcgcatccaaaaggaccgctttgtc
# agctggggactggagtggtcagatcccaaccagtctgccgaaatcgatgagtctctctccaaggccggcctgagtgaggtcgttggcagtatcatgtc
# cactatcaaggacatccttgctgaagctgaacccctatggctaagctataaacgtgttgtcgagggcgtccgaccatcgccagatcgaaaagcaccat
# tggttcaatgggataagggtcgattcgaggatctcatccgggatctcactgcttccatcgatactctctacgacctgtcacgaatgcgttcatctgag
# gccttgaatccacaagtgaccaaatcgacttacaagtcggccgccgctgagggcgactttagaccattcgagtcaacacggatgcagactcctcagca
# aatcgaccccaggagcttaacgcacctgcaacccatgcaagatggacttagcacaatatccgagtcttgtcgaaacgttgtctacatgagcaagacgg
# cctattccgagcttacgactcagggtgctactcgacaaccttgggctcctcttctacttgagtatgccaactttgaccctatctattcgactacgggt
# atcatgcccccaatggcccgcttcgagaaactctcggccggtcttcagcaagatcctcagagagcgcctggctcttggactggtctgcctcgtctgct
# cggctactttgaagacctggaaaattctcgactgggcttggtatacctctttcctccttcgttcaacactcttgcctccaataaagtgagccaaaacc
# ctcagtatagcttgcccactctgagcgatctacttgcccgtggcggctcggagcctcccctagaggcgaagtttcgatttgcatacaaccttaccaat
# acggtgtttgacctgcacgctagaggaatcactcatggcaacctctctgatgtcaacatttcattcagcagagctactgcggcgggccctggcgacga
# gaagggccttgttgatatacgccgtcctgtgatatcatcgtttgacgtcttcaccgaagagctttcgcccgaaacaaagatatggcggcatcctcttg
# accctcgggctgcacaggtatcgcctcttccacaatccactgacgagagagtcttggaagtctactccctggcgatgatcttgctgtccattggattg
# tggacgaagctagaagatcttgcgcctagggcagcgcccacgactgttcctgaatctgctctagagacgcttgccattagatgtggtacgttgtacat
# gaaggccgtccaagcctgttggaaggttgtcgacgaagagctctccggcgtggccaaaggcgagtcactgctttcggccgttcaaatgcgtgtcactc
# gattcttggaagcctgctgcattctagatggcgtcagcggattcgaagaaaggttgggccaggaatcatctcctatcgaagctcccactttggccacc
# gctgggccttcgaaagacaccaaagatcaaaagccagtggccgtacctatgccccttaccaagaaggcacctctaccgccaacgccaacaccaactta
# cctcaaagagcaaaaaattgagacaatgatcaaggaaagcaaacccgaaaccaaagtccgattataccctcatgtacccctgcctcctgatgtggtgg
# agaaatggaactccattctcatgcctcagatcaacactgctctcaagaccttctatcgcaaacacccagagtcggtcgagatatctcttgagtctgtg
# ggcccaagccctcaccagaccagacctacggttttggtcgtctgcacatcagttggcaaagtccgtgccatcctgaacaagaagctgagtgagctctt
# tgacgactctacagggtttggcctcaaggtttgccgcggaagcgtcattcgatcacggagacaggcgggcgcagtcatgagatccatggcacggggaa
# gtaggtctggtggaaatcacgatagcgatgatgatcacgtcgaagctgtgaaccccgagtaccaagagaggccaaacaatggcgcaagcatcggagct
# tggattggggatcgtcacctgccacctgtgagctttggcggcctcgtcattgtcgatgacaagacttatggaatgactgttcatcacatgcttgatga
# tccggatcgagattttggtcctcctgatacactgcgcagcagcgccattcccggccgggagtggctccctgagtcgacgtttggaagctttgacagcg
# aggacttttcatacgaattgtcagacacagaatcagagccgtattccgagacggacctcaccagcgactatgatgatgaggaagacgaggaagacgaa
# gagtacaatgagcctggtgatattcccggcatagagccaggatgtggtgatggttatatcgtcactcagcctgctctggatgacgtcgaggaaggatt
# ttatccttacgctgagactgaggatgaagaccatcttgatacatatagcttgggtgaagtgtacgcttcgagtggcatccgtcgcaagcaagccaatg
# gcttggtccacgaggttgactgggcgctctttgagttttccgacgggcgcttgccagatgacaattatattcccaagatttcggatgatacaattcaa
# agatcccgcagtctgggtaagaggaatacaaagaatcagccaatgatccggccgacgacggtggcaccatggtcgtctcttccagggctcgaggttca
# gtgtgtcgcacgaacgagtggcacgcaaactggacagattctaccggccctgacgagtgtcaagatttacggacgccagtcacccagccatacgtacc
# aaattgctagcactccatcgccggcgtcaggcccttctgcaaagccgtcaattcctctgggtatcccgggagacagtggcgcgtggatcgtcgatcga
# catcaagggcagctctgtggacacgtacttgcctggagcccgcgtaaacatgttgcgtatatctgcccgatggatgttttgcttctggatattgcgca
# aactctggaggcaacagaggtgcgactaccaggcggtgaacccgtagtgatgctccacgatcctgaggagcttgacaacacgcgacgattggtagagg
# atgaagatgatgctttggaagaagaaaacgaagaggaggaagacgaggaggaatatgacatgcctccagcccttgtgggtcagccatcgagcccaaag
# agaatcgcgacgccagttacctcgtcaagtccgattatcctggaggttgctgagctgccggggattacgaggcagatggacggtatgaagattggtaa
# tcgaagggttgattgcaacgtgtag]
# protein sequence = [MDRILPMGGFQLPFQRRLSRLYNDTKKSSDFVKEPAQHEDDPEIKALYRKLRIQKDRFVSWGLEWSDPNQSAEIDESL
# SKAGLSEVVGSIMSTIKDILAEAEPLWLSYKRVVEGVRPSPDRKAPLVQWDKGRFEDLIRDLTASIDTLYDLSRMRSSEALNPQVTKSTYKSAAAEGD
# FRPFESTRMQTPQQIDPRSLTHLQPMQDGLSTISESCRNVVYMSKTAYSELTTQGATRQPWAPLLLEYANFDPIYSTTGIMPPMARFEKLSAGLQQDP
# QRAPGSWTGLPRLLGYFEDLENSRLGLVYLFPPSFNTLASNKVSQNPQYSLPTLSDLLARGGSEPPLEAKFRFAYNLTNTVFDLHARGITHGNLSDVN
# ISFSRATAAGPGDEKGLVDIRRPVISSFDVFTEELSPETKIWRHPLDPRAAQVSPLPQSTDERVLEVYSLAMILLSIGLWTKLEDLAPRAAPTTVPES
# ALETLAIRCGTLYMKAVQACWKVVDEELSGVAKGESLLSAVQMRVTRFLEACCILDGVSGFEERLGQESSPIEAPTLATAGPSKDTKDQKPVAVPMPL
# TKKAPLPPTPTPTYLKEQKIETMIKESKPETKVRLYPHVPLPPDVVEKWNSILMPQINTALKTFYRKHPESVEISLESVGPSPHQTRPTVLVVCTSVG
# KVRAILNKKLSELFDDSTGFGLKVCRGSVIRSRRQAGAVMRSMARGSRSGGNHDSDDDHVEAVNPEYQERPNNGASIGAWIGDRHLPPVSFGGLVIVD
# DKTYGMTVHHMLDDPDRDFGPPDTLRSSAIPGREWLPESTFGSFDSEDFSYELSDTESEPYSETDLTSDYDDEEDEEDEEYNEPGDIPGIEPGCGDGY
# IVTQPALDDVEEGFYPYAETEDEDHLDTYSLGEVYASSGIRRKQANGLVHEVDWALFEFSDGRLPDDNYIPKISDDTIQRSRSLGKRNTKNQPMIRPT
# TVAPWSSLPGLEVQCVARTSGTQTGQILPALTSVKIYGRQSPSHTYQIASTPSPASGPSAKPSIPLGIPGDSGAWIVDRHQGQLCGHVLAWSPRKHVA
# YICPMDVLLLDIAQTLEATEVRLPGGEPVVMLHDPEELDNTRRLVEDEDDALEEENEEEEDEEEYDMPPALVGQPSSPKRIATPVTSSSPIILEVAEL
# PGITRQMDGMKIGNRRVDCNV]
# end gene NODE_1_length_552646_cov_38.83.g28
###
# start gene NODE_1_length_552646_cov_38.83.g29
NODE_1_length_552646_cov_38.8367_ID_1	AUGUSTUS	gene	257002	258276	0.87	-	.	NODE_1_length_552646_cov_38.83.g29
NODE_1_length_552646_cov_38.8367_ID_1	AUGUSTUS	transcript	257002	258276	0.87	-	.	NODE_1_length_552646_cov_38.83.g29.t1
NODE_1_length_552646_cov_38.8367_ID_1	AUGUSTUS	CDS	257005	257148	0.99	-	0	transcript_id "NODE_1_length_552646_cov_38.83.g29.t1"; gene_id "NODE_1_length_552646_cov_38.83.g29";
NODE_1_length_552646_cov_38.8367_ID_1	AUGUSTUS	CDS	257272	257421	0.98	-	0	transcript_id "NODE_1_length_552646_cov_38.83.g29.t1"; gene_id "NODE_1_length_552646_cov_38.83.g29";
NODE_1_length_552646_cov_38.8367_ID_1	AUGUSTUS	CDS	257547	257626	0.92	-	2	transcript_id "NODE_1_length_552646_cov_38.83.g29.t1"; gene_id "NODE_1_length_552646_cov_38.83.g29";
NODE_1_length_552646_cov_38.8367_ID_1	AUGUSTUS	CDS	257702	257805	0.96	-	1	transcript_id "NODE_1_length_552646_cov_38.83.g29.t1"; gene_id "NODE_1_length_552646_cov_38.83.g29";
NODE_1_length_552646_cov_38.8367_ID_1	AUGUSTUS	CDS	258086	258125	0.95	-	2	transcript_id "NODE_1_length_552646_cov_38.83.g29.t1"; gene_id "NODE_1_length_552646_cov_38.83.g29";
NODE_1_length_552646_cov_38.8367_ID_1	AUGUSTUS	CDS	258204	258276	0.98	-	0	transcript_id "NODE_1_length_552646_cov_38.83.g29.t1"; gene_id "NODE_1_length_552646_cov_38.83.g29";
NODE_1_length_552646_cov_38.8367_ID_1	AUGUSTUS	start_codon	258274	258276	.	-	0	transcript_id "NODE_1_length_552646_cov_38.83.g29.t1"; gene_id "NODE_1_length_552646_cov_38.83.g29";
# coding sequence = [atggtgtattacttttcctccagtgtcgtggagccggcgggcttcatttacgtgggcaaggacaagtttgagaacgagg
# atctcatcaagtatggctgggaggaagatgtctgcgcccacatctacctgcgcatgcagccgggccagacatgggacaatctgcccgaggaactggtc
# atggacctggcacagctcacaaaggcaaactcaatagaagggaataaaaaggacaacatcaccgtcatctacacgccctggtcaaacctcaaaaagga
# cggcagcatggacgtcggccaagtcaagcgcgtcctcgtcccccaccgcgagaaccccatcgtcaaccgcctcaacaagacaaaagtcgaaaagaagc
# ccgacctcaaggccgagagggacgacatgctcaaggagctgcgcaaaagggatcaggctgcccagttgatcaagaaaaaggaagagcagcgacaggca
# caggagtggaaggaaaagaagtggcaaaaggaccacgcttacgacgacatgtttaccgatgagaacatggccgcgtcgagcaaccaggatcgagcgga
# ggactgggaagacgactttatgtaa]
# protein sequence = [MVYYFSSSVVEPAGFIYVGKDKFENEDLIKYGWEEDVCAHIYLRMQPGQTWDNLPEELVMDLAQLTKANSIEGNKKDN
# ITVIYTPWSNLKKDGSMDVGQVKRVLVPHRENPIVNRLNKTKVEKKPDLKAERDDMLKELRKRDQAAQLIKKKEEQRQAQEWKEKKWQKDHAYDDMFT
# DENMAASSNQDRAEDWEDDFM]
# end gene NODE_1_length_552646_cov_38.83.g29
###
# start gene NODE_1_length_552646_cov_38.83.g30
NODE_1_length_552646_cov_38.8367_ID_1	AUGUSTUS	gene	265749	267445	0.99	+	.	NODE_1_length_552646_cov_38.83.g30
NODE_1_length_552646_cov_38.8367_ID_1	AUGUSTUS	transcript	265749	267445	0.99	+	.	NODE_1_length_552646_cov_38.83.g30.t1
NODE_1_length_552646_cov_38.8367_ID_1	AUGUSTUS	start_codon	265749	265751	.	+	0	transcript_id "NODE_1_length_552646_cov_38.83.g30.t1"; gene_id "NODE_1_length_552646_cov_38.83.g30";
NODE_1_length_552646_cov_38.8367_ID_1	AUGUSTUS	CDS	265749	265921	1	+	0	transcript_id "NODE_1_length_552646_cov_38.83.g30.t1"; gene_id "NODE_1_length_552646_cov_38.83.g30";
NODE_1_length_552646_cov_38.8367_ID_1	AUGUSTUS	CDS	266001	266640	1	+	1	transcript_id "NODE_1_length_552646_cov_38.83.g30.t1"; gene_id "NODE_1_length_552646_cov_38.83.g30";
NODE_1_length_552646_cov_38.8367_ID_1	AUGUSTUS	CDS	266746	267117	0.99	+	0	transcript_id "NODE_1_length_552646_cov_38.83.g30.t1"; gene_id "NODE_1_length_552646_cov_38.83.g30";
NODE_1_length_552646_cov_38.8367_ID_1	AUGUSTUS	CDS	267170	267276	1	+	0	transcript_id "NODE_1_length_552646_cov_38.83.g30.t1"; gene_id "NODE_1_length_552646_cov_38.83.g30";
NODE_1_length_552646_cov_38.8367_ID_1	AUGUSTUS	CDS	267346	267442	1	+	1	transcript_id "NODE_1_length_552646_cov_38.83.g30.t1"; gene_id "NODE_1_length_552646_cov_38.83.g30";
# coding sequence = [atggtcgccgaagatttcgaagccgtgctcaagggcaagtacccgggcaagtcgcacgccagtcgcgtcgtcgaccaga
# tccgcaagaaggatcccaaggccaacggcgttctctatctcgagggccgcatgaccaagcttctcgaggacaatgactctcccgagcccttccgccag
# cgtcgctacttctactatctcaccggctgcaatctgcccgactgctacttcacctacgacatccaatcctccaagtcgactctcttcatccccccgat
# cgaccctcacgatgtcatctggtccggcctcccaaccaccatcgacgaggctctcaagctgtacgacgtcgacgaggtcaagtacaccaccgaggtca
# acgcgacgctggctcacatttcgagcgcaaacggcacctctacaatctacgccatcaacggccaagtctcagatcacattacctttattggtttcgag
# aacaaggattttgccctcctcaaggaggctattgaggtctctcgagtcgtcaaggatgagttcgaggtggccatgatccgcaaggccaactacgtctc
# cagcttggcccacaaggccgtcgtggaaaaggccaagaaggcatccaacgagagggagctcgaggctgtcttcttggagcgatgcgttgcccacggcg
# ccaagaacatggcatatacccccattgttgccagcggcacggctgcggcgactcttcactacatcaccaacgttgccccattggctggaaagcagaac
# ctgctgattgatgccggtgctgagtgggagaattacgctgccgatatcacaagaacctttcctctcaatggcaagttcaccaaagagggtcgcgagat
# ttacgacatcgtcctcaagatgcaaaaggagaccatggccatcctcaaggccggcgtggcctgggaagatgcccacatcctggcccacaagattgcca
# ttgatggcttgctggccattggcatcctcaagggcgacaaggatgagatcttcaaggccagaaccagccaggccttcttcccccacggcctgggacac
# tacctgggcatggacacccacgacactggcggcaaccacaaccgccaggaccccgatgtcatcttccagaacctccgtctgcgaggtcaagttcccgc
# tggtggtgttgtgactgttgagccaggcgtctacttttgcaagttcatcatcgatccttacttggagaaccccgagcacagcaagtacattgacgccg
# atgtgctcgccaagtactgggacgtgggtggtgttcgtatcgaggacaacattcttgtcaccgagacaggctatgaaaacctcaccaccgcaatcaag
# gagccggctcagttggaggccctcatggcggctagctag]
# protein sequence = [MVAEDFEAVLKGKYPGKSHASRVVDQIRKKDPKANGVLYLEGRMTKLLEDNDSPEPFRQRRYFYYLTGCNLPDCYFTY
# DIQSSKSTLFIPPIDPHDVIWSGLPTTIDEALKLYDVDEVKYTTEVNATLAHISSANGTSTIYAINGQVSDHITFIGFENKDFALLKEAIEVSRVVKD
# EFEVAMIRKANYVSSLAHKAVVEKAKKASNERELEAVFLERCVAHGAKNMAYTPIVASGTAAATLHYITNVAPLAGKQNLLIDAGAEWENYAADITRT
# FPLNGKFTKEGREIYDIVLKMQKETMAILKAGVAWEDAHILAHKIAIDGLLAIGILKGDKDEIFKARTSQAFFPHGLGHYLGMDTHDTGGNHNRQDPD
# VIFQNLRLRGQVPAGGVVTVEPGVYFCKFIIDPYLENPEHSKYIDADVLAKYWDVGGVRIEDNILVTETGYENLTTAIKEPAQLEALMAAS]
# end gene NODE_1_length_552646_cov_38.83.g30
###
# start gene NODE_1_length_552646_cov_38.83.g31
NODE_1_length_552646_cov_38.8367_ID_1	AUGUSTUS	gene	267940	269716	0.15	+	.	NODE_1_length_552646_cov_38.83.g31
NODE_1_length_552646_cov_38.8367_ID_1	AUGUSTUS	transcript	267940	269716	0.15	+	.	NODE_1_length_552646_cov_38.83.g31.t1
NODE_1_length_552646_cov_38.8367_ID_1	AUGUSTUS	start_codon	267940	267942	.	+	0	transcript_id "NODE_1_length_552646_cov_38.83.g31.t1"; gene_id "NODE_1_length_552646_cov_38.83.g31";
NODE_1_length_552646_cov_38.8367_ID_1	AUGUSTUS	CDS	267940	267952	0.37	+	0	transcript_id "NODE_1_length_552646_cov_38.83.g31.t1"; gene_id "NODE_1_length_552646_cov_38.83.g31";
NODE_1_length_552646_cov_38.8367_ID_1	AUGUSTUS	CDS	268112	269610	0.22	+	2	transcript_id "NODE_1_length_552646_cov_38.83.g31.t1"; gene_id "NODE_1_length_552646_cov_38.83.g31";
NODE_1_length_552646_cov_38.8367_ID_1	AUGUSTUS	CDS	269681	269713	0.97	+	0	transcript_id "NODE_1_length_552646_cov_38.83.g31.t1"; gene_id "NODE_1_length_552646_cov_38.83.g31";
# coding sequence = [atgggattcgtgcccgccaatctcaagcacaagccctcttctactccctatcctccctctgtgacgcggtccgccacca
# cggctcgtctcccggagatcagcaccgaagcgctccctgctcccgtgagcatgatgccgtacgaggatctgcctcctccaccgccttatccgggcctc
# tcaccgtctccgggcaatctctcgccgtctgcaccaccggaactgcctctccggcgcgctcagagctcctctgggctctccgccggtgctccgccttc
# acctggcttctcgccgcatccgcagcaggcggttactttgcccgtggaaacgaaacagcaggattcaatctggaagtcggcatttggcgaagctcagt
# attttgcctcgggcctcatttcccatccttcagagtctacgcgacattactccattattcggcacactcgtgcattgatatggtactctggcccttct
# acttcagtctccatcacaatcctctcggatgaacctcttccgcctacacggaccctttggatgcagcaaaagggatactctggcaacatgggcatggc
# tatcaaggcgttggccggaactacctcatcctggatcgacgtcacgcctgcccgtctcgccaacgtgagcgacacgtccgaggcagacgagcgcagcc
# tccagcgagatctcaagcgcttcgccaaaaaggcgtcggggcgccaaaagaagcacgttccgcgagagactcacatcgtgcgcatccccgccaccgca
# tcggatggttactttcgccttgttctctgcgggggcccagaagccggcaagaaggttctctgtggaagtcctgtgttccgcgtggcgagtacatctgc
# cgatatcagtgttacgaggggagcgagtctgagtacgatgcctttggagatgggcgtcaaggttgccagtacagtaggacaagttatggcgagcaagt
# atattggagcggcgagtgcagtggtgaacagctcagtaggcagcattgtgacgaattccacagtgaagaaggctggcacgatggcctaccagagttat
# caaataactggcatgggagacgcagtccaagattcttggcgacggcagagggatcaacaggaaagatatgattccctgatggtgaatgtgccggtgat
# tcatatggttggttcagagagcggtcccgaggcgccgtttcccgtgaaatttgatggaaaggttgttcgagggacggggaggtcgattgcagaactgg
# gtattccaacggccaatttgagtggcgtgtctgaccaggtcaaagttcgtatgggaggtgtattcgctgcttgggcttgcatacagccccccaagaat
# agcaacgacgacgccagcggaggattaaacgacatgttgcccatcgattggcttgaagctgtcgttacgatagcgccgtctcggcacgcacctccttc
# tgtcgccatgaagaacaacgtcatggtacacattatccacgactttgaagacatgcactttagcatctcgcaggagaacattctcaagacattatga]
# protein sequence = [MGFVPANLKHKPSSTPYPPSVTRSATTARLPEISTEALPAPVSMMPYEDLPPPPPYPGLSPSPGNLSPSAPPELPLRR
# AQSSSGLSAGAPPSPGFSPHPQQAVTLPVETKQQDSIWKSAFGEAQYFASGLISHPSESTRHYSIIRHTRALIWYSGPSTSVSITILSDEPLPPTRTL
# WMQQKGYSGNMGMAIKALAGTTSSWIDVTPARLANVSDTSEADERSLQRDLKRFAKKASGRQKKHVPRETHIVRIPATASDGYFRLVLCGGPEAGKKV
# LCGSPVFRVASTSADISVTRGASLSTMPLEMGVKVASTVGQVMASKYIGAASAVVNSSVGSIVTNSTVKKAGTMAYQSYQITGMGDAVQDSWRRQRDQ
# QERYDSLMVNVPVIHMVGSESGPEAPFPVKFDGKVVRGTGRSIAELGIPTANLSGVSDQVKVRMGGVFAAWACIQPPKNSNDDASGGLNDMLPIDWLE
# AVVTIAPSRHAPPSVAMKNNVMVHIIHDFEDMHFSISQENILKTL]
# end gene NODE_1_length_552646_cov_38.83.g31
###
# start gene NODE_1_length_552646_cov_38.83.g32
NODE_1_length_552646_cov_38.8367_ID_1	AUGUSTUS	gene	270383	270868	0.91	+	.	NODE_1_length_552646_cov_38.83.g32
NODE_1_length_552646_cov_38.8367_ID_1	AUGUSTUS	transcript	270383	270868	0.91	+	.	NODE_1_length_552646_cov_38.83.g32.t1
NODE_1_length_552646_cov_38.8367_ID_1	AUGUSTUS	start_codon	270383	270385	.	+	0	transcript_id "NODE_1_length_552646_cov_38.83.g32.t1"; gene_id "NODE_1_length_552646_cov_38.83.g32";
NODE_1_length_552646_cov_38.8367_ID_1	AUGUSTUS	CDS	270383	270865	0.91	+	0	transcript_id "NODE_1_length_552646_cov_38.83.g32.t1"; gene_id "NODE_1_length_552646_cov_38.83.g32";
# coding sequence = [atgatctgctcctcctgccgctccgcgctgcgtctgcgcctcctcgcaacagcctcacgccctgcacgcacgacaattg
# cgcctactatcgcaaacaccttcaagcccaccatcaccaacaaagtctcaccccagcgcatccgctacctctctacaacgacatcccgccaattctct
# tcgactcctctccaaaaatactcctcatcctctacaaatgagcaactggaagagcaggaggcggacatgtcacccgccgaagcctcgatcgcggcgat
# cctagcggagaagctgaaccccacgtcactgcttgtgcaggatatatcgggtggttgtggaagcatgtatgctattgatatcacttcgccggtgttta
# aggggttgaatatgttgaagcagcagaggatggtgaatgctgctttgggggatcttgtcaaggagtggcatggggtgcagatacggacgagggtgccg
# ccggaggaggagtga]
# protein sequence = [MICSSCRSALRLRLLATASRPARTTIAPTIANTFKPTITNKVSPQRIRYLSTTTSRQFSSTPLQKYSSSSTNEQLEEQ
# EADMSPAEASIAAILAEKLNPTSLLVQDISGGCGSMYAIDITSPVFKGLNMLKQQRMVNAALGDLVKEWHGVQIRTRVPPEEE]
# end gene NODE_1_length_552646_cov_38.83.g32
###
# start gene NODE_1_length_552646_cov_38.83.g33
NODE_1_length_552646_cov_38.8367_ID_1	AUGUSTUS	gene	276643	283735	0.94	-	.	NODE_1_length_552646_cov_38.83.g33
NODE_1_length_552646_cov_38.8367_ID_1	AUGUSTUS	transcript	276643	283735	0.94	-	.	NODE_1_length_552646_cov_38.83.g33.t1
NODE_1_length_552646_cov_38.8367_ID_1	AUGUSTUS	CDS	276646	278180	1	-	2	transcript_id "NODE_1_length_552646_cov_38.83.g33.t1"; gene_id "NODE_1_length_552646_cov_38.83.g33";
NODE_1_length_552646_cov_38.8367_ID_1	AUGUSTUS	CDS	278246	283116	1	-	1	transcript_id "NODE_1_length_552646_cov_38.83.g33.t1"; gene_id "NODE_1_length_552646_cov_38.83.g33";
NODE_1_length_552646_cov_38.8367_ID_1	AUGUSTUS	CDS	283202	283467	0.94	-	0	transcript_id "NODE_1_length_552646_cov_38.83.g33.t1"; gene_id "NODE_1_length_552646_cov_38.83.g33";
NODE_1_length_552646_cov_38.8367_ID_1	AUGUSTUS	CDS	283541	283735	1	-	0	transcript_id "NODE_1_length_552646_cov_38.83.g33.t1"; gene_id "NODE_1_length_552646_cov_38.83.g33";
NODE_1_length_552646_cov_38.8367_ID_1	AUGUSTUS	start_codon	283733	283735	.	-	0	transcript_id "NODE_1_length_552646_cov_38.83.g33.t1"; gene_id "NODE_1_length_552646_cov_38.83.g33";
# coding sequence = [atggcggaatcaaatggcgccccgaacggcaacggcaggacggtgcctgtcacccataccaatggcagcgtcacctacg
# ccgagaagcacaagatcgcggaccacttcattggaggcaaccggctggcgaatgcccccgccagcaaggtcaaggactttgtcgccgagcatgacggc
# cacactgtcattacaaacgttctcattgccaacaacggtatcgccgccgtcaaggagattcgatcagtccggaaatgggcctacgagacgtttggcga
# cgagagggccatccacttcaccgtcatggccacccccgaggatttacaggcaaacgccgactacattcgaatggctgaccactacgtcgaggttcccg
# gcggcacaaacaaccacaactatgccaacgtcgagctgattgtcgacattgccgagcgcatggacgtccatgccgtctgggctggctggggccacgcc
# tccgaaaacccaaaactcccagagtccctcgccgcatcacctaaaaagatcgtcttcattggtcctcccggatccgccatgcgatcactcggtgacaa
# gatttcctccacaatcgtcgcccagcacgccaaggtgccctgcattccctggtctggaactggcgtcgacaaggtcgatatcgacgacaatggcattg
# tcacagtcgccgacgacatctactccaagggctgcgttacctcatggcaggagggcctggtcaaggccaaggagattggcttccccgtcatggtcaag
# gcctccgagggtggcggcggcaagggtatccgaaaggtcaccaacgaggaggagtttgaggctctgtacaaggctgccgccagcgagattcccggctc
# acccatcttcatcatgaagctggctggaaacgctagacatctcgaggtccagctgcttgcggatcagtacggcaacaacatttcactgtttggccgtg
# attgttccgtccagcgtcgtcaccagaagattattgaggaggctcccgtcaccattgccaaggccgacaccttcaaggccatggaggaggccgcagtc
# cgactgggtcagcttgtcggctacgtctctgccggcaccgtcgagtacctgtactcacacgccgacgacaagttctacttcctcgagctcaacccccg
# tctccaggtcgagcatcccaccaccgaaatggtcagcggtgtcaacttgcccgccgcacagctccagattgccatgggcatccccttgcacagaatcc
# gcgacatcagactgctgtacggcgtcgacccccgaacctccagcgccatcgacttcgacttcaagctcgagggtacttctggatctcagcgacgtccc
# cagcccaagggccactgcacggcctgccgtatcacctctgaggaccccggtgagggcttcaagccttccaacggtgtcatgcacgagctcaacttccg
# aagtagctcaaacgcctggggttacttctccgtcggtacccagggtggaattcacagtttctccgacagtcagttcggtcacattttcgcctacggcg
# agaaccgacagtcctcgcggaagcacatggtcattgctctcaaggagctgagcattcgtggtgacttcagaaccaccgtcgaatatctcattaagctg
# ctcgagacagaggcctttgaggagaacaccatttccaccggttggttggacgagctcatctccaagcgtcttaccgctgagcgacccgacaccatgct
# ggccgtcgtatgcggtgccatcaccaaagcccacattacgagcgaggctctgctgaccgagtaccgcgctggcctggagaagggtcaggtgccttcca
# aggagattctcaagaccgtcttcaccatcgacttcatctacgagggtttccgatacaagttcaccgccacccgtgccagtctcgacacctaccacctc
# ttcatcaacggctccaagtgctctgtcggcgtccgtgccctcagcgacggcggtctgctcatccttctcgacggccacagccacaacgtctactggaa
# ggaagaggtaggcgctactcgtctctccgtcgacagcaagacctgtctgcttgagcaggagaacgatcctacccagctgcgaacccccagtcccggta
# agcttgtcaagtattccgtcgagaacggtgcccatatcaaggccggccagacctttgccgaagtcgaggtcatgaagatgtacatgcctctcgttgcc
# caggaggacggtattgtacagctcatcaagcagcccggagccactctcgaggccggagacattctcggtatcctcgctctggacgaccccagccgtgt
# caagcaggcacaggcctttgttggccagcttcctgcctatggcgacccagttgtcgtcggtaccaagcccgctcagcgcttcattctctaccacaacg
# tgcttaccaacatcctcaacggtttcgacaactctgtcatcatggccgataccctcaagaagctcatcgagacgctgcgcgatcctgaactgcctttc
# agcgaatggaatgcccagtttgctgccctgcatgcccgcatgccccagaagctcgacagccagttcacccagattgtcgatcgtgccagaggccgctc
# tggggagttccccgccaaggcccttagcaaggctttcagcaagttcctcgaggataatgttgaggcaggcgatgctagcctgctcagggcaactcttg
# cacctcttacccaggtgcttgatgattacgccgagggccagaaggttcgggaactcagcgtcatcaacgggcttctcgagacctactgggaggttgag
# aagctgttccagagccgtgctcaggaagatgccgtcatcttgaagctccgagaccagaacaaggacagcctggccaaggttgtgcagattgttctctc
# gcacagccgcatgagctccaagaactctctcgtcattgccattctcgacgagtaccgccccaacaagcccaacgttggaaacatcagcaagtttctgc
# gcgagtcgcttcgcaagctgactgagctgtcctcccgagccacctccaaggtctcgctcaaggcccgtgagattatgatccagtgctccctgccttct
# cttgaggagcgtacctctcagatggagcacatcctgcgatcatccgtcgtcgaatctcgctatggtgagagcggttgggatcaccgtgagcccagctt
# cgatgtgatcaaggaggtcgtcgattccaagtacaccgtcttcgacgtcttgacatccttcttcgctcacgacgatccttgggtctcattggcatccc
# tcgaagtctacgtccgccgtgcttaccgtgcgtatatccttcagcagattgagtaccacaacgacgaggccgagaaccctctctttgtctcttgggac
# ttccaactgcgaaagcttggacaaaccgagtttggcgtccctgttcaatcagccgctccttccatgcctggcactcctagcgaagttgagcccaagtt
# caaccgcatcaactccatcagcgacatgtcgtatctcaccagcaagtgggacagtggcccgtctcgcaagggtgtcattgttcctgtcaagtacattg
# acgacgccgaggagctgctccagaaggctttggagacgttgactttctacaaccagcagaagcgacagaccagcacatccagtcttcttgctgacctc
# agcggaaagcgaaagccttttgctgctctcaagaaggagttccagagccgcaacaacggtgatgagctgtctgctgtcatcaacgtggctgttcgtga
# cgccgagagcaaggacgacgccgagaccctcgctcgcatcttgcccatcgtccagggcctcaagagtgagctcttggtccgcggtgtccgccgtctca
# ccttcatctgcggtcgcagcgattgctcttaccccggttactacaccttccgaggccccgactacgaggaagacgacagcatccgtcacagcgagccc
# gccctgtccttccagcttgagcttgcccgtctcgccaacttccgcatcaagcccatgttcaccgagaacaagaacattcacgtgtacgaggctgttgg
# aaagactgtcgactctgataagcgctacttcacccgtgctgtgattcgacctggccgtcttcgtgacgagatccccactgccgagtacctcatctcag
# aggccgaccgtgtcatcaacgacattttcgatgcccttgagattattggcaacaacaactccgatctcaaccacatcttcatgaacttcacccccgtc
# ttcccgctcgacccggctaccgtcgaacagtccctccagggcttcttggatcgtttcggtgctcgtgcctggagactgcgtgtcgcccaggtcgagat
# tcgcattgtttgcaccgaccccaagtctggtatcccttaccctcttcgcgtcaccatcaccaacacatccggttatgtcgttgacgtcgacctgtacg
# ctgagcgcaagtctgacaagggcgactgggtcttccacagcattggcggaaccaaggacaagggccctatgcacttgctctccgtttctacgccttat
# gctaccaagaactggctccagcccaagcgatacaaggctcacttgatgggtacccagtacgtgtacgacttccccgagttgttccgccaggccatcca
# gaacagctgggtcaaggctgttaagaagcagcctgccctggccgctcagcagcccaaggtcggtgactgtattacattcacggagctcgtggttgacg
# acaaggacaacctcgacgaggtcaaccgcgaacctggcaccaacacttgcggtatggttggatggatcatcaaggctagaactcccgagtatcccacc
# ggccgtcgcttcattgttgtcgccaacgacatcacctacaagattggttcgttcggccccaaggaagatgacttcttccacaagtgcacacagctggc
# tcgcaagctcggaatccctcgcatctacctgtctgccaactctggtgctcgcctgggtctcgcagacgagctgatgcctcacttcaaggtcgcatgga
# acgatgccaccaagcacgagggaggattccgctacctgtacctggatgagaagattaagcagctctacaaggacgaggtcatcaccgaggaagtggtc
# gagaatggtgagaagcgacacaagattgtcaccatcattggacgggaggatggtcttggtgttgagtgcttgaggggatccggtcttattgccggtgc
# caccagccaggcttacaacgacatctttaccattactctggtcacctgccgttcagtcggtatcggtgcttacctcgtccgtcttggtcaacgtgctg
# tccagattgaggggcagcccatcatccttactggtgctcccgctctgaacaacctgcttggtcgtgaggtttactcatccaacctccagcttggtggc
# actcagatcatgtaccgcaacggtgtatcacacatgactgccaacgatgactttgagggtgtctccaagattgttgagtggatggcgtttgtgcctga
# gaagcgtggtggccctgttcccgtcatcccaagcattgacggctgggatcgtgacatttcttaccaccctccccagaagcagccttatgatgttcggt
# ggatgattggcggtaagcaggaagacgatggttctttccagagcggtctgttcgacaaggactcctttgttgaggcccttggcggctgggcccgaacc
# gtcgttgtcggtcgcgctcgtctcggcggtatccctctgggtgttatcgctgtcgagactcgcagcgttgagaacattacgcctgctgatcccgccaa
# ccccgactctatcgagcaaatcaccaacgaagctggtggtgtctggtaccccaactctgctttcaagactgcccaggctatcaacgacttcaacaacg
# gtgaacagcttcctctcatgatcctggccaactggcgtggtttctctggtggtcagcgagacatgtacaacgaggtgctcaagtatggttcattcatt
# gttgatgccctggtcaagtacgagcagcccatctttgtgtacattcctccctttggtgagctccgtggtggttcatgggtcgttgttgaccctactat
# caaccctactgctatggagatgtacgctgataacgaggctcgcggtggtgtccttgagcctgatggcatgattggtatcaagtaccgcaaggataagc
# agctggagaccatggctcgtctggatcctacctacgctgagctcaggaagaagctggaggacaaggctctccccgccgacgaggccgagaagattaag
# cagcagctcaccattcgtgagaagcagctgctgcccatctactcacagattgctgtgcagttcgctgatctgcacgaccgtgccggccgcatgaaggc
# caagggtgtcgttcgtgactctctggactggagcaacgcccgccgattcttttactggcgtctgcgcagacgtctcaacgaagagtacatcctcaagc
# gcatgaacaccagcttcctgcccactcctcagctcaacactgccaaggccaacgaggctcgctcaaagggcctaggcctgctcaagagctggtctggc
# attgtcggctgggaccgcaaggaccaggaggttgccgagtggtacgagaaggagactcagtccattggtcagaaggtcgaggccctcaaggccgacaa
# gcttgctgctgagctgtccgaggttgttcgcagcaatgagaaggctggctggaagggtgttcgcgaggttctgcgggttatgcctgtggaggagcggg
# aggctattctcaagtacttgaaggagtaa]
# protein sequence = [MAESNGAPNGNGRTVPVTHTNGSVTYAEKHKIADHFIGGNRLANAPASKVKDFVAEHDGHTVITNVLIANNGIAAVKE
# IRSVRKWAYETFGDERAIHFTVMATPEDLQANADYIRMADHYVEVPGGTNNHNYANVELIVDIAERMDVHAVWAGWGHASENPKLPESLAASPKKIVF
# IGPPGSAMRSLGDKISSTIVAQHAKVPCIPWSGTGVDKVDIDDNGIVTVADDIYSKGCVTSWQEGLVKAKEIGFPVMVKASEGGGGKGIRKVTNEEEF
# EALYKAAASEIPGSPIFIMKLAGNARHLEVQLLADQYGNNISLFGRDCSVQRRHQKIIEEAPVTIAKADTFKAMEEAAVRLGQLVGYVSAGTVEYLYS
# HADDKFYFLELNPRLQVEHPTTEMVSGVNLPAAQLQIAMGIPLHRIRDIRLLYGVDPRTSSAIDFDFKLEGTSGSQRRPQPKGHCTACRITSEDPGEG
# FKPSNGVMHELNFRSSSNAWGYFSVGTQGGIHSFSDSQFGHIFAYGENRQSSRKHMVIALKELSIRGDFRTTVEYLIKLLETEAFEENTISTGWLDEL
# ISKRLTAERPDTMLAVVCGAITKAHITSEALLTEYRAGLEKGQVPSKEILKTVFTIDFIYEGFRYKFTATRASLDTYHLFINGSKCSVGVRALSDGGL
# LILLDGHSHNVYWKEEVGATRLSVDSKTCLLEQENDPTQLRTPSPGKLVKYSVENGAHIKAGQTFAEVEVMKMYMPLVAQEDGIVQLIKQPGATLEAG
# DILGILALDDPSRVKQAQAFVGQLPAYGDPVVVGTKPAQRFILYHNVLTNILNGFDNSVIMADTLKKLIETLRDPELPFSEWNAQFAALHARMPQKLD
# SQFTQIVDRARGRSGEFPAKALSKAFSKFLEDNVEAGDASLLRATLAPLTQVLDDYAEGQKVRELSVINGLLETYWEVEKLFQSRAQEDAVILKLRDQ
# NKDSLAKVVQIVLSHSRMSSKNSLVIAILDEYRPNKPNVGNISKFLRESLRKLTELSSRATSKVSLKAREIMIQCSLPSLEERTSQMEHILRSSVVES
# RYGESGWDHREPSFDVIKEVVDSKYTVFDVLTSFFAHDDPWVSLASLEVYVRRAYRAYILQQIEYHNDEAENPLFVSWDFQLRKLGQTEFGVPVQSAA
# PSMPGTPSEVEPKFNRINSISDMSYLTSKWDSGPSRKGVIVPVKYIDDAEELLQKALETLTFYNQQKRQTSTSSLLADLSGKRKPFAALKKEFQSRNN
# GDELSAVINVAVRDAESKDDAETLARILPIVQGLKSELLVRGVRRLTFICGRSDCSYPGYYTFRGPDYEEDDSIRHSEPALSFQLELARLANFRIKPM
# FTENKNIHVYEAVGKTVDSDKRYFTRAVIRPGRLRDEIPTAEYLISEADRVINDIFDALEIIGNNNSDLNHIFMNFTPVFPLDPATVEQSLQGFLDRF
# GARAWRLRVAQVEIRIVCTDPKSGIPYPLRVTITNTSGYVVDVDLYAERKSDKGDWVFHSIGGTKDKGPMHLLSVSTPYATKNWLQPKRYKAHLMGTQ
# YVYDFPELFRQAIQNSWVKAVKKQPALAAQQPKVGDCITFTELVVDDKDNLDEVNREPGTNTCGMVGWIIKARTPEYPTGRRFIVVANDITYKIGSFG
# PKEDDFFHKCTQLARKLGIPRIYLSANSGARLGLADELMPHFKVAWNDATKHEGGFRYLYLDEKIKQLYKDEVITEEVVENGEKRHKIVTIIGREDGL
# GVECLRGSGLIAGATSQAYNDIFTITLVTCRSVGIGAYLVRLGQRAVQIEGQPIILTGAPALNNLLGREVYSSNLQLGGTQIMYRNGVSHMTANDDFE
# GVSKIVEWMAFVPEKRGGPVPVIPSIDGWDRDISYHPPQKQPYDVRWMIGGKQEDDGSFQSGLFDKDSFVEALGGWARTVVVGRARLGGIPLGVIAVE
# TRSVENITPADPANPDSIEQITNEAGGVWYPNSAFKTAQAINDFNNGEQLPLMILANWRGFSGGQRDMYNEVLKYGSFIVDALVKYEQPIFVYIPPFG
# ELRGGSWVVVDPTINPTAMEMYADNEARGGVLEPDGMIGIKYRKDKQLETMARLDPTYAELRKKLEDKALPADEAEKIKQQLTIREKQLLPIYSQIAV
# QFADLHDRAGRMKAKGVVRDSLDWSNARRFFYWRLRRRLNEEYILKRMNTSFLPTPQLNTAKANEARSKGLGLLKSWSGIVGWDRKDQEVAEWYEKET
# QSIGQKVEALKADKLAAELSEVVRSNEKAGWKGVREVLRVMPVEEREAILKYLKE]
# end gene NODE_1_length_552646_cov_38.83.g33
###
# start gene NODE_1_length_552646_cov_38.83.g34
NODE_1_length_552646_cov_38.8367_ID_1	AUGUSTUS	gene	288704	290757	0.76	-	.	NODE_1_length_552646_cov_38.83.g34
NODE_1_length_552646_cov_38.8367_ID_1	AUGUSTUS	transcript	288704	290757	0.76	-	.	NODE_1_length_552646_cov_38.83.g34.t1
NODE_1_length_552646_cov_38.8367_ID_1	AUGUSTUS	CDS	288707	290386	0.76	-	0	transcript_id "NODE_1_length_552646_cov_38.83.g34.t1"; gene_id "NODE_1_length_552646_cov_38.83.g34";
NODE_1_length_552646_cov_38.8367_ID_1	AUGUSTUS	CDS	290530	290757	0.99	-	0	transcript_id "NODE_1_length_552646_cov_38.83.g34.t1"; gene_id "NODE_1_length_552646_cov_38.83.g34";
NODE_1_length_552646_cov_38.8367_ID_1	AUGUSTUS	start_codon	290755	290757	.	-	0	transcript_id "NODE_1_length_552646_cov_38.83.g34.t1"; gene_id "NODE_1_length_552646_cov_38.83.g34";
# coding sequence = [atggccgaaccaccttcatcgcctcctagcgaggctgccggcgccgaggatgccttgtcttggtacaaggcgcagtacg
# agcttttggagtctgagctggccgagttccgagagtccagtcgggaattggagcaggaactggagaaggatattgaacgagcagagaagcaggagaga
# atcctcaaggaaaaggccgacgcactgcggtttgaagtagaagagtggaagagaaaatacaaagaatccaaagcagaaacaaccactgcgcaagcttc
# gctagaaaaggaaattacaaaccttcgagaggcaaaccgcacattgaccctgagactgagagactctgaggttgccaatgatgatttcgaacgccaag
# cgcgaaacaccacctcatctctcgaggacatggagtccaagttcaaccaggctgttgagcggggtgtcctgatggaggaagagatcaagatgggcgag
# caggagcgtgaggcgcttcgcatcgagtcacagcgcttgcgagaggagctctcggagctcaagattgaagctgagctcatgcaagacaaggtcaagaa
# atacgaatcccgccactcgaccatctcttccgacatttcgattctcgagtcccccacctttgacaaggccgtggatgcgtctgtcgactcggccgcga
# gctcgcctctcatcaccacgccccaagagatcaccaagtctttgggagagccgactatcgagctgttggatccaccgtcaccgccaatgtcggatgcc
# tcggcgcacatgtcgagggcgccctcacggatccggactccggcccctgccacccttcgccggactagactgccgtcggtggatgccagctctcgagc
# ccgtggaggtgtctcctcttcgacaggcaaccgagttgtcactggtggccgcccgtccatcagcggcatcagcggcaacaacagcaacagcaacagca
# acagcggcggtgcgcctcttcggacgcccacccatagatcaaccgtatcgcgcaacagcaactacaagatacccgcgtcaaactcattgtcgcacatc
# cgcctgctcacggctcagatgcagagactcgaggccagagtgcactcggtacggtccaagctccccgctcctggcggtagcagcaccggtagcaggac
# tccgcctcgcccggcttctcgacctgcgatgcctagtttgactcccaccgcgccgacatctacggcggttcgctcacggaagcgcgccaccactcagt
# caacggcatcctcatctttcactggggacgatctaaacctgacgcccaccagtagctatacttcgtcgtccaagaccagccacactcccaggcttagc
# gcgtctggtgttagtaggattaactttggcactcagtccaatggccggacaacagactcggagatcagccggccagtatcacggtcaagtggagcatc
# atcatacgccaggccgccgtctcgtaacgaaataccattaccaacgcggccgatgtcgcggagctccttttcggcggggactcgaaccccaattggcc
# ggccggcatcctcgtttggccgcgggcactctggtagtgtcagtggcgtaaacctgctcggcgaggaacctgagcatgagcccccgtaccgcacgcct
# agtaggcgcggtaccttttctacccgatatgatttggggacaagcatcagcggcatcggtggcctcagcggcataccgacgccaggtagtgccattcc
# cgcgccgggcagcgggatcccagggccaggcttgagacggcagagcggtgccaggagaatcagccttagcagtggcagtaccaacaccggcggcgtcc
# ctcttcgatcgggccgcgtcagcacaactggattcaggaaactgggcgacttgggagagacttattga]
# protein sequence = [MAEPPSSPPSEAAGAEDALSWYKAQYELLESELAEFRESSRELEQELEKDIERAEKQERILKEKADALRFEVEEWKRK
# YKESKAETTTAQASLEKEITNLREANRTLTLRLRDSEVANDDFERQARNTTSSLEDMESKFNQAVERGVLMEEEIKMGEQEREALRIESQRLREELSE
# LKIEAELMQDKVKKYESRHSTISSDISILESPTFDKAVDASVDSAASSPLITTPQEITKSLGEPTIELLDPPSPPMSDASAHMSRAPSRIRTPAPATL
# RRTRLPSVDASSRARGGVSSSTGNRVVTGGRPSISGISGNNSNSNSNSGGAPLRTPTHRSTVSRNSNYKIPASNSLSHIRLLTAQMQRLEARVHSVRS
# KLPAPGGSSTGSRTPPRPASRPAMPSLTPTAPTSTAVRSRKRATTQSTASSSFTGDDLNLTPTSSYTSSSKTSHTPRLSASGVSRINFGTQSNGRTTD
# SEISRPVSRSSGASSYARPPSRNEIPLPTRPMSRSSFSAGTRTPIGRPASSFGRGHSGSVSGVNLLGEEPEHEPPYRTPSRRGTFSTRYDLGTSISGI
# GGLSGIPTPGSAIPAPGSGIPGPGLRRQSGARRISLSSGSTNTGGVPLRSGRVSTTGFRKLGDLGETY]
# end gene NODE_1_length_552646_cov_38.83.g34
###
# start gene NODE_1_length_552646_cov_38.83.g35
NODE_1_length_552646_cov_38.8367_ID_1	AUGUSTUS	gene	293339	298484	0.79	-	.	NODE_1_length_552646_cov_38.83.g35
NODE_1_length_552646_cov_38.8367_ID_1	AUGUSTUS	transcript	293339	298484	0.79	-	.	NODE_1_length_552646_cov_38.83.g35.t1
NODE_1_length_552646_cov_38.8367_ID_1	AUGUSTUS	CDS	293342	295041	0.83	-	2	transcript_id "NODE_1_length_552646_cov_38.83.g35.t1"; gene_id "NODE_1_length_552646_cov_38.83.g35";
NODE_1_length_552646_cov_38.8367_ID_1	AUGUSTUS	CDS	295118	298484	0.95	-	0	transcript_id "NODE_1_length_552646_cov_38.83.g35.t1"; gene_id "NODE_1_length_552646_cov_38.83.g35";
NODE_1_length_552646_cov_38.8367_ID_1	AUGUSTUS	start_codon	298482	298484	.	-	0	transcript_id "NODE_1_length_552646_cov_38.83.g35.t1"; gene_id "NODE_1_length_552646_cov_38.83.g35";
# coding sequence = [atggacgacgcctgggacgcctcagacgtcgggcccgccgcccaacttcgagatacgacccggcacgacgatggcctcg
# gagccaccgacacggccccttcgatatgccgaatatgtcgtggagagggcacgcaggccgagccgctcttctacccgtgcaagtgcagcggcagcatc
# aagtttgtccaccaggactgcttgatggagtggctctcgcactcccagaaaaagtactgcgagctgtgcaagacgccgttccgattcacaaagctcta
# cgcaccagacatgccgcagtcgctgcccgtgcacatcttcgtcgagcacatggccaagtacctgttccgcaactttttggtctggctgcgggcagccg
# tggccataagcgtctgggtcttttggcttccctatttcatgagggccgtctggtccttcatgttctgggtcagtgacgagggcccgggtgccggttcc
# atcatgtcgcgcatcaacgagaccaacaacaccatgtctaatattccctcgtctattctggctattggcacttgtcctgccagccctctacttgctgc
# caccaccacgtcagcggctgaggtcgaagccgtggttgggcaactccagggcaaggaggtttctgattacttggtgcgattcttgctcggttcattca
# cctctcccttgctggcctcagatgctgagcttggacacatgtccaatgcatctgcagcaccaggcaatgctagtcaatcattcgttactacgaccctc
# ctcggtaatgtcgcattcattggcaacctaacgagaagcgccagcttgaaccgtgccattgtatctgtgctggaaggacaggtgattaccgttctggt
# aatcatctccttcattctcatcatacttgttagagactatgtggttcaacaacagccagaaatcaatatgagagctgcctttgccgcaccggaaaatg
# actttccgattcctgtaccagagattgctcagccagaacacttgccggcgaacccagaacccaccgattcggacgaggaaaccctagaggacagcgat
# caggcgggtgcccaagactggcgattgatcccagcggacccgcttgcggctgctgacgagcagccattgactccggattcctcgaatcattccctgct
# agaccatgaaccgtaccccacttccagtaccaacacgtccttacagaacgaccaactgaattcccaggcacgtgaaggtgctgatgatggggatgctg
# cggaagagcgagccacagtcgaagactatctgcgaatttaccgccgcgcaaatggcgatctccaagacatattacgaatcatcgaggaggaagggctc
# caagagaagcttaaatactgggtcgaggttactaggcgatcaactttggacaatggtaaccgtcacgccgcaagcgaggctacaagtgagcctgtcgc
# ggaggaagaggagcagcacgagcaagacgttggttcggatcatgacaccctcccatctccatccacctggaaaggaaaagaaccagcctggtctccgg
# tacctgaagatgtcgatatgccgggtccggccgctgacttggaggatgatctatttgatattgccaccagaccccgttcaatgtctgacggcttccag
# gagcaccgattcgttaatccgctagccaataactcatggtcctttgatgcccttcctacagacgacaaccacgatgaagtatctcaaacccttcccgt
# catccaagagcagcccggacaggatcatggcgatatgcagccagcccatgatgatgatgacagccacctcaacagagaaaactatcggcgccttccgg
# agagggatatccaccaacaccaacccgtcagagaagtctaccaacgctaccctgtacatagagaagtgtatcagcgtcatccggatccagaggataga
# gaaggccacttggatgctgaattcgaagctcaaccgcctcacatcaacggtgcggccggggaagtcgctgccaacggtggtgatgctccagccggtgg
# cctcgtcgatagagttgccgacttcatgtggggcaatttgaatgagccggatgttgcagaagccggccctgttgctgacgctgccgctcaacaagcag
# ccatcgccgccgagagagctgctgctatacgagctgttgctgagcaagcggctgaaaatgacgatctctgggcgggggctaacgccgaggacggtgat
# ggagttgccgccgatggcaacgctgctggattcgatcccgaggcaatcgacgacttggaagatttcgagggagtcatggaactcattggcatgcgtgg
# ccctattgcagggcttttccaaaacgccatattctgcgccgtgcttgtgtctgtcaccatctttgcttgcattttcctcccctacaacattggacgtg
# tatcggtctggcttcttgcaagccccatgcgagttgttcgcttgctcttcgagctctccaagttgctacaggatgccactttcctggtcgctggactt
# ggctcttggggcgcgctgaatattgtcgagatgctcgcaactgtcgtgggcgcctccgctaaagttcatgtcgtttcggccaggaaaatgtcttgggg
# cttatggacaggcgctgctacaagattatctacgtgcctcttcatagactttttccccatgacgacgacggaaattcacaacttttcggcagtgagcc
# acgacgcactcaacaccgtcaagtccaacatcttggctgtcttctataacttcaaggatagcctaagtgtggcccgtgacatgggtttcgacaagatc
# ctgtcaacgacaacgacggtgcttggttccacctccgagacgcttgtcaagctttcttcccagcttatgaagcccagttcgtgggtgattgatctgag
# cttggccgaagagtggcctgcagtcgatccacagctggcacattggtcaagcttggacagattttgggcaattctggccggctacaccactgtgttcc
# tgattggtgctttgtatctaaaaaagggaagcccgttctcgaggggcacgacgatgcatgcatgggaggccggtgtcatcgactttctccagcaggcc
# agcggcatcatcaaggtgatactcatcataagcatcgaaatgctcgtctttcctctttactgcggcctgcttctcgacgcggccctgttgccactctt
# tgagggcaccacgctgacgagccgcatcgtcttcacttgcaagtatccgatgacatcggtatttgtgcactggttcgtaggcaccggctacatgtttc
# actttgccctcttcgtttccatgtgccggaagataatgcgaccaggtgttttgtacttcatccgagatcccgacgaccccgagttccaccccgtccga
# gatgtactggagagaaatctcacaactcaactgaggaagattctcttctctgctttcgtgtacggagctctcgtgattgtgtgtctgggcggtgttgt
# atggggcctttcatttgccatgccaggcgtgctccccattcactactcttccaacgagccagttttggaattcccagtcgacttgctcttttacaatt
# tcctcatgccccttgccgttaaattcttcaagcccagcgacgcgctccacaccatgtacacttggtggttccgcagatgtgcacgagctctcagactg
# acatatttcctttttggtgagagaagaattgacgaggaaggagttttacagcttcgtcctgggactactgctggcaggcttcctcagacgggtttcct
# gctcgagctcggggaggggaacgaaattgtacccaagacttggcgagatacctttgagggtggcgatttgaagccaaacacgaccatgaattctgagc
# aaaggagagacctccgccgcagaaaggctcaactggtcgattctcagcagcttgtcaaggatggtcgatttgtccgggcccccgcgtcggatcgtatc
# aagattcccaaggggcagaagattttcctgacagtgagcgaacgcaaccaccgcagagatggccgttcggacgacgatctatacgcttcagaccagta
# ccttatggtctatgtgcctcccaacttccgcgccagagtctttttatttatcctcttcatctggctttttgcttcggttaccggcgtgggctttacca
# ttattcccttggtgtttggcagacgaattttcaaggagctgataccacactacattcgaacgaatgacatatacgccttcagcattggcgtgttcttg
# ctcggctcagttgcctattcgatattccactaccacgtcattaaggagacggttcagaagtggactgagcaggcacgccgcgacttgtttgagggcaa
# ggctgtgggacgaggggccctcattggcctccgcatggctaagctcttttacgtttactttgcgcttttgatcgtgttcccactgcttacctcactgc
# tgatggagctctatgtcaccatcccgctgcacacgtacatgtatcctcctgcggcgatttcgactctaaaggaccaggcagtggatcgccacacggtg
# cgcgtcatccaatcgtgggttttgggactactctatctcaagttgggaagtcgattgattacttcgctgttcccggatagccgcgccgctaccgcagt
# tcgatcgattatgcgccgcgggtggctgcgtcccgatgtgcgccttctgacacgagcttttgtcatcccaggcctgatggcatcttgcgtggcgatct
# tcgggccgcccatgatggcgggattcgttatcaagcacggtggcctcggcggaggcgccgtggtcgaggatgcggccgaggcggtaaggctgacggtg
# ctttacagacagtcttatcctgcggcagcgtttgccgccatactcgccaagtacgcggtcggtcttgtcaaggtgacgaaccgatggacggcgggcgt
# tagggatgaggcgtatttgattggtgaacgcctgcacaactttgggtccagggcatctgggacaaagagatccagcagggcccagcggtaa]
# protein sequence = [MDDAWDASDVGPAAQLRDTTRHDDGLGATDTAPSICRICRGEGTQAEPLFYPCKCSGSIKFVHQDCLMEWLSHSQKKY
# CELCKTPFRFTKLYAPDMPQSLPVHIFVEHMAKYLFRNFLVWLRAAVAISVWVFWLPYFMRAVWSFMFWVSDEGPGAGSIMSRINETNNTMSNIPSSI
# LAIGTCPASPLLAATTTSAAEVEAVVGQLQGKEVSDYLVRFLLGSFTSPLLASDAELGHMSNASAAPGNASQSFVTTTLLGNVAFIGNLTRSASLNRA
# IVSVLEGQVITVLVIISFILIILVRDYVVQQQPEINMRAAFAAPENDFPIPVPEIAQPEHLPANPEPTDSDEETLEDSDQAGAQDWRLIPADPLAAAD
# EQPLTPDSSNHSLLDHEPYPTSSTNTSLQNDQLNSQAREGADDGDAAEERATVEDYLRIYRRANGDLQDILRIIEEEGLQEKLKYWVEVTRRSTLDNG
# NRHAASEATSEPVAEEEEQHEQDVGSDHDTLPSPSTWKGKEPAWSPVPEDVDMPGPAADLEDDLFDIATRPRSMSDGFQEHRFVNPLANNSWSFDALP
# TDDNHDEVSQTLPVIQEQPGQDHGDMQPAHDDDDSHLNRENYRRLPERDIHQHQPVREVYQRYPVHREVYQRHPDPEDREGHLDAEFEAQPPHINGAA
# GEVAANGGDAPAGGLVDRVADFMWGNLNEPDVAEAGPVADAAAQQAAIAAERAAAIRAVAEQAAENDDLWAGANAEDGDGVAADGNAAGFDPEAIDDL
# EDFEGVMELIGMRGPIAGLFQNAIFCAVLVSVTIFACIFLPYNIGRVSVWLLASPMRVVRLLFELSKLLQDATFLVAGLGSWGALNIVEMLATVVGAS
# AKVHVVSARKMSWGLWTGAATRLSTCLFIDFFPMTTTEIHNFSAVSHDALNTVKSNILAVFYNFKDSLSVARDMGFDKILSTTTTVLGSTSETLVKLS
# SQLMKPSSWVIDLSLAEEWPAVDPQLAHWSSLDRFWAILAGYTTVFLIGALYLKKGSPFSRGTTMHAWEAGVIDFLQQASGIIKVILIISIEMLVFPL
# YCGLLLDAALLPLFEGTTLTSRIVFTCKYPMTSVFVHWFVGTGYMFHFALFVSMCRKIMRPGVLYFIRDPDDPEFHPVRDVLERNLTTQLRKILFSAF
# VYGALVIVCLGGVVWGLSFAMPGVLPIHYSSNEPVLEFPVDLLFYNFLMPLAVKFFKPSDALHTMYTWWFRRCARALRLTYFLFGERRIDEEGVLQLR
# PGTTAGRLPQTGFLLELGEGNEIVPKTWRDTFEGGDLKPNTTMNSEQRRDLRRRKAQLVDSQQLVKDGRFVRAPASDRIKIPKGQKIFLTVSERNHRR
# DGRSDDDLYASDQYLMVYVPPNFRARVFLFILFIWLFASVTGVGFTIIPLVFGRRIFKELIPHYIRTNDIYAFSIGVFLLGSVAYSIFHYHVIKETVQ
# KWTEQARRDLFEGKAVGRGALIGLRMAKLFYVYFALLIVFPLLTSLLMELYVTIPLHTYMYPPAAISTLKDQAVDRHTVRVIQSWVLGLLYLKLGSRL
# ITSLFPDSRAATAVRSIMRRGWLRPDVRLLTRAFVIPGLMASCVAIFGPPMMAGFVIKHGGLGGGAVVEDAAEAVRLTVLYRQSYPAAAFAAILAKYA
# VGLVKVTNRWTAGVRDEAYLIGERLHNFGSRASGTKRSSRAQR]
# end gene NODE_1_length_552646_cov_38.83.g35
###
# start gene NODE_1_length_552646_cov_38.83.g36
NODE_1_length_552646_cov_38.8367_ID_1	AUGUSTUS	gene	301236	305109	0.25	+	.	NODE_1_length_552646_cov_38.83.g36
NODE_1_length_552646_cov_38.8367_ID_1	AUGUSTUS	transcript	301236	305109	0.25	+	.	NODE_1_length_552646_cov_38.83.g36.t1
NODE_1_length_552646_cov_38.8367_ID_1	AUGUSTUS	start_codon	301236	301238	.	+	0	transcript_id "NODE_1_length_552646_cov_38.83.g36.t1"; gene_id "NODE_1_length_552646_cov_38.83.g36";
NODE_1_length_552646_cov_38.8367_ID_1	AUGUSTUS	CDS	301236	301375	0.44	+	0	transcript_id "NODE_1_length_552646_cov_38.83.g36.t1"; gene_id "NODE_1_length_552646_cov_38.83.g36";
NODE_1_length_552646_cov_38.8367_ID_1	AUGUSTUS	CDS	301532	302242	0.9	+	1	transcript_id "NODE_1_length_552646_cov_38.83.g36.t1"; gene_id "NODE_1_length_552646_cov_38.83.g36";
NODE_1_length_552646_cov_38.8367_ID_1	AUGUSTUS	CDS	302313	305106	0.62	+	1	transcript_id "NODE_1_length_552646_cov_38.83.g36.t1"; gene_id "NODE_1_length_552646_cov_38.83.g36";
# coding sequence = [atggccgagtccagcggcttgaagccgggcaacggctcgcatgtgaatggcaaaatgaacggccagacgccaggcaaga
# aacttgctgctccacgaccacgacgcggcttcgtgggctgggtagcaggggctgtcgctagacttgcgacctgggcctttatcctcacgcttctcttc
# cgctgtccttccacccttgaggaatgcgatcaagactctcccatcatctgcaaaccgtacttccaagccaaagccgccgtcgccccatacacgctgcc
# atactacgatcaatacattgcgccatatgcggactttgcgtggccatactaccaagccgtcgactccagcgtcctcacaccagcgcgcacctatgccg
# tccaatacggtggaccatgggtcgaaaagggccaggaacaagtctgggctcaatgggagaagcatggccagcctcaggtagctcagctgcgtgctctg
# tcccagaagcagtatgaggaaacaattgctccatacatggagcgcgcaggcgaggttttcggaccctactacgaaatcggccatatgaattctctccg
# gttgtactaccaggtcttgctgccaagctacgaactggtgcaaccctatgcgcaccaaggctacaacgctgcctcgagtttcaccactggcacggccc
# tgcctgctgctcagtgggtttggggaaagacgaatgccttcctcaacaaggccgtgtggccacaggttcgaatgatctacgttgagaatgtagagcct
# cagctcgttcgaattggtgaacgcttggaaaggtacaagaaccgagcaaagaccagagtgctccctgaagtgacgtcgtcttctacgagacggaaaac
# tactactgagccaccacgatactcgtcctttagcaagccggccccacagggcacacaatctgcaagcacaacagcttccgaatctgttgccccccctc
# cgagctcaagcgtcgagcagcagccggtaacagaatcatactggaaccctgtacaggcccctcctgctgcggaaaacgagacggagaaaagaaggatt
# gctcgcgagatggtggcgcaggaccttgagatgtggcagaataaatttgctgcccaggccgaagagggcgctgccgatatggaggaccggatcgacga
# gattgctaaccgcatggttgttgatgagattgtctccaagggcaagccccttgtcaagaagctcgaggcgctggtcgagtcggagactgatagtctca
# aggcaaagatttctagtattgttgcagaaaatgccgtcaacccgctcgacgatgctcaagaacagatcgttgccgctatccgggctgctggcatagcc
# atcaagacagccgcgcaaggaatcagatcctggcgggaagagtatgacgataatttgcaatacatggttctcaaagccgccgacgtccacttccagat
# acttgatgagactacgaatctcgcacttcagcaactcggaatgaaatgggcctggaccgatggagttacatatagagattgggcaaagtaccacgagc
# tcaagcagacactaggagattggaccgaagagctgaaacatctcattgtcactcaccccacgctgcttcaagcacaggatgctgcagctctggtcgag
# gacgatggaatgaccattgcttctagcgctgccaaggagcttgctcgtcttaagcaagttgcacagtggaagattctcgccaatgacgctaccgacaa
# ctttgattctgaggcgatggagaaagcagcagaagctgcacagaacccagtcgtgcctgaggatgaaactactctagagagtcacgagcagggagatg
# atgagacagctggagaatcttcagcagaaactgccaatgcaaccgatggtgaagagacgcctttgtcggctgctgataataccgtcttggaagctgtc
# ttggatgctatcgcagaagaggtaacaccaggaacaactgacgaggccacatcgccattggagtctggttccgctggtgatgccattgatgacgccgt
# tgtggatgagaaattgtcggatgaggagcttcccattgtggacgacgccagctcgaatgtctttgaacatgttgtggaggagcatgctgacctcaacg
# aaaaagcccaggagccccttactagccagaccgacgaggttccggaatccctagaagacgaaattgtagagcccgaggtcgaggttaacacggccgaa
# gtccctgtctcccatcacaatgaagaatctagctcggctgttttggaggagccttccacaacccccagcgctgcgactaccgaaactgtactggaaac
# cgagcctgaagaaactgccgaggccgtgttggaatccgaggacgatatcctggatgaggacgaaatctcatggcaacaagatcaaaagattctggaca
# acgattccgcttccgtcaaggcaactttcctcggcgcggccgctcaggtagtctctggctggcaacccatcttggacgacgaggacgatgaaactgac
# gataacttcctatctagcgcgactaaagctgccgaggcagcttatgccagcgcaatttctctagcatctgaccagtattcgagtgcatcgtccattat
# ttccgcccaggtccatggcaccccgaccccggccgtccaaaaccaacttctttcttccgtatcggccgcttacgaccaggcagttgctgcagcgagct
# caagattcaaggatgtcgtggatgccgcatcggctggcgtttatggccccccgacaactactcaggcaaccccgacgcaggcacactggagcaaggtg
# gaatcgattgcggcggaacgcctgaacgagggcaagctgtgggcggagcttcagtaccagagtgccttgattgctctaggactagcaaccgcaacgcc
# tacttcaacctctgcagctgagaaatattacgagcaggccaagtacaactattacgccggacttgggatggcgcatgatcgttacaacaatttcattt
# ctgctgcctcttcggcgttatcctctctaacagccacaccaacccccactcccatggctttcaccgactctgcaatgtccatggcttctgctgcggga
# aaggctgctgaatctgcctactccaaggctactgagaatgttgcttccgcggtcgaagctgtggatgaatccatatcttctttgcacgacgctgcgac
# tgagcagatttacaatgctggattagccattggcgagacttttggaaccgtgattagccaactgagcattgacgtctatggtcagccaaccccggcag
# ccattggatggtacgagggatgggtatcggatgcgcaggccgtcgtggcgagtgccacctctgccgttggcaaagccactcaaactgcatctgctggt
# gccgcaaaggagtacgagtctgtgagcgagctggtgtcggagctgattgttggtcgggaggcgcctttcacggagagtgttttatcaagacttcaagc
# ggcgtatgcatcggcgacgcagaatgtggctagcctggcgagcgaagccagtgcggcggctggatcagtgggcgaaaaggtgggaagcattgcgagca
# aggcaaccgacgctgcgaagcatggaaaagatgagttgtaa]
# protein sequence = [MAESSGLKPGNGSHVNGKMNGQTPGKKLAAPRPRRGFVGWVAGAVARLATWAFILTLLFRCPSTLEECDQDSPIICKP
# YFQAKAAVAPYTLPYYDQYIAPYADFAWPYYQAVDSSVLTPARTYAVQYGGPWVEKGQEQVWAQWEKHGQPQVAQLRALSQKQYEETIAPYMERAGEV
# FGPYYEIGHMNSLRLYYQVLLPSYELVQPYAHQGYNAASSFTTGTALPAAQWVWGKTNAFLNKAVWPQVRMIYVENVEPQLVRIGERLERYKNRAKTR
# VLPEVTSSSTRRKTTTEPPRYSSFSKPAPQGTQSASTTASESVAPPPSSSVEQQPVTESYWNPVQAPPAAENETEKRRIAREMVAQDLEMWQNKFAAQ
# AEEGAADMEDRIDEIANRMVVDEIVSKGKPLVKKLEALVESETDSLKAKISSIVAENAVNPLDDAQEQIVAAIRAAGIAIKTAAQGIRSWREEYDDNL
# QYMVLKAADVHFQILDETTNLALQQLGMKWAWTDGVTYRDWAKYHELKQTLGDWTEELKHLIVTHPTLLQAQDAAALVEDDGMTIASSAAKELARLKQ
# VAQWKILANDATDNFDSEAMEKAAEAAQNPVVPEDETTLESHEQGDDETAGESSAETANATDGEETPLSAADNTVLEAVLDAIAEEVTPGTTDEATSP
# LESGSAGDAIDDAVVDEKLSDEELPIVDDASSNVFEHVVEEHADLNEKAQEPLTSQTDEVPESLEDEIVEPEVEVNTAEVPVSHHNEESSSAVLEEPS
# TTPSAATTETVLETEPEETAEAVLESEDDILDEDEISWQQDQKILDNDSASVKATFLGAAAQVVSGWQPILDDEDDETDDNFLSSATKAAEAAYASAI
# SLASDQYSSASSIISAQVHGTPTPAVQNQLLSSVSAAYDQAVAAASSRFKDVVDAASAGVYGPPTTTQATPTQAHWSKVESIAAERLNEGKLWAELQY
# QSALIALGLATATPTSTSAAEKYYEQAKYNYYAGLGMAHDRYNNFISAASSALSSLTATPTPTPMAFTDSAMSMASAAGKAAESAYSKATENVASAVE
# AVDESISSLHDAATEQIYNAGLAIGETFGTVISQLSIDVYGQPTPAAIGWYEGWVSDAQAVVASATSAVGKATQTASAGAAKEYESVSELVSELIVGR
# EAPFTESVLSRLQAAYASATQNVASLASEASAAAGSVGEKVGSIASKATDAAKHGKDEL]
# end gene NODE_1_length_552646_cov_38.83.g36
###
# start gene NODE_1_length_552646_cov_38.83.g37
NODE_1_length_552646_cov_38.8367_ID_1	AUGUSTUS	gene	309307	311202	1	+	.	NODE_1_length_552646_cov_38.83.g37
NODE_1_length_552646_cov_38.8367_ID_1	AUGUSTUS	transcript	309307	311202	1	+	.	NODE_1_length_552646_cov_38.83.g37.t1
NODE_1_length_552646_cov_38.8367_ID_1	AUGUSTUS	start_codon	309307	309309	.	+	0	transcript_id "NODE_1_length_552646_cov_38.83.g37.t1"; gene_id "NODE_1_length_552646_cov_38.83.g37";
NODE_1_length_552646_cov_38.8367_ID_1	AUGUSTUS	CDS	309307	311199	1	+	0	transcript_id "NODE_1_length_552646_cov_38.83.g37.t1"; gene_id "NODE_1_length_552646_cov_38.83.g37";
# coding sequence = [atgcccgataagacggcgtcggttgtctcgtacgccgccggggcgtctctcgccgctgccgccctcatctacgtcttcg
# gcccgacctttaccatcgaccacgacaccaccagctcgcgcaagaaaaccatcgtcgggctgcgcaaccaggccaacgactgcttcatcaactcggtg
# ctgcaggcacttgctggcttgcccgagctgcgcgtctacctgatccgcgagacgcatcgccgccgcatcgaagacccggccgtatatgcaaacctggt
# gcagcccctggacgggaacgggaagcagcttgcgcagtggaagctgcagggccttcaggatgggctggtgacacacgggctcaaggagatgctggacg
# cgcttaacgagcggcccatttcgaaaaaggccatttctcccttttcctttgtcaaggtcttggaggttgcgttcaagcagcgcatcagcaggcagcag
# caggatgcgcaagagtttctgcagattgtggcagagaggctaaaggacgagtatcacgccggccaacgcgctcgcctgcatgctcggaagctgggcat
# tgcggcggcagtgaccgaatcgagtacgaatagcaccaaggacaaggacaaggatggcaacgacactgacaagtcggatgacgctgtcgaaatcaatg
# gattgggattggaagcatctgctgtagcgggatccgaggccgagaccgagattgcagtcaacatcgatctggccgatgtgcagagagccgttcgcgag
# atccagaacaagcctccgctagaactcgaggagggcttcccgttggagggcaaatacgagtcgcatatccagtgccagacttgcggctacaccaccaa
# gcccagggaggagaccttctgcagcctgacgctcgcagtcccgcaggtctcatcgacaacgctcaacgcatgctttgacggtatttttaagacggaat
# atatcgacgacttcaagtgcgaaatgtgtcgcctggtgcagacccggaccaacctcgagcacgagatggccaagtcgacgtccgagagcttcagggcc
# gtggcccaagagaacattgaaaagttgaagatggccattgcgctcgacccggaacagccgcccgaggacgtcgaactcggcgacattcgatatgcgcc
# caagaggagaatcgccaagacgacgcgcatgtctacgtttcccaaaatcctagccattcatctttcccgatccatctacggcatcggccaggtcacgc
# agaaaaactcggccaaggtcgcctttcccgagcagttgccgctgggaagcgtcatcgaacagcgcaaatacaagctcctgggcgtggtgacacatcga
# ggaggccataacagtggtcactacgaagcatttaggcgccagaatgcgccatctccctatgcgaacatcaatacctttcagccctctgaaatctacag
# caagacgccaacgcccatttcaacgccgcagatctcggcgctccgatccgacagcccctcaatatcgactccggatctgctgtcgccgtcctcagaca
# cgactccgtctacgccgtcgctagaatctgctgcagggccccctcgaagcgtccccgtcgacctaacgaatggcagagacggtgagactagcagcctt
# cgatctgttgctgcatctaccaagtcagcgctgtccaagcttgcgcctcccagagcaagcctcaacggatcctcatcacccagccccctgggcgtcgg
# caagcctcatccgcgacccaagaagaagaggcctgcggataagtggtggcgagtgagcgacgaaaaggtacgcgaggccaagacaagcgaggtcttgg
# gcatgcagaaagaggtctacctgctgttttacgagctggaggcggaagactga]
# protein sequence = [MPDKTASVVSYAAGASLAAAALIYVFGPTFTIDHDTTSSRKKTIVGLRNQANDCFINSVLQALAGLPELRVYLIRETH
# RRRIEDPAVYANLVQPLDGNGKQLAQWKLQGLQDGLVTHGLKEMLDALNERPISKKAISPFSFVKVLEVAFKQRISRQQQDAQEFLQIVAERLKDEYH
# AGQRARLHARKLGIAAAVTESSTNSTKDKDKDGNDTDKSDDAVEINGLGLEASAVAGSEAETEIAVNIDLADVQRAVREIQNKPPLELEEGFPLEGKY
# ESHIQCQTCGYTTKPREETFCSLTLAVPQVSSTTLNACFDGIFKTEYIDDFKCEMCRLVQTRTNLEHEMAKSTSESFRAVAQENIEKLKMAIALDPEQ
# PPEDVELGDIRYAPKRRIAKTTRMSTFPKILAIHLSRSIYGIGQVTQKNSAKVAFPEQLPLGSVIEQRKYKLLGVVTHRGGHNSGHYEAFRRQNAPSP
# YANINTFQPSEIYSKTPTPISTPQISALRSDSPSISTPDLLSPSSDTTPSTPSLESAAGPPRSVPVDLTNGRDGETSSLRSVAASTKSALSKLAPPRA
# SLNGSSSPSPLGVGKPHPRPKKKRPADKWWRVSDEKVREAKTSEVLGMQKEVYLLFYELEAED]
# end gene NODE_1_length_552646_cov_38.83.g37
###
# start gene NODE_1_length_552646_cov_38.83.g38
NODE_1_length_552646_cov_38.8367_ID_1	AUGUSTUS	gene	313584	314619	0.52	+	.	NODE_1_length_552646_cov_38.83.g38
NODE_1_length_552646_cov_38.8367_ID_1	AUGUSTUS	transcript	313584	314619	0.52	+	.	NODE_1_length_552646_cov_38.83.g38.t1
NODE_1_length_552646_cov_38.8367_ID_1	AUGUSTUS	start_codon	313584	313586	.	+	0	transcript_id "NODE_1_length_552646_cov_38.83.g38.t1"; gene_id "NODE_1_length_552646_cov_38.83.g38";
NODE_1_length_552646_cov_38.8367_ID_1	AUGUSTUS	CDS	313584	313730	1	+	0	transcript_id "NODE_1_length_552646_cov_38.83.g38.t1"; gene_id "NODE_1_length_552646_cov_38.83.g38";
NODE_1_length_552646_cov_38.8367_ID_1	AUGUSTUS	CDS	313801	314616	0.52	+	0	transcript_id "NODE_1_length_552646_cov_38.83.g38.t1"; gene_id "NODE_1_length_552646_cov_38.83.g38";
# coding sequence = [atggtgaaagccaagcttgatccgtcgcttcaaggccacccccgcctcgccaagtatcgctctcttcaagaagcagtcg
# acttggccgacgaagacaaggcgagggagattggccaagagtttgggtgggagttggacgcgctcaagttcatagcaggcatggagttggcttacaaa
# ctgatgcctgaaaagcaatggtacatcatcctggatgacgataccttcttgatcgagccctcattgcatctactcttgagccatttggacccctcaag
# gccctactacttgggcaacgccgtaggtgactacaaaagtcgattcgcacacggaggctctggcattgtgctctcacgggaggtcatgcggcgactat
# tccatcgccccgacatcgtcgttcagtcatatatcgactctctcgatgagacatggggtgaccgccttgtaggcctgacgctgatcaagctgggcatc
# tatctcgacgagcggtatagccaccatttcaacggtgagccgcccgacatggcccgaatccagagagaccgcttctgttcgcccattgtgtcctttca
# tggcgcccgcaggccaggggccatggaagccatcggtcaagccctctccaacaacagagagcagccagttgtttgggcccaactgtggcagttctttg
# ctgacacttcacttgacaacgctggccgcgagccggtacgtcagatgcgggactacgtggggccggcgggcgaaggcacaacgacatgggagaggatc
# gcatcggcagaagtgtgccgcagtaagtgccggaacaggaagagctgcctggcgtggacttatgacagagagacgcggacatgccgcgccagcccttg
# gattgtcattggaaacagcaacaacgcagagacgaacgagtctgggcttgattggcaagcggtggagcctctgttgcaacagtgcggccgaggatcct
# tgtaa]
# protein sequence = [MVKAKLDPSLQGHPRLAKYRSLQEAVDLADEDKAREIGQEFGWELDALKFIAGMELAYKLMPEKQWYIILDDDTFLIE
# PSLHLLLSHLDPSRPYYLGNAVGDYKSRFAHGGSGIVLSREVMRRLFHRPDIVVQSYIDSLDETWGDRLVGLTLIKLGIYLDERYSHHFNGEPPDMAR
# IQRDRFCSPIVSFHGARRPGAMEAIGQALSNNREQPVVWAQLWQFFADTSLDNAGREPVRQMRDYVGPAGEGTTTWERIASAEVCRSKCRNRKSCLAW
# TYDRETRTCRASPWIVIGNSNNAETNESGLDWQAVEPLLQQCGRGSL]
# end gene NODE_1_length_552646_cov_38.83.g38
###
# start gene NODE_1_length_552646_cov_38.83.g39
NODE_1_length_552646_cov_38.8367_ID_1	AUGUSTUS	gene	320535	323477	0.84	+	.	NODE_1_length_552646_cov_38.83.g39
NODE_1_length_552646_cov_38.8367_ID_1	AUGUSTUS	transcript	320535	323477	0.84	+	.	NODE_1_length_552646_cov_38.83.g39.t1
NODE_1_length_552646_cov_38.8367_ID_1	AUGUSTUS	start_codon	320535	320537	.	+	0	transcript_id "NODE_1_length_552646_cov_38.83.g39.t1"; gene_id "NODE_1_length_552646_cov_38.83.g39";
NODE_1_length_552646_cov_38.8367_ID_1	AUGUSTUS	CDS	320535	321356	0.97	+	0	transcript_id "NODE_1_length_552646_cov_38.83.g39.t1"; gene_id "NODE_1_length_552646_cov_38.83.g39";
NODE_1_length_552646_cov_38.8367_ID_1	AUGUSTUS	CDS	321461	321517	0.87	+	0	transcript_id "NODE_1_length_552646_cov_38.83.g39.t1"; gene_id "NODE_1_length_552646_cov_38.83.g39";
NODE_1_length_552646_cov_38.8367_ID_1	AUGUSTUS	CDS	322051	322492	1	+	0	transcript_id "NODE_1_length_552646_cov_38.83.g39.t1"; gene_id "NODE_1_length_552646_cov_38.83.g39";
NODE_1_length_552646_cov_38.8367_ID_1	AUGUSTUS	CDS	322603	323474	1	+	2	transcript_id "NODE_1_length_552646_cov_38.83.g39.t1"; gene_id "NODE_1_length_552646_cov_38.83.g39";
# coding sequence = [atggttccagacgattcgggagacgacaagacttctgtcgttgttgtctccgactctgctgctcctcgactcgaacctg
# cttcttccacaagagaggcttctcccaagcctcaaatcacacaatccacttcctcagactcgaatcccactgtcgccgcccctgcgccgcctccgcag
# gagcccacggaagagcagcaatcgcagcagctcaaggacgagcagccgcaggagcagctcaaggacgagcagaagctaccgcaggaggaggagcaaca
# tcacgagtcacaaccacaacctcaaccgcagccagagtcgcaagagcagcctcagccgccccctcagcagcaaaacggcgacgacactcgggcgtccg
# agaccaataccacgacccccgtgtccgaggccgacatggcgagccaccgaccggccctccacggcatgcacgcaggctatcccacaagctcctcgtcg
# cccatctatccccagaccagcctcccgaccactcagtacgcttcatattccacagtcacagctgcagctcagcagggcgatgcatatcgcgtcagtcc
# cgtgggcacgccgcaaatgtcactgcccagcatgcgcaccatcgacgccatgtcacagcaatctgtccctccaatgccgcaccattccatgtccatgg
# gcatgaacatgccccttactgccgtctcgacccctccttacttcacaagccattcagcgcctctcccttccaactacggcttcccccaggacgccttg
# gctcggtatcctctcccgcacgatcctcggctcatcaaccaccgaggccctaagaaggagatcaagcgacgaaccaagacgggctgcttaacgtgccg
# caaacgacgaatcaagtgcgacgagacgcatcccacctgcaacaactgcaggaaatcgaagcgcgagtgcctgggctacgatcccatcttccgacagc
# agcccggaacccccaccagcagcagcgtccagcccgtgtccaacagcctctcacaacccaccgagccgtcgggcatcgcctctgtgcagtccgggtcg
# gcagttggtcctcctacaccgcgtctggtcaactcgtacggcagccaatcgccgatgctgccgagcggctatgcgacaagctcgaaccctggcacccc
# gtcgatcccaccaagctcctacaatccgtctctctctgtctctgtgaagcccgaacttggctacggctactctgcttcaggcatcgatcccgctgtcc
# gcgccatgtctgccatgcctgccaaccaaatgtcgctatcgggccccgataacagctatttacgagccaagaagatgagaatcgacgagattatcgac
# ttgcttggcccacccgcaccggttcagcagattagtcacacggaagaaacttttaatgaaatcacaaaggtctaccatgaaatgtatgctagcgggct
# cagtgccttcttcgagacgagctggtactactttaccgacaacggcaaaatgacatttcccaaagatgccaacctcatcgagcacatggcaacttttc
# tcaaaatcctcgaggccgtcaaggccaatgatcacacacagatggcttattcaggggtcctagaaacaagaattgtgtgggagttggcttgtacggca
# taccaaatccccgacagggcgaacaattccatgcgcctcagcctgccgccagacaacgaccccattgaagctaaaaatcgcctcctggtagtcgaggc
# cctgctctgtggtgatgagttgcaaagcaaccccctcgcgcctccagtggcagacgcagaccaccaccgtgtgcgccagttcgacttttggtatagcc
# tggccgaattcgttcgcaggagggacaatcccaacgcgccttcgactgtcaaaatcagggaggacgttctgagccgcatgcgccaccttcttgacgga
# cgagagaatcgagatgtcctctactccatagcggttgtccgcgagctggcgccaaactttgactccggatatgcagccacgattccgcagcatttgga
# cgaatcggacccaaagaacagactagccgttgcgtccaaattcattctagacgaatcccaagtcaccggtggaacgacaaacgtggtgcgtcggttca
# gcgacattgcgtcccgagcctttgtcaaccctggagtaaacattgctcgaagagtataa]
# protein sequence = [MVPDDSGDDKTSVVVVSDSAAPRLEPASSTREASPKPQITQSTSSDSNPTVAAPAPPPQEPTEEQQSQQLKDEQPQEQ
# LKDEQKLPQEEEQHHESQPQPQPQPESQEQPQPPPQQQNGDDTRASETNTTTPVSEADMASHRPALHGMHAGYPTSSSSPIYPQTSLPTTQYASYSTV
# TAAAQQGDAYRVSPVGTPQMSLPSMRTIDAMSQQSVPPMPHHSMSMGMNMPLTAVSTPPYFTSHSAPLPSNYGFPQDALARYPLPHDPRLINHRGPKK
# EIKRRTKTGCLTCRKRRIKCDETHPTCNNCRKSKRECLGYDPIFRQQPGTPTSSSVQPVSNSLSQPTEPSGIASVQSGSAVGPPTPRLVNSYGSQSPM
# LPSGYATSSNPGTPSIPPSSYNPSLSVSVKPELGYGYSASGIDPAVRAMSAMPANQMSLSGPDNSYLRAKKMRIDEIIDLLGPPAPVQQISHTEETFN
# EITKVYHEMYASGLSAFFETSWYYFTDNGKMTFPKDANLIEHMATFLKILEAVKANDHTQMAYSGVLETRIVWELACTAYQIPDRANNSMRLSLPPDN
# DPIEAKNRLLVVEALLCGDELQSNPLAPPVADADHHRVRQFDFWYSLAEFVRRRDNPNAPSTVKIREDVLSRMRHLLDGRENRDVLYSIAVVRELAPN
# FDSGYAATIPQHLDESDPKNRLAVASKFILDESQVTGGTTNVVRRFSDIASRAFVNPGVNIARRV]
# end gene NODE_1_length_552646_cov_38.83.g39
###
# start gene NODE_1_length_552646_cov_38.83.g40
NODE_1_length_552646_cov_38.8367_ID_1	AUGUSTUS	gene	324489	326365	0.35	-	.	NODE_1_length_552646_cov_38.83.g40
NODE_1_length_552646_cov_38.8367_ID_1	AUGUSTUS	transcript	324489	326365	0.35	-	.	NODE_1_length_552646_cov_38.83.g40.t1
NODE_1_length_552646_cov_38.8367_ID_1	AUGUSTUS	CDS	324492	326239	0.62	-	2	transcript_id "NODE_1_length_552646_cov_38.83.g40.t1"; gene_id "NODE_1_length_552646_cov_38.83.g40";
NODE_1_length_552646_cov_38.8367_ID_1	AUGUSTUS	CDS	326308	326365	0.41	-	0	transcript_id "NODE_1_length_552646_cov_38.83.g40.t1"; gene_id "NODE_1_length_552646_cov_38.83.g40";
NODE_1_length_552646_cov_38.8367_ID_1	AUGUSTUS	start_codon	326363	326365	.	-	0	transcript_id "NODE_1_length_552646_cov_38.83.g40.t1"; gene_id "NODE_1_length_552646_cov_38.83.g40";
# coding sequence = [atgagcactctccaggagaacatcctggggaagatgaaactgaccaccatgaggaagaaagagatgcccagtgtgccaa
# agctaagagatgtctcagagtacgtcttatcgccttcctgggactttgacgccgctcccaccactagagaataccactggacaattgtagatggacgc
# ctgaaccctgatggcatctatcgcccaatgatactcatcaacaaccagtttcctgggcctttggtcgaatgcaacgaaggcgacaccatccgagtcat
# tgtggagaacaaagccgtcaatgctacttcgatgcactttcacggcctcttccaaaacggcaccaactccatggacggtgccgtgggaatcacacaat
# gcccaatcgcccccaattcaaccttcacctatgaattccaaatcaaagagcaatcgggtacctactggtatcatgcccaccatagtgcccaagcatcc
# gatggcctccttggccccgtcgtcattcactccaaggatgagcgaacgactctgcagaagctggattacgcttcggacagaatcatcatggtccaaga
# ccattaccacaacctcacctcagaactcttgatggattatctcaaaaacgacatggagaataatgagcccgtgccagacaacggtctcatcaacggcc
# gtggcgtgcgtgactgtaaagatttccagggctgggattgcgataccgcaaacgtttcgacttcgactcttgatcttgctgcaggtcagcgtcatcgg
# ctacgcatcattaatgttggtgcctttgccgagttccaaatccagtttgatgaacatccattctacgtcaccgaagtcgatggcaccgacgtgttccc
# cgaaccgttccatcgtctcaacatcctcccagcgcagcgatacagcatcatccttgaaaccaacgtcaccaccgccgatgccttttggatgagagccc
# gaatggtaacacactgcttcaccaccaaaaactcccgcttacagcccgagatgcgagctatattgcactacaattcttcagaaggtaaagccttggac
# aaggagcccacaagcaaagactggcccgaagccatcgaagtcatatgtcgtgatctcaacgtctccgccttacacccagtcatccccatgacaccccc
# tcccgcagacaaatacatgcgcttcgacgcaagcttcatgatcggtgactggcgtcttgcccgcggcttcttcaaccaatccacctggcaccacaacg
# tcacctccccatccctccaccgcttcctctccgcatcccccaacgccaccactctcaaatcgtcccccatcgccgtcaacatggcctttgactacaaa
# aaggaactcgtcatccaaacagagggcatccgcaccatcgacctcgccatcaacaacttcgacgacggcaaccacccgttccacctccacggccacaa
# gttcttcgtcctctaccagggtcgcggcgggtaccccccctacgaggccgatttccctgatttcgtaagagagcataatctcgacgataatcccgtcc
# gaagagacaccgtcaccgtggagggatacagctgggccgtcatccgcctcgtgctcgataacccgggcatgtgggcgtttcactgccacaacatgtgg
# cacgccgagtcgggcatgctgatgcagctgcttgtgaggagcgacgtggtccgaggctggactgtgagcgatcaggagagagccatgtgtggccttga
# aggcgttacgacgggtatgaggcctgatgacagcatctggttcggcaactttggcaagacatga]
# protein sequence = [MSTLQENILGKMKLTTMRKKEMPSVPKLRDVSEYVLSPSWDFDAAPTTREYHWTIVDGRLNPDGIYRPMILINNQFPG
# PLVECNEGDTIRVIVENKAVNATSMHFHGLFQNGTNSMDGAVGITQCPIAPNSTFTYEFQIKEQSGTYWYHAHHSAQASDGLLGPVVIHSKDERTTLQ
# KLDYASDRIIMVQDHYHNLTSELLMDYLKNDMENNEPVPDNGLINGRGVRDCKDFQGWDCDTANVSTSTLDLAAGQRHRLRIINVGAFAEFQIQFDEH
# PFYVTEVDGTDVFPEPFHRLNILPAQRYSIILETNVTTADAFWMRARMVTHCFTTKNSRLQPEMRAILHYNSSEGKALDKEPTSKDWPEAIEVICRDL
# NVSALHPVIPMTPPPADKYMRFDASFMIGDWRLARGFFNQSTWHHNVTSPSLHRFLSASPNATTLKSSPIAVNMAFDYKKELVIQTEGIRTIDLAINN
# FDDGNHPFHLHGHKFFVLYQGRGGYPPYEADFPDFVREHNLDDNPVRRDTVTVEGYSWAVIRLVLDNPGMWAFHCHNMWHAESGMLMQLLVRSDVVRG
# WTVSDQERAMCGLEGVTTGMRPDDSIWFGNFGKT]
# end gene NODE_1_length_552646_cov_38.83.g40
###
# start gene NODE_1_length_552646_cov_38.83.g41
NODE_1_length_552646_cov_38.8367_ID_1	AUGUSTUS	gene	328660	330015	1	+	.	NODE_1_length_552646_cov_38.83.g41
NODE_1_length_552646_cov_38.8367_ID_1	AUGUSTUS	transcript	328660	330015	1	+	.	NODE_1_length_552646_cov_38.83.g41.t1
NODE_1_length_552646_cov_38.8367_ID_1	AUGUSTUS	start_codon	328660	328662	.	+	0	transcript_id "NODE_1_length_552646_cov_38.83.g41.t1"; gene_id "NODE_1_length_552646_cov_38.83.g41";
NODE_1_length_552646_cov_38.8367_ID_1	AUGUSTUS	CDS	328660	328918	1	+	0	transcript_id "NODE_1_length_552646_cov_38.83.g41.t1"; gene_id "NODE_1_length_552646_cov_38.83.g41";
NODE_1_length_552646_cov_38.8367_ID_1	AUGUSTUS	CDS	328976	330012	1	+	2	transcript_id "NODE_1_length_552646_cov_38.83.g41.t1"; gene_id "NODE_1_length_552646_cov_38.83.g41";
# coding sequence = [atgctgtccaaggttgtctccctgctggctgctgccggcctggcctctgccgccgccgtcgacaagagccactgcaagc
# ctcccaagaccacgactgcatgggagtctcagtacactgccaccggcactgctgctgtcgccgccgctgctgccacggccaagaccagcagcccgacc
# agccacgtcaagggcaaggcctttgaccgcttcgtcgtcatttactttgagaaccaggactacagcaaggctgatggtgaccccaacttcacctggtt
# cgccaagaagggcgtcaagttgaccaactactatggtgtcactcacccttccgagcccaactacatgtcccacattgctggtgactactttggcatgc
# agaacgatgacctgcactcgaccgacttcaacgtgtcgaccgtcatcgacctgctcgaggatcgtggcatctcttggggccactaccaggaggacatg
# ccctactccggctacgagggcttccagtacgtcaacaccaagaccggtgccaacgactacgtccgcaagcacaaccccgccatcctggccagcagtat
# cacacactacgagcagcgcctgtctcagatcaagaacctgtccatgatcgacaccagccgctcccagttccacaaggacctcaaggagaacaagctgc
# cccagtggatgttcatcacccccaacatgacctctgacggccacgacaccaacgtcggcgttgctggccagtggtgccgcgctttcctcgagcccctc
# ctcaacaacaagaacttcatggacaacaccctcgtcctgctcacctgggatgagaacgagacctacgcccagcgcaaccagatcctcgccatcctgct
# cggcgacgccctccccaagcacctcgccggcaccaccgacaacaacttctacaaccactacagcgagattgccaccgtcgaggccaactggaacctcc
# acaccctcggccgctgggacgtcggtgccaacgtcttcgacctggttgccaagcagaccggcgaccgcctccgcaagtggtcttccaccaagctggcc
# aacagctacttctggaacgcctcttacgccggtatcttcaacgaggagggcggcagcaacaacgcccagtaccctgctcccaacctggctctggaccg
# cagcttctctggccgcaccatcctcccctccatcaaggacacctggaagcacagcaagcttcccacctactacgaggacaccattgagctccccgacg
# gcctgaaccctcccaagggatacaagcccgtctccactaactaa]
# protein sequence = [MLSKVVSLLAAAGLASAAAVDKSHCKPPKTTTAWESQYTATGTAAVAAAAATAKTSSPTSHVKGKAFDRFVVIYFENQ
# DYSKADGDPNFTWFAKKGVKLTNYYGVTHPSEPNYMSHIAGDYFGMQNDDLHSTDFNVSTVIDLLEDRGISWGHYQEDMPYSGYEGFQYVNTKTGAND
# YVRKHNPAILASSITHYEQRLSQIKNLSMIDTSRSQFHKDLKENKLPQWMFITPNMTSDGHDTNVGVAGQWCRAFLEPLLNNKNFMDNTLVLLTWDEN
# ETYAQRNQILAILLGDALPKHLAGTTDNNFYNHYSEIATVEANWNLHTLGRWDVGANVFDLVAKQTGDRLRKWSSTKLANSYFWNASYAGIFNEEGGS
# NNAQYPAPNLALDRSFSGRTILPSIKDTWKHSKLPTYYEDTIELPDGLNPPKGYKPVSTN]
# end gene NODE_1_length_552646_cov_38.83.g41
###
# start gene NODE_1_length_552646_cov_38.83.g42
NODE_1_length_552646_cov_38.8367_ID_1	AUGUSTUS	gene	331413	338238	0.01	+	.	NODE_1_length_552646_cov_38.83.g42
NODE_1_length_552646_cov_38.8367_ID_1	AUGUSTUS	transcript	331413	338238	0.01	+	.	NODE_1_length_552646_cov_38.83.g42.t1
NODE_1_length_552646_cov_38.8367_ID_1	AUGUSTUS	start_codon	331413	331415	.	+	0	transcript_id "NODE_1_length_552646_cov_38.83.g42.t1"; gene_id "NODE_1_length_552646_cov_38.83.g42";
NODE_1_length_552646_cov_38.8367_ID_1	AUGUSTUS	CDS	331413	332031	0.81	+	0	transcript_id "NODE_1_length_552646_cov_38.83.g42.t1"; gene_id "NODE_1_length_552646_cov_38.83.g42";
NODE_1_length_552646_cov_38.8367_ID_1	AUGUSTUS	CDS	334351	335151	0.19	+	2	transcript_id "NODE_1_length_552646_cov_38.83.g42.t1"; gene_id "NODE_1_length_552646_cov_38.83.g42";
NODE_1_length_552646_cov_38.8367_ID_1	AUGUSTUS	CDS	335224	335668	0.62	+	2	transcript_id "NODE_1_length_552646_cov_38.83.g42.t1"; gene_id "NODE_1_length_552646_cov_38.83.g42";
NODE_1_length_552646_cov_38.8367_ID_1	AUGUSTUS	CDS	336446	336579	0.58	+	1	transcript_id "NODE_1_length_552646_cov_38.83.g42.t1"; gene_id "NODE_1_length_552646_cov_38.83.g42";
NODE_1_length_552646_cov_38.8367_ID_1	AUGUSTUS	CDS	336899	337180	1	+	2	transcript_id "NODE_1_length_552646_cov_38.83.g42.t1"; gene_id "NODE_1_length_552646_cov_38.83.g42";
NODE_1_length_552646_cov_38.8367_ID_1	AUGUSTUS	CDS	337231	337364	0.28	+	2	transcript_id "NODE_1_length_552646_cov_38.83.g42.t1"; gene_id "NODE_1_length_552646_cov_38.83.g42";
NODE_1_length_552646_cov_38.8367_ID_1	AUGUSTUS	CDS	338002	338235	0.47	+	0	transcript_id "NODE_1_length_552646_cov_38.83.g42.t1"; gene_id "NODE_1_length_552646_cov_38.83.g42";
# coding sequence = [atgacgaaatcaagaagtcccctcctcatccgattcctctcagacttcacactcggcttctcagatggcctaactgtgc
# cctttgccctcaccgcaggcctcagttctcttggacgaacagacactgtcatttacgcaggtctggcggaactttgcgcgggaagcattagcatgggt
# atcggtggctatctctccgccaaagacgaattgccttctaccacgtcagagaaccgggatggcgatgaggaggagctcaagggcatgcttcgctatga
# aggcgagagggagagcattgacgagaagaacaaggaggcacaagagatgcttgtaagacggcatctggaacccctcgctctacccgattggatggtca
# cggacattgtgtcgactctcaaagatcgtcccgagggcttgcacgacgtcgtccgccaactgcattcctcgcgagccgcgttctcggtcgaagagacg
# tctggtaacgctgatcagctgcccgtctggccgctcgcctcgggcctgtccatctctctgggctacgttatcggcggcaccattcctttgctgccgta
# ctttttcgcttcgactgtcggtcttggtctccgatggagcattgccttgtgtaatatgggctccatgatgggattcgccttttctgagcttggcctcg
# atgtgtctatctgggacgctgagagtgcgaatgtcgacgatttcatgaagcaggtggaccaagccgatggtctcattgggaaagtccacggatttcac
# gatatatcaaagtttaccgccagcttgggtcaggatggtgcccgaaaagtgttcctgttttccattacacatggcccgccagccgatgaagttttgaa
# gaagatcaagcccgagctacgcaaaggcgatataatcttggacggtggcaatgaacactatcgaaacaccgagagacgacaaagagagtgccaagatg
# ccggcgtggattggattgggatgggagtctctggcggttatcagtctgctcgacatggaccaagcatgtctcctgggggggataatgcggcattggac
# gcagtcatgccgcttctggaacgatacgcggcgaaagaccccaaatctggtgcgccttgcgtgtcaaaaatcggaccaggaggttcgggacacttcgt
# gaagatggtccataatggtattgaggttggcatgctctctgctctctgcgaagcttggggtttcttaaatcgcggactggggctcgactacggccaaa
# ttggtggattgtttacaacgtggaacagcgaaggcgaattgcgtacaaatttcctggtcaaaattgctgcggatatctgcaagacaagaaaatcgacg
# aatggcaaactgactgacgattacgtccttgatgatgtcctcgacaaggttgtacaagatgatgattcaggattctacttgcgcgtggcctcagggaa
# ccgcgaagagcgtctaagggtcgccgaaaagctttccatttccgaaccacagtccattcaagacgtcaaagatcgcgatcgaacgattgagagtcttc
# gccgcgctgtttattgtgccttcttggcctcctattgccaaggactggagctgattgcgcgggcatccattgacgaagattggaatatcagcttgtct
# gaatgtattcgaatatggcgggcaggatgcatcattcagtcagaatttattgctgatctacttgaaccggttttgaaagaggacaagacaatcaccaa
# cgttaagctgattgactgcgtcggatcggagttgcagcgaaactactcggcactcaaggacattgtttctcgaggggttgcggccgaccactacatgc
# ctgccctctctgctactcttgaaaaaaacattcccgtttcaaaacaggagtttccgggcaaggatacggacatgcccgatcctaaacccacccgtgag
# gagctaccggatgcaggcggaacaagcacaacgtataaagcagcggataagctccatgatcaaatgatggttgaggatattcttgatttgccagagga
# tcagtgggttcatacctttaacatcaacatgcactcttatttttacatggccaaatacgctctcaagcacatgaagcgcggcggcgttatcatcaaca
# atgcctctataaatgcgtacattggccggccagacttgctggattacacctctaccaaaggagccataatctccttcacaagaggattgagcaaccag
# tatattggaaagggaatcagggtcaacgctgtcgccccagggccagtgtggactccgttgatccctgcaaccatgaatgaaaaggcgcagaaagaatt
# caccagtcccatgggccgaccagcccagccttcggaaatcgcaagttgtgtcgtgtttcttgcttcgatggatagctcttgtgagagtccggctgcaa
# ataaaccgatgccgattgatgaagttgacgtagccatggacccgagggatttcattatgcttgacgaagaggaaatgccagagactgaacaagctccg
# gccaacaaagacggagtcagtcgagattatgcgtttggcggcggcggctacaattctctcaagtcattcaacggccagtactactctggcatggcggt
# cggcggatctcacacctggaactaa]
# protein sequence = [MTKSRSPLLIRFLSDFTLGFSDGLTVPFALTAGLSSLGRTDTVIYAGLAELCAGSISMGIGGYLSAKDELPSTTSENR
# DGDEEELKGMLRYEGERESIDEKNKEAQEMLVRRHLEPLALPDWMVTDIVSTLKDRPEGLHDVVRQLHSSRAAFSVEETSGNADQLPVWPLASGLSIS
# LGYVIGGTIPLLPYFFASTVGLGLRWSIALCNMGSMMGFAFSELGLDVSIWDAESANVDDFMKQVDQADGLIGKVHGFHDISKFTASLGQDGARKVFL
# FSITHGPPADEVLKKIKPELRKGDIILDGGNEHYRNTERRQRECQDAGVDWIGMGVSGGYQSARHGPSMSPGGDNAALDAVMPLLERYAAKDPKSGAP
# CVSKIGPGGSGHFVKMVHNGIEVGMLSALCEAWGFLNRGLGLDYGQIGGLFTTWNSEGELRTNFLVKIAADICKTRKSTNGKLTDDYVLDDVLDKVVQ
# DDDSGFYLRVASGNREERLRVAEKLSISEPQSIQDVKDRDRTIESLRRAVYCAFLASYCQGLELIARASIDEDWNISLSECIRIWRAGCIIQSEFIAD
# LLEPVLKEDKTITNVKLIDCVGSELQRNYSALKDIVSRGVAADHYMPALSATLEKNIPVSKQEFPGKDTDMPDPKPTREELPDAGGTSTTYKAADKLH
# DQMMVEDILDLPEDQWVHTFNINMHSYFYMAKYALKHMKRGGVIINNASINAYIGRPDLLDYTSTKGAIISFTRGLSNQYIGKGIRVNAVAPGPVWTP
# LIPATMNEKAQKEFTSPMGRPAQPSEIASCVVFLASMDSSCESPAANKPMPIDEVDVAMDPRDFIMLDEEEMPETEQAPANKDGVSRDYAFGGGGYNS
# LKSFNGQYYSGMAVGGSHTWN]
# end gene NODE_1_length_552646_cov_38.83.g42
###
# start gene NODE_1_length_552646_cov_38.83.g43
NODE_1_length_552646_cov_38.8367_ID_1	AUGUSTUS	gene	341538	343373	0.82	+	.	NODE_1_length_552646_cov_38.83.g43
NODE_1_length_552646_cov_38.8367_ID_1	AUGUSTUS	transcript	341538	343373	0.82	+	.	NODE_1_length_552646_cov_38.83.g43.t1
NODE_1_length_552646_cov_38.8367_ID_1	AUGUSTUS	start_codon	341538	341540	.	+	0	transcript_id "NODE_1_length_552646_cov_38.83.g43.t1"; gene_id "NODE_1_length_552646_cov_38.83.g43";
NODE_1_length_552646_cov_38.8367_ID_1	AUGUSTUS	CDS	341538	343370	0.82	+	0	transcript_id "NODE_1_length_552646_cov_38.83.g43.t1"; gene_id "NODE_1_length_552646_cov_38.83.g43";
# coding sequence = [atgaatgagtttacatttatagatttgacgggtgaatcacccgaatcaactcccggttcgacaccggactttgaagaac
# ctccctcaagcatcgccaacacaatcccttcatccttaagcatcgccaacccaatcccttcatccgacagacccgttttgtgcaaggagcagcaggac
# ctgattgagctcattctaacgggaagaaatgtcttcttcacgggatcagcagggtgcggcaagtctaccgttctcaaggctgctgtcaacctgctgta
# catgatggggaagaatgttcatgtcgttgcaccaacgggtcgggcagcgctccaagtcggcggcatgtcgacatggtcctacatgggttggacgccag
# actatcacaaaatggacatcgaaacacttctgcacaaggggttccgaaagcacattgagaaacgcttgaaggatacggatgtgctcatcattgatgag
# attagcatggtggagaatcatcatctggaacgcatgaatatctgcatgaaggccgtgattgcctggaacgactggcggaaagagagagactcgggacc
# gcccaggactcagaaggatgctttcgccatttcaaaaaccattcccgccttcgggggaagacaggtcatcgtcacaggagatttctgccagctacccc
# ccgtgaagccgttcgagttctgcatgcactgtggacaagagatgattgccgacgacgacggagccgagttcaactgccccgatagccatggcccgttt
# ttagagacgcacaaatgggcctttaagagtacggcttgggaggaagccgatttcgttcacgtcaacttgcaagagattcatcgccagaaagacgaata
# cttcatcaggatgcttcagaaatgccgtctggggattccctttctaccacaagaaaccgaaacacttatgaaccatccttgcgacgtccaaaaagcca
# caaagctcctgtgcacgagaaacgaggttgccatggtgaaccgagaaaacttcaatcgactaaagacgccaaagctcgaataccacgctctggatggg
# tttattgcgaggcaagaggtgcatacacagctacctcagtatcatgatcgtctgtctgatggaacattggtggcgtgcagagaccaacgcctggagtc
# ccatgtcacgctgcgcgggggtatgctcgtgatactgcagataaacctcgacatcaagggagggttggtcaacggaagccagggtatcatatgtggtt
# ttgaaaagtttgattctataaatcttccgaaagcacacaggggcaaggataccgaatacattccttctgatcagcgcatcatcggcgaccacgcaaag
# cttagagagaagcagataaaggaattcatggaacaacagaggggggatccacggttagcaaaggcttggcctcgggtgctcttccacaacggcgtgaa
# gcgtgtcatttacccctcgtgtgttgtcaactctattggcgacaaagagccatattcactgctgcatcgaacacaaattcctcttctaccgggctggg
# ctatgagcgttcatagaagccaaggcatgacgctggatcgcgtcattgtggacttgtcgcatgcctttgaagaaggtcaggtatatgtcgcattatct
# cgagcgacgagccttcatggtctgaaggtcatgggtagctcaagcggattattcgtaactggcggaaatccggaggtgcaatcattcctgatggcaaa
# gttcggagaccggctatttcaatcagtcagagaattttcgggacatcttatgaatggtgatgacggcgagaaatactgggcgccgggctga]
# protein sequence = [MNEFTFIDLTGESPESTPGSTPDFEEPPSSIANTIPSSLSIANPIPSSDRPVLCKEQQDLIELILTGRNVFFTGSAGC
# GKSTVLKAAVNLLYMMGKNVHVVAPTGRAALQVGGMSTWSYMGWTPDYHKMDIETLLHKGFRKHIEKRLKDTDVLIIDEISMVENHHLERMNICMKAV
# IAWNDWRKERDSGPPRTQKDAFAISKTIPAFGGRQVIVTGDFCQLPPVKPFEFCMHCGQEMIADDDGAEFNCPDSHGPFLETHKWAFKSTAWEEADFV
# HVNLQEIHRQKDEYFIRMLQKCRLGIPFLPQETETLMNHPCDVQKATKLLCTRNEVAMVNRENFNRLKTPKLEYHALDGFIARQEVHTQLPQYHDRLS
# DGTLVACRDQRLESHVTLRGGMLVILQINLDIKGGLVNGSQGIICGFEKFDSINLPKAHRGKDTEYIPSDQRIIGDHAKLREKQIKEFMEQQRGDPRL
# AKAWPRVLFHNGVKRVIYPSCVVNSIGDKEPYSLLHRTQIPLLPGWAMSVHRSQGMTLDRVIVDLSHAFEEGQVYVALSRATSLHGLKVMGSSSGLFV
# TGGNPEVQSFLMAKFGDRLFQSVREFSGHLMNGDDGEKYWAPG]
# end gene NODE_1_length_552646_cov_38.83.g43
###
# start gene NODE_1_length_552646_cov_38.83.g44
NODE_1_length_552646_cov_38.8367_ID_1	AUGUSTUS	gene	346263	347030	0.67	-	.	NODE_1_length_552646_cov_38.83.g44
NODE_1_length_552646_cov_38.8367_ID_1	AUGUSTUS	transcript	346263	347030	0.67	-	.	NODE_1_length_552646_cov_38.83.g44.t1
NODE_1_length_552646_cov_38.8367_ID_1	AUGUSTUS	CDS	346266	347030	0.67	-	0	transcript_id "NODE_1_length_552646_cov_38.83.g44.t1"; gene_id "NODE_1_length_552646_cov_38.83.g44";
NODE_1_length_552646_cov_38.8367_ID_1	AUGUSTUS	start_codon	347028	347030	.	-	0	transcript_id "NODE_1_length_552646_cov_38.83.g44.t1"; gene_id "NODE_1_length_552646_cov_38.83.g44";
# coding sequence = [atgcatatgagtgtccgcgattcactccacaagcttcaaaccgattggatcgacatcctctatgtccattggtgggact
# ttacctcctccatcaaagaaatcatggatagcctgcacattctcgttgagcaaggcaaagtcctctatttaggagtgtcggacacccctgcctggatc
# gttagtgcggccaacgagtatgcagctgcgtttggcaagactccgtttagcatttatcagggtcgttggaatattatgctccgtgactttgaaaggga
# aattattccaatggcccgtcaatatggaatggcccttgcgccatgggatgttcttggcggaggcaagttccaaacgaagaaggctttggaagagcgtg
# cgaaaaggggtgaaggactacgctctacacgcggcaatgagcaaagtgaagacgagaggaaattcagcgaggcgctggagaaggttgccggagaacat
# ggcatcgaatccatcacggcaattgcgctcgcttatgtacgtgccaagacgacccgcgtgtttcctatggttggcggccgcaagattgagcatctcaa
# agataacatccaggcattaagcatcaagttatcgcaagagcaggtagattacctggaaagcgtgaagcccttcgaaatcggattccccaacaacttca
# tcgggcctgatccccacgtcacgggtcgtttcacggggctcgcggcggcaagcgcagctcttcaagttgaacaatcacccaagccattgggccttgca
# taa]
# protein sequence = [MHMSVRDSLHKLQTDWIDILYVHWWDFTSSIKEIMDSLHILVEQGKVLYLGVSDTPAWIVSAANEYAAAFGKTPFSIY
# QGRWNIMLRDFEREIIPMARQYGMALAPWDVLGGGKFQTKKALEERAKRGEGLRSTRGNEQSEDERKFSEALEKVAGEHGIESITAIALAYVRAKTTR
# VFPMVGGRKIEHLKDNIQALSIKLSQEQVDYLESVKPFEIGFPNNFIGPDPHVTGRFTGLAAASAALQVEQSPKPLGLA]
# end gene NODE_1_length_552646_cov_38.83.g44
###
# start gene NODE_1_length_552646_cov_38.83.g45
NODE_1_length_552646_cov_38.8367_ID_1	AUGUSTUS	gene	348622	349368	0.55	+	.	NODE_1_length_552646_cov_38.83.g45
NODE_1_length_552646_cov_38.8367_ID_1	AUGUSTUS	transcript	348622	349368	0.55	+	.	NODE_1_length_552646_cov_38.83.g45.t1
NODE_1_length_552646_cov_38.8367_ID_1	AUGUSTUS	start_codon	348622	348624	.	+	0	transcript_id "NODE_1_length_552646_cov_38.83.g45.t1"; gene_id "NODE_1_length_552646_cov_38.83.g45";
NODE_1_length_552646_cov_38.8367_ID_1	AUGUSTUS	CDS	348622	349365	0.55	+	0	transcript_id "NODE_1_length_552646_cov_38.83.g45.t1"; gene_id "NODE_1_length_552646_cov_38.83.g45";
# coding sequence = [atgtcttcaccaattaagatcacgtttccatctttcatgctcaccatcagcggagagctctataagccagctgatgggt
# cccccgaccgcaaaggcgctgccattgtggtgagccatcccatgacgggagtcaaagaacagacttcggcggactatgcccgagctctatcctcagcg
# ggcttctacgccttgacatttgatgctggctatcagggtgaaagcagcggcgaaccccgtgggctggaggatccccaccaacgcgttgaggataataa
# ggctgcggttacgtacttgactactttgaagggcaaagtcgaccccgagagaatcggtgtcctaggaatctgcgcatcaggcggatatacctcgtacg
# ctgcgcaatctgacacacgcatcaaggctcttggaacagtcagcgcagcctgtgtaggtcggatgacacgcaatggtggtctctacgaaagtaacaac
# aaagagtcacctgaagccatcgctggcgctctcaaggccgcgggagactggcgcactacccatgccaacgacaccaaagctcaagcacctcgtatgtt
# tgaaacagaagcatctgcagtgccagaggattcaccttcgttctttaagtcggcggccgcatactacggcacaaagcgtggcaaccatgctcgatccg
# atcagcgggttcctccatcgagctacgatttaatgattggttacgactcgttcaattatcagcatctcatctcgccatga]
# protein sequence = [MSSPIKITFPSFMLTISGELYKPADGSPDRKGAAIVVSHPMTGVKEQTSADYARALSSAGFYALTFDAGYQGESSGEP
# RGLEDPHQRVEDNKAAVTYLTTLKGKVDPERIGVLGICASGGYTSYAAQSDTRIKALGTVSAACVGRMTRNGGLYESNNKESPEAIAGALKAAGDWRT
# THANDTKAQAPRMFETEASAVPEDSPSFFKSAAAYYGTKRGNHARSDQRVPPSSYDLMIGYDSFNYQHLISP]
# end gene NODE_1_length_552646_cov_38.83.g45
###
# start gene NODE_1_length_552646_cov_38.83.g46
NODE_1_length_552646_cov_38.8367_ID_1	AUGUSTUS	gene	352566	353894	0.83	-	.	NODE_1_length_552646_cov_38.83.g46
NODE_1_length_552646_cov_38.8367_ID_1	AUGUSTUS	transcript	352566	353894	0.83	-	.	NODE_1_length_552646_cov_38.83.g46.t1
NODE_1_length_552646_cov_38.8367_ID_1	AUGUSTUS	CDS	352569	353356	0.93	-	2	transcript_id "NODE_1_length_552646_cov_38.83.g46.t1"; gene_id "NODE_1_length_552646_cov_38.83.g46";
NODE_1_length_552646_cov_38.8367_ID_1	AUGUSTUS	CDS	353416	353498	0.91	-	1	transcript_id "NODE_1_length_552646_cov_38.83.g46.t1"; gene_id "NODE_1_length_552646_cov_38.83.g46";
NODE_1_length_552646_cov_38.8367_ID_1	AUGUSTUS	CDS	353557	353894	0.94	-	0	transcript_id "NODE_1_length_552646_cov_38.83.g46.t1"; gene_id "NODE_1_length_552646_cov_38.83.g46";
NODE_1_length_552646_cov_38.8367_ID_1	AUGUSTUS	start_codon	353892	353894	.	-	0	transcript_id "NODE_1_length_552646_cov_38.83.g46.t1"; gene_id "NODE_1_length_552646_cov_38.83.g46";
# coding sequence = [atggcgattatcggcactcccgacgtctccgatgacgagtttgcaatggtcaattcgaccacctccgacagccctgccc
# cagtctcttatcagactcccaaactcatcagccgtctccagccaaaccagcatccctcgaaaacaaattcagatagtgccggcgatactgttaccgaa
# aagtcttcttcctctcgcatggatggttccattttcgacttacagacaaaggacggcagccatacagggtttttccaagataatgttacaggcttgaa
# gaatagcgtaaaatcgctgtacaagaagtttaccagcaaagatatactgattgctgtcatggggatgacgggatccggaaagacaacatttattgcaa
# atgcgaccggacggacagacctaaagattggtcataatcttacttcatgcacgcaagaaatacaaatcatcgagactatacttgacggccgtacggtt
# cgctttgttgacaccccgggcttctccgacacatatctctcagataccgaagtcctagaaatgatcgcagactacctatcggcaggatactccaagga
# aatgcgcctctcaggcatcatatatcttcacccgatctcagataaccgtgttacccaccatgcgactaaaaatctcgacatgtttcgaaaactaactg
# gggagaagaacctcaagaatgtaatactggcaaccagcatgtgggacaaggttaccccagaggaaggcttaaatcgcgagttggaactcaagaacaaa
# ttttggagcgtattcatagcattcggcgcacagtactgccgacaagatacgtcggccaagtcggccaaacaaatcgcgtccatgctcatggacaacga
# gcctttttaccttgagctgcaggaggagatggggaaagacaacaaggcgctcaaagacacagcagcagggagggagatcatgagccaactctcactac
# tcaaggaacaacaacaaagggagcttactgagatgaaggagatgcttttgcggactgccgctgaagagaacaaggctgctttggctgcactcgaagag
# cactataagaagatgatgtacggcatggaaaagactatatcggacgagcggcggatgaatgaagaggcggccaggtcaagtgacgagaagatcaagga
# attgacggagagaatccacaagctcgagaagaaagggtcatgtgttgtcatgtaa]
# protein sequence = [MAIIGTPDVSDDEFAMVNSTTSDSPAPVSYQTPKLISRLQPNQHPSKTNSDSAGDTVTEKSSSSRMDGSIFDLQTKDG
# SHTGFFQDNVTGLKNSVKSLYKKFTSKDILIAVMGMTGSGKTTFIANATGRTDLKIGHNLTSCTQEIQIIETILDGRTVRFVDTPGFSDTYLSDTEVL
# EMIADYLSAGYSKEMRLSGIIYLHPISDNRVTHHATKNLDMFRKLTGEKNLKNVILATSMWDKVTPEEGLNRELELKNKFWSVFIAFGAQYCRQDTSA
# KSAKQIASMLMDNEPFYLELQEEMGKDNKALKDTAAGREIMSQLSLLKEQQQRELTEMKEMLLRTAAEENKAALAALEEHYKKMMYGMEKTISDERRM
# NEEAARSSDEKIKELTERIHKLEKKGSCVVM]
# end gene NODE_1_length_552646_cov_38.83.g46
###
# start gene NODE_1_length_552646_cov_38.83.g47
NODE_1_length_552646_cov_38.8367_ID_1	AUGUSTUS	gene	364053	365525	0.44	+	.	NODE_1_length_552646_cov_38.83.g47
NODE_1_length_552646_cov_38.8367_ID_1	AUGUSTUS	transcript	364053	365525	0.44	+	.	NODE_1_length_552646_cov_38.83.g47.t1
NODE_1_length_552646_cov_38.8367_ID_1	AUGUSTUS	start_codon	364053	364055	.	+	0	transcript_id "NODE_1_length_552646_cov_38.83.g47.t1"; gene_id "NODE_1_length_552646_cov_38.83.g47";
NODE_1_length_552646_cov_38.8367_ID_1	AUGUSTUS	CDS	364053	365522	0.44	+	0	transcript_id "NODE_1_length_552646_cov_38.83.g47.t1"; gene_id "NODE_1_length_552646_cov_38.83.g47";
# coding sequence = [atggagctcatcaacaaactcctaatacccttcttgctgattctagcccgtgacagtattgccatgggcatgactccag
# gggctccaggatgcgatactactctccagacctactccataccagcgaatgtatctatcgcgacttctttcgatgtcgaagtacgttcgcctggaggt
# aaatggaagaagattgactcttactctcccacacataacgaggtcaatttcaccactggtagctcaattcggcacacttcttccatgatatatttcga
# cttcaatggaactgtcgaggttcgggccaagtacctgcacgacggagtttctgatgccattatcagaccgcaatctcttaacattagcccaacaaagt
# caggttctaccgttaccttcatgctcactgagccccgcgatataatcttgcaagtgaacggcaacatctttgactgcctgcacatctttaccaaccct
# cctgatgcggatgctccgtcagccgacgacccggatgtcatatactatggtcctggctatcacaaactggattcggctattaatgtcccatccaataa
# gactttataccttgctgggggagctatagtcacggctcccgacatcacggtgatcaactccagtaacgtcgctttgcgtggacgtggggtcctgtaca
# gcgagaaaggaaatgcaatatctgtggtgcgatccaacaatgttattatcgaaggactgattggcatcaatttctttccaagagcttatatgtccaac
# gacgtgacatttcatcactggcgcggcttcagcgctgttcaatatggagatgggctcgacttgttttgtagccagaatatcctcatcgactctgtctt
# cctacgaaactccgacgattgcatcgccgtttacaatcacagggatgaatggtacggtgatagcaagaacatcacgattcagaactcgatcctgtggg
# ctgatgtggcgcatcctatcaacgtggggactcatggcaataccgaagatcctgagaccatcgacgggctgactatccgcaacattgacattctcgac
# caaaatgagaagcagatgctataccaggggacaatcgcattgaaccctggcgatagtaaccttgttgaaaacgttctcattgaggatgtaagagtcga
# gaacattcgcgtgggccagctcctaaactttcgtgtgatgtacaacgacaagtacaatacgtcacccggacgaggaatccgcaatgtcctcatacgaa
# acctccagtacaatggcacaaatgccgatacctccatttttacaggctacgatgcggaccgcactatctctaatgttacgtttgagaatttggtagtc
# aatgggaaggcaatttatgacacaatgaaaaagcccggctggtatctatctacggatttcatacctctctatgcaaacgaacatgtctacaatatgac
# gttgaaaccttctcaaggttga]
# protein sequence = [MELINKLLIPFLLILARDSIAMGMTPGAPGCDTTLQTYSIPANVSIATSFDVEVRSPGGKWKKIDSYSPTHNEVNFTT
# GSSIRHTSSMIYFDFNGTVEVRAKYLHDGVSDAIIRPQSLNISPTKSGSTVTFMLTEPRDIILQVNGNIFDCLHIFTNPPDADAPSADDPDVIYYGPG
# YHKLDSAINVPSNKTLYLAGGAIVTAPDITVINSSNVALRGRGVLYSEKGNAISVVRSNNVIIEGLIGINFFPRAYMSNDVTFHHWRGFSAVQYGDGL
# DLFCSQNILIDSVFLRNSDDCIAVYNHRDEWYGDSKNITIQNSILWADVAHPINVGTHGNTEDPETIDGLTIRNIDILDQNEKQMLYQGTIALNPGDS
# NLVENVLIEDVRVENIRVGQLLNFRVMYNDKYNTSPGRGIRNVLIRNLQYNGTNADTSIFTGYDADRTISNVTFENLVVNGKAIYDTMKKPGWYLSTD
# FIPLYANEHVYNMTLKPSQG]
# end gene NODE_1_length_552646_cov_38.83.g47
###
# start gene NODE_1_length_552646_cov_38.83.g48
NODE_1_length_552646_cov_38.8367_ID_1	AUGUSTUS	gene	369453	371079	0.12	-	.	NODE_1_length_552646_cov_38.83.g48
NODE_1_length_552646_cov_38.8367_ID_1	AUGUSTUS	transcript	369453	371079	0.12	-	.	NODE_1_length_552646_cov_38.83.g48.t1
NODE_1_length_552646_cov_38.8367_ID_1	AUGUSTUS	CDS	369456	369508	0.46	-	2	transcript_id "NODE_1_length_552646_cov_38.83.g48.t1"; gene_id "NODE_1_length_552646_cov_38.83.g48";
NODE_1_length_552646_cov_38.8367_ID_1	AUGUSTUS	CDS	369681	369902	0.65	-	2	transcript_id "NODE_1_length_552646_cov_38.83.g48.t1"; gene_id "NODE_1_length_552646_cov_38.83.g48";
NODE_1_length_552646_cov_38.8367_ID_1	AUGUSTUS	CDS	370042	370263	0.68	-	2	transcript_id "NODE_1_length_552646_cov_38.83.g48.t1"; gene_id "NODE_1_length_552646_cov_38.83.g48";
NODE_1_length_552646_cov_38.8367_ID_1	AUGUSTUS	CDS	370729	370815	0.79	-	2	transcript_id "NODE_1_length_552646_cov_38.83.g48.t1"; gene_id "NODE_1_length_552646_cov_38.83.g48";
NODE_1_length_552646_cov_38.8367_ID_1	AUGUSTUS	CDS	370884	371079	0.65	-	0	transcript_id "NODE_1_length_552646_cov_38.83.g48.t1"; gene_id "NODE_1_length_552646_cov_38.83.g48";
NODE_1_length_552646_cov_38.8367_ID_1	AUGUSTUS	start_codon	371077	371079	.	-	0	transcript_id "NODE_1_length_552646_cov_38.83.g48.t1"; gene_id "NODE_1_length_552646_cov_38.83.g48";
# coding sequence = [atggagcccaagcccgtcgcccaggagaccattctgggctcagatataccacacgagaagactgaagagtaccatattg
# agacggctgagtatgagttcacccgtatcgaccttagtgctctagctagtcactccttatcttggaggaccaaggccatctggcgcctggcggtcgtt
# attttactccagggtcttagtgttgctgcgtttgccatggatggctccattatcgggagcatggcctcgctccccgcctttcgagaatacttcaacgt
# gggcacaagacagattgataacgccaagaaggttattgctctgtaccacacaagtcgtgaggacatcgaagatcccatcgtcaccgcggagatcgagc
# agatccagcgctccatcgagtctgtcgactcaaaaccatgggactttagtactctttggaaaatgaagagtgccaggtatcgccttctgctcatcttc
# ctgtacgcctttatccagcaatgcaatggaaccggtatgacggttgcctcatacatatctactcttgcgggggccctaatcatcgatcgcgtcactcg
# gcgattcctcctcgcaagcacattgatcgtcttcatcttctttctgtctctcatgtccgtcactggtggactctttgccaacggcatcgccaaggatg
# ccatgggtattctgaccatagtagctatttacttgttccagatttccaatggccttttgtgcgaactgctcgcaaaaatcgagtggaaggtcagcatt
# tacaggctttcgtgttag]
# protein sequence = [MEPKPVAQETILGSDIPHEKTEEYHIETAEYEFTRIDLSALASHSLSWRTKAIWRLAVVILLQGLSVAAFAMDGSIIG
# SMASLPAFREYFNVGTRQIDNAKKVIALYHTSREDIEDPIVTAEIEQIQRSIESVDSKPWDFSTLWKMKSARYRLLLIFLYAFIQQCNGTGMTVASYI
# STLAGALIIDRVTRRFLLASTLIVFIFFLSLMSVTGGLFANGIAKDAMGILTIVAIYLFQISNGLLCELLAKIEWKVSIYRLSC]
# end gene NODE_1_length_552646_cov_38.83.g48
###
# start gene NODE_1_length_552646_cov_38.83.g49
NODE_1_length_552646_cov_38.8367_ID_1	AUGUSTUS	gene	372051	378959	0.02	-	.	NODE_1_length_552646_cov_38.83.g49
NODE_1_length_552646_cov_38.8367_ID_1	AUGUSTUS	transcript	372051	378959	0.02	-	.	NODE_1_length_552646_cov_38.83.g49.t1
NODE_1_length_552646_cov_38.8367_ID_1	AUGUSTUS	CDS	372054	372354	0.9	-	1	transcript_id "NODE_1_length_552646_cov_38.83.g49.t1"; gene_id "NODE_1_length_552646_cov_38.83.g49";
NODE_1_length_552646_cov_38.8367_ID_1	AUGUSTUS	CDS	372409	372707	0.77	-	0	transcript_id "NODE_1_length_552646_cov_38.83.g49.t1"; gene_id "NODE_1_length_552646_cov_38.83.g49";
NODE_1_length_552646_cov_38.8367_ID_1	AUGUSTUS	CDS	372765	373077	0.8	-	1	transcript_id "NODE_1_length_552646_cov_38.83.g49.t1"; gene_id "NODE_1_length_552646_cov_38.83.g49";
NODE_1_length_552646_cov_38.8367_ID_1	AUGUSTUS	CDS	377366	377467	0.22	-	1	transcript_id "NODE_1_length_552646_cov_38.83.g49.t1"; gene_id "NODE_1_length_552646_cov_38.83.g49";
NODE_1_length_552646_cov_38.8367_ID_1	AUGUSTUS	CDS	377524	378403	0.26	-	2	transcript_id "NODE_1_length_552646_cov_38.83.g49.t1"; gene_id "NODE_1_length_552646_cov_38.83.g49";
NODE_1_length_552646_cov_38.8367_ID_1	AUGUSTUS	CDS	378692	378728	0.72	-	0	transcript_id "NODE_1_length_552646_cov_38.83.g49.t1"; gene_id "NODE_1_length_552646_cov_38.83.g49";
NODE_1_length_552646_cov_38.8367_ID_1	AUGUSTUS	CDS	378801	378959	0.39	-	0	transcript_id "NODE_1_length_552646_cov_38.83.g49.t1"; gene_id "NODE_1_length_552646_cov_38.83.g49";
NODE_1_length_552646_cov_38.8367_ID_1	AUGUSTUS	start_codon	378957	378959	.	-	0	transcript_id "NODE_1_length_552646_cov_38.83.g49.t1"; gene_id "NODE_1_length_552646_cov_38.83.g49";
# coding sequence = [atggtcgcctatctccgtttgctacccattttgggtctatttcttgcagacggggctcgatccgttactgtagaccatg
# gaacagttgacgagagtcagactggaggcagttggaagtatgttcctggtgcatacatcattgagtatgaagacggtcatgaagatgaggcatcacta
# ttcggcgaccttcacactctggacaagctacacgcagaaggttacaccggcaaaggcatgcgcatcggcattgtcgattctggagttgactacaatca
# tcctgtcttgggaggctgcttcggtccggggtgcattgtcagctatggaatggacttgattggtgatgcgttcaacggcaccaacacgcccatgcctg
# gcccctaccccatggactgccttggccacggaacgcatgtctctggcattattgccgctcaaaagaatcctctgggcttcatcggtgctgcatatggc
# gcaacgataggcatgtacaaggccttagactgtgccggtagttcctccaacgacgttctgatggccggtttcaaccaggcatatgaggatggatcaga
# tgttatctctctttccgttggaactatctctggctggaaagaagatccgctcgcaatcacggtttcccggataatcggcgctggtgtgccctgtgtta
# ttgcaaacggtaacaatggcccaatggttttcaccgcagctactcccgccgccggcaatggagtcatgaatgtgggatccatagagaacaccatgacg
# cccttgctggggactgaaggtttcaccagcttggagagttcttccgataacttgacctcctttgcttggattcccggaactcctgcatttcccaatat
# cactctgccgttctggattgtgactcctaatgtgactacagatggcacctggagcgcctgcagcccgctcaatgataacgtaccagcagaccttagcg
# atagaatcgtcctcgtagagctagatgactgtggcgacccaactatcgcggagaacctttcgaagaacaatgcgacatatatcatgttctataactct
# gatgatgacctggacaacatatacagtgtcagcacctctcctagtactctcggtgccggtatggttgccctacagcaagccgcggaatggcgagatct
# cttggggaacggcacagaagtggacgcctctgctgcctacgtgaacgccatctactggaaagtcactggagacaccaaatacgcggacaatgcgggca
# agattctcgacgcctggagcagtacgcttacacaaatatggggtagcagcgacaaattcctggcatctggtctatacgggtatcagctcgctaatgct
# ggagaaattcttcgtggctatagcggctggaaagggctgagtaacctggtcaacatgctgaaaacagttttctaccctatgaatcactcatttttgac
# aaaccataatggtgccaagattgaccattactgggctaactgggatctgtgcaatctcgcttctatgcatgctatcggtgtcttggcggatgattcag
# ccctggtgaatgaggctatcacctattttaaaggtggtggcggaaatggcgccattgacaagtttatctggaaattatataccgaagcagggtcttcg
# aagagcttgggccagggacaagaggctggaagagatcaaggtcatgcgacacttgacttcgcgctggtcggtatattggcgcaacagagctataacca
# aggaaatgacttgttcggatatctcagtaacaaaatacttgccggctcggaatacatggccaaatacaatcttggtcatgatgtcccgtacacttctt
# attccaactcagacgtaacacagtcggttatcagtactggcagccgcggcactatccgacccatgggcgagcttctttatgctcattatggagtgctt
# aaaggtctcaatgcttcgtggaccaaggcataccgcgatttggtggtttctaacggtggtggcgcagagggcggcggcggcgactatggttctaccag
# tggtggatatgaccagctgggatttggaaccgtgctgtaccgactggatgcgtaa]
# protein sequence = [MVAYLRLLPILGLFLADGARSVTVDHGTVDESQTGGSWKYVPGAYIIEYEDGHEDEASLFGDLHTLDKLHAEGYTGKG
# MRIGIVDSGVDYNHPVLGGCFGPGCIVSYGMDLIGDAFNGTNTPMPGPYPMDCLGHGTHVSGIIAAQKNPLGFIGAAYGATIGMYKALDCAGSSSNDV
# LMAGFNQAYEDGSDVISLSVGTISGWKEDPLAITVSRIIGAGVPCVIANGNNGPMVFTAATPAAGNGVMNVGSIENTMTPLLGTEGFTSLESSSDNLT
# SFAWIPGTPAFPNITLPFWIVTPNVTTDGTWSACSPLNDNVPADLSDRIVLVELDDCGDPTIAENLSKNNATYIMFYNSDDDLDNIYSVSTSPSTLGA
# GMVALQQAAEWRDLLGNGTEVDASAAYVNAIYWKVTGDTKYADNAGKILDAWSSTLTQIWGSSDKFLASGLYGYQLANAGEILRGYSGWKGLSNLVNM
# LKTVFYPMNHSFLTNHNGAKIDHYWANWDLCNLASMHAIGVLADDSALVNEAITYFKGGGGNGAIDKFIWKLYTEAGSSKSLGQGQEAGRDQGHATLD
# FALVGILAQQSYNQGNDLFGYLSNKILAGSEYMAKYNLGHDVPYTSYSNSDVTQSVISTGSRGTIRPMGELLYAHYGVLKGLNASWTKAYRDLVVSNG
# GGAEGGGGDYGSTSGGYDQLGFGTVLYRLDA]
# end gene NODE_1_length_552646_cov_38.83.g49
###
# start gene NODE_1_length_552646_cov_38.83.g50
NODE_1_length_552646_cov_38.8367_ID_1	AUGUSTUS	gene	387581	388417	0.45	+	.	NODE_1_length_552646_cov_38.83.g50
NODE_1_length_552646_cov_38.8367_ID_1	AUGUSTUS	transcript	387581	388417	0.45	+	.	NODE_1_length_552646_cov_38.83.g50.t1
NODE_1_length_552646_cov_38.8367_ID_1	AUGUSTUS	start_codon	387581	387583	.	+	0	transcript_id "NODE_1_length_552646_cov_38.83.g50.t1"; gene_id "NODE_1_length_552646_cov_38.83.g50";
NODE_1_length_552646_cov_38.8367_ID_1	AUGUSTUS	CDS	387581	388414	0.45	+	0	transcript_id "NODE_1_length_552646_cov_38.83.g50.t1"; gene_id "NODE_1_length_552646_cov_38.83.g50";
# coding sequence = [atggatcctcctcgtggtcccttgatcctgcacctcgctcttatccgcactggcactgcgtctatggccaaggcctatg
# agatccttggctacaagaatgtttaccatgggctgacaatgttggaccgcaaccaagattgggtcctgctagagaaggccgccgatgccacttaccct
# caggtgttgaaccctggcaagaagcctccaccgccgtggacgcggtccgactgggaccaattgtttggagaatgcgatgccgtcacggatttaggctc
# cttcttttcgctgcaattgcttgaggcgtatccggacgccaaagttgtccttgtcgagcgagagtatgacagatggtggcgcagcgttgaagatgttg
# ctatttacgcattatggagcctcccagcacgcatcttttcgtatattgagcctatcacaggtgtaaggtccggtgatactatccgaaagatgatgctg
# ggcttctttaacgcccgagatgttcatcaactcaggaagaacgcaaaggagaggtattttgaacactatcgtcagatccgtgagctggtaccgcctga
# gcgacttctggaatatcgcctcgacgagggatggggacctctatgccggtttctgggtcgagaagagcccaacgtcgaatttcctagaacaaacgaga
# caaaggaaattagaaaaatcgcatgggctcgactgtggaagtatacaggaatggctgcaatcattgtgggaaaatatgccattggcatcatggttctt
# ggtgcagctttgtggttcgcgcgagaacgcagtgcagatggttatgcttttatttccaaatatattgaatga]
# protein sequence = [MDPPRGPLILHLALIRTGTASMAKAYEILGYKNVYHGLTMLDRNQDWVLLEKAADATYPQVLNPGKKPPPPWTRSDWD
# QLFGECDAVTDLGSFFSLQLLEAYPDAKVVLVEREYDRWWRSVEDVAIYALWSLPARIFSYIEPITGVRSGDTIRKMMLGFFNARDVHQLRKNAKERY
# FEHYRQIRELVPPERLLEYRLDEGWGPLCRFLGREEPNVEFPRTNETKEIRKIAWARLWKYTGMAAIIVGKYAIGIMVLGAALWFARERSADGYAFIS
# KYIE]
# end gene NODE_1_length_552646_cov_38.83.g50
###
# start gene NODE_1_length_552646_cov_38.83.g51
NODE_1_length_552646_cov_38.8367_ID_1	AUGUSTUS	gene	403872	404885	0.99	+	.	NODE_1_length_552646_cov_38.83.g51
NODE_1_length_552646_cov_38.8367_ID_1	AUGUSTUS	transcript	403872	404885	0.99	+	.	NODE_1_length_552646_cov_38.83.g51.t1
NODE_1_length_552646_cov_38.8367_ID_1	AUGUSTUS	start_codon	403872	403874	.	+	0	transcript_id "NODE_1_length_552646_cov_38.83.g51.t1"; gene_id "NODE_1_length_552646_cov_38.83.g51";
NODE_1_length_552646_cov_38.8367_ID_1	AUGUSTUS	CDS	403872	404882	0.99	+	0	transcript_id "NODE_1_length_552646_cov_38.83.g51.t1"; gene_id "NODE_1_length_552646_cov_38.83.g51";
# coding sequence = [atggcagcaaccagagatcgagacccggagccagcgcatctgagcttccgaacctttgtcgacactctccgagaggaag
# gggatctagtcgaaatcaacgaccctgtggatccaaacctcgaggccgctgctattactcgtcttgtttgcgagaccaacgacaaagcacctttgttc
# aacaatgtcataggagccaaggatggcttattccgtatccttggtgcaccgggggcacttcgaactccgaagagtcaagcctacgctcgtatagccca
# ccacgtagcgctgccacccagcagtggtgcgggcgctatcattgagaagctgcttgatgcgaccacctcggcgccggttgatcccattacggtccagt
# cgggcccagttaaggagaattgcatcgaaggcgatgccatcgacctcacaaagataccggcacccatggtccaccagaccgacggcggcaaatatatt
# gggacgtacggcatgcacgtcctcaaatcgcccgatggtaaatgggtgaactggtccgtcaaccgagccatggtcgttggcaaacgcaccatgacggg
# tgcttgttacccgcctcagcataactggcagattgtcaacaagtggagggaatttggccaagatgcgccctgggcctttgtccttggcgcccctccag
# ccgccgtcatggtttctgctatgccaattccggataacgtcaccgaggcagagttcatcggcgctctcagtggcgagccgatcaagttggtcaagtgc
# gatactaacgatctcctggtgcccgccaatgccgagatcgtcttcgaaggcaccatctccatctccgaacaagtccctgaaggcccgtacagcgaaat
# gcacggagtcaatttccccggcgagtctcacatgatgcctgtatacacggtcaacaagattacctatcggaataatccaattctcccaatgtcagcca
# ctggtagactaattgacgagacggtgagtttccccttgtccttgccgcactag]
# protein sequence = [MAATRDRDPEPAHLSFRTFVDTLREEGDLVEINDPVDPNLEAAAITRLVCETNDKAPLFNNVIGAKDGLFRILGAPGA
# LRTPKSQAYARIAHHVALPPSSGAGAIIEKLLDATTSAPVDPITVQSGPVKENCIEGDAIDLTKIPAPMVHQTDGGKYIGTYGMHVLKSPDGKWVNWS
# VNRAMVVGKRTMTGACYPPQHNWQIVNKWREFGQDAPWAFVLGAPPAAVMVSAMPIPDNVTEAEFIGALSGEPIKLVKCDTNDLLVPANAEIVFEGTI
# SISEQVPEGPYSEMHGVNFPGESHMMPVYTVNKITYRNNPILPMSATGRLIDETVSFPLSLPH]
# end gene NODE_1_length_552646_cov_38.83.g51
###
# start gene NODE_1_length_552646_cov_38.83.g52
NODE_1_length_552646_cov_38.8367_ID_1	AUGUSTUS	gene	406227	406850	0.82	+	.	NODE_1_length_552646_cov_38.83.g52
NODE_1_length_552646_cov_38.8367_ID_1	AUGUSTUS	transcript	406227	406850	0.82	+	.	NODE_1_length_552646_cov_38.83.g52.t1
NODE_1_length_552646_cov_38.8367_ID_1	AUGUSTUS	start_codon	406227	406229	.	+	0	transcript_id "NODE_1_length_552646_cov_38.83.g52.t1"; gene_id "NODE_1_length_552646_cov_38.83.g52";
NODE_1_length_552646_cov_38.8367_ID_1	AUGUSTUS	CDS	406227	406847	0.82	+	0	transcript_id "NODE_1_length_552646_cov_38.83.g52.t1"; gene_id "NODE_1_length_552646_cov_38.83.g52";
# coding sequence = [atgctcggaatgtctagtacagcaaacgcgacggcggtggccccccgccgtaagcgtatcatcgtagccatgacgggag
# ccaccggagctatactcggcatcaaacttcttattgctctccgaaacctcaatgtcgagacgcatcttgttaccagtaaatgggcaggagagacgatc
# aaatacgagacagactatcacgctgccaatgtcatggcattggcagacttctcgtacaacataaacgacatggctgcagcgatttccagcgggtcatt
# ccgcacagatggcatgatcatagtgccttgcagtatgaagacgcttgcttcggtttcgactgggttaggcagtgatctgatcgcccgcgctgctgatg
# tgatgctgaaagaacggaggcggctggtcctcgtgacgcgggagacgccgctcagcgagatccatttgcgcaacatgctgcaagttacgcgtgcaggg
# gccgtcatcttcccgcccgtgcccgctttctacatcaaatctgacgacgtcgaagttatgattaaccagagcgtgggaagaatgctggacctttttga
# ccttgatataggaaatatagaacgctggcaaggctggacaaagggggacaaatag]
# protein sequence = [MLGMSSTANATAVAPRRKRIIVAMTGATGAILGIKLLIALRNLNVETHLVTSKWAGETIKYETDYHAANVMALADFSY
# NINDMAAAISSGSFRTDGMIIVPCSMKTLASVSTGLGSDLIARAADVMLKERRRLVLVTRETPLSEIHLRNMLQVTRAGAVIFPPVPAFYIKSDDVEV
# MINQSVGRMLDLFDLDIGNIERWQGWTKGDK]
# end gene NODE_1_length_552646_cov_38.83.g52
###
# start gene NODE_1_length_552646_cov_38.83.g53
NODE_1_length_552646_cov_38.8367_ID_1	AUGUSTUS	gene	407542	408226	0.64	-	.	NODE_1_length_552646_cov_38.83.g53
NODE_1_length_552646_cov_38.8367_ID_1	AUGUSTUS	transcript	407542	408226	0.64	-	.	NODE_1_length_552646_cov_38.83.g53.t1
NODE_1_length_552646_cov_38.8367_ID_1	AUGUSTUS	CDS	407545	407682	0.89	-	0	transcript_id "NODE_1_length_552646_cov_38.83.g53.t1"; gene_id "NODE_1_length_552646_cov_38.83.g53";
NODE_1_length_552646_cov_38.8367_ID_1	AUGUSTUS	CDS	407788	407991	0.64	-	0	transcript_id "NODE_1_length_552646_cov_38.83.g53.t1"; gene_id "NODE_1_length_552646_cov_38.83.g53";
NODE_1_length_552646_cov_38.8367_ID_1	AUGUSTUS	CDS	408056	408226	0.88	-	0	transcript_id "NODE_1_length_552646_cov_38.83.g53.t1"; gene_id "NODE_1_length_552646_cov_38.83.g53";
NODE_1_length_552646_cov_38.8367_ID_1	AUGUSTUS	start_codon	408224	408226	.	-	0	transcript_id "NODE_1_length_552646_cov_38.83.g53.t1"; gene_id "NODE_1_length_552646_cov_38.83.g53";
# coding sequence = [atgccactttacgaggtccaacattatatccccctgtcattggaggaacgcaacaagttcgcaaaggaaatcacaagaa
# tccatacgagagagttcattacaccgagccttttcgtcaatgttcagttcaccgagctaaaggaaggctccagctttattgcaggcgaggagaaaaaa
# acaaatcgagtcattgcttttctccggggcggcccaaggacccgagagcagttcgttgacgtgaccaaacaagtcaagaaggcttgggacgagattat
# gaatgaaggaaatgctgtgtggggagagcgtcagttgagcctggttggtgtgattgatggacttgcaggcggccttgagcatgactttgttgctcctg
# aggcgggcaaagatgttgcttggcttaagaaccacaagagcgacttccagaagttggcatctgagggaaacaagttattcgtcggtatcctacaagaa
# atggagaatcgcgaggacctcgttgcaaagctccagcaggattaa]
# protein sequence = [MPLYEVQHYIPLSLEERNKFAKEITRIHTREFITPSLFVNVQFTELKEGSSFIAGEEKKTNRVIAFLRGGPRTREQFV
# DVTKQVKKAWDEIMNEGNAVWGERQLSLVGVIDGLAGGLEHDFVAPEAGKDVAWLKNHKSDFQKLASEGNKLFVGILQEMENREDLVAKLQQD]
# end gene NODE_1_length_552646_cov_38.83.g53
###
# start gene NODE_1_length_552646_cov_38.83.g54
NODE_1_length_552646_cov_38.8367_ID_1	AUGUSTUS	gene	410874	420164	0.17	+	.	NODE_1_length_552646_cov_38.83.g54
NODE_1_length_552646_cov_38.8367_ID_1	AUGUSTUS	transcript	410874	420164	0.17	+	.	NODE_1_length_552646_cov_38.83.g54.t1
NODE_1_length_552646_cov_38.8367_ID_1	AUGUSTUS	start_codon	410874	410876	.	+	0	transcript_id "NODE_1_length_552646_cov_38.83.g54.t1"; gene_id "NODE_1_length_552646_cov_38.83.g54";
NODE_1_length_552646_cov_38.8367_ID_1	AUGUSTUS	CDS	410874	411420	0.73	+	0	transcript_id "NODE_1_length_552646_cov_38.83.g54.t1"; gene_id "NODE_1_length_552646_cov_38.83.g54";
NODE_1_length_552646_cov_38.8367_ID_1	AUGUSTUS	CDS	418980	419398	0.72	+	2	transcript_id "NODE_1_length_552646_cov_38.83.g54.t1"; gene_id "NODE_1_length_552646_cov_38.83.g54";
NODE_1_length_552646_cov_38.8367_ID_1	AUGUSTUS	CDS	419458	419546	0.79	+	0	transcript_id "NODE_1_length_552646_cov_38.83.g54.t1"; gene_id "NODE_1_length_552646_cov_38.83.g54";
NODE_1_length_552646_cov_38.8367_ID_1	AUGUSTUS	CDS	419613	419931	0.99	+	1	transcript_id "NODE_1_length_552646_cov_38.83.g54.t1"; gene_id "NODE_1_length_552646_cov_38.83.g54";
NODE_1_length_552646_cov_38.8367_ID_1	AUGUSTUS	CDS	420006	420161	0.81	+	0	transcript_id "NODE_1_length_552646_cov_38.83.g54.t1"; gene_id "NODE_1_length_552646_cov_38.83.g54";
# coding sequence = [atgaagatcttaagtgctgctgccccggctagctacggtacaaatggcgccgatcctcttgtcctgcctgtcgccgcgt
# ctcagcttcagatcatcttcgagtgggttggcatccttccactggcaatctacctctccggcaatggcttgtctcattggttggtaggccagacgtcg
# cttgcaggatgcattggcgtgagcctcttcccccgtctgggtattctggacagccttgctgccttcttgcgcgaaggtgccgactttctcgatcgcgc
# ttcgtccgtcagcgagctgcgtcacactgtctgggacgccaactggggcagtgtcttcccctgcgcaaacggagccgcaagcgatatacttacgagat
# atgtcattcccaaagctcgtgagattgagatcccaactgacttggccgccctgattgctgccaatgaacttgttcgcaatccagatgaagaaaaaggc
# aatgccgttaccgcagagacaagcaacaattccaagggccagacaaataagaaagttggaggccctcatttcagccgggtcaacggtgcctttgtcaa
# atccgcttgctacgcggtacttcagggatcgcggccttttgacttaacgggggagcgcaatgagaagattcactcggcccagagacggctcgtggcac
# gcccttattcgatggagtcggttgcccacctcgagccccaggtcacccatctcatcggcgacttgctcatcaagtttgattcctttgctgcatcgtca
# cgccccattgacattggtacctggtttcaactatttgcctttgatgtcattggagccatctcctttacgaaaccctttggatttgttgccttggctaa
# tgatgatggcatgttgactcgaattgagcgatccttgggcaacactgcctggctgatgcacgtcccgtggatcttcaactttcatcaaaagtacatcc
# tcccatccgaggtgcaaggccgaagagacaagggaggcatcgacaacgatcttgtgggacagctcttccaagctgcacattccaagacggaactgaat
# gatctcgtgatctctttcatgatgacgtccaacgtctttgcagggtctgacacaacgtctgccgctcttcggggtatcttcctcaatctcctccgcca
# cccccgtgtcctatcgaagctcagggccgaactggaggagcagcgagccgcgggccatctttcaagtatagtcaccttccaggaagctgaagcctctc
# cctatctgcaagccgtcatgcatgaggcaatgagggtcttcagcccggtaggattcaatcctgacagggatgtccccaaagggggaatgatgatcaac
# ggcatatttgttcccggaggtactgtcgtcggcagtaacgcgtgggttatccaccgtgtgcctgaggtgtggggtgccgatttcgaacagttccggcc
# tgagcgctggctggagcgcgagagctcaagtgaattgagtgagaaatgcatatcaaggcgctgctacctggagaagagctaa]
# protein sequence = [MKILSAAAPASYGTNGADPLVLPVAASQLQIIFEWVGILPLAIYLSGNGLSHWLVGQTSLAGCIGVSLFPRLGILDSL
# AAFLREGADFLDRASSVSELRHTVWDANWGSVFPCANGAASDILTRYVIPKAREIEIPTDLAALIAANELVRNPDEEKGNAVTAETSNNSKGQTNKKV
# GGPHFSRVNGAFVKSACYAVLQGSRPFDLTGERNEKIHSAQRRLVARPYSMESVAHLEPQVTHLIGDLLIKFDSFAASSRPIDIGTWFQLFAFDVIGA
# ISFTKPFGFVALANDDGMLTRIERSLGNTAWLMHVPWIFNFHQKYILPSEVQGRRDKGGIDNDLVGQLFQAAHSKTELNDLVISFMMTSNVFAGSDTT
# SAALRGIFLNLLRHPRVLSKLRAELEEQRAAGHLSSIVTFQEAEASPYLQAVMHEAMRVFSPVGFNPDRDVPKGGMMINGIFVPGGTVVGSNAWVIHR
# VPEVWGADFEQFRPERWLERESSSELSEKCISRRCYLEKS]
# end gene NODE_1_length_552646_cov_38.83.g54
###
# start gene NODE_1_length_552646_cov_38.83.g55
NODE_1_length_552646_cov_38.8367_ID_1	AUGUSTUS	gene	421592	423573	0.19	-	.	NODE_1_length_552646_cov_38.83.g55
NODE_1_length_552646_cov_38.8367_ID_1	AUGUSTUS	transcript	421592	423573	0.19	-	.	NODE_1_length_552646_cov_38.83.g55.t1
NODE_1_length_552646_cov_38.8367_ID_1	AUGUSTUS	CDS	421595	421781	0.98	-	1	transcript_id "NODE_1_length_552646_cov_38.83.g55.t1"; gene_id "NODE_1_length_552646_cov_38.83.g55";
NODE_1_length_552646_cov_38.8367_ID_1	AUGUSTUS	CDS	421839	421996	0.84	-	0	transcript_id "NODE_1_length_552646_cov_38.83.g55.t1"; gene_id "NODE_1_length_552646_cov_38.83.g55";
NODE_1_length_552646_cov_38.8367_ID_1	AUGUSTUS	CDS	422053	422160	0.47	-	0	transcript_id "NODE_1_length_552646_cov_38.83.g55.t1"; gene_id "NODE_1_length_552646_cov_38.83.g55";
NODE_1_length_552646_cov_38.8367_ID_1	AUGUSTUS	CDS	422222	422566	0.8	-	0	transcript_id "NODE_1_length_552646_cov_38.83.g55.t1"; gene_id "NODE_1_length_552646_cov_38.83.g55";
NODE_1_length_552646_cov_38.8367_ID_1	AUGUSTUS	CDS	422635	423053	0.89	-	2	transcript_id "NODE_1_length_552646_cov_38.83.g55.t1"; gene_id "NODE_1_length_552646_cov_38.83.g55";
NODE_1_length_552646_cov_38.8367_ID_1	AUGUSTUS	CDS	423116	423250	0.94	-	2	transcript_id "NODE_1_length_552646_cov_38.83.g55.t1"; gene_id "NODE_1_length_552646_cov_38.83.g55";
NODE_1_length_552646_cov_38.8367_ID_1	AUGUSTUS	CDS	423315	423573	0.52	-	0	transcript_id "NODE_1_length_552646_cov_38.83.g55.t1"; gene_id "NODE_1_length_552646_cov_38.83.g55";
NODE_1_length_552646_cov_38.8367_ID_1	AUGUSTUS	start_codon	423571	423573	.	-	0	transcript_id "NODE_1_length_552646_cov_38.83.g55.t1"; gene_id "NODE_1_length_552646_cov_38.83.g55";
# coding sequence = [atgagtgcaatggaacagctcaaagctcagctggtggattcgactctgtcgatagagcaaaagctcttggtgttggtcg
# gtgttcctatgttatacgtcctagggttaactgtttaccgcctctacttccatccgttagccaaatttccaggtcctaagctggcagcggccacaaaa
# tggtacgagttctatcacgatatcattaaaggacagggcggtcaatattttgtgcgagtgagtgagatgcacgataaatatgggcctattgtcagagt
# caaccctgatgagattcacattcgcgacccttcttttctcgataccttatatgctaccaatcccacaaaaagggacaaatatccaccgtctgcggagt
# tggctggtttgacatatgggactcatggtactgtggatcatgatatgcaccgtcgcagaagaatggcgaattctcgcatgttctcaaagcgtgctgtt
# gcaagcgcccaggagcttatacatggccacatcaaagagcttagcgacgcctttgagagaaaggttggctctgccgagcctattgagatgcagactac
# tttccttgcttacactactgatgtcatttatcattacatgtttaacaaggatgttggcttccaaaaggattggaacaaagctcaaagttggcgacact
# ccatggaagcagtggctcaagcaactccattctgcaaacaatttccctggctcaacggaaagctcctgatgctacctgagtggatcctgaatatcctt
# gttgctaaattacagcctgatattgctggtcttctcgccacacacaagctcatgggcagaattgctgccgagtatgttgcgcacaggagtacagataa
# gggtaaacttgagttcgaagaagatgagaagaaggtcaagcctttgactatcttccattctattgaccgtagcgcccttcccaaggaagagaagacga
# gtcttcgacttatgcaagagggtctcactgtgttgtatgctggtggcgagactggctcacgacttctggctcacaccatctaccacttgctagacaat
# cccgagattttggaaaagattcggaaagaaatcttggatgctgctggagattctaaagatttacctgacgtcaaagtccttgaatcgttgccctggct
# tagtgcatcagttcgtgagtcgcttcgtctacgcgccactgtaaaatcaaggcttccccttgtctccaagaatgacttggtttataaggattgggtta
# ttcccgccggcacgcctgttagcatgagccagccagacattcttcacaatgacgagatataccctgaagccttgaaatttaagcctgagagatggttt
# aatgctactgaggaacaaaacaaaatgttcattccatttggcaagggtactcgcatgtgcattggtgccgatttcgcatatatcgaggtgtacatgtc
# tctttctgcactcattacgcgtttcgagttagagctgtatgacacaacttgggagcgtgatgtggcgtacacgcgggactgcttcctaggcgaggctt
# ctcgagatagcccgggtatccgagtaaaggtgttggcggacaataagaggtggtttgcggattaa]
# protein sequence = [MSAMEQLKAQLVDSTLSIEQKLLVLVGVPMLYVLGLTVYRLYFHPLAKFPGPKLAAATKWYEFYHDIIKGQGGQYFVR
# VSEMHDKYGPIVRVNPDEIHIRDPSFLDTLYATNPTKRDKYPPSAELAGLTYGTHGTVDHDMHRRRRMANSRMFSKRAVASAQELIHGHIKELSDAFE
# RKVGSAEPIEMQTTFLAYTTDVIYHYMFNKDVGFQKDWNKAQSWRHSMEAVAQATPFCKQFPWLNGKLLMLPEWILNILVAKLQPDIAGLLATHKLMG
# RIAAEYVAHRSTDKGKLEFEEDEKKVKPLTIFHSIDRSALPKEEKTSLRLMQEGLTVLYAGGETGSRLLAHTIYHLLDNPEILEKIRKEILDAAGDSK
# DLPDVKVLESLPWLSASVRESLRLRATVKSRLPLVSKNDLVYKDWVIPAGTPVSMSQPDILHNDEIYPEALKFKPERWFNATEEQNKMFIPFGKGTRM
# CIGADFAYIEVYMSLSALITRFELELYDTTWERDVAYTRDCFLGEASRDSPGIRVKVLADNKRWFAD]
# end gene NODE_1_length_552646_cov_38.83.g55
###
# start gene NODE_1_length_552646_cov_38.83.g56
NODE_1_length_552646_cov_38.8367_ID_1	AUGUSTUS	gene	425917	427050	0.84	+	.	NODE_1_length_552646_cov_38.83.g56
NODE_1_length_552646_cov_38.8367_ID_1	AUGUSTUS	transcript	425917	427050	0.84	+	.	NODE_1_length_552646_cov_38.83.g56.t1
NODE_1_length_552646_cov_38.8367_ID_1	AUGUSTUS	start_codon	425917	425919	.	+	0	transcript_id "NODE_1_length_552646_cov_38.83.g56.t1"; gene_id "NODE_1_length_552646_cov_38.83.g56";
NODE_1_length_552646_cov_38.8367_ID_1	AUGUSTUS	CDS	425917	426042	1	+	0	transcript_id "NODE_1_length_552646_cov_38.83.g56.t1"; gene_id "NODE_1_length_552646_cov_38.83.g56";
NODE_1_length_552646_cov_38.8367_ID_1	AUGUSTUS	CDS	426106	426787	1	+	0	transcript_id "NODE_1_length_552646_cov_38.83.g56.t1"; gene_id "NODE_1_length_552646_cov_38.83.g56";
NODE_1_length_552646_cov_38.8367_ID_1	AUGUSTUS	CDS	426848	427047	0.84	+	2	transcript_id "NODE_1_length_552646_cov_38.83.g56.t1"; gene_id "NODE_1_length_552646_cov_38.83.g56";
# coding sequence = [atggttcccaaggttggcatcaacggcttcggccgaatcggtcgagttgtccttcgcaacgccctcgagaccggcgatg
# ttgaggttgtggcgctcaacgatcctttcattgagcctcactacgctgaatacatgttcaagtacgactccactcacggccgcttcaaaggagacatc
# aaggtcgatggcaaaggcttggttatcgacggcaagaggatcaaatattaccaggagaaagaccctgccaatatcccttggaaggacagcggcgctga
# gtacattgtcgaatccactggcgttttcactaccacagagaaagccagtgcccatttcaaaggtggcgccaaaaaggtcatcatttctgctccctctg
# ctgatgcccccatgtatgtgatgggtgtcaacgaggatacctacgcaggtgccaatgtcatctccaacgcttcttgcacaaccaactgtctggcgccg
# ctggccaagatactcaatgacaaatttaccattgtcgagggccttatgaccgctatccactcttacactgcgagtcaaaagactgtcgatggtccttc
# gtccaaagattggcgtggtggtcgtgctgccgctcaaaatttgattcctagctccacgggagctgcaaaagctgttggaaaggtcattcccgagttgg
# caggcaaggtcacaggcatgtctgtccgagttcccactgtcaatgtttcgcttatcgacttcacggtccggtttgcgaaagatgtgacgtatgacgag
# gtgaaagctgcgattaaagaggcttccgaggggcctctcaagggtatccttggctatactgaggacgatatcgtgtccactgacatgcttactgaccc
# tcactcatcaacatttgatgccaaggccggaatagccctgaacaagaattttgtaaaggtcatgagttggtacgacaacgaatacggttatagtcgcc
# gtgtggtggatttgatcgtctttgtttccaagaaggatgccggccagtaa]
# protein sequence = [MVPKVGINGFGRIGRVVLRNALETGDVEVVALNDPFIEPHYAEYMFKYDSTHGRFKGDIKVDGKGLVIDGKRIKYYQE
# KDPANIPWKDSGAEYIVESTGVFTTTEKASAHFKGGAKKVIISAPSADAPMYVMGVNEDTYAGANVISNASCTTNCLAPLAKILNDKFTIVEGLMTAI
# HSYTASQKTVDGPSSKDWRGGRAAAQNLIPSSTGAAKAVGKVIPELAGKVTGMSVRVPTVNVSLIDFTVRFAKDVTYDEVKAAIKEASEGPLKGILGY
# TEDDIVSTDMLTDPHSSTFDAKAGIALNKNFVKVMSWYDNEYGYSRRVVDLIVFVSKKDAGQ]
# end gene NODE_1_length_552646_cov_38.83.g56
###
# start gene NODE_1_length_552646_cov_38.83.g57
NODE_1_length_552646_cov_38.8367_ID_1	AUGUSTUS	gene	427600	428121	0.46	+	.	NODE_1_length_552646_cov_38.83.g57
NODE_1_length_552646_cov_38.8367_ID_1	AUGUSTUS	transcript	427600	428121	0.46	+	.	NODE_1_length_552646_cov_38.83.g57.t1
NODE_1_length_552646_cov_38.8367_ID_1	AUGUSTUS	start_codon	427600	427602	.	+	0	transcript_id "NODE_1_length_552646_cov_38.83.g57.t1"; gene_id "NODE_1_length_552646_cov_38.83.g57";
NODE_1_length_552646_cov_38.8367_ID_1	AUGUSTUS	CDS	427600	427720	0.88	+	0	transcript_id "NODE_1_length_552646_cov_38.83.g57.t1"; gene_id "NODE_1_length_552646_cov_38.83.g57";
NODE_1_length_552646_cov_38.8367_ID_1	AUGUSTUS	CDS	427820	428118	0.49	+	2	transcript_id "NODE_1_length_552646_cov_38.83.g57.t1"; gene_id "NODE_1_length_552646_cov_38.83.g57";
# coding sequence = [atgtctaaggccaccaatgcccaagaattcatcaccgaattcgccaatgcttttagcggtagcggtgactcggttaaac
# tcgacgagtttttcgccgatgatgtggtgttctctgactacatgatgcccaacaccgttggtctggataaaaaaggctggttaaatcattgcgccaac
# tactatgccaatgtgcacaacatgagggctaaaacattcaacgtctttggagatattgacgatttagttgggtgggagtaccggtttacctttacctc
# caagaaggataaccccgagatgggcgtcaaagaaggcgaggatatcaccctccgaggcatgtccatcttcaagctccgaagatcggaaaaggggttgc
# agattgtggaggagagagattattacagtttcttgcataaagacgattag]
# protein sequence = [MSKATNAQEFITEFANAFSGSGDSVKLDEFFADDVVFSDYMMPNTVGLDKKGWLNHCANYYANVHNMRAKTFNVFGDI
# DDLVGWEYRFTFTSKKDNPEMGVKEGEDITLRGMSIFKLRRSEKGLQIVEERDYYSFLHKDD]
# end gene NODE_1_length_552646_cov_38.83.g57
###
# start gene NODE_1_length_552646_cov_38.83.g58
NODE_1_length_552646_cov_38.8367_ID_1	AUGUSTUS	gene	431890	433448	0.89	+	.	NODE_1_length_552646_cov_38.83.g58
NODE_1_length_552646_cov_38.8367_ID_1	AUGUSTUS	transcript	431890	433448	0.89	+	.	NODE_1_length_552646_cov_38.83.g58.t1
NODE_1_length_552646_cov_38.8367_ID_1	AUGUSTUS	start_codon	431890	431892	.	+	0	transcript_id "NODE_1_length_552646_cov_38.83.g58.t1"; gene_id "NODE_1_length_552646_cov_38.83.g58";
NODE_1_length_552646_cov_38.8367_ID_1	AUGUSTUS	CDS	431890	432546	1	+	0	transcript_id "NODE_1_length_552646_cov_38.83.g58.t1"; gene_id "NODE_1_length_552646_cov_38.83.g58";
NODE_1_length_552646_cov_38.8367_ID_1	AUGUSTUS	CDS	432625	433366	0.99	+	0	transcript_id "NODE_1_length_552646_cov_38.83.g58.t1"; gene_id "NODE_1_length_552646_cov_38.83.g58";
NODE_1_length_552646_cov_38.8367_ID_1	AUGUSTUS	CDS	433432	433445	0.9	+	2	transcript_id "NODE_1_length_552646_cov_38.83.g58.t1"; gene_id "NODE_1_length_552646_cov_38.83.g58";
# coding sequence = [atggccatcctccccagactcattggccagagtgccagccgactatgtctgcgacctgccacatctctcgccgctcgcc
# cgttctcgtcaaccgcgatccggagatatgcgacacccgagcataccggcacgcggctgattcccaccgacgaacacttcaaacagaccggcgacgtg
# tacggctacccctccaggtccgagccctcgaccaccgacaaaaagccgcgcgacaacagcgtcgaggatcgcaaagtcaggcactacactgtcaactt
# cggaccccagcaccctgccgcccacggcgtgttgcgattgatcctcgagctttccggtgaagaaatcatccgagccgacccccacgttggcctgctgc
# atcgaggcactgagaagttgatcgagtacaagacctatcttcaggctctgccctactttgaccgtctggactatgtctccatgatgaccaacgagcaa
# tgctttgctcttgccgttgagaagcttctcaacattgagattcccgaccgtgccaagtacattcgaaccctgtttgccgagatcacccgtgtcctgaa
# ccacctgatgtcggtcctctcacacgccatggacgttggtgcgctgacgcccttcctgtggggtttcgaggagcgtgagaagctaatggaattctatg
# agcgtgtctctggtgctcgtttccacgccgcctacgttcgtcccggaggtgtccaccaggatatccccattggactgctagacgacatctaccagtgg
# gctacccagttcggagaccgtatcgacgagactgaggagatgcttactgataaccgtatctggattgagcgtctgaggggtgttggtgtcgtctccgc
# cgccgatgctctgaacctgtccttcagtggtgtcatgctccgtggttctggcattccttacgatattcgcaagaaccagccctatgatgcctatgaca
# aggtcgagttcgatgtccccgtcggcaccaacggcgactgctacgaccgctacctatgcagaatggaggagtttagacagtcgctgcgcatcatccac
# cagtgcctgaaccagatgcccgccggccccgtccgcgtcgaggactacaagatcgcccctcctccccgagctgccatgaaggagaacatggaggctct
# gatccaccacttcctgctctacaccaagggttacgccgttccccccggagagacctactccgtcatggaggcgcccaagggcgagatgggagtcttcc
# tggtcagtgacggcagtgagcgcccttacaggtgccacatccgtgctcctggctttgctcacctgggtggctttgaccacgttgccaagggtcacttg
# ttggcagatgcggtcgctttaatcggtactatggatcttgtgtttggtgaggttgacaggtaa]
# protein sequence = [MAILPRLIGQSASRLCLRPATSLAARPFSSTAIRRYATPEHTGTRLIPTDEHFKQTGDVYGYPSRSEPSTTDKKPRDN
# SVEDRKVRHYTVNFGPQHPAAHGVLRLILELSGEEIIRADPHVGLLHRGTEKLIEYKTYLQALPYFDRLDYVSMMTNEQCFALAVEKLLNIEIPDRAK
# YIRTLFAEITRVLNHLMSVLSHAMDVGALTPFLWGFEEREKLMEFYERVSGARFHAAYVRPGGVHQDIPIGLLDDIYQWATQFGDRIDETEEMLTDNR
# IWIERLRGVGVVSAADALNLSFSGVMLRGSGIPYDIRKNQPYDAYDKVEFDVPVGTNGDCYDRYLCRMEEFRQSLRIIHQCLNQMPAGPVRVEDYKIA
# PPPRAAMKENMEALIHHFLLYTKGYAVPPGETYSVMEAPKGEMGVFLVSDGSERPYRCHIRAPGFAHLGGFDHVAKGHLLADAVALIGTMDLVFGEVD
# R]
# end gene NODE_1_length_552646_cov_38.83.g58
###
# start gene NODE_1_length_552646_cov_38.83.g59
NODE_1_length_552646_cov_38.8367_ID_1	AUGUSTUS	gene	433729	435378	0.16	-	.	NODE_1_length_552646_cov_38.83.g59
NODE_1_length_552646_cov_38.8367_ID_1	AUGUSTUS	transcript	433729	435378	0.16	-	.	NODE_1_length_552646_cov_38.83.g59.t1
NODE_1_length_552646_cov_38.8367_ID_1	AUGUSTUS	CDS	433732	435026	0.65	-	2	transcript_id "NODE_1_length_552646_cov_38.83.g59.t1"; gene_id "NODE_1_length_552646_cov_38.83.g59";
NODE_1_length_552646_cov_38.8367_ID_1	AUGUSTUS	CDS	435100	435177	0.26	-	2	transcript_id "NODE_1_length_552646_cov_38.83.g59.t1"; gene_id "NODE_1_length_552646_cov_38.83.g59";
NODE_1_length_552646_cov_38.8367_ID_1	AUGUSTUS	CDS	435348	435378	0.23	-	0	transcript_id "NODE_1_length_552646_cov_38.83.g59.t1"; gene_id "NODE_1_length_552646_cov_38.83.g59";
NODE_1_length_552646_cov_38.8367_ID_1	AUGUSTUS	start_codon	435376	435378	.	-	0	transcript_id "NODE_1_length_552646_cov_38.83.g59.t1"; gene_id "NODE_1_length_552646_cov_38.83.g59";
# coding sequence = [atgccatgtgcagatgcaaatgcggcttcaccttcttcgtcccaggacatttacgatgtggtttgcattggaggtggcc
# cggctgggctgagtcttctcactgcgctgcgcgccaatcctaccacatctcgtcttcgcgtcgccctggtcgaagctcaagacctctccaagacagct
# tctctctctctaccaccaacacaattctccaaccgatgcagctccctcacgcccacaacagcccagttcctcaataccattggggcgtggccacacat
# gaagcgcagtcgcatccaagagtttcacgagatgcaggtctgggacggcgtgacggatgcccgcatcgagtttgactatcagctcggctccgcgacta
# gccaaggaaacgtcattgcttacatggcagaaaacttaaatatcacatctggcctcttgaagagaattaatgagattggcggggtggatgtttttgac
# agctcaagggttgaaaagattacacttggggaggaaaccgaggacttggatctgagagagtggcccgttgttcatttgcagggcggcaagtctctggc
# ggctcgacttctagttggagctgatggtgccaacagccctgtacgatcgttcgcgcgtattgagagtcggggttgggactataatcgacatggagttg
# tcgcaacgctggagctggaaggcgatggatggggaggcgagtatcgcaaaaccgcgtatcagcgatttcttccaaccggccccgtcgccatgcttccc
# ctacctggaaaccatgcgacgctggtctggtcaacgacgcctgagaatgcctcgctgctgaagaagctgtccgccaaggacttcattgcgctggtcaa
# ctctgcgtttcgacttggccccgtcgacttggcttatatgcacactcaggccactggccaggaagatgagtttgcctggcggacacagcacacgcact
# tcgacgccgaggccatccctcaacctgttgttggcgttcaagaaggaagcatcgcatcgtttcctctcaaattccgacatgcagacacttacatcggt
# gagcgtgtcgctctggtcggcgatgcggcgcatactgtccacccccttgctggacagggcctaaatcaaggacagggcgatattcagagcctggtaaa
# gaccatcgagtatgccgtcgctcatggccaagacttgggaacgcaaatgtctctcgagtcctacaacagcgagagatatgcggcaaaccacgtgttga
# tgggagtgtgtgacaagattcacaagctgtattccgtagagagcggtcccctgattcccctgagatcgctgggcttgaaagccgccaatgccctcggg
# ccactgaagagctttttcatggagcaggcttctggtcggggattgagggtttga]
# protein sequence = [MPCADANAASPSSSQDIYDVVCIGGGPAGLSLLTALRANPTTSRLRVALVEAQDLSKTASLSLPPTQFSNRCSSLTPT
# TAQFLNTIGAWPHMKRSRIQEFHEMQVWDGVTDARIEFDYQLGSATSQGNVIAYMAENLNITSGLLKRINEIGGVDVFDSSRVEKITLGEETEDLDLR
# EWPVVHLQGGKSLAARLLVGADGANSPVRSFARIESRGWDYNRHGVVATLELEGDGWGGEYRKTAYQRFLPTGPVAMLPLPGNHATLVWSTTPENASL
# LKKLSAKDFIALVNSAFRLGPVDLAYMHTQATGQEDEFAWRTQHTHFDAEAIPQPVVGVQEGSIASFPLKFRHADTYIGERVALVGDAAHTVHPLAGQ
# GLNQGQGDIQSLVKTIEYAVAHGQDLGTQMSLESYNSERYAANHVLMGVCDKIHKLYSVESGPLIPLRSLGLKAANALGPLKSFFMEQASGRGLRV]
# end gene NODE_1_length_552646_cov_38.83.g59
###
# start gene NODE_1_length_552646_cov_38.83.g60
NODE_1_length_552646_cov_38.8367_ID_1	AUGUSTUS	gene	436071	438442	0.79	+	.	NODE_1_length_552646_cov_38.83.g60
NODE_1_length_552646_cov_38.8367_ID_1	AUGUSTUS	transcript	436071	438442	0.79	+	.	NODE_1_length_552646_cov_38.83.g60.t1
NODE_1_length_552646_cov_38.8367_ID_1	AUGUSTUS	start_codon	436071	436073	.	+	0	transcript_id "NODE_1_length_552646_cov_38.83.g60.t1"; gene_id "NODE_1_length_552646_cov_38.83.g60";
NODE_1_length_552646_cov_38.8367_ID_1	AUGUSTUS	CDS	436071	437707	0.99	+	0	transcript_id "NODE_1_length_552646_cov_38.83.g60.t1"; gene_id "NODE_1_length_552646_cov_38.83.g60";
NODE_1_length_552646_cov_38.8367_ID_1	AUGUSTUS	CDS	437845	438439	0.8	+	1	transcript_id "NODE_1_length_552646_cov_38.83.g60.t1"; gene_id "NODE_1_length_552646_cov_38.83.g60";
# coding sequence = [atggcggacgcagaagattacctccaagacggcttcgacccgcgcagcgtcaccgtgccgcgactgcgctcgattctcg
# tcacgcacaacgtcgagtatccggcaacagccaagaagcctcagcttgtcgagctcgtcgagcaatatatcctgccgcaggtcccgaagctacgcgct
# caacgcgctcgcgcaaagcgatcaagccaaggcatcgtgaatgcgggcagccccgaagacaatggcagatgggaagactatgggttggaacctacgcc
# aacggcaaagccgcgtcgatcagcatcgcctcgaaaggcctcgagcaggatcaagcgagaagagaatgagccagcgccggcgccggttaaagcgaagc
# gcacctcgtcgcgatctgccagccgatccgtgagccgccagccatctcactacgatgaggatgaggcagatgcgccgcagtacgaggcgcccaaacca
# acgcgccgctctggttcccggagggctgctacaccaaaaatcaaggatgagcccgaggaggaggaagagacgcccatctcctctcactatgcgcctac
# tccgcaatcgagcaccctttacgctacttcttctccattcacccagaaaaacactccgtttgctaccgctaacgctactccatacgcctctactccct
# acttcaatgcgccccaaagtgcggtaccgccatcggttgttgctcaatatgaggaggaagaaagtgtctttagcgacgacaacccattccagaggggc
# tctcccgcattcaagacgccgagccgaagacgagtgggcgacgaaatcgctagaggcgaaaaactcactcgacggcgccctgaagagttcattgaacc
# cctggccattgaaagaccatccgctgttgcgcgatcacacgaaccgtctgctcgtaagccgagacaccagtcaccagatttctcagtggatgctggcg
# aagaattcactcccgacgcgcagctagagctagaagaggcagccaggaggggagaggccaccattgtgcctaggagacactcaaagcccgcccgcaag
# acaaacctcaagacgccattctttgtgctgtttgtgtcactgctcggcgtctatctggcctggtaccgacaagaaaagattgccgttggctactgcgg
# gcttggccggcctgcaacacaaatcatccccgacgatgttcctgtgccggacgccatcatcccattcgtggagcctcagtgcgagccatgccctccgc
# acgcttactgctacgaggacttttccgtccgctgccacagcgactttgtcctcaagccccaccccctgtctttcggcggccttgtcccattgcccccg
# acttgtgagcccgacggagaaaaggcacgccgagtccaagcagttgccgacagggccattgaagagttgagacaacgacgcgccaagtttgaatgcgg
# tgaattggttgatgagtctggcacaaaggtggactctcctgccatcgccgaggaggagctcaagtcgactgtgagcaggaagcgcaacaagcggctga
# acagcgatgagtttgaagatctctgggtagctgccattggcgaaatcaccactcgcgaggaagtgattgtggagattgcaacaaccacatcgcccggt
# tcccccgatatttcaatccgcaagctatcgtccagctctctctctcgccttccgatcacctgcgcgctcaagcgctccgtccgcctcggactggcaag
# atatcgactcccaattggacttttaatgtccgtcgtgttggcagtcttttacctgcgggctcgataccgccagcacctggtggattcggcgcaggtcc
# cggcgcttgttgacctcgtcctggaacggctggccaaccagaaggagctgggcgcggaggacttggacgacgcctggttgtttctgcccaacttgaga
# gacgacgtgcttcgctcggtgcataaagtggccgagcgcgagaggatctggcagagggtgaagaaggtcgttgagttgaacagcaacgtccgcacagg
# gcagcgagagggccggagtggcgaggttggtcgagcctgggagtggatcggtcctattaaaggcgagggagcccggagaagacggatgagcggtcggt
# ggacgcgagatcctgttgctgctgattcacctgaatcgaagccagctactacagcagcagagggcaagaagtggactgagtcgagggtgatttactaa]
# protein sequence = [MADAEDYLQDGFDPRSVTVPRLRSILVTHNVEYPATAKKPQLVELVEQYILPQVPKLRAQRARAKRSSQGIVNAGSPE
# DNGRWEDYGLEPTPTAKPRRSASPRKASSRIKREENEPAPAPVKAKRTSSRSASRSVSRQPSHYDEDEADAPQYEAPKPTRRSGSRRAATPKIKDEPE
# EEEETPISSHYAPTPQSSTLYATSSPFTQKNTPFATANATPYASTPYFNAPQSAVPPSVVAQYEEEESVFSDDNPFQRGSPAFKTPSRRRVGDEIARG
# EKLTRRRPEEFIEPLAIERPSAVARSHEPSARKPRHQSPDFSVDAGEEFTPDAQLELEEAARRGEATIVPRRHSKPARKTNLKTPFFVLFVSLLGVYL
# AWYRQEKIAVGYCGLGRPATQIIPDDVPVPDAIIPFVEPQCEPCPPHAYCYEDFSVRCHSDFVLKPHPLSFGGLVPLPPTCEPDGEKARRVQAVADRA
# IEELRQRRAKFECGELVDESGTKVDSPAIAEEELKSTVSRKRNKRLNSDEFEDLWVAAIGEITTREEVIVEIATTTSPGSPDISIRKLSSSSLSRLPI
# TCALKRSVRLGLARYRLPIGLLMSVVLAVFYLRARYRQHLVDSAQVPALVDLVLERLANQKELGAEDLDDAWLFLPNLRDDVLRSVHKVAERERIWQR
# VKKVVELNSNVRTGQREGRSGEVGRAWEWIGPIKGEGARRRRMSGRWTRDPVAADSPESKPATTAAEGKKWTESRVIY]
# end gene NODE_1_length_552646_cov_38.83.g60
###
# start gene NODE_1_length_552646_cov_38.83.g61
NODE_1_length_552646_cov_38.8367_ID_1	AUGUSTUS	gene	439105	440065	0.96	-	.	NODE_1_length_552646_cov_38.83.g61
NODE_1_length_552646_cov_38.8367_ID_1	AUGUSTUS	transcript	439105	440065	0.96	-	.	NODE_1_length_552646_cov_38.83.g61.t1
NODE_1_length_552646_cov_38.8367_ID_1	AUGUSTUS	CDS	439108	439127	1	-	2	transcript_id "NODE_1_length_552646_cov_38.83.g61.t1"; gene_id "NODE_1_length_552646_cov_38.83.g61";
NODE_1_length_552646_cov_38.8367_ID_1	AUGUSTUS	CDS	439203	439425	0.96	-	0	transcript_id "NODE_1_length_552646_cov_38.83.g61.t1"; gene_id "NODE_1_length_552646_cov_38.83.g61";
NODE_1_length_552646_cov_38.8367_ID_1	AUGUSTUS	CDS	439490	439938	0.99	-	2	transcript_id "NODE_1_length_552646_cov_38.83.g61.t1"; gene_id "NODE_1_length_552646_cov_38.83.g61";
NODE_1_length_552646_cov_38.8367_ID_1	AUGUSTUS	CDS	440035	440065	0.99	-	0	transcript_id "NODE_1_length_552646_cov_38.83.g61.t1"; gene_id "NODE_1_length_552646_cov_38.83.g61";
NODE_1_length_552646_cov_38.8367_ID_1	AUGUSTUS	start_codon	440063	440065	.	-	0	transcript_id "NODE_1_length_552646_cov_38.83.g61.t1"; gene_id "NODE_1_length_552646_cov_38.83.g61";
# coding sequence = [atggcgtcccgcttggtacgaagcgctgtcggcgcatctcccctcctccgaaccaccatctcccgatccgccccggcga
# tttctgccgccgccgtgcgatactcgagcaacgtgcccgccgaggagcccaagaagaaggcccagagcatcatcgacgccctgcccggcagcagcctc
# atcagcaagaccgccttcctcagcggtgccgccggtctctccgtctacgccctcagcaatgagtactacgtcatgaacgaggagacggtcgttgccgt
# gtgcttgctggccgtctggactggtctgctcaagtacggaggccctgcctacaaggagtgggccgaggctcagaacgagaagatcaagaacatcctca
# acagcgcccgcgccgaccacaccgaggccgtcaagacccgcattgaggacgtcaagcagatgagcggcgttgtcgacatcaccaaggccctctttgag
# gtctccaaggagactgccaagcttgaggctcaggctttcgagctcgagcagcagaccgccctggctgccgaggccaagaccgtcctcgactcctgggt
# ccgctacgagggccaggtcaagcagcgccagcagcaggagctggccgcctccatcatcgccaaggtccagaaggagctcgagaaccccaaggttctgc
# agcagattctgcagcagagcgtagctgatgtcgagaagattgtttctgccaagcagtag]
# protein sequence = [MASRLVRSAVGASPLLRTTISRSAPAISAAAVRYSSNVPAEEPKKKAQSIIDALPGSSLISKTAFLSGAAGLSVYALS
# NEYYVMNEETVVAVCLLAVWTGLLKYGGPAYKEWAEAQNEKIKNILNSARADHTEAVKTRIEDVKQMSGVVDITKALFEVSKETAKLEAQAFELEQQT
# ALAAEAKTVLDSWVRYEGQVKQRQQQELAASIIAKVQKELENPKVLQQILQQSVADVEKIVSAKQ]
# end gene NODE_1_length_552646_cov_38.83.g61
###
# start gene NODE_1_length_552646_cov_38.83.g62
NODE_1_length_552646_cov_38.8367_ID_1	AUGUSTUS	gene	440520	442306	1	+	.	NODE_1_length_552646_cov_38.83.g62
NODE_1_length_552646_cov_38.8367_ID_1	AUGUSTUS	transcript	440520	442306	1	+	.	NODE_1_length_552646_cov_38.83.g62.t1
NODE_1_length_552646_cov_38.8367_ID_1	AUGUSTUS	start_codon	440520	440522	.	+	0	transcript_id "NODE_1_length_552646_cov_38.83.g62.t1"; gene_id "NODE_1_length_552646_cov_38.83.g62";
NODE_1_length_552646_cov_38.8367_ID_1	AUGUSTUS	CDS	440520	441127	1	+	0	transcript_id "NODE_1_length_552646_cov_38.83.g62.t1"; gene_id "NODE_1_length_552646_cov_38.83.g62";
NODE_1_length_552646_cov_38.8367_ID_1	AUGUSTUS	CDS	441187	442072	1	+	1	transcript_id "NODE_1_length_552646_cov_38.83.g62.t1"; gene_id "NODE_1_length_552646_cov_38.83.g62";
NODE_1_length_552646_cov_38.8367_ID_1	AUGUSTUS	CDS	442139	442303	1	+	0	transcript_id "NODE_1_length_552646_cov_38.83.g62.t1"; gene_id "NODE_1_length_552646_cov_38.83.g62";
# coding sequence = [atgcctgccggctctaaagacagcgcgaagcgcaaaaggacctccacgggagacaaagtcaccaaagtcaccaagcgac
# ggcgatcatcaaatgaggaggccgaagacccaagtgcaaagatcctcctcatggaacagggcatcctggagtccaagaaaaactacaacgacattgcc
# actctcctaatcatcgccagccgctacgaggatggagaggacgagtcgacacttgccgctgtgactctgtgtcgaatctttctgcggttgctggccca
# aggttccctcatcgcaaagaagggcttgtcagagaaggattcagtggtggttggctggctaaaggatcagttttctcaatacaagacgctgctgcaga
# acatgcttggggatgaagaccttgctgtgactgcccttactctctgcatgaggactctgaaggcagagggagagcatctctacgacaaggaggagtat
# acatttccacaggcttttctggagagtatcgttgcagttttgatcacatcagacaacgaggatgcgagaaaagcgttcctcgagtcctatgtggaaga
# gtatgatgacattcgatactacaccttcaaatcagtaaagtcaatcctaaacaaactggacaaagataacattccagacaacttgttcgaccaagtgt
# atgctttgctgtctgccttggacggcgtcccgcaaagcgctgaagagctcgaggatttctacatcccacgtcctaagaagaagtctcacgatctgaga
# tcagccattcagcacaagcggcaaggacaggacgcttggctggccattctgagtattgtgcagaccaaagacgagcgtaaacgcatcctcagcgtcat
# atccacaaacattgctccctggttcacaaagccagagcttctatccgactttttaaccagctgctacaacacgggcggttccatgtccctgctggcct
# tgtccggcgtcttttacctcatccaggagcgaaacctagactacccatcattttacaccaagctttactctcttcttgacaaagatatcctacactcc
# aagcaccgctcacgcttcttccgcctcttggatactttccttggctcaacgcatcttcctgctgctctggtggccagctttatcaagaggctttcacg
# actctcattaaatgccccaccaagtgccatcgcgacggtggttccttgggcttacaacctcctgaggcgccacccgacgtgcacattcatgattcatc
# gagatgttcaagatccggagctgaagaagcacattcagaacaacggggcagaagacccattcaacgccaccgagacggatcccatggataccggcgcc
# atcgacagctgcttgtgggagattgtccagctgcagtcacactatcaccccaacgttgcaacgattgccaagatcatttctgagcagttcaccaagca
# gtcgtacaacatggaagactttctcgatcactcatacgccagtttactggacgcagagatggcaaaggatattaaaaaggccccggtggtggaattcc
# agatccccaagagggttttcttgccccaagacgaacctgccaccaatccagacagtctcttggtgaagctgtgggactttggagagccagcaaagggt
# gtggcggctgcataa]
# protein sequence = [MPAGSKDSAKRKRTSTGDKVTKVTKRRRSSNEEAEDPSAKILLMEQGILESKKNYNDIATLLIIASRYEDGEDESTLA
# AVTLCRIFLRLLAQGSLIAKKGLSEKDSVVVGWLKDQFSQYKTLLQNMLGDEDLAVTALTLCMRTLKAEGEHLYDKEEYTFPQAFLESIVAVLITSDN
# EDARKAFLESYVEEYDDIRYYTFKSVKSILNKLDKDNIPDNLFDQVYALLSALDGVPQSAEELEDFYIPRPKKKSHDLRSAIQHKRQGQDAWLAILSI
# VQTKDERKRILSVISTNIAPWFTKPELLSDFLTSCYNTGGSMSLLALSGVFYLIQERNLDYPSFYTKLYSLLDKDILHSKHRSRFFRLLDTFLGSTHL
# PAALVASFIKRLSRLSLNAPPSAIATVVPWAYNLLRRHPTCTFMIHRDVQDPELKKHIQNNGAEDPFNATETDPMDTGAIDSCLWEIVQLQSHYHPNV
# ATIAKIISEQFTKQSYNMEDFLDHSYASLLDAEMAKDIKKAPVVEFQIPKRVFLPQDEPATNPDSLLVKLWDFGEPAKGVAAA]
# end gene NODE_1_length_552646_cov_38.83.g62
###
# start gene NODE_1_length_552646_cov_38.83.g63
NODE_1_length_552646_cov_38.8367_ID_1	AUGUSTUS	gene	443057	445575	0.15	+	.	NODE_1_length_552646_cov_38.83.g63
NODE_1_length_552646_cov_38.8367_ID_1	AUGUSTUS	transcript	443057	445575	0.15	+	.	NODE_1_length_552646_cov_38.83.g63.t1
NODE_1_length_552646_cov_38.8367_ID_1	AUGUSTUS	start_codon	443057	443059	.	+	0	transcript_id "NODE_1_length_552646_cov_38.83.g63.t1"; gene_id "NODE_1_length_552646_cov_38.83.g63";
NODE_1_length_552646_cov_38.8367_ID_1	AUGUSTUS	CDS	443057	443259	0.84	+	0	transcript_id "NODE_1_length_552646_cov_38.83.g63.t1"; gene_id "NODE_1_length_552646_cov_38.83.g63";
NODE_1_length_552646_cov_38.8367_ID_1	AUGUSTUS	CDS	443353	444948	0.9	+	1	transcript_id "NODE_1_length_552646_cov_38.83.g63.t1"; gene_id "NODE_1_length_552646_cov_38.83.g63";
NODE_1_length_552646_cov_38.8367_ID_1	AUGUSTUS	CDS	445021	445152	0.56	+	1	transcript_id "NODE_1_length_552646_cov_38.83.g63.t1"; gene_id "NODE_1_length_552646_cov_38.83.g63";
NODE_1_length_552646_cov_38.8367_ID_1	AUGUSTUS	CDS	445219	445230	0.31	+	1	transcript_id "NODE_1_length_552646_cov_38.83.g63.t1"; gene_id "NODE_1_length_552646_cov_38.83.g63";
NODE_1_length_552646_cov_38.8367_ID_1	AUGUSTUS	CDS	445299	445572	0.58	+	1	transcript_id "NODE_1_length_552646_cov_38.83.g63.t1"; gene_id "NODE_1_length_552646_cov_38.83.g63";
# coding sequence = [atggccgaaccatcgcagccgcagcggccgcccaagaagagaaagggccatcgcggcggtaggaagaaacggtccagac
# gaaagagcttcgccatgctgcacgaccacgagctgggcgagtcgtcgggcaatggattctaccaagtggcgcaggccagcctcagcggcacgagcatc
# gacagcgaagcgctactggatcacagagaacagcagccgatgcgtgtgcgccggtcgtcgacgatagccgggcccggctcctttcaaaatcccttctc
# gtccatcagcgccacccgcctccggtcgatgcagacggcccagagcggcgacgaaagcccctctggccgctgggatgaatcttcgccgttacttacgg
# agccggcacggcgcccgggatcgcagacgggcgtcccgagctatggcacgagcgatgcgcgactgggccgaaatcgaagtcgaagggcgtccagtgcg
# tcttctagagcgaggctgaggaccgcatacagcacaaaggacaagtacgatatcaaccacccgccgtctatccccggctcccctacctttggtccgac
# agatggcatggatctaaactttggcgatgtcatgatccgagatgagctcaccatgggaagcggtgatgaggcgctttccgacgccgaggcggaccgtg
# gcgacaaagacagaaggctagggccggaagcttctggcgatgtttgcttccccggacccggcatgtctgatattggcgacgatgagaccgcctcccga
# tacgagagacggtatagaacgcgccggcgccgtggtcggtggccagacctgtctgttctggaggactggatgcgatatgaaaaggaggatcgcagcga
# tgagcgacgagtcaagacgattacggagccgcagctcatcaacggtcgtctgcgcccggtgcgaaagggctggttccaaaccgacgaagaggcgcctt
# acagatttacctattttaacgaagaattccagagcaccattcacagtcagtctatttcagagcttgttcaacaggggagcgatttccaaggactattc
# attcccgaaccgcgcatcctctcgtcggacgaagagagtgactctgaggacatcgtatcgcagccatccaaaccacgatactcgggggagctagaggc
# cgacacgaagaccccaacgcggcaaccttccctggatactagaagagacggcttcatttcgccaccgatgagagacgaaacgaataccagctccagat
# ccgcctcgattcgtggcggaaacaagtcacctgagaatcttggaccaaaagacaaccacacaagcgtaccaaaagtagcagagaagccggttcgatat
# ggagagaggccagtgtggtggctcgacgtactctgcccaacggaagacgagatgaaggtcctggcaaaggcatttgggatccatcctctgacggccga
# agacgtgatgctgcaagaagcccgtgaaaaggttgagctgtttcgccattactattttgtcaactaccgcacctttgaccaggatatcaacagcgaaa
# acttcctggagcccgtcaacatgtatgtgattgtcttccgggagggagtcttgagctttcacttttccgtcacgccacatcctgccaacgttcgccga
# cgaatacggcagctgagagattacttgatcctctcctctgactggatctcatatgccatcattgacgatattaccgatgttttccaacccctcatcca
# gaatatcgaggacgaagttgacgaaatcgacgactctattctgcaactccataccggggacatgctccgacgtgttggagattgccgaaaacgagtca
# tgagtctataccgattactgggcaacaaggcggatgttatcaaggggttcgccaagcgctgcaacgagaggtgggaggttgctcccagtcactatgag
# aagatattggctcgatctcacggcaactatctagcgcagatcaatatccggatgaacgaacgacaagagcagaccgccgacgtgctcggcaagctcac
# cgtcctgggaaccattgtgctacccatgaacatcatcaccggtctatggggcatgaacgtctgggtgccggggcaggacatcgaaggcgacctcacct
# ggttcgtgtgcatcacggcgggactgctcttcttcggcttggcgtgttattggatcgcgaagcgagtatataatattgtttga]
# protein sequence = [MAEPSQPQRPPKKRKGHRGGRKKRSRRKSFAMLHDHELGESSGNGFYQVAQASLSGTSIDSEALLDHREQQPMRVRRS
# STIAGPGSFQNPFSSISATRLRSMQTAQSGDESPSGRWDESSPLLTEPARRPGSQTGVPSYGTSDARLGRNRSRRASSASSRARLRTAYSTKDKYDIN
# HPPSIPGSPTFGPTDGMDLNFGDVMIRDELTMGSGDEALSDAEADRGDKDRRLGPEASGDVCFPGPGMSDIGDDETASRYERRYRTRRRRGRWPDLSV
# LEDWMRYEKEDRSDERRVKTITEPQLINGRLRPVRKGWFQTDEEAPYRFTYFNEEFQSTIHSQSISELVQQGSDFQGLFIPEPRILSSDEESDSEDIV
# SQPSKPRYSGELEADTKTPTRQPSLDTRRDGFISPPMRDETNTSSRSASIRGGNKSPENLGPKDNHTSVPKVAEKPVRYGERPVWWLDVLCPTEDEMK
# VLAKAFGIHPLTAEDVMLQEAREKVELFRHYYFVNYRTFDQDINSENFLEPVNMYVIVFREGVLSFHFSVTPHPANVRRRIRQLRDYLILSSDWISYA
# IIDDITDVFQPLIQNIEDEVDEIDDSILQLHTGDMLRRVGDCRKRVMSLYRLLGNKADVIKGFAKRCNERWEVAPSHYEKILARSHGNYLAQINIRMN
# ERQEQTADVLGKLTVLGTIVLPMNIITGLWGMNVWVPGQDIEGDLTWFVCITAGLLFFGLACYWIAKRVYNIV]
# end gene NODE_1_length_552646_cov_38.83.g63
###
# start gene NODE_1_length_552646_cov_38.83.g64
NODE_1_length_552646_cov_38.8367_ID_1	AUGUSTUS	gene	446765	447872	0.8	-	.	NODE_1_length_552646_cov_38.83.g64
NODE_1_length_552646_cov_38.8367_ID_1	AUGUSTUS	transcript	446765	447872	0.8	-	.	NODE_1_length_552646_cov_38.83.g64.t1
NODE_1_length_552646_cov_38.8367_ID_1	AUGUSTUS	CDS	446768	447154	0.82	-	0	transcript_id "NODE_1_length_552646_cov_38.83.g64.t1"; gene_id "NODE_1_length_552646_cov_38.83.g64";
NODE_1_length_552646_cov_38.8367_ID_1	AUGUSTUS	CDS	447439	447545	1	-	2	transcript_id "NODE_1_length_552646_cov_38.83.g64.t1"; gene_id "NODE_1_length_552646_cov_38.83.g64";
NODE_1_length_552646_cov_38.8367_ID_1	AUGUSTUS	CDS	447607	447732	0.99	-	2	transcript_id "NODE_1_length_552646_cov_38.83.g64.t1"; gene_id "NODE_1_length_552646_cov_38.83.g64";
NODE_1_length_552646_cov_38.8367_ID_1	AUGUSTUS	CDS	447821	447872	1	-	0	transcript_id "NODE_1_length_552646_cov_38.83.g64.t1"; gene_id "NODE_1_length_552646_cov_38.83.g64";
NODE_1_length_552646_cov_38.8367_ID_1	AUGUSTUS	start_codon	447870	447872	.	-	0	transcript_id "NODE_1_length_552646_cov_38.83.g64.t1"; gene_id "NODE_1_length_552646_cov_38.83.g64";
# coding sequence = [atgtcgagtaggcctccttcgagggtcgtgtttgtgggaaacattccatatggcctctccgaggagcagatcacagaca
# tcttcagtagcgccggcaaggtagagcgcttccgcctcgtctacgattcggaaaccggacggccaaagggattcggcttcgcagactatcccgatact
# gactcggcttcctcagctgtccgcaaccttaacgaatatgaaatcatgggtcgaaaactccgagtcgatttttctaacgagcagaagagcggcgatga
# tgatggccaggcccctcagctggcttatgctgttttccaatcgctcctcctgatgggactcgtgtcccccgaatccatccagtccgtcgttgacccga
# acgcgccgcctccccaactcccaactgccagctttccgccagcaggattccccggtgcccctgtcgcaaatcacacgccccccgtcactgggatgcct
# tatgcgcctcctccagcaaataactcggcttatgctcctccggcagcggcacctgctgcagctcctgcgggtatgggacaggaccctgatgctctgat
# gcgagcagtcatggagctcccccaggctcagattgacatgctcccagaggcagataggcagcagattatggctcttagggctacgtttgcgggtcaac
# ggcgatag]
# protein sequence = [MSSRPPSRVVFVGNIPYGLSEEQITDIFSSAGKVERFRLVYDSETGRPKGFGFADYPDTDSASSAVRNLNEYEIMGRK
# LRVDFSNEQKSGDDDGQAPQLAYAVFQSLLLMGLVSPESIQSVVDPNAPPPQLPTASFPPAGFPGAPVANHTPPVTGMPYAPPPANNSAYAPPAAAPA
# AAPAGMGQDPDALMRAVMELPQAQIDMLPEADRQQIMALRATFAGQRR]
# end gene NODE_1_length_552646_cov_38.83.g64
###
# start gene NODE_1_length_552646_cov_38.83.g65
NODE_1_length_552646_cov_38.8367_ID_1	AUGUSTUS	gene	448584	449996	0.97	+	.	NODE_1_length_552646_cov_38.83.g65
NODE_1_length_552646_cov_38.8367_ID_1	AUGUSTUS	transcript	448584	449996	0.97	+	.	NODE_1_length_552646_cov_38.83.g65.t1
NODE_1_length_552646_cov_38.8367_ID_1	AUGUSTUS	start_codon	448584	448586	.	+	0	transcript_id "NODE_1_length_552646_cov_38.83.g65.t1"; gene_id "NODE_1_length_552646_cov_38.83.g65";
NODE_1_length_552646_cov_38.8367_ID_1	AUGUSTUS	CDS	448584	448776	1	+	0	transcript_id "NODE_1_length_552646_cov_38.83.g65.t1"; gene_id "NODE_1_length_552646_cov_38.83.g65";
NODE_1_length_552646_cov_38.8367_ID_1	AUGUSTUS	CDS	448857	449752	1	+	2	transcript_id "NODE_1_length_552646_cov_38.83.g65.t1"; gene_id "NODE_1_length_552646_cov_38.83.g65";
NODE_1_length_552646_cov_38.8367_ID_1	AUGUSTUS	CDS	449823	449993	0.97	+	0	transcript_id "NODE_1_length_552646_cov_38.83.g65.t1"; gene_id "NODE_1_length_552646_cov_38.83.g65";
# coding sequence = [atggctcccaagtcgcgattcacaaggctcgatgcctttaccaagacggtggacgaggcgcggatccggacgacaagcg
# gaggaatcgtcaccattgtgtcgctactagtcgtcgtgtttctctcgtggggagaatggagcgactatcggcgcatcgtggtgcacccggagctggtc
# gtggataaaggcagaggcgagcgaatggacattcatctcaacatgaccttccccaacatgccatgcgaattgctgacgctggacgtcatggatgtctc
# tggcgagcagcagcacggcgtcgcccacggaatcacaaagttccgcctaaaaccctctgctgaaggcggcgccgagattgagagcaacgctgctcagc
# tgcatgaaaaggctgaacacttggatcccaactactgtggtggctgctacggagccaatgcccccgccactgcccagaagcctggctgctgtaacacc
# tgtgacgaggttcgagaagcctatgcgcaggcttcatgggcctttggaaggggtgagggcgtggagcagtgcgagagagagcactacgctgagcgact
# ggaccagcagagggaagagggctgccgcattgagggtttgctgcaggtcaacaaggttgttggaaacttccaccttgctcccggccgaagctttagca
# atggcaacatgcacgttcacgatctgaagaactactgggacctccccgagggcaagtcgcacgacttcacccacatcatccactctctccgatttgga
# cctcagcttccaactgctgttgttgagagaatgtccgggaagaacacttggtccaaccaccacctcaatcctctagatgcaacccgtcagagcacaaa
# cgaccccaactttaactacatgtactttgtcaagattgttcctacgtcgtatcttcccctgggctgggaaaagcggactcctgggtacgctgacggca
# gcatcgaaacacaccagtactccgtcactagccacaagcgaagtcttatgggcggcgacgacgcgcaagaaggccaccccgaaagattgcacgcaagg
# aatggtatccccggtgtctttttctcctacgatatttctcccatgaaggtcatcaaccgtgaggagcgggccaagacgttccttggcttcctgtctgg
# actctgcgcgattgtcggaggtaccttgactgttgccgctgctgttgatcgtggattgttcgagggtgcgtccaggctgaagaagctccgagccaagg
# atctataa]
# protein sequence = [MAPKSRFTRLDAFTKTVDEARIRTTSGGIVTIVSLLVVVFLSWGEWSDYRRIVVHPELVVDKGRGERMDIHLNMTFPN
# MPCELLTLDVMDVSGEQQHGVAHGITKFRLKPSAEGGAEIESNAAQLHEKAEHLDPNYCGGCYGANAPATAQKPGCCNTCDEVREAYAQASWAFGRGE
# GVEQCEREHYAERLDQQREEGCRIEGLLQVNKVVGNFHLAPGRSFSNGNMHVHDLKNYWDLPEGKSHDFTHIIHSLRFGPQLPTAVVERMSGKNTWSN
# HHLNPLDATRQSTNDPNFNYMYFVKIVPTSYLPLGWEKRTPGYADGSIETHQYSVTSHKRSLMGGDDAQEGHPERLHARNGIPGVFFSYDISPMKVIN
# REERAKTFLGFLSGLCAIVGGTLTVAAAVDRGLFEGASRLKKLRAKDL]
# end gene NODE_1_length_552646_cov_38.83.g65
###
# start gene NODE_1_length_552646_cov_38.83.g66
NODE_1_length_552646_cov_38.8367_ID_1	AUGUSTUS	gene	454237	454903	0.73	+	.	NODE_1_length_552646_cov_38.83.g66
NODE_1_length_552646_cov_38.8367_ID_1	AUGUSTUS	transcript	454237	454903	0.73	+	.	NODE_1_length_552646_cov_38.83.g66.t1
NODE_1_length_552646_cov_38.8367_ID_1	AUGUSTUS	start_codon	454237	454239	.	+	0	transcript_id "NODE_1_length_552646_cov_38.83.g66.t1"; gene_id "NODE_1_length_552646_cov_38.83.g66";
NODE_1_length_552646_cov_38.8367_ID_1	AUGUSTUS	CDS	454237	454748	0.77	+	0	transcript_id "NODE_1_length_552646_cov_38.83.g66.t1"; gene_id "NODE_1_length_552646_cov_38.83.g66";
NODE_1_length_552646_cov_38.8367_ID_1	AUGUSTUS	CDS	454813	454900	0.73	+	1	transcript_id "NODE_1_length_552646_cov_38.83.g66.t1"; gene_id "NODE_1_length_552646_cov_38.83.g66";
# coding sequence = [atgaaagacacctccctcaccaatcgcccgtccttgttggacttgcgatcccactccgccaactctgctgcctcttctt
# cttctcggcctcttcgatcaccgcggcttcatgttgctggagaagcaccccccgagctttctcccctggatgcctttgccctgcagagccgactgcta
# gctcgacagctccaagagacgaccaacaaggatggaaatcgcgtcagccgactgccgcctctcactgcggagagccctctaatcatccaaggccgatc
# agagtactttcgatccatgtcccaggactcgggatccgaacgcgatgaatctcccgcccctccactgacccctggctttggcggtttgggactacgca
# ccgagatggaggacgccttctcagacgaggtccagcggccgaggtccatgcacccgcggatgagtcgaatcccgcccacccccgatgaaggtgtgcct
# cctctgccggaggacatgccagacgtaccagatataccggagaccgttctccatcgccacttcagagcgataccctctctcaactggaccgccaatca
# acaaaatctcccactccgtctcatcctcaattaa]
# protein sequence = [MKDTSLTNRPSLLDLRSHSANSAASSSSRPLRSPRLHVAGEAPPELSPLDAFALQSRLLARQLQETTNKDGNRVSRLP
# PLTAESPLIIQGRSEYFRSMSQDSGSERDESPAPPLTPGFGGLGLRTEMEDAFSDEVQRPRSMHPRMSRIPPTPDEGVPPLPEDMPDVPDIPETVLHR
# HFRAIPSLNWTANQQNLPLRLILN]
# end gene NODE_1_length_552646_cov_38.83.g66
###
# start gene NODE_1_length_552646_cov_38.83.g67
NODE_1_length_552646_cov_38.8367_ID_1	AUGUSTUS	gene	455823	456591	0.62	+	.	NODE_1_length_552646_cov_38.83.g67
NODE_1_length_552646_cov_38.8367_ID_1	AUGUSTUS	transcript	455823	456591	0.62	+	.	NODE_1_length_552646_cov_38.83.g67.t1
NODE_1_length_552646_cov_38.8367_ID_1	AUGUSTUS	start_codon	455823	455825	.	+	0	transcript_id "NODE_1_length_552646_cov_38.83.g67.t1"; gene_id "NODE_1_length_552646_cov_38.83.g67";
NODE_1_length_552646_cov_38.8367_ID_1	AUGUSTUS	CDS	455823	456213	0.62	+	0	transcript_id "NODE_1_length_552646_cov_38.83.g67.t1"; gene_id "NODE_1_length_552646_cov_38.83.g67";
NODE_1_length_552646_cov_38.8367_ID_1	AUGUSTUS	CDS	456272	456410	1	+	2	transcript_id "NODE_1_length_552646_cov_38.83.g67.t1"; gene_id "NODE_1_length_552646_cov_38.83.g67";
NODE_1_length_552646_cov_38.8367_ID_1	AUGUSTUS	CDS	456474	456588	1	+	1	transcript_id "NODE_1_length_552646_cov_38.83.g67.t1"; gene_id "NODE_1_length_552646_cov_38.83.g67";
# coding sequence = [atgacagccgaagaacatcttgccaagggaatcgaatgtcacgagaacggctcgctgaacgagtcgacgtatcacctcc
# ggcacgccgcccgactaaaccacccaacagccatgcttctgtatgctcttgcctgtcgccatggctggggtatgaagcccaatcagaaagaaggagtg
# cagtggctacggaaggcagccgatatggcaagtggtgaagttgcagaggatgaagggaatgccaaggaagggaagcgcattaacattgctgaaaacaa
# gacccacaaggcccagtttgctctgagcatttatgaactgggcgtaagccatatgaatggatggggcatcgaacaagataaagctcttgcgttgcgct
# gctttgaaatcgctggcacatggggcgatgttgatgctctagcggaagctggtttctgctacgcgcagggaattggctgcaagaagaatctgaagaag
# agtgccaagttctaccgtatggctgaagccaaaggcatgagcatggtgggcaacagctggatacacaaggcaaaatacatggatgacgaggatgctcc
# tcctaaagccccggcagaggacaaaaagtctcgagcccgcagcaaatcccgctcccgcgcaatgtttggcaagaagtga]
# protein sequence = [MTAEEHLAKGIECHENGSLNESTYHLRHAARLNHPTAMLLYALACRHGWGMKPNQKEGVQWLRKAADMASGEVAEDEG
# NAKEGKRINIAENKTHKAQFALSIYELGVSHMNGWGIEQDKALALRCFEIAGTWGDVDALAEAGFCYAQGIGCKKNLKKSAKFYRMAEAKGMSMVGNS
# WIHKAKYMDDEDAPPKAPAEDKKSRARSKSRSRAMFGKK]
# end gene NODE_1_length_552646_cov_38.83.g67
###
# start gene NODE_1_length_552646_cov_38.83.g68
NODE_1_length_552646_cov_38.8367_ID_1	AUGUSTUS	gene	457371	458308	0.99	-	.	NODE_1_length_552646_cov_38.83.g68
NODE_1_length_552646_cov_38.8367_ID_1	AUGUSTUS	transcript	457371	458308	0.99	-	.	NODE_1_length_552646_cov_38.83.g68.t1
NODE_1_length_552646_cov_38.8367_ID_1	AUGUSTUS	CDS	457374	458060	1	-	0	transcript_id "NODE_1_length_552646_cov_38.83.g68.t1"; gene_id "NODE_1_length_552646_cov_38.83.g68";
NODE_1_length_552646_cov_38.8367_ID_1	AUGUSTUS	CDS	458183	458308	0.99	-	0	transcript_id "NODE_1_length_552646_cov_38.83.g68.t1"; gene_id "NODE_1_length_552646_cov_38.83.g68";
NODE_1_length_552646_cov_38.8367_ID_1	AUGUSTUS	start_codon	458306	458308	.	-	0	transcript_id "NODE_1_length_552646_cov_38.83.g68.t1"; gene_id "NODE_1_length_552646_cov_38.83.g68";
# coding sequence = [atgccgggcttcgacttctccaactacaaccgcaatgcggccctgcacgccaggggagtgcctctgcccagggcgacga
# gcacaggaacaaccattgttggctgcatctttgacggcggcgtcgtgattgctgccgatacgcgagccacctcgggccccatcgtcgccgacaagaac
# tgcgaaaagcttcactacatctccccccagatctggtgtgccggcgccggcaccgccgccgacaccgagttcaccaccgccctcatctcctcccagct
# cgagctgcactcgctctccaccggccgcaagccccgcgtcgtcacctgcatgaccctcctcaagcagcacctgttccgccaccagggccacatcggcg
# cctacctcgtcgtcgccggctgcgaccccacgggcacccacctcttcaccgtccacgcccacggcagcaccgacaagctcccctacgtcaccatggga
# tcgggaagtctcgcggccatgagcgtcttcgagacccagtggaagcctgacctgacgcgggacgacgccgtcaagctgtgcagcgatgctattctcgc
# tggtgtctggaacgatttgggctctggttcaaacgtcgatgttgctgtcattactaaggagaagacgacgctgctgcgaaactacatcaagcccaacg
# agaagagcgccaagctgcagagctaccgcttccccaagggcaccacggccgttttgaacgaaaagattattactaagagcgagatcggacgatacgcc
# accgtggtcgatttaccagttgagggagagagcatggatgttgatacctaa]
# protein sequence = [MPGFDFSNYNRNAALHARGVPLPRATSTGTTIVGCIFDGGVVIAADTRATSGPIVADKNCEKLHYISPQIWCAGAGTA
# ADTEFTTALISSQLELHSLSTGRKPRVVTCMTLLKQHLFRHQGHIGAYLVVAGCDPTGTHLFTVHAHGSTDKLPYVTMGSGSLAAMSVFETQWKPDLT
# RDDAVKLCSDAILAGVWNDLGSGSNVDVAVITKEKTTLLRNYIKPNEKSAKLQSYRFPKGTTAVLNEKIITKSEIGRYATVVDLPVEGESMDVDT]
# end gene NODE_1_length_552646_cov_38.83.g68
###
# start gene NODE_1_length_552646_cov_38.83.g69
NODE_1_length_552646_cov_38.8367_ID_1	AUGUSTUS	gene	459109	466497	0.02	+	.	NODE_1_length_552646_cov_38.83.g69
NODE_1_length_552646_cov_38.8367_ID_1	AUGUSTUS	transcript	459109	466497	0.02	+	.	NODE_1_length_552646_cov_38.83.g69.t1
NODE_1_length_552646_cov_38.8367_ID_1	AUGUSTUS	start_codon	459109	459111	.	+	0	transcript_id "NODE_1_length_552646_cov_38.83.g69.t1"; gene_id "NODE_1_length_552646_cov_38.83.g69";
NODE_1_length_552646_cov_38.8367_ID_1	AUGUSTUS	CDS	459109	459201	0.73	+	0	transcript_id "NODE_1_length_552646_cov_38.83.g69.t1"; gene_id "NODE_1_length_552646_cov_38.83.g69";
NODE_1_length_552646_cov_38.8367_ID_1	AUGUSTUS	CDS	459299	459947	0.89	+	0	transcript_id "NODE_1_length_552646_cov_38.83.g69.t1"; gene_id "NODE_1_length_552646_cov_38.83.g69";
NODE_1_length_552646_cov_38.8367_ID_1	AUGUSTUS	CDS	460005	460277	0.76	+	2	transcript_id "NODE_1_length_552646_cov_38.83.g69.t1"; gene_id "NODE_1_length_552646_cov_38.83.g69";
NODE_1_length_552646_cov_38.8367_ID_1	AUGUSTUS	CDS	460383	460514	0.92	+	2	transcript_id "NODE_1_length_552646_cov_38.83.g69.t1"; gene_id "NODE_1_length_552646_cov_38.83.g69";
NODE_1_length_552646_cov_38.8367_ID_1	AUGUSTUS	CDS	461736	463635	0.19	+	2	transcript_id "NODE_1_length_552646_cov_38.83.g69.t1"; gene_id "NODE_1_length_552646_cov_38.83.g69";
NODE_1_length_552646_cov_38.8367_ID_1	AUGUSTUS	CDS	464224	464578	0.22	+	1	transcript_id "NODE_1_length_552646_cov_38.83.g69.t1"; gene_id "NODE_1_length_552646_cov_38.83.g69";
NODE_1_length_552646_cov_38.8367_ID_1	AUGUSTUS	CDS	465418	466494	0.99	+	0	transcript_id "NODE_1_length_552646_cov_38.83.g69.t1"; gene_id "NODE_1_length_552646_cov_38.83.g69";
# coding sequence = [atgtcatttggcttcaacgcttcggccaacgccatgggcggaggcgcgggaggtgtaaatgcagggcccgatctggaga
# ccatccagacagaggccctcggtttcctatccatcgctggtgatgccaaggttcgcctcacatctgcttgggagacactaccgaccgctacatcctca
# ctgctcagcgttgcctcgaaaagaggtctcgttgctgccgctggtcctgatcagctgatcatcgccacgaccgagtccattcgaaaagctttcgagag
# ccctaaagatggcgattccgacattcgcggctttgaacctcagctcaagatccctatgcccatgcgggtttcgcaactcgtctttaccgccgacgaga
# attacctggtgctctcagcagaatccggtggcggccttgctgtttaccaagtccaaagtcttctccaggggtcttcaaattccgcgtttgagctctct
# accaatggggaagcccttaggtcgttggtaccaaacccaacgattccagagctttgtgccattgtcacaaacaacggcaacctccacatggcaaatct
# ccaagaacgaaaaataagcaatgcactcaagaaccaagtcagctgtattagttggagttcaaagggcaagcagctttgtgctggattagcggatggaa
# ccatccaccaaatgacgcctgagggagagggaaaagccgatattcccaaccctcccaatgtagccaactgccatgtatcatcacttacatggcttgag
# aacaacctctggctctccatccactcaactagtgactcgcccccctcttccatttatcacatcattacgcgccaaccaccttcatcattcacctacca
# gaaactcacagaccctgttcagccttttggatcagacaagaccccccaccattctatactacgattgcgagatttcccccccgatctgcaggatctcc
# ttatcgtctcgtctactgcatcgactgatgttggcttactgacccggtctaaaagcgattctacacccattggagttgctcttgatctttccagcaag
# gataagatttacaagcctataccatcagacgaagagctcgaagaatcgcctactcccttgccgggattttggattctcactcatgaagccgaagacga
# gtccaagacgcccacacccaaggttgccaatccctttgccacacctctgcctccagatacgaccagcaagtcgtcatatctcattggggagtcatctg
# actcgtctgtaacgtctaccgcatctagctcatttggtagtaccgctacctccaaaccgagcaatccttttgccacaggcctgagcgggaccgataag
# aatgcggctgccaaggataccggcgcatcaaaatcatctagctttatcaaagtttcgaagccttccaacgagccgccaacggtcgttgaggatgctcc
# tctacctcccgatccagtcaagtcaaacttcttttccaaacccagcaatgccgctccagcagccgcattcgggcttcctacttctgcgcccaagactc
# gaccgagcgtaacctctgctccggcactcccctctgacggagaggcagagagtgatttggacgaggaagcttctgagggcagcggcgtggatgtggcc
# agagaccttagtcccacggccatgggattgggtacgccaaagggctcattcaacggccttgcagaaacctccagagctgatcggggtcggtcacaaca
# gctttttgcccagccagacgcgatccctcgatctcccagccccgtgcgaggcggagcgccaaatcgtgctctcataccggatatcactagatccgcca
# gtgcaccaggcgtagctcctcagttctcggctcctaaaaagtcgcagctcgttgcatcagctactgctggtaaagacaaaacagctgctgatgatgca
# ttcatagcccagtctagaaaactgagagagcgtcagcaagccgaagaaagccgggtgttgatcgatgaagaggatgaagaggtgcaaagggtcctcgc
# ctctgaaatcgagggcactctggagctggatgagtttattgctcactccaacgttgcaccgccggcccaagagagcattcctgctcaagttgaagctg
# tttatagggacatcaactcaatgattgacactcttggactcaacgctcgctctgtgatggccttcataaagggtcatacggacggcggtgttcctgac
# ggccggagccctgacgatctcgatcatccagacgattgggttctatgcgagattggcgacttgggagagattctcgaggttgaactttctggtgacct
# ggaggaaggtcgagtgcaggatctaaccgagcagctcgaggcctgccaggagctggccaaggacatgcatcgactgcgagccaagcaggaggatctga
# aaagggtcatcatggcgagggtggatcccaaccaggcggaagctgcgcggtcgcttcccctgagtgctgaacaacaaacgcagcagaatgagctgagg
# agggaatatacaaacttctcaaagctgcttgccgaagcggaagaagcactgactcttctcaagactcgcattgcatcgctttccagtgcatccggaag
# gggaaccacaaacgttcctacagtggaggccgtgatgaagaccatcacaaaaatgaccagcatggtggagaagcgtagcggagacattgatgtgctgg
# aaacgcagctgcggaggatgcggctggagacccccagcagagaggaatctccttctttccggacaccacagtcaaggaggagcatcttactttctccg
# gatgcaacaccagcccgtaacatgcgccagagcttatccagcagcgtcatgtctcttggaactccggtgaagacgtcgacgccacgaaagaaggccag
# cggctatagcagggatgaaaagggagatttaatggacaagaaggccaagcgacaggcaattcttgggagattgaaggacaacgtacagagaaagggtg
# ttagcgtttggaacatggaagatattgaacgagcctcaaactgcccccctccatcctctcaatcccactttgacaagttccaaaacttcacccccagc
# cacgacgcgcccttcgacaaggaattcgcccgcctcgccttatcccagcaatggatccccggctcccagcaatacacaaagcagcgcaccatcgccat
# gcgcgaagagctcaagacgcactacttctcctcccaaaaccccaacagcacccaggaagaagaacaagagctcacggaagaagaaatcctgcagggct
# accaggacctgtgcgtcgaggttggcattccgccgtgtatcactgctgctgagtgcaaggacaacctcaagaagaagcttgttaatattacggttggc
# atcaacaaagagacagtctccaacgttgcctcgacagatttccccggccacttccccggcgaagaccacgccttttccatcgagcgcttccaatccgc
# cttctccgtccagttccaccgcaacgagctcaacgatgcgtccttctccctcatcggcatcgacgcctcgctggccaacgccttccgtcgcatcctca
# tcgccgagatcccgacactcgccatcgaggacgtctacatcgagaacaacacctccgtgattcaggacgaggtgctcgcacataggctgggcctgatt
# cccttcaacggagggcgtgacggcatccacaacttcctcaagtggtacaagaagcccgaggcaggggaggacccttacgcaaacagcttcgactggaa
# cacggtgcgcctcgagctcaacattacttgcaccgtcaacccggacgcagcgcccaacgaaaacgacccgctaaaggcctacaaccacgcccacgtct
# acgcaaaggatatcgtcttcgtgcccacgggaaggcaggtcgagtactttagcggcgacaacgccatcgtccccgtcaacccggacatcctcatcgcc
# aagctgcggccgaagcagaccatcaacctggccatgcacatgcacaagggcatcggcgccgaccactccaaattctcccccgtcgccaccgcctcgta
# ccgcctgctgcccctcatccacatcaccaagcccatcatcggcgccgacgccgaaaagttccagcggtgcttcccccagggcgtcatcggcctcgaaa
# aggtcacgcgggaagaggccagcaagtccggcagcggctacgagggccacgtcggcgagcacaaggccgtggtcaaggattcgatgaaggacaccgtc
# agcagagaggcgctgcggcacccagagttcgagggcaaggtcaagctcggccggaggagagaccacttcatcttctccatcgagagcacggggcagtg
# ggacagcgacgagctgttcctcgaggcggtcaagcatctaaagctaaagtgcaaaaagttggagcagcaggtcatcaacatggttcaataa]
# protein sequence = [MSFGFNASANAMGGGAGGVNAGPDLETIQTEALGFLSIAGDAKVRLTSAWETLPTATSSLLSVASKRGLVAAAGPDQL
# IIATTESIRKAFESPKDGDSDIRGFEPQLKIPMPMRVSQLVFTADENYLVLSAESGGGLAVYQVQSLLQGSSNSAFELSTNGEALRSLVPNPTIPELC
# AIVTNNGNLHMANLQERKISNALKNQVSCISWSSKGKQLCAGLADGTIHQMTPEGEGKADIPNPPNVANCHVSSLTWLENNLWLSIHSTSDSPPSSIY
# HIITRQPPSSFTYQKLTDPVQPFGSDKTPHHSILRLRDFPPDLQDLLIVSSTASTDVGLLTRSKSDSTPIGVALDLSSKDKIYKPIPSDEELEESPTP
# LPGFWILTHEAEDESKTPTPKVANPFATPLPPDTTSKSSYLIGESSDSSVTSTASSSFGSTATSKPSNPFATGLSGTDKNAAAKDTGASKSSSFIKVS
# KPSNEPPTVVEDAPLPPDPVKSNFFSKPSNAAPAAAFGLPTSAPKTRPSVTSAPALPSDGEAESDLDEEASEGSGVDVARDLSPTAMGLGTPKGSFNG
# LAETSRADRGRSQQLFAQPDAIPRSPSPVRGGAPNRALIPDITRSASAPGVAPQFSAPKKSQLVASATAGKDKTAADDAFIAQSRKLRERQQAEESRV
# LIDEEDEEVQRVLASEIEGTLELDEFIAHSNVAPPAQESIPAQVEAVYRDINSMIDTLGLNARSVMAFIKGHTDGGVPDGRSPDDLDHPDDWVLCEIG
# DLGEILEVELSGDLEEGRVQDLTEQLEACQELAKDMHRLRAKQEDLKRVIMARVDPNQAEAARSLPLSAEQQTQQNELRREYTNFSKLLAEAEEALTL
# LKTRIASLSSASGRGTTNVPTVEAVMKTITKMTSMVEKRSGDIDVLETQLRRMRLETPSREESPSFRTPQSRRSILLSPDATPARNMRQSLSSSVMSL
# GTPVKTSTPRKKASGYSRDEKGDLMDKKAKRQAILGRLKDNVQRKGVSVWNMEDIERASNCPPPSSQSHFDKFQNFTPSHDAPFDKEFARLALSQQWI
# PGSQQYTKQRTIAMREELKTHYFSSQNPNSTQEEEQELTEEEILQGYQDLCVEVGIPPCITAAECKDNLKKKLVNITVGINKETVSNVASTDFPGHFP
# GEDHAFSIERFQSAFSVQFHRNELNDASFSLIGIDASLANAFRRILIAEIPTLAIEDVYIENNTSVIQDEVLAHRLGLIPFNGGRDGIHNFLKWYKKP
# EAGEDPYANSFDWNTVRLELNITCTVNPDAAPNENDPLKAYNHAHVYAKDIVFVPTGRQVEYFSGDNAIVPVNPDILIAKLRPKQTINLAMHMHKGIG
# ADHSKFSPVATASYRLLPLIHITKPIIGADAEKFQRCFPQGVIGLEKVTREEASKSGSGYEGHVGEHKAVVKDSMKDTVSREALRHPEFEGKVKLGRR
# RDHFIFSIESTGQWDSDELFLEAVKHLKLKCKKLEQQVINMVQ]
# end gene NODE_1_length_552646_cov_38.83.g69
###
# start gene NODE_1_length_552646_cov_38.83.g70
NODE_1_length_552646_cov_38.8367_ID_1	AUGUSTUS	gene	466886	468441	0.51	-	.	NODE_1_length_552646_cov_38.83.g70
NODE_1_length_552646_cov_38.8367_ID_1	AUGUSTUS	transcript	466886	468441	0.51	-	.	NODE_1_length_552646_cov_38.83.g70.t1
NODE_1_length_552646_cov_38.8367_ID_1	AUGUSTUS	CDS	466889	467961	1	-	2	transcript_id "NODE_1_length_552646_cov_38.83.g70.t1"; gene_id "NODE_1_length_552646_cov_38.83.g70";
NODE_1_length_552646_cov_38.8367_ID_1	AUGUSTUS	CDS	468025	468104	0.97	-	1	transcript_id "NODE_1_length_552646_cov_38.83.g70.t1"; gene_id "NODE_1_length_552646_cov_38.83.g70";
NODE_1_length_552646_cov_38.8367_ID_1	AUGUSTUS	CDS	468164	468169	0.51	-	1	transcript_id "NODE_1_length_552646_cov_38.83.g70.t1"; gene_id "NODE_1_length_552646_cov_38.83.g70";
NODE_1_length_552646_cov_38.8367_ID_1	AUGUSTUS	CDS	468229	468327	0.94	-	1	transcript_id "NODE_1_length_552646_cov_38.83.g70.t1"; gene_id "NODE_1_length_552646_cov_38.83.g70";
NODE_1_length_552646_cov_38.8367_ID_1	AUGUSTUS	CDS	468383	468441	0.97	-	0	transcript_id "NODE_1_length_552646_cov_38.83.g70.t1"; gene_id "NODE_1_length_552646_cov_38.83.g70";
NODE_1_length_552646_cov_38.8367_ID_1	AUGUSTUS	start_codon	468439	468441	.	-	0	transcript_id "NODE_1_length_552646_cov_38.83.g70.t1"; gene_id "NODE_1_length_552646_cov_38.83.g70";
# coding sequence = [atgagtgtcgaaacccagagagcagcggatgtcgctgccgacagcgaaaaggcacgatggaagtacctcgagcaaatca
# gacgcacgccgggcccgtttacaaacccagaagctgtggaagacgagtttctggcccaatttgagcggttcaagattctggtgattggcgcaggtggt
# ttgggatgcgaaatccttaagaatctagccatgtccaagttcaaggatatccatgtaatcgatatggataccatcgacatctccaatttaaaccgaca
# attcctcttccgcaaatcagacgttgggaaattcaaggccgaggtcgctgccaaatttgtcgagcaaagagtcaaaggcgttaaaatcacagctcaca
# ataagcggatccaagatttcgacgatgaattctacaagcagttccagctcgtcatctgcggcctggacagcatcgaggctcgacggtggatcaacgcc
# atgctggtttccatcgcggaggagtctgaagatcctgatggcgtcaagccactgattgacggcggtaccgagggcttcaagggccaggccagggtcat
# ctttccctcttttacttcatgcatagaatgccagctagacatgcacgcccccagagctgctgtcccgctctgcacgattgcttctatcccgagacagc
# cggagcactgcgtcgagtgggctcatgtcattgcttgggaacaagagaagccatttccaaagctcgacaaggacgatcccgagcatgtcacatggatc
# taccaaaaggctctcaagcgcgcagaggagtttaacattccaggaatcacatattcgcttacgcaaggaacgatcaaaaacattatccctgccattgc
# ctcaacaaatgccatcatcgcggccgcgtgctgtaacgaggcattcaagattgctacaaccacggcgacgtgcctgggctttgagaacaactatatga
# tgtactctggtaacgacagcatctacacgtatacgtttaagcacgagaagaaggaagactgcccagtttgcggacgagaagctcggcccttggacgtt
# gatcccaacatgacgctccaggacctcttggactcgtttgccgttcgtcccgaagctcagctgaagaagccgtccatacgagcggagggcaagactct
# ttacatgcaggttccgcaaagcttggaggagcaaaccaggccaaacttgaacaagtcgctcaaagacctggggctggagaatggccaagaggttgtgg
# ttaccgaccctgcattccccctcgaattcaactttttctttaggttcaaagcagagagttcctag]
# protein sequence = [MSVETQRAADVAADSEKARWKYLEQIRRTPGPFTNPEAVEDEFLAQFERFKILVIGAGGLGCEILKNLAMSKFKDIHV
# IDMDTIDISNLNRQFLFRKSDVGKFKAEVAAKFVEQRVKGVKITAHNKRIQDFDDEFYKQFQLVICGLDSIEARRWINAMLVSIAEESEDPDGVKPLI
# DGGTEGFKGQARVIFPSFTSCIECQLDMHAPRAAVPLCTIASIPRQPEHCVEWAHVIAWEQEKPFPKLDKDDPEHVTWIYQKALKRAEEFNIPGITYS
# LTQGTIKNIIPAIASTNAIIAAACCNEAFKIATTTATCLGFENNYMMYSGNDSIYTYTFKHEKKEDCPVCGREARPLDVDPNMTLQDLLDSFAVRPEA
# QLKKPSIRAEGKTLYMQVPQSLEEQTRPNLNKSLKDLGLENGQEVVVTDPAFPLEFNFFFRFKAESS]
# end gene NODE_1_length_552646_cov_38.83.g70
###
# start gene NODE_1_length_552646_cov_38.83.g71
NODE_1_length_552646_cov_38.8367_ID_1	AUGUSTUS	gene	470395	471912	0.9	+	.	NODE_1_length_552646_cov_38.83.g71
NODE_1_length_552646_cov_38.8367_ID_1	AUGUSTUS	transcript	470395	471912	0.9	+	.	NODE_1_length_552646_cov_38.83.g71.t1
NODE_1_length_552646_cov_38.8367_ID_1	AUGUSTUS	start_codon	470395	470397	.	+	0	transcript_id "NODE_1_length_552646_cov_38.83.g71.t1"; gene_id "NODE_1_length_552646_cov_38.83.g71";
NODE_1_length_552646_cov_38.8367_ID_1	AUGUSTUS	CDS	470395	471909	0.9	+	0	transcript_id "NODE_1_length_552646_cov_38.83.g71.t1"; gene_id "NODE_1_length_552646_cov_38.83.g71";
# coding sequence = [atggacgacaaggcccagaaacttgactttcatatggaggagacagagagcgaagaggctcaatggctaaaatctctca
# ccaccatctccgatgaggttggctcgattgaacccatcctcaagacagaatttataggactactagcgaagaaggagactcgacctcctcaaaaaaga
# gcgcaaaagcccaaagcaaagcccaaagcaaaacccgagcccaagatctcaaccatcaaacccatagccatcatcgaagaaattgattcctcagacga
# tgaagaagatctcgtcccttatgccaaaggttctgacccagaagattccgacgacgacgcgacattagtccaacgcaataaaccaaaggcccccgtct
# atatccgtgatctgattctgtatcttcgcgacacagaatcatatgacaaacaaaagttggccctgcagagtgcaccgctcttgatccgaaggaaagca
# aactttggcatggaagtgagctcacacgcagatgagctcgccggcttgtttgtcggactgcaagacaagtttgatatagaagaattttcagatttaaa
# acttcagggcatgatggctttgatcgtcgctcagccgaaatccatggccccctggttttcccggacctttttcgaaggcgactattccttgtcgcagc
# gaacgcaggttctcgttgccattgggttatcagccagagaactcgctgggtttgatgtctctaaataccaggccaacgcatcgttcccttccaagcaa
# ctgccagagaaaattgagcagctatacctcgactcacccaagcagggcgatgcgaaccctccatctcaactaaaagcactaccttcaaccgctctaga
# cacaatcactcaatccctcacatcttctttcttgcaacccatggccgccaaagcagctgacgccacgaccggacccgatatcttcaagctccaaacct
# ttacagcccgctacaagtccacgaccaaagcaaagccgcgagtccgtgcaatccccaataccaccgccgctctcatcgcagagtccttcttctaccct
# cttaccgcccacttccaggttgctcttcgctcatcccggcctgtcatactcaaccccgcgctgctggcgttgtatcttcagacactgggcataatcat
# ccactcagcaggcccttcgacgctttcgctgccgcaactaacgacggagctgtgggacttgcttctcgctgttaggattcacacgcaggatgatctcg
# gtgcgttgaagggctggctcgtcgccatggcttcgttgctggaggttaatgatggggatatgcggaggttgtgcgagactcaggggcgggaggtcatg
# gagacgcgggaatgggctgcgacggtgtttaataagattcgaggtgaagatggaggagaagaaaatgaggtcaagatgttgtctgcgggcgtacttat
# taagctcggggaggcgattgagaagtaccaggctctgttgatgggtaacatggttggcttctcatga]
# protein sequence = [MDDKAQKLDFHMEETESEEAQWLKSLTTISDEVGSIEPILKTEFIGLLAKKETRPPQKRAQKPKAKPKAKPEPKISTI
# KPIAIIEEIDSSDDEEDLVPYAKGSDPEDSDDDATLVQRNKPKAPVYIRDLILYLRDTESYDKQKLALQSAPLLIRRKANFGMEVSSHADELAGLFVG
# LQDKFDIEEFSDLKLQGMMALIVAQPKSMAPWFSRTFFEGDYSLSQRTQVLVAIGLSARELAGFDVSKYQANASFPSKQLPEKIEQLYLDSPKQGDAN
# PPSQLKALPSTALDTITQSLTSSFLQPMAAKAADATTGPDIFKLQTFTARYKSTTKAKPRVRAIPNTTAALIAESFFYPLTAHFQVALRSSRPVILNP
# ALLALYLQTLGIIIHSAGPSTLSLPQLTTELWDLLLAVRIHTQDDLGALKGWLVAMASLLEVNDGDMRRLCETQGREVMETREWAATVFNKIRGEDGG
# EENEVKMLSAGVLIKLGEAIEKYQALLMGNMVGFS]
# end gene NODE_1_length_552646_cov_38.83.g71
###
# start gene NODE_1_length_552646_cov_38.83.g72
NODE_1_length_552646_cov_38.8367_ID_1	AUGUSTUS	gene	472248	474752	0.52	-	.	NODE_1_length_552646_cov_38.83.g72
NODE_1_length_552646_cov_38.8367_ID_1	AUGUSTUS	transcript	472248	474752	0.52	-	.	NODE_1_length_552646_cov_38.83.g72.t1
NODE_1_length_552646_cov_38.8367_ID_1	AUGUSTUS	CDS	472251	474752	0.52	-	0	transcript_id "NODE_1_length_552646_cov_38.83.g72.t1"; gene_id "NODE_1_length_552646_cov_38.83.g72";
NODE_1_length_552646_cov_38.8367_ID_1	AUGUSTUS	start_codon	474750	474752	.	-	0	transcript_id "NODE_1_length_552646_cov_38.83.g72.t1"; gene_id "NODE_1_length_552646_cov_38.83.g72";
# coding sequence = [atgtccctccaggtgagatggcccgacgtgtccgtcacaaagcaaaaggctctcgaagatgcaaaaaagatgcaaaatg
# ccgtcttcgagagctgcacaaaggccggcaagcaagccccgcagtatgagcttcaagagctcgttggcaagggaagttttggtcgggtttacaaagcg
# accgccatgaagaccggccagttggttgccgtcaagatcatcgacattgaggagagcgacacgctgaatccgaagctggccgacacttacagcgacct
# gctcaaggagatcaacgccctgcagttgctgagtgacagcggggcaaagaacatcaaccatgttatcgaggcgctgccagttggccagtccatgtgga
# tggtgaccgagtattgcgccggagggagcgttgctacactcatgaggccaacagcccctggcggattgttggagaaatggatcattcccattgtgcgt
# gaagttgccgaggccattcattgggtccacggtcaaggcatcatccatcgcgatctcaagtgtgccaacgtcttggtcactgagactggcgatgttca
# gctgtgcgactttggcgttgccggtgtgatcgaaacaaaggttgacaagcggacaacctttatcggaactcctcactggatggcgcctgagcttttcg
# acaaggatgcatcatatggaacagaggtcgacatttgggcttttggtgccatggtgtatgaaattgcatctggcttgccaccgaatgtcactgctgga
# atcgatttctcgagactagggtcacatctgaagcattatacgcctcgactcgagggtgatcaatattcagctggcctgagagatttggtgtcctactg
# ccttcagcacgacgccgcaaagcggccaacgatcgagcaagtacagctccacagatatgtccgcaatacggaagagtcgcacccgacatcgtctctcg
# ttcatctggttcgagccttcaaattgtgggaggctcagggaggagatcggaggtcgctcttctctgccggcggcgcccagggcttggctgatctctca
# gccgcaatctccaacgacgagtggaacttcagtacgactgcggcctttgaccaacaagtcctcgaccaaggcgatgctcaagatgtttacgatgtgta
# tgggtcaaaggtggaattcaatccagaaggctatgatgaaacgtctcgtccacaaaagcccaaatcgcgaaggagacctccaccccatcttccttcgg
# tgaaggcaccgttggagaaaatctttgatccgaatacgatatctacctatgaagaaaactcgagagcatattatagccagccgttccaggctcccata
# tcggatctacctcttcgagacgagaccgcacctacgccagatgtcagagaatccttgattgacctggacgtatcgcttcacggcggagagctgtcgca
# gtttgtcgacctggacactatcaagcccagcaatatcgattcgcatgcgcctttggattatgactttgatgatgcaagcttcgtcagggggccgatga
# gcgacccaatcgatctgaaagacaacaggcgtactcaggattggaaatttccctcaatgacggcgcctgtatctgccgatccgcaggaattcaaattt
# cctttcaccaacaaccttcccccgccagaggatggccgacctgcgcttgtccaccacgccgccaccgaaccgccctatcaacatactgccagtctcag
# cgaactttcgcagactgcctcggccgaccatcgtgcgtctgtggggagtttgatagatctcgacatgagcttcgccgactcatcgaccgactttaccc
# gcccttcgacatctcattctgatgtcggctccatcagcggctcggagattgggggcggcaatccgtttgagctggagaaacacgcttcgctctatgtc
# atgaatactacgaaccgagagccctcgatttacatctcagatgactctgagtatgcacacgtgctcacgagtatccccgacctctcgttggatgaaga
# gtcgaagcacgatgattctcatattagcagagagcccaacactgccgttttcaatgaaggccggccctactccctaagcgacttcgccgatatggatc
# ccgagctgcctccggaaccagcccctgctccaagcacgcctcagtatgcaccgtcgcagtatgcatcgtcgcagcgagaatactcgccgcgtagccgg
# tctccgcatagccaatctccgccccttccgcgcccgcgccctgctatgcggcactttgaggcgccgcttcctcctctcccggcggctcctatgccgaa
# tgccatgctgggccaagcttcgcctgaagaagttaggagtgagttgcggcggttggctatgagtcttggggaccatcttacctatgtcaattcgtatt
# tgtcgactttgcctgttaggaggaaaagtacgcatacgcattactcgttggatcctgagggtggtgcgatctaa]
# protein sequence = [MSLQVRWPDVSVTKQKALEDAKKMQNAVFESCTKAGKQAPQYELQELVGKGSFGRVYKATAMKTGQLVAVKIIDIEES
# DTLNPKLADTYSDLLKEINALQLLSDSGAKNINHVIEALPVGQSMWMVTEYCAGGSVATLMRPTAPGGLLEKWIIPIVREVAEAIHWVHGQGIIHRDL
# KCANVLVTETGDVQLCDFGVAGVIETKVDKRTTFIGTPHWMAPELFDKDASYGTEVDIWAFGAMVYEIASGLPPNVTAGIDFSRLGSHLKHYTPRLEG
# DQYSAGLRDLVSYCLQHDAAKRPTIEQVQLHRYVRNTEESHPTSSLVHLVRAFKLWEAQGGDRRSLFSAGGAQGLADLSAAISNDEWNFSTTAAFDQQ
# VLDQGDAQDVYDVYGSKVEFNPEGYDETSRPQKPKSRRRPPPHLPSVKAPLEKIFDPNTISTYEENSRAYYSQPFQAPISDLPLRDETAPTPDVRESL
# IDLDVSLHGGELSQFVDLDTIKPSNIDSHAPLDYDFDDASFVRGPMSDPIDLKDNRRTQDWKFPSMTAPVSADPQEFKFPFTNNLPPPEDGRPALVHH
# AATEPPYQHTASLSELSQTASADHRASVGSLIDLDMSFADSSTDFTRPSTSHSDVGSISGSEIGGGNPFELEKHASLYVMNTTNREPSIYISDDSEYA
# HVLTSIPDLSLDEESKHDDSHISREPNTAVFNEGRPYSLSDFADMDPELPPEPAPAPSTPQYAPSQYASSQREYSPRSRSPHSQSPPLPRPRPAMRHF
# EAPLPPLPAAPMPNAMLGQASPEEVRSELRRLAMSLGDHLTYVNSYLSTLPVRRKSTHTHYSLDPEGGAI]
# end gene NODE_1_length_552646_cov_38.83.g72
###
# start gene NODE_1_length_552646_cov_38.83.g73
NODE_1_length_552646_cov_38.8367_ID_1	AUGUSTUS	gene	475392	475975	0.94	-	.	NODE_1_length_552646_cov_38.83.g73
NODE_1_length_552646_cov_38.8367_ID_1	AUGUSTUS	transcript	475392	475975	0.94	-	.	NODE_1_length_552646_cov_38.83.g73.t1
NODE_1_length_552646_cov_38.8367_ID_1	AUGUSTUS	CDS	475395	475915	0.94	-	2	transcript_id "NODE_1_length_552646_cov_38.83.g73.t1"; gene_id "NODE_1_length_552646_cov_38.83.g73";
NODE_1_length_552646_cov_38.8367_ID_1	AUGUSTUS	CDS	475969	475975	0.97	-	0	transcript_id "NODE_1_length_552646_cov_38.83.g73.t1"; gene_id "NODE_1_length_552646_cov_38.83.g73";
NODE_1_length_552646_cov_38.8367_ID_1	AUGUSTUS	start_codon	475973	475975	.	-	0	transcript_id "NODE_1_length_552646_cov_38.83.g73.t1"; gene_id "NODE_1_length_552646_cov_38.83.g73";
# coding sequence = [atgagttcgtggctcaacacaactgcgacgctgcagaatgtaacaactctgcccgcgggaatcacaagtgccagggccc
# tagaaatcatacaaaatcacaatcttcacatgcagtgtgatcctcacatggtcaagttcgagcccattcctcgaccatcaaaggttgagacgccaact
# atcccagccaacagagggctcgtcgcaataggggagcctgagtactactctgtgacggacaaggtgcacacgctccctgctgggctgtgggattccaa
# cgttgagagcacaaatgagtttgtaaacttggagaagggtgttttcgtgaggctgtatagcccgctcaatgtggtgatggagacagtctggacagtga
# gagagaatgagagtggtgggatagagctggtcgaggatgtcctgatcaaggcatctagactgctggttggcacggtgaagaatatgtgcagccaaaac
# tggacgacgtttcacggcaagattgtgaatttgatgaaggagagcccggcgtcatcatag]
# protein sequence = [MSSWLNTTATLQNVTTLPAGITSARALEIIQNHNLHMQCDPHMVKFEPIPRPSKVETPTIPANRGLVAIGEPEYYSVT
# DKVHTLPAGLWDSNVESTNEFVNLEKGVFVRLYSPLNVVMETVWTVRENESGGIELVEDVLIKASRLLVGTVKNMCSQNWTTFHGKIVNLMKESPASS]
# end gene NODE_1_length_552646_cov_38.83.g73
###
# start gene NODE_1_length_552646_cov_38.83.g74
NODE_1_length_552646_cov_38.8367_ID_1	AUGUSTUS	gene	476812	479259	0.1	+	.	NODE_1_length_552646_cov_38.83.g74
NODE_1_length_552646_cov_38.8367_ID_1	AUGUSTUS	transcript	476812	479259	0.1	+	.	NODE_1_length_552646_cov_38.83.g74.t1
NODE_1_length_552646_cov_38.8367_ID_1	AUGUSTUS	start_codon	476812	476814	.	+	0	transcript_id "NODE_1_length_552646_cov_38.83.g74.t1"; gene_id "NODE_1_length_552646_cov_38.83.g74";
NODE_1_length_552646_cov_38.8367_ID_1	AUGUSTUS	CDS	476812	478104	0.53	+	0	transcript_id "NODE_1_length_552646_cov_38.83.g74.t1"; gene_id "NODE_1_length_552646_cov_38.83.g74";
NODE_1_length_552646_cov_38.8367_ID_1	AUGUSTUS	CDS	478468	479256	0.2	+	0	transcript_id "NODE_1_length_552646_cov_38.83.g74.t1"; gene_id "NODE_1_length_552646_cov_38.83.g74";
# coding sequence = [atggtcacctctacaaagaccaaccggatgagtataccgaagaaggcagccgcagtttcaagcttcaataagaaacctg
# ccaagcccaatgccagcatcctgagcttcttccagaagacggcgaaaccggaagattcgctctttgttggcgcggtacctgcggaaagggccgacaag
# gatgacttatatggccgtgacgatggagatcggttcaatgaggttgaagctccgaataagaagaggagggtcagcaaagattctgtccaaccagaggc
# gaagaagaaagcggcggatgcattagaagcatcttcccatgatagcacaataaagccgatagaacctgaaaacggagacgagccaaagaaacctagac
# ctcggatcaagacaccctttgtcatggattctgacagcgaagatgacgatgttgacagcggcaacaacgacaacaaaaaccccaagtctgtcacacca
# ccgcaaaataagaatgccaaccctgctgctccatcacctccatccgctcagccggaaccatccagtgagaccgcggaagcccaggatgccaatgtcaa
# gtatgaaccgccgccgctgctcgagcaagaaacctcgaccgatattcaatttaaccaactgggggacttcgctgacttggacgatttcgaaatagacg
# agtttgaaggtgaagagatgcgggaaatgcgcttcatgcaagagcaggcccggcttgaagcccaagaggccggagttcctggcgacgacctcgacgaa
# cttttggataatcatgccatggtggaaaactgcccactttgtggcggcagcttgctcggcatatctccagacgaagccacgcgacatgtcaactcatg
# ccttgatggcaatcccattccactgcctataaaggaagacgccgcgccaaaggctgttgatcaggtggaggcaatggaaattagcaaaagatttgctc
# gagctgccgtccctagacctggccaggcaaatccctttgagatcaatactgagaaaacgaccaagagtgctttttctaagctaatgtctggcaatgcg
# gaagattcggcttgggctacggcggcggcggcagaaactgcgtctcggggccggcctgcatacgaacggacttgtccgttttacaaaatcatgccagg
# attctcaatatgcgtcgacgcattccgctatggcgctgttgaaggatgtcaggcctacttcttgagccacttccacagcgaccattacatcggcctta
# ccgcaaactggagacatggcccaatctattgcagcaagggagacgtcatccaagcgtgtgcagacctgtgcggatccatgtcggctgatcccaattgc
# gctgatgatgtctggcagaggtctgagaagtctgccgagacagggactatgagcaaatactttcaaagcgacaaaccatcggaagatgatgctaaatc
# aaaagcaaagtccaggcctaaacagcgcgttctggtgatatgcggtacttattccatcggcaaggagagaatttgcgtagccatagccaaagcccttg
# gctccaagatttttgcatctccggggaaaataaagatatgcaagcagctcgacgatccagaactgacctcgctgctgacgtctgatcctgtcgaagcc
# caagtccacatgcaaatgctcatggagatccgcgcagaaaccctgcaagagtatctggacagctacaggccgcatttcagccgcattgttggcttccg
# tcccagcgggtggaacttccggcctggaaacggcaaggctatcggggcgaatacaccgccgagtagcatatcaacccagcagcttcttcatgggaaag
# ggtggcggacaagattcggagtgaaggaccttgtggctcagaggggtagcacgaaggaggccatgtgctttggcgttccgtattccgagcatagcagt
# tttcgggagctggccatgtttgtcatgagtttacgcatcgataaagttatacccactgttaatgttggcagcgatcagtcgaggaagaggatgaaggg
# ttggatagatagatggatgactgagaggagaaaggggggttggtga]
# protein sequence = [MVTSTKTNRMSIPKKAAAVSSFNKKPAKPNASILSFFQKTAKPEDSLFVGAVPAERADKDDLYGRDDGDRFNEVEAPN
# KKRRVSKDSVQPEAKKKAADALEASSHDSTIKPIEPENGDEPKKPRPRIKTPFVMDSDSEDDDVDSGNNDNKNPKSVTPPQNKNANPAAPSPPSAQPE
# PSSETAEAQDANVKYEPPPLLEQETSTDIQFNQLGDFADLDDFEIDEFEGEEMREMRFMQEQARLEAQEAGVPGDDLDELLDNHAMVENCPLCGGSLL
# GISPDEATRHVNSCLDGNPIPLPIKEDAAPKAVDQVEAMEISKRFARAAVPRPGQANPFEINTEKTTKSAFSKLMSGNAEDSAWATAAAAETASRGRP
# AYERTCPFYKIMPGFSICVDAFRYGAVEGCQAYFLSHFHSDHYIGLTANWRHGPIYCSKGDVIQACADLCGSMSADPNCADDVWQRSEKSAETGTMSK
# YFQSDKPSEDDAKSKAKSRPKQRVLVICGTYSIGKERICVAIAKALGSKIFASPGKIKICKQLDDPELTSLLTSDPVEAQVHMQMLMEIRAETLQEYL
# DSYRPHFSRIVGFRPSGWNFRPGNGKAIGANTPPSSISTQQLLHGKGWRTRFGVKDLVAQRGSTKEAMCFGVPYSEHSSFRELAMFVMSLRIDKVIPT
# VNVGSDQSRKRMKGWIDRWMTERRKGGW]
# end gene NODE_1_length_552646_cov_38.83.g74
###
# start gene NODE_1_length_552646_cov_38.83.g75
NODE_1_length_552646_cov_38.8367_ID_1	AUGUSTUS	gene	479651	480172	0.93	-	.	NODE_1_length_552646_cov_38.83.g75
NODE_1_length_552646_cov_38.8367_ID_1	AUGUSTUS	transcript	479651	480172	0.93	-	.	NODE_1_length_552646_cov_38.83.g75.t1
NODE_1_length_552646_cov_38.8367_ID_1	AUGUSTUS	CDS	479654	479682	0.94	-	2	transcript_id "NODE_1_length_552646_cov_38.83.g75.t1"; gene_id "NODE_1_length_552646_cov_38.83.g75";
NODE_1_length_552646_cov_38.8367_ID_1	AUGUSTUS	CDS	479738	479840	1	-	0	transcript_id "NODE_1_length_552646_cov_38.83.g75.t1"; gene_id "NODE_1_length_552646_cov_38.83.g75";
NODE_1_length_552646_cov_38.8367_ID_1	AUGUSTUS	CDS	479906	480053	1	-	1	transcript_id "NODE_1_length_552646_cov_38.83.g75.t1"; gene_id "NODE_1_length_552646_cov_38.83.g75";
NODE_1_length_552646_cov_38.8367_ID_1	AUGUSTUS	CDS	480159	480172	0.99	-	0	transcript_id "NODE_1_length_552646_cov_38.83.g75.t1"; gene_id "NODE_1_length_552646_cov_38.83.g75";
NODE_1_length_552646_cov_38.8367_ID_1	AUGUSTUS	start_codon	480170	480172	.	-	0	transcript_id "NODE_1_length_552646_cov_38.83.g75.t1"; gene_id "NODE_1_length_552646_cov_38.83.g75";
# coding sequence = [atgctcttcttcagtttcttcaagacgctcatcgaccatgaagtcaccgtggagctcaaaaacgacatccagctcaagg
# gcattctgaaaagcgtggaccagtacctcaacatcaagctcgacgacatccaagtagtagaagagctcaagtatcctcacctgagctccgtcaagaat
# gtcttcattcgtggttctgttgtgcgatatgttcaccttccagcggcgtcggttgatacccaattgttggaggatgctactcgaagagaagctgctgc
# gcagcaggcgaaagcgaaataa]
# protein sequence = [MLFFSFFKTLIDHEVTVELKNDIQLKGILKSVDQYLNIKLDDIQVVEELKYPHLSSVKNVFIRGSVVRYVHLPAASVD
# TQLLEDATRREAAAQQAKAK]
# end gene NODE_1_length_552646_cov_38.83.g75
###
# start gene NODE_1_length_552646_cov_38.83.g76
NODE_1_length_552646_cov_38.8367_ID_1	AUGUSTUS	gene	480899	483848	0.61	-	.	NODE_1_length_552646_cov_38.83.g76
NODE_1_length_552646_cov_38.8367_ID_1	AUGUSTUS	transcript	480899	483848	0.61	-	.	NODE_1_length_552646_cov_38.83.g76.t1
NODE_1_length_552646_cov_38.8367_ID_1	AUGUSTUS	CDS	480902	483770	0.61	-	1	transcript_id "NODE_1_length_552646_cov_38.83.g76.t1"; gene_id "NODE_1_length_552646_cov_38.83.g76";
NODE_1_length_552646_cov_38.8367_ID_1	AUGUSTUS	CDS	483832	483848	1	-	0	transcript_id "NODE_1_length_552646_cov_38.83.g76.t1"; gene_id "NODE_1_length_552646_cov_38.83.g76";
NODE_1_length_552646_cov_38.8367_ID_1	AUGUSTUS	start_codon	483846	483848	.	-	0	transcript_id "NODE_1_length_552646_cov_38.83.g76.t1"; gene_id "NODE_1_length_552646_cov_38.83.g76";
# coding sequence = [atggtcaaatcatacctcaagtacgagcacgccaaatcatttggcacagtcctgtccggctcctcgaacctcgtctgga
# catccaaagaccgaacgggcactggcgcaggccaggccatcacggccgcaaacgaagaagtcttgtgctgggacatcaaaaagggtgaattgaccggc
# cgatggagagatgaaagatgctcgtaccccgtcactgccattgcgcagagcggcgtggataaggacatgtttgctgtgggatacgaagacggaagcat
# tcgtatctgggacagcaaaatcgccacggttctagtcaacttcaatggacacaaatccgccatcacgcatctcgtctttgacaaatccggagtgcgac
# ttgccagtggctccaaagacaccgacatcattgtctgggaccttgtcgctgaagtgggacagtttaagctgcgcggacacaaagaccagatcacagga
# ctccgattcttggaacccgaatcccaagtgagcgacgaagatggcaacaaagccatgatactcaacggcgaggatgcgcctgacggatttcttttgtc
# gactggcaaagactctcttctcaagctctgggatctgtcgtcaaggcactgcatagaaacacacatctcgcaaacgaatggtgagtgctgggcccttg
# gcgtatctccggacctgagcggttgcatcacggcaggcaacgacggagagatgaaggtgtggtcattggattccgagggactggcctcgactgcccaa
# cgggtggaggtaaacgcctccgcgcaatttctgcaagaccggggaactctgtttcgacaaaacaaagatcgagcaactgaagttattttccaccctca
# gcgtgattatttcgccgtccatggttcagacaagagcgtcgacatatggcgcgttagatcagaatctgaagtcaaaaagggtcttgcccgaaagagac
# ggcgaagacgagaaaagcaaaaggatgccaagaacgacgatgccgacatggagaatggagatgatgcgcaggaagacgtatcgaaagcagacattagc
# gatgtatttgttcaattcgtcatcttaagaacaggcggcaaggtccgatcgatggactgggctgtaccagctggccaaaagcaaatccatctagtcgt
# gggaactaccaacaaccagctggagtattacaatgtacagcccaaggagaagagcgaaaagaaatcaaaggacgatatcccagactacaccaaagcat
# tttcagtcgagattcctggacacagagctgatatacgagccctgtcactaagctcagatgacaagatgctggcgtcggcctcaaatggcctgttgaag
# atttggaatatcaagacccagacgtgtatccgcacgtttgagtgtggatatgctctttgctgtgcatttcttcctggagacaaggtcgtcgtcgtggg
# tacaaagaacggcgaattgcagctatttgatgttgcgtcggcctctctcctggacagcgtcgaggcacatgagggagctatctgggcgttgcaagttc
# accccgatggccgatccgtcgtgtctggaagcgccgacaagagtgccaaattctgggactttaagattgtgcaggaacaggttttgggaacaaaacga
# acgacccccaagctcaagctggtgcagtccaggacactcaaggtatccgatgatattctcagcctccgattttcacccgatgccagattactggcagt
# atcacttctcgacagcacggtcaaggttttcttcgtggactcgctcaaactatacctcaatctttatggacacaaattacctgtgctgagcatggaca
# tctcgtatgatagcaagctcattgttacgagttcagcagacaaaaacattagaatctggggtctcgactttggtgactgccacaaggccttgtttggg
# caccaagacagtattctgcaagtggcctttgttccccacaactccgatggcaacggccatcacttcttcagcagtggcaaagaccgaaccattcgata
# ctgggatggagacaagtttgagcagattcagaggctggatggtcaccacggtgagatttggtccatagccatgagccacagcggaaacttcctcgtca
# ctgccagtcacgacaagagcattcgcgtgtgggacgagaccgacgagcagattttcctggaagaagaacgggaaaaggaaatggaagagttgtacgag
# agtaccttgacggcttctttggagaaggatcctgaagggggtgacgagaatggcgaagttgccgccgcgggaaaacagaccacggagacgttgatggc
# tggtgagagaatagcagaggctctggagatgggcatggcggatttgaacctgctaaaggaatacgaggaggccaagctcacaaatcctcacgccatgc
# ctccgcagcgcaacccggttttccttgccctgggtaacatcaccgccgaggcctacgtcatgtctgtgctccagcgcatcaaggcttccgctctacac
# gacgctctactggtgcttccgtttgcctcggttcccatcctctttacgttcatcaacatcttcgccatgcggtcgatgaatattcctcttacatgccg
# aattctgttcttcatgctgaagacacaccacaagcagattgtggccagccggacgatgaaggtcatgatggatgggatccggaccaacctgcgagcag
# ccctgaagaagcagaaggatgagatgggagtcaacattgctgcgctcaaggtggtgggcatgcagattcgggataagagcgtcaaggagtacgttgat
# gagacgtgggaggaggagaacaaggagcgcagcgccaagaagcgagcgtttgtacatgttgcctag]
# protein sequence = [MVKSYLKYEHAKSFGTVLSGSSNLVWTSKDRTGTGAGQAITAANEEVLCWDIKKGELTGRWRDERCSYPVTAIAQSGV
# DKDMFAVGYEDGSIRIWDSKIATVLVNFNGHKSAITHLVFDKSGVRLASGSKDTDIIVWDLVAEVGQFKLRGHKDQITGLRFLEPESQVSDEDGNKAM
# ILNGEDAPDGFLLSTGKDSLLKLWDLSSRHCIETHISQTNGECWALGVSPDLSGCITAGNDGEMKVWSLDSEGLASTAQRVEVNASAQFLQDRGTLFR
# QNKDRATEVIFHPQRDYFAVHGSDKSVDIWRVRSESEVKKGLARKRRRRREKQKDAKNDDADMENGDDAQEDVSKADISDVFVQFVILRTGGKVRSMD
# WAVPAGQKQIHLVVGTTNNQLEYYNVQPKEKSEKKSKDDIPDYTKAFSVEIPGHRADIRALSLSSDDKMLASASNGLLKIWNIKTQTCIRTFECGYAL
# CCAFLPGDKVVVVGTKNGELQLFDVASASLLDSVEAHEGAIWALQVHPDGRSVVSGSADKSAKFWDFKIVQEQVLGTKRTTPKLKLVQSRTLKVSDDI
# LSLRFSPDARLLAVSLLDSTVKVFFVDSLKLYLNLYGHKLPVLSMDISYDSKLIVTSSADKNIRIWGLDFGDCHKALFGHQDSILQVAFVPHNSDGNG
# HHFFSSGKDRTIRYWDGDKFEQIQRLDGHHGEIWSIAMSHSGNFLVTASHDKSIRVWDETDEQIFLEEEREKEMEELYESTLTASLEKDPEGGDENGE
# VAAAGKQTTETLMAGERIAEALEMGMADLNLLKEYEEAKLTNPHAMPPQRNPVFLALGNITAEAYVMSVLQRIKASALHDALLVLPFASVPILFTFIN
# IFAMRSMNIPLTCRILFFMLKTHHKQIVASRTMKVMMDGIRTNLRAALKKQKDEMGVNIAALKVVGMQIRDKSVKEYVDETWEEENKERSAKKRAFVH
# VA]
# end gene NODE_1_length_552646_cov_38.83.g76
###
# start gene NODE_1_length_552646_cov_38.83.g77
NODE_1_length_552646_cov_38.8367_ID_1	AUGUSTUS	gene	484181	485370	0.27	+	.	NODE_1_length_552646_cov_38.83.g77
NODE_1_length_552646_cov_38.8367_ID_1	AUGUSTUS	transcript	484181	485370	0.27	+	.	NODE_1_length_552646_cov_38.83.g77.t1
NODE_1_length_552646_cov_38.8367_ID_1	AUGUSTUS	start_codon	484181	484183	.	+	0	transcript_id "NODE_1_length_552646_cov_38.83.g77.t1"; gene_id "NODE_1_length_552646_cov_38.83.g77";
NODE_1_length_552646_cov_38.8367_ID_1	AUGUSTUS	CDS	484181	484242	0.92	+	0	transcript_id "NODE_1_length_552646_cov_38.83.g77.t1"; gene_id "NODE_1_length_552646_cov_38.83.g77";
NODE_1_length_552646_cov_38.8367_ID_1	AUGUSTUS	CDS	484294	484535	1	+	1	transcript_id "NODE_1_length_552646_cov_38.83.g77.t1"; gene_id "NODE_1_length_552646_cov_38.83.g77";
NODE_1_length_552646_cov_38.8367_ID_1	AUGUSTUS	CDS	484601	485023	1	+	2	transcript_id "NODE_1_length_552646_cov_38.83.g77.t1"; gene_id "NODE_1_length_552646_cov_38.83.g77";
NODE_1_length_552646_cov_38.8367_ID_1	AUGUSTUS	CDS	485082	485231	1	+	2	transcript_id "NODE_1_length_552646_cov_38.83.g77.t1"; gene_id "NODE_1_length_552646_cov_38.83.g77";
NODE_1_length_552646_cov_38.8367_ID_1	AUGUSTUS	CDS	485288	485367	0.29	+	2	transcript_id "NODE_1_length_552646_cov_38.83.g77.t1"; gene_id "NODE_1_length_552646_cov_38.83.g77";
# coding sequence = [atgcttcttctcgactaccagaacgccctcatccagtcggtgcttaccgaacgattctccggtgccccgcccgtacaca
# tcgaccagaccgtatccgacttcgacggcgtgacattccacatctcgactcctgaggtcaagacaaagattcaactgtccatccagatccgctgcttc
# agggacttggccaaatacggtgcggagcaggttctccagcgcgaatacggccagtatgtcgttccggtcgagcccggctacgacttctcggtgctgat
# tgatctggagaacctgccagagtccaaggaggaacgcgacgcgttggcgatgcagttcgccctgttgaagcgccacgcaatggctgcgccgttcgagg
# aggcataccaggagcactatacgctgaaagaggaggcatccaaatttagctcggaagatgcccccaagggcgtgatggaaggcggcgaggtcaaggct
# atccactaccgagaggaggaggccatttacatcaaggctagtcacgatcgtgtgacagtcatcttcagcacaatcttccgtgaggaaaccgaccgggt
# gtacggaaaggtctttatccaggagtttgtcgatgcacgaagacgagccattcagaatgcaccccaggtgctgttcagaaacgaccccccgcttgagc
# tgcagggcgtccccggcgtgcgagatactggatctggggaaattggatacgtcacattcgtcctcttcccaaggcacctcaccccccagaagatggcg
# tctgtcatctcccacattcagactttccgagacaacttccactaccacatcaaggcttccaaggcatacatccactcccgaatgaggaagcgaaccgc
# agactttctgcaagtgttgcgccgcgcacgcccagagaacgaggaaaaggaacggaagacggccagtggcaggacattcaaggtgcagagcagctaa]
# protein sequence = [MLLLDYQNALIQSVLTERFSGAPPVHIDQTVSDFDGVTFHISTPEVKTKIQLSIQIRCFRDLAKYGAEQVLQREYGQY
# VVPVEPGYDFSVLIDLENLPESKEERDALAMQFALLKRHAMAAPFEEAYQEHYTLKEEASKFSSEDAPKGVMEGGEVKAIHYREEEAIYIKASHDRVT
# VIFSTIFREETDRVYGKVFIQEFVDARRRAIQNAPQVLFRNDPPLELQGVPGVRDTGSGEIGYVTFVLFPRHLTPQKMASVISHIQTFRDNFHYHIKA
# SKAYIHSRMRKRTADFLQVLRRARPENEEKERKTASGRTFKVQSS]
# end gene NODE_1_length_552646_cov_38.83.g77
###
# start gene NODE_1_length_552646_cov_38.83.g78
NODE_1_length_552646_cov_38.8367_ID_1	AUGUSTUS	gene	485867	486738	0.4	+	.	NODE_1_length_552646_cov_38.83.g78
NODE_1_length_552646_cov_38.8367_ID_1	AUGUSTUS	transcript	485867	486738	0.4	+	.	NODE_1_length_552646_cov_38.83.g78.t1
NODE_1_length_552646_cov_38.8367_ID_1	AUGUSTUS	start_codon	485867	485869	.	+	0	transcript_id "NODE_1_length_552646_cov_38.83.g78.t1"; gene_id "NODE_1_length_552646_cov_38.83.g78";
NODE_1_length_552646_cov_38.8367_ID_1	AUGUSTUS	CDS	485867	486250	0.4	+	0	transcript_id "NODE_1_length_552646_cov_38.83.g78.t1"; gene_id "NODE_1_length_552646_cov_38.83.g78";
NODE_1_length_552646_cov_38.8367_ID_1	AUGUSTUS	CDS	486328	486735	1	+	0	transcript_id "NODE_1_length_552646_cov_38.83.g78.t1"; gene_id "NODE_1_length_552646_cov_38.83.g78";
# coding sequence = [atggtatggccatttcgagcctcagcacccgacaagcgcgcaggcgatgacgatcagcccaagaagcggcccgtctcat
# ggccggattccttgggcactggagattcgagtccgctggcagccgccaaagaatgggcacccgtggtcgggttctccctggtaggccttgcggcgctg
# cagctttatgcgaattacctgcgccgaatccccggcgctgcctacgtgcggcccaatttctttcggaataggagcttgtttggcagggtgacgagcgt
# tggcgacggcgacaactttcacctgttccacacgccgggggggagggccgtgggctggggatggctgagaaaggtccctgagacgagaaaagagctca
# agggacgaactatacccattcgcattgctgcgattgatgcgccagagggggcgcactttggaaacccagctcagccctactcagacgaggccctgcag
# tggcttcgaaagtacatattgaaccgaaacgtgcgtgcgtacatttacaagacggaccagtaccagcggatcgtggcaaccgtctatgtgcgccggtt
# tctgctgcgcaagaatgtcggcttggagatgatcaagagcgggctggccaccgtctacgaggcaaagtccggcagcgagtttgggggactcaaggagc
# gatatgagagggccgaggccaaggcgaagaggaagcgcaagggaatgtgggctggagatcccaagacctttgagagtccaagggagtataagacaaag
# tgggcgtcgcagcaagacaaggcgcaatga]
# protein sequence = [MVWPFRASAPDKRAGDDDQPKKRPVSWPDSLGTGDSSPLAAAKEWAPVVGFSLVGLAALQLYANYLRRIPGAAYVRPN
# FFRNRSLFGRVTSVGDGDNFHLFHTPGGRAVGWGWLRKVPETRKELKGRTIPIRIAAIDAPEGAHFGNPAQPYSDEALQWLRKYILNRNVRAYIYKTD
# QYQRIVATVYVRRFLLRKNVGLEMIKSGLATVYEAKSGSEFGGLKERYERAEAKAKRKRKGMWAGDPKTFESPREYKTKWASQQDKAQ]
# end gene NODE_1_length_552646_cov_38.83.g78
###
# start gene NODE_1_length_552646_cov_38.83.g79
NODE_1_length_552646_cov_38.8367_ID_1	AUGUSTUS	gene	488757	492515	0.75	+	.	NODE_1_length_552646_cov_38.83.g79
NODE_1_length_552646_cov_38.8367_ID_1	AUGUSTUS	transcript	488757	492515	0.75	+	.	NODE_1_length_552646_cov_38.83.g79.t1
NODE_1_length_552646_cov_38.8367_ID_1	AUGUSTUS	start_codon	488757	488759	.	+	0	transcript_id "NODE_1_length_552646_cov_38.83.g79.t1"; gene_id "NODE_1_length_552646_cov_38.83.g79";
NODE_1_length_552646_cov_38.8367_ID_1	AUGUSTUS	CDS	488757	492213	0.99	+	0	transcript_id "NODE_1_length_552646_cov_38.83.g79.t1"; gene_id "NODE_1_length_552646_cov_38.83.g79";
NODE_1_length_552646_cov_38.8367_ID_1	AUGUSTUS	CDS	492280	492512	0.76	+	2	transcript_id "NODE_1_length_552646_cov_38.83.g79.t1"; gene_id "NODE_1_length_552646_cov_38.83.g79";
# coding sequence = [atgcgattatcctcacaacgacgccgggcggcgcgacgcccccatcccttgcgctcgagcattgcatcgctagcaatca
# ttgcgccctcgctttcacaagccttcaacatcacagcagctccctctgcgaacctcgatttctcccagctggggagcgtaggcatagccggagacttc
# aatggaatttcgctctaccagtttcaggagcagatcgcacagcccctgagcacaaatggcagcgaatacctgctgacacggttaccaaatggcgccct
# cgctcccattgccgcaaccgacgcgtcgattttggccatgtgctcggtgacgctcaaggatggtgccgagggcgtcttgttgggtggtaattttacca
# gtatggatggtatcaagtcaacggccctcgccctctacaacgccaacacaaccacgtttacgccgcttgagggactcgagggcgaggtcaatgcactg
# ctgtgcgacgatgccaagggaatagtttacgtgggcggaaaccttaagggagggaactcgacaaatgctattgcgtggaaggttgacggcaacttcac
# gaacctgccttttgctggattcaatgcccctgtgagctccattacaaaggcagccaatggccacatcattttcggcgggagcttcactggcctgggca
# acgtcactgcgccaaacaaggcggatggacaggctatcaatctttctaccgcaaatatctccgctgacggctccgcttcgaccaagggcttcgacgac
# cccaagaatgtcgtctgttctgatggccttgggggctcaggcaagacttggttggcccaggacgaggctcctggctcttggcaggccgcctttgactt
# tggattcgagcccaccaagctgcggttgtggaatacgcatcaggatggacggggcacaaaaaccttccgcttcgtcgccttaccacttaacggcatca
# tgaactttacctacatcgatcctgctacaggaaaaaactcgagctgcacaagcgagtgcccgttgagccacgaccccaaggtccagttccaagacttt
# catttcgtcaatagaattggcatgaactctttccaactcgacatttcagattggtacggaaagggagctggcctcaacagtgtgcaactgtttgaaga
# taacatgttctcctacgccatcaacactttcaacgagccagcgtgcaacattaccttcccttccagctccagcgcaaccgggccctggaagcagtcgc
# cttctttgcagagcgattcaaagtatctgacagcacagcttaccggccccatttcgtccaaatcagcatccgtcgttttcgtgcccaacatcatcgaa
# tccggcaactattctatcaacatgtataccccaggctgcgttcctgatagctcgtgccagactagaggtcgtgtcaatatcaccggcatcatgtcgag
# tggcaccattcaatcaaactttacaacttccatctaccagaccaacaactttgacaagtatgatcagatctattttggttatatcgaaagaacctcag
# acaccttcaagccgaaagtcacaatgactccccttgatggccaagacttgactgaaatgacctttgttgctcaaaaagtcggcttcaccctcctcaac
# tcaactggaaacctcaacggcctctttgactttgacccaagtcaagtaaagattgacacatctagccttgacgattcggcagttaaccagcttggtgc
# aagcttcgatcataacacgggcgtgaactctctcgcaacctctggagatgtcacttatatcggcggcaactttacctcggatgcgcaccagaattttg
# tcgccatcgacaccagcggtaagatcatgcctctcaacggcggtctcaatggtcaagtgctggacatgtatctccaagacacgaagttattcgtaggt
# ggagactttacaaacctgcgatccaacgggaagaacggattgaatcatgttgcggtttatgacaccaagagccaggcctggagccccttgggtgcagg
# cgtcaatggcagggttgagcaggttgtggcattccaggtcaatattagcgccgtgactgaggatgcaattgccctgacaggttccttcaccgagtgtg
# aggcctttggcggctctcaagcactttctgccagcggctttgcggtttgggttttgtcaagagacaactggctgcagaatctagatggcccgactcct
# gactttggtggtatgctcacagcctctcagctaaacctcaccactggcaattccctcttcgcaggctccatcgaatcttcgcaattggaggccaatgg
# tgccgtgatgctgagtgatcaaggattgggtcaattcccggtccatatccaacccggcagtcaatcgactggcaaccagcgacgagatctctctcaag
# agcccacgtctggtgttctcacgggagccttttacaccggaaatagcagcaacagcaacatcactgtcctcgcaggtcacttctccgctcgagcttcc
# gatggctctaccattaataacttggtattcatcgatggtgccaacaacaactccgtcagcggactcaagtctggaatatcctcatcatccgtcttcac
# cagcgtcgcttttcacggaagcgtcctcttcgcaggtggaaatgtcaccggcaatgttgacggcagcagcgtcagcgggctcatcgcctacgatgttg
# cttccaaatctttctccagccagcagcccgcgtcgctcctcggcgggaatcagacactgtccgtcgtcactgttcggcccgacacttcagagatttac
# gcaggcggctcattcgagaaggccggtgctctggactgccccggtgtttgcacatatgatgccgacactgctcaatggtcaagacctggcagcaccct
# ggctggacgagtcagtagcttcatgtggtatagcaaatctcaacttattgctggtggtgatttgcgtaccaacggaaccagcacaggattccttgccc
# tgtacgatgccaacaagcaggtttggacagactttgccggcgccagtcagatccctggccctgtcaacgccatcactgccggctcgaatgacaacagt
# cagatctggatctctggtaactcacccaacggatctaccttcattatgaagtatgacggcaagcagtggcagattcctcagctgctaccgcccgaggg
# cagcgttgtccagagcttgcaggtttttacagtgactcaggcccacgccaagtcagaccttttcgatgaccgggaggtattgatgctcacgggctcca
# tccctttccccaatgtcggaatggcctcggctgttatttacaacggcactgactacctgccctatgctctgaccagcacggacactggagccggaagc
# attgccagagtattctcgcaaaaggacaacttctttacgtctagcggtcaccacttgcctcttgtcttcgttgtcctcatcggcctcgccatctcgct
# ggctctcatagtcatcctcgtcgtttcaggaatcgtactagatcggatacgcaagaagcgcgaaggatatactccagcaccaacctccatgtatgatc
# gtggaagcggcattcaacggataccgccgcgtgaactacttgaacagcttgagagaacccggcctggggaagcaccgcacgtatga]
# protein sequence = [MRLSSQRRRAARRPHPLRSSIASLAIIAPSLSQAFNITAAPSANLDFSQLGSVGIAGDFNGISLYQFQEQIAQPLSTN
# GSEYLLTRLPNGALAPIAATDASILAMCSVTLKDGAEGVLLGGNFTSMDGIKSTALALYNANTTTFTPLEGLEGEVNALLCDDAKGIVYVGGNLKGGN
# STNAIAWKVDGNFTNLPFAGFNAPVSSITKAANGHIIFGGSFTGLGNVTAPNKADGQAINLSTANISADGSASTKGFDDPKNVVCSDGLGGSGKTWLA
# QDEAPGSWQAAFDFGFEPTKLRLWNTHQDGRGTKTFRFVALPLNGIMNFTYIDPATGKNSSCTSECPLSHDPKVQFQDFHFVNRIGMNSFQLDISDWY
# GKGAGLNSVQLFEDNMFSYAINTFNEPACNITFPSSSSATGPWKQSPSLQSDSKYLTAQLTGPISSKSASVVFVPNIIESGNYSINMYTPGCVPDSSC
# QTRGRVNITGIMSSGTIQSNFTTSIYQTNNFDKYDQIYFGYIERTSDTFKPKVTMTPLDGQDLTEMTFVAQKVGFTLLNSTGNLNGLFDFDPSQVKID
# TSSLDDSAVNQLGASFDHNTGVNSLATSGDVTYIGGNFTSDAHQNFVAIDTSGKIMPLNGGLNGQVLDMYLQDTKLFVGGDFTNLRSNGKNGLNHVAV
# YDTKSQAWSPLGAGVNGRVEQVVAFQVNISAVTEDAIALTGSFTECEAFGGSQALSASGFAVWVLSRDNWLQNLDGPTPDFGGMLTASQLNLTTGNSL
# FAGSIESSQLEANGAVMLSDQGLGQFPVHIQPGSQSTGNQRRDLSQEPTSGVLTGAFYTGNSSNSNITVLAGHFSARASDGSTINNLVFIDGANNNSV
# SGLKSGISSSSVFTSVAFHGSVLFAGGNVTGNVDGSSVSGLIAYDVASKSFSSQQPASLLGGNQTLSVVTVRPDTSEIYAGGSFEKAGALDCPGVCTY
# DADTAQWSRPGSTLAGRVSSFMWYSKSQLIAGGDLRTNGTSTGFLALYDANKQVWTDFAGASQIPGPVNAITAGSNDNSQIWISGNSPNGSTFIMKYD
# GKQWQIPQLLPPEGSVVQSLQVFTVTQAHAKSDLFDDREVLMLTGSIPFPNVGMASAVIYNGTDYLPYALTSTDTGAGSIARVFSQKDNFFTSSGHHL
# PLVFVVLIGLAISLALIVILVVSGIVLDRIRKKREGYTPAPTSMYDRGSGIQRIPPRELLEQLERTRPGEAPHV]
# end gene NODE_1_length_552646_cov_38.83.g79
###
# start gene NODE_1_length_552646_cov_38.83.g80
NODE_1_length_552646_cov_38.8367_ID_1	AUGUSTUS	gene	501588	502836	0.76	-	.	NODE_1_length_552646_cov_38.83.g80
NODE_1_length_552646_cov_38.8367_ID_1	AUGUSTUS	transcript	501588	502836	0.76	-	.	NODE_1_length_552646_cov_38.83.g80.t1
NODE_1_length_552646_cov_38.8367_ID_1	AUGUSTUS	CDS	501591	501715	1	-	2	transcript_id "NODE_1_length_552646_cov_38.83.g80.t1"; gene_id "NODE_1_length_552646_cov_38.83.g80";
NODE_1_length_552646_cov_38.8367_ID_1	AUGUSTUS	CDS	501779	502221	0.99	-	1	transcript_id "NODE_1_length_552646_cov_38.83.g80.t1"; gene_id "NODE_1_length_552646_cov_38.83.g80";
NODE_1_length_552646_cov_38.8367_ID_1	AUGUSTUS	CDS	502283	502490	1	-	2	transcript_id "NODE_1_length_552646_cov_38.83.g80.t1"; gene_id "NODE_1_length_552646_cov_38.83.g80";
NODE_1_length_552646_cov_38.8367_ID_1	AUGUSTUS	CDS	502560	502836	0.77	-	0	transcript_id "NODE_1_length_552646_cov_38.83.g80.t1"; gene_id "NODE_1_length_552646_cov_38.83.g80";
NODE_1_length_552646_cov_38.8367_ID_1	AUGUSTUS	start_codon	502834	502836	.	-	0	transcript_id "NODE_1_length_552646_cov_38.83.g80.t1"; gene_id "NODE_1_length_552646_cov_38.83.g80";
# coding sequence = [atgacgctggatacgccacagcagcagcgatttgggcccgtcatgaactttgactatccgcctcacggccagtcgccgg
# ccttttcaaatccgtggtcgtcctcaccgtcggctcctcataccgctgccgtcgccggaagcaacctctatgttggccctccacagccttcactcgcc
# cacagtctcgtttccaagcctctgacagcgcgcgcccctacctccagcgcacctcctttaccgtcatatggttcaatgcccgtcaccgcaacctcagc
# tgatctactcaacttgaaccgcctacagacttcttctgctgcgtatgcagacgccacctacgccacgacagcctctcccgtccacggccactttgcac
# ccccttcagctactccctacgatgccatgggttatgcaccagctcctgtgcggtcatctgcctttagtgccattggccacgaatcagatgcatcgcga
# agattctctcaacacgtccaccctgatgaccgcagagggtttgccgaagctcttgatgccagccacggcatgctcgccatgagccaagagacaccaag
# aaacatctatggcaaccgcaacgaccgatcttctgtagattcatacggcttcccatcgacccactcgaccagctcctccatatcgtcgtctggcaact
# tcagttcctactatggcgactccgtctctgactactcaaccgccggctcagacattgagtctgtcggctcgaggacgctccctcgacctcagggaatg
# ttgtcaacctcactccctcctgcgcctcagtccatgatgggccagttcagctccaaggtctcgtccagcacccagaagaagcacaagtgcaaggtctg
# cgaaaagcgattcacacgaccaagctcactgcagacacacatgtacagccacactggcgaaaaaccattcgcctgcgaagtcgagggctgtggacgcc
# acttctctgttgtctccaacctgcgacgtcaccgaaaagtccacaggggcgatgctcgatccgaggctggttccgaagaccaccactcggactag]
# protein sequence = [MTLDTPQQQRFGPVMNFDYPPHGQSPAFSNPWSSSPSAPHTAAVAGSNLYVGPPQPSLAHSLVSKPLTARAPTSSAPP
# LPSYGSMPVTATSADLLNLNRLQTSSAAYADATYATTASPVHGHFAPPSATPYDAMGYAPAPVRSSAFSAIGHESDASRRFSQHVHPDDRRGFAEALD
# ASHGMLAMSQETPRNIYGNRNDRSSVDSYGFPSTHSTSSSISSSGNFSSYYGDSVSDYSTAGSDIESVGSRTLPRPQGMLSTSLPPAPQSMMGQFSSK
# VSSSTQKKHKCKVCEKRFTRPSSLQTHMYSHTGEKPFACEVEGCGRHFSVVSNLRRHRKVHRGDARSEAGSEDHHSD]
# end gene NODE_1_length_552646_cov_38.83.g80
###
# start gene NODE_1_length_552646_cov_38.83.g81
NODE_1_length_552646_cov_38.8367_ID_1	AUGUSTUS	gene	515153	518812	0.31	-	.	NODE_1_length_552646_cov_38.83.g81
NODE_1_length_552646_cov_38.8367_ID_1	AUGUSTUS	transcript	515153	518812	0.31	-	.	NODE_1_length_552646_cov_38.83.g81.t1
NODE_1_length_552646_cov_38.8367_ID_1	AUGUSTUS	CDS	515156	518812	0.31	-	0	transcript_id "NODE_1_length_552646_cov_38.83.g81.t1"; gene_id "NODE_1_length_552646_cov_38.83.g81";
NODE_1_length_552646_cov_38.8367_ID_1	AUGUSTUS	start_codon	518810	518812	.	-	0	transcript_id "NODE_1_length_552646_cov_38.83.g81.t1"; gene_id "NODE_1_length_552646_cov_38.83.g81";
# coding sequence = [atgtctgatgcagatttcgagacgatcaagaggctccagcaggagcgcaacgctgcggcagccgctactaaaggctccc
# gcgcgttggcagcctcgaatcaacgcaatgactcgacgaagcagcggctcaccgacagcgcagacaacgacctgtacgaccgacaggaagccgacaag
# tttgcgggataccacacgtctctgccaatgggggatgatgacgatgagatgggagatggagacaacacgcgtagactcgttggtcagtacacggcatc
# tcgtgagatgattgacgagtttgcccgcggcgatggcgttgaagaagatgatattctggctggcaagggcgagaagagcggacgcatcaccgaccgtg
# agacggattatcagaagcgacgcttcaatcgcgtgctcacgccgactcgagctgatccctttgctgagaaccgagcagctggtgctgcagcagagaat
# gggaccagctatcgagaaatcatggagctgcgcgagattgaacgcgaggaggagcgtgtgaagcaagctatcaaagccaagttggacgatgacagtgg
# tgaagacgcaaagccgacactcgccgatcatgacaaggaaaacgcagaggcgggctccacagaggccgtcacctcggtacgcaagcgtaagaagcgat
# gggatgtctcatcggcgccggctggagaggaggaagtaaaggaggagaatggggacgcagtcaagcctaagcgctcccggtgggatcagacgccctct
# gttccgggaccagatgccatggacggccccaagaaacgctcgcgatgggatcaagcaccatctgcgacacccatgggcaaccaggggctcgcaactcc
# catgcatcagtcccaggcaacctcgatgcccacgacctttggaactgacatctctggacgaaacatgcccctgagcgacgaagagcttgacctgctcc
# tgccaggcgaagccgagggttacaaagtccttgacccccctcctggatatgaacctgtccgggccccaactcacaagatcatggccactccggcacct
# cagactggcttcatgatgcaggaccctgaccaagtcagacttggtggaaagccgatgccagctgagattcccggagtgggagacttgcagtttttcaa
# gcccgaggacatggcgtactttggcaagcttacagacggctctgatgaaaacgccctcagcgtggacgagctgaaagagcgaaagattatgagactgc
# ttctcaaaatcaagaatggaaccccgcccatgcgaaagacggctcttcgacagattacggacaatgccaggcagttcggcgccggtgccctctttgac
# cagattctccccctgttgatggaaaagtcgctggaagatcaggagcgacatctgctcgtcaaggtcattgaccgaattctctacaagctggacgactt
# ggtccgcccttacgtgcacaagatccttgtcgttatcgagccacttttgattgatcaagactactatgccagagtcgaaggtcgtgagattatttcca
# acctcagtaaagcagcaggtctcgccaccatgatcagcacaatgcgaccggatatcgaccacgttgacgagtatgtccgcaacacgacggcccgagcg
# tttgctgttgtcgcatctgcccttggaattcccgctctgctgcctttcctccgagctgtgtgccgaagcaaaaagtcatggcaagccaggcacactgg
# agtcaagatcgtccagcagattcctatcctcatgggatgcgcggtgctgcctcaccttaagggtttggtagactgcatcgcccccaacctgagcgatg
# accagaccaaagttagaaccgttacgagtctggccattgccgcccttgctgaggcttccaacccatatggtatcgagagtttcgacgatatcctcaac
# ccactgtggactggagcccgcaaacaacgaggaaagggcctggctggttttctcaaggctgtgggatacatcatccccctcatggacgaagaatacgc
# caactactacaccagtcaaatcatggagattctgctgcgagagttttcctccccggatgaggagatgaagaaggtggtgttgaaggtggtatctcagt
# gcgcaggcacagagggagtgacagccggttacctgaaggagcatgtcttggacgagttcttcaagagcttctgggtgcggcgaatggctctggacaag
# cgaaactacaagcaagtcgttgagaccacagtggacattggccaaaaggttggcgtcagtgagatcctggagagaattgtcaacaatctcaaggatga
# gagcgaggcctaccgaaagatgacggtagagacggttgaaaaggtggtggccagtctcggtgccgcagatatcggcgagcgtctcgaggaacgcctga
# ttgacggtatccttcatgcgttccaagagcagagtgtcgaggacattgttatgctcaacggctttggttcggtggtcaacgccctgggaacacgatgc
# aagccctacctgccacaaattgtcagtacaatcctgtggagactgaataacaagtctgccactgttcgacagcaggccgcggatctcatctctcgaat
# cgccatggtgatgaagcaatgcggagaggatgctctcatgggcaagctgggcattgtcctgtacgagtacctcggagaagagtatcccgaagttctcg
# gctcgattctgggagccctgcgatccattgtcacggtcgtgggtatttctcagatgcagcctcctatcaaagacttgctccctcggttgacccctatt
# ctacgtaaccgacacgaaaaggtgcaggaaaacacaattgatctagtgggacgtattgctgatcgaggccccgagagtgtcaatgctcgagagtggat
# gagaatttgctttgagctgcttgatatgctcaaagctcacaagaagggaatccgtcgagcggcaaacaacacgtttggtttcattgccaaagccatcg
# gcccccaggatgttttggccacgctgctgaacaacctgagagtgcaggagcgacagtctcgtgtcaacacggccgttgccattggtatcgtcgccgaa
# acttgtgccccgttcaccgtcctgccggccctgatgaacgaataccgtgtgcctgagctcaacgtccagaacggcgtgctcaagtccttgtccttcct
# gtttgagtacattggcgaaatggcaaaggattatgtctacgccgtgacgcctctgctggaagacgccctcactgatcgagaccaagtgcatcgacaga
# cggctgcgtcggttgtcaagcatattgcgctcggcgtggttggtcttggctgcgaagacgccatgattcacctgctcaatctgctgtatcccaacctc
# ttcgagaccagtccccacgtcattgaccgtatcatcgaagccattgaggccattcgcgtggctgcaggtcctggcttggtgctcaactacgtctgggc
# tggactcttccacccggcgagaaaagtacgaacgccgtactggcggttgtacaacgatgcctacgtggctgtggctgatgccatggtgccatactatc
# ccaacttggacgacgacatttcagaccgaccagaactggccattattctatga]
# protein sequence = [MSDADFETIKRLQQERNAAAAATKGSRALAASNQRNDSTKQRLTDSADNDLYDRQEADKFAGYHTSLPMGDDDDEMGD
# GDNTRRLVGQYTASREMIDEFARGDGVEEDDILAGKGEKSGRITDRETDYQKRRFNRVLTPTRADPFAENRAAGAAAENGTSYREIMELREIEREEER
# VKQAIKAKLDDDSGEDAKPTLADHDKENAEAGSTEAVTSVRKRKKRWDVSSAPAGEEEVKEENGDAVKPKRSRWDQTPSVPGPDAMDGPKKRSRWDQA
# PSATPMGNQGLATPMHQSQATSMPTTFGTDISGRNMPLSDEELDLLLPGEAEGYKVLDPPPGYEPVRAPTHKIMATPAPQTGFMMQDPDQVRLGGKPM
# PAEIPGVGDLQFFKPEDMAYFGKLTDGSDENALSVDELKERKIMRLLLKIKNGTPPMRKTALRQITDNARQFGAGALFDQILPLLMEKSLEDQERHLL
# VKVIDRILYKLDDLVRPYVHKILVVIEPLLIDQDYYARVEGREIISNLSKAAGLATMISTMRPDIDHVDEYVRNTTARAFAVVASALGIPALLPFLRA
# VCRSKKSWQARHTGVKIVQQIPILMGCAVLPHLKGLVDCIAPNLSDDQTKVRTVTSLAIAALAEASNPYGIESFDDILNPLWTGARKQRGKGLAGFLK
# AVGYIIPLMDEEYANYYTSQIMEILLREFSSPDEEMKKVVLKVVSQCAGTEGVTAGYLKEHVLDEFFKSFWVRRMALDKRNYKQVVETTVDIGQKVGV
# SEILERIVNNLKDESEAYRKMTVETVEKVVASLGAADIGERLEERLIDGILHAFQEQSVEDIVMLNGFGSVVNALGTRCKPYLPQIVSTILWRLNNKS
# ATVRQQAADLISRIAMVMKQCGEDALMGKLGIVLYEYLGEEYPEVLGSILGALRSIVTVVGISQMQPPIKDLLPRLTPILRNRHEKVQENTIDLVGRI
# ADRGPESVNAREWMRICFELLDMLKAHKKGIRRAANNTFGFIAKAIGPQDVLATLLNNLRVQERQSRVNTAVAIGIVAETCAPFTVLPALMNEYRVPE
# LNVQNGVLKSLSFLFEYIGEMAKDYVYAVTPLLEDALTDRDQVHRQTAASVVKHIALGVVGLGCEDAMIHLLNLLYPNLFETSPHVIDRIIEAIEAIR
# VAAGPGLVLNYVWAGLFHPARKVRTPYWRLYNDAYVAVADAMVPYYPNLDDDISDRPELAIIL]
# end gene NODE_1_length_552646_cov_38.83.g81
###
# start gene NODE_1_length_552646_cov_38.83.g82
NODE_1_length_552646_cov_38.8367_ID_1	AUGUSTUS	gene	520837	522829	0.13	+	.	NODE_1_length_552646_cov_38.83.g82
NODE_1_length_552646_cov_38.8367_ID_1	AUGUSTUS	transcript	520837	522829	0.13	+	.	NODE_1_length_552646_cov_38.83.g82.t1
NODE_1_length_552646_cov_38.8367_ID_1	AUGUSTUS	start_codon	520837	520839	.	+	0	transcript_id "NODE_1_length_552646_cov_38.83.g82.t1"; gene_id "NODE_1_length_552646_cov_38.83.g82";
NODE_1_length_552646_cov_38.8367_ID_1	AUGUSTUS	CDS	520837	520864	0.57	+	0	transcript_id "NODE_1_length_552646_cov_38.83.g82.t1"; gene_id "NODE_1_length_552646_cov_38.83.g82";
NODE_1_length_552646_cov_38.8367_ID_1	AUGUSTUS	CDS	521015	521346	0.26	+	2	transcript_id "NODE_1_length_552646_cov_38.83.g82.t1"; gene_id "NODE_1_length_552646_cov_38.83.g82";
NODE_1_length_552646_cov_38.8367_ID_1	AUGUSTUS	CDS	521403	522140	0.74	+	0	transcript_id "NODE_1_length_552646_cov_38.83.g82.t1"; gene_id "NODE_1_length_552646_cov_38.83.g82";
NODE_1_length_552646_cov_38.8367_ID_1	AUGUSTUS	CDS	522206	522470	1	+	0	transcript_id "NODE_1_length_552646_cov_38.83.g82.t1"; gene_id "NODE_1_length_552646_cov_38.83.g82";
NODE_1_length_552646_cov_38.8367_ID_1	AUGUSTUS	CDS	522527	522738	0.93	+	2	transcript_id "NODE_1_length_552646_cov_38.83.g82.t1"; gene_id "NODE_1_length_552646_cov_38.83.g82";
NODE_1_length_552646_cov_38.8367_ID_1	AUGUSTUS	CDS	522803	522826	0.93	+	0	transcript_id "NODE_1_length_552646_cov_38.83.g82.t1"; gene_id "NODE_1_length_552646_cov_38.83.g82";
# coding sequence = [atgaacggcgacagttattcatctcgagctcgaggggcgaaagagatgaccgtcgcgaccgacacagagaccgtggtga
# tcgggatcgccgccgctctcgatcaccagaccatcgtggaggccatcgccggcctgagggagacgtcgatgcatactcttcaagtcgcagccaccgcg
# atagggaacgcgaggacagatactcatcggggcgcgaccgtcggggcgaccgtgagtgggaccgtgaccgaggctcttaccgccgagatgctcgacgt
# gacgatgacgagaggcccaaccgacgagaccgagatggatacgacgatcgccgaagaggaggacgaggagagcgagagaggcgtgaaacgagagccca
# ctcccgatttgacggacgttatccccattctcgagcgtaagcgacgtttgacgcagtgggatatcaagcctcctggttacgacctcgtgacagccgag
# caagccaagctttctggcatgtttcctcttccaggtgcccctcgtcaacaaccgatggatccaacaaagctgcaagccttcatgactcaacctggtgg
# ccaggtcaccagcgcgggactcaaggcgagcaactctcgccaggcaaaacgcctgctcgtttccaatgttgcaagcggtgttaccgaagacgcactga
# tttcgttcttcaatctacaacttaatgggctgaatgtcattgagagctctgatccttgcgttctctgtcagttttctcaggacaaggcatttgccgtc
# ctggagttcagaaatgcgtctgacgcaactgttgcgctcgcattggatggcatcaccatggaggccgatgatgcacagaatggcaccgccaatggtgg
# caaccacgggctgactattcgccgacccaaggactatgtcatgcctgcgctaccagatgagatgccctacgacccagaagtcatatccaacgtggtgc
# ctgatactgtgcacaagctgtgcatcaccaacattccgtctttccttagcgaggatcaagttattgagctgctcgctgcatttggcaaacccaaagcg
# tttgttctggtgaaagacagtagtactgaagaatctaggggaattgcatttaccgaatatcttgagccttccacagcgaacgagcctgccttgaacag
# cctgaatggaatggatgtgggcggcaagaagctcaaggtgacaaaagccagcattggacctacgcaggtcgccaacttcgacgtgggcatcactgcga
# tcagtggtctcgcttctcaaacctccaatgacattgagagaagctctgtcatccagcttctcaacatggtcactcctgaagagcttctggacaatgac
# gattacgaagaaatttgcgaggacgttcaagacgagtgttccaagtttggcaaggtcgtagagctcaaagtccctagaccatctggcggcagcagaca
# atccaccggtgtgggcaagatatacgtcaagttcgattctgaagaatccgccaccaaggcccttacagctcttgctggaagaaagtttgccgaccgaa
# ctgtagtgtcaacgtatttcccagaggaaaacttcgaagtaggcgcttggtaa]
# protein sequence = [MNGDSYSSRARGAKEMTVATDTETVVIGIAAALDHQTIVEAIAGLRETSMHTLQVAATAIGNARTDTHRGATVGATVS
# GTVTEALTAEMLDVTMTRGPTDETEMDTTIAEEEDEESERGVKREPTPDLTDVIPILERKRRLTQWDIKPPGYDLVTAEQAKLSGMFPLPGAPRQQPM
# DPTKLQAFMTQPGGQVTSAGLKASNSRQAKRLLVSNVASGVTEDALISFFNLQLNGLNVIESSDPCVLCQFSQDKAFAVLEFRNASDATVALALDGIT
# MEADDAQNGTANGGNHGLTIRRPKDYVMPALPDEMPYDPEVISNVVPDTVHKLCITNIPSFLSEDQVIELLAAFGKPKAFVLVKDSSTEESRGIAFTE
# YLEPSTANEPALNSLNGMDVGGKKLKVTKASIGPTQVANFDVGITAISGLASQTSNDIERSSVIQLLNMVTPEELLDNDDYEEICEDVQDECSKFGKV
# VELKVPRPSGGSRQSTGVGKIYVKFDSEESATKALTALAGRKFADRTVVSTYFPEENFEVGAW]
# end gene NODE_1_length_552646_cov_38.83.g82
###
# start gene NODE_1_length_552646_cov_38.83.g83
NODE_1_length_552646_cov_38.8367_ID_1	AUGUSTUS	gene	523784	524521	0.93	+	.	NODE_1_length_552646_cov_38.83.g83
NODE_1_length_552646_cov_38.8367_ID_1	AUGUSTUS	transcript	523784	524521	0.93	+	.	NODE_1_length_552646_cov_38.83.g83.t1
NODE_1_length_552646_cov_38.8367_ID_1	AUGUSTUS	start_codon	523784	523786	.	+	0	transcript_id "NODE_1_length_552646_cov_38.83.g83.t1"; gene_id "NODE_1_length_552646_cov_38.83.g83";
NODE_1_length_552646_cov_38.8367_ID_1	AUGUSTUS	CDS	523784	523985	0.98	+	0	transcript_id "NODE_1_length_552646_cov_38.83.g83.t1"; gene_id "NODE_1_length_552646_cov_38.83.g83";
NODE_1_length_552646_cov_38.8367_ID_1	AUGUSTUS	CDS	524062	524094	1	+	2	transcript_id "NODE_1_length_552646_cov_38.83.g83.t1"; gene_id "NODE_1_length_552646_cov_38.83.g83";
NODE_1_length_552646_cov_38.8367_ID_1	AUGUSTUS	CDS	524229	524275	1	+	2	transcript_id "NODE_1_length_552646_cov_38.83.g83.t1"; gene_id "NODE_1_length_552646_cov_38.83.g83";
NODE_1_length_552646_cov_38.8367_ID_1	AUGUSTUS	CDS	524348	524518	0.95	+	0	transcript_id "NODE_1_length_552646_cov_38.83.g83.t1"; gene_id "NODE_1_length_552646_cov_38.83.g83";
# coding sequence = [atgggtagacttcacagcaagggcaagggcatttcagcctccgccgtcccctactctcgcgccgctccttcgtggctga
# agaccacccccgagcaggtcgtcgaccagatctgcaaactcgccaagaagggtgccactccctctcagattggtgttgtcctgcgtgactcccacgga
# atctcccaggtcaaggtcgtcactggtaaccgaattctgcgaatcctcaagtccagcggcctcgcccccgatattcctgaggacctgtacatgctgat
# caagaaggctgttgctgtccgcaagcaccttgagcgcaaccgcaaggacaaggactccaagttccgcctcattctcatcgagtcccgaatccaccgtc
# tggctcgttactacaagaccgtcggtgtcctgccccccacctggaagtacgagtccgctactgccagcaccattgtcgcttaa]
# protein sequence = [MGRLHSKGKGISASAVPYSRAAPSWLKTTPEQVVDQICKLAKKGATPSQIGVVLRDSHGISQVKVVTGNRILRILKSS
# GLAPDIPEDLYMLIKKAVAVRKHLERNRKDKDSKFRLILIESRIHRLARYYKTVGVLPPTWKYESATASTIVA]
# end gene NODE_1_length_552646_cov_38.83.g83
###
# start gene NODE_1_length_552646_cov_38.83.g84
NODE_1_length_552646_cov_38.8367_ID_1	AUGUSTUS	gene	524811	525381	0.53	-	.	NODE_1_length_552646_cov_38.83.g84
NODE_1_length_552646_cov_38.8367_ID_1	AUGUSTUS	transcript	524811	525381	0.53	-	.	NODE_1_length_552646_cov_38.83.g84.t1
NODE_1_length_552646_cov_38.8367_ID_1	AUGUSTUS	CDS	524814	524883	0.57	-	1	transcript_id "NODE_1_length_552646_cov_38.83.g84.t1"; gene_id "NODE_1_length_552646_cov_38.83.g84";
NODE_1_length_552646_cov_38.8367_ID_1	AUGUSTUS	CDS	524949	525157	0.54	-	0	transcript_id "NODE_1_length_552646_cov_38.83.g84.t1"; gene_id "NODE_1_length_552646_cov_38.83.g84";
NODE_1_length_552646_cov_38.8367_ID_1	AUGUSTUS	CDS	525247	525381	0.77	-	0	transcript_id "NODE_1_length_552646_cov_38.83.g84.t1"; gene_id "NODE_1_length_552646_cov_38.83.g84";
NODE_1_length_552646_cov_38.8367_ID_1	AUGUSTUS	start_codon	525379	525381	.	-	0	transcript_id "NODE_1_length_552646_cov_38.83.g84.t1"; gene_id "NODE_1_length_552646_cov_38.83.g84";
# coding sequence = [atggcagaggacgagcacaagcccgcggtcgatgttccgcaggtgtccatttccaacaatgaagcttcaaacccgccct
# cgcagcagagccaagggaacgacgtcgtcatggcggatgtgccaacagaccaagcatcaccggcacccgctgcctttgcacctagccctgctcctggt
# cgaacaggaactccagcgcatggctccagagcggcgtcagcgcacccagattcaggattcacaatgccttcagagccgccgttacatggcgattcgac
# gcggcgatacttgaattcaaaggtcacgggtgctctgctggagggaatgaagctgctggccaaagaaaaaccagaagaccccttgcgagttttgggcg
# agtatttgatacaaaagtcaagggagctggagggtacagggtaa]
# protein sequence = [MAEDEHKPAVDVPQVSISNNEASNPPSQQSQGNDVVMADVPTDQASPAPAAFAPSPAPGRTGTPAHGSRAASAHPDSG
# FTMPSEPPLHGDSTRRYLNSKVTGALLEGMKLLAKEKPEDPLRVLGEYLIQKSRELEGTG]
# end gene NODE_1_length_552646_cov_38.83.g84
###
# start gene NODE_1_length_552646_cov_38.83.g85
NODE_1_length_552646_cov_38.8367_ID_1	AUGUSTUS	gene	525638	528248	0.07	+	.	NODE_1_length_552646_cov_38.83.g85
NODE_1_length_552646_cov_38.8367_ID_1	AUGUSTUS	transcript	525638	528248	0.07	+	.	NODE_1_length_552646_cov_38.83.g85.t1
NODE_1_length_552646_cov_38.8367_ID_1	AUGUSTUS	start_codon	525638	525640	.	+	0	transcript_id "NODE_1_length_552646_cov_38.83.g85.t1"; gene_id "NODE_1_length_552646_cov_38.83.g85";
NODE_1_length_552646_cov_38.8367_ID_1	AUGUSTUS	CDS	525638	526149	0.5	+	0	transcript_id "NODE_1_length_552646_cov_38.83.g85.t1"; gene_id "NODE_1_length_552646_cov_38.83.g85";
NODE_1_length_552646_cov_38.8367_ID_1	AUGUSTUS	CDS	526199	526631	0.77	+	1	transcript_id "NODE_1_length_552646_cov_38.83.g85.t1"; gene_id "NODE_1_length_552646_cov_38.83.g85";
NODE_1_length_552646_cov_38.8367_ID_1	AUGUSTUS	CDS	526977	528245	0.14	+	0	transcript_id "NODE_1_length_552646_cov_38.83.g85.t1"; gene_id "NODE_1_length_552646_cov_38.83.g85";
# coding sequence = [atggatgctttcgtgcagcggcgatcagatgcagacgctgaagctcgagatgctagacgctcacttggtgatgcatcgt
# cagctgcctcaagaccgtctaagcgggtaaagagggacaatggcaccgattcagagtcggaagagccaagtgagcttcctgtggaatatgggccacaa
# gaggctgttgctgcagaggcattttcagatgaaacagaccagcgccgcaacaaggagcgagtcaccgagtttgagaatgctctgccgcccaccgagac
# caatgaagaagcaattacagagtacgagactctcaggtcttcccaaaacaacgctggcgaagatagttcgaaggtgaaggcggctcctttatggatca
# agggaagaagctcgatatatgtcgatgcattcaacctcgcgctagatacagtcttggaagaagaatcgtccctgttcagtagcaaagagagcgagatt
# ttcaagcaatggagaagcttgaactatgaggcgcagtatttatacgtccgactgtttctccggaaaactgcggcatggcatcggtcctctcgcttggg
# gtatttcaacgacatctcggaccatgacagcgccattgccacgctccaggagtcccgaactctgcctctggaacatgaagaagagtcacccgtagaag
# acaagctggaaaccactggggctgtcaatacgttttcatttgctgatgcctctgaagactatctcgatacaatcgaggaggctgcatcgcttctgtac
# cttgatgagctcaaagccttagctaaagaagccaagattcaaggaaagaccaagatggacatgatcaaagccttgtgccggatgagccagcagcaggc
# tgggctgctgtctttgggcattagcagacaaaacagcagagattccaacgcctctgagggaacagaccaccctacttccacaaaaatactcgacattt
# tcgaaagggtgtacccccgctggaaggtgttggttgaagaagaaaccgagaaagagcgccaagtctacgaaatgggagagggtgcctatctcaggaga
# ttcaaccctgcccactcatatacacgaataatcgtgaaagctgcctttgtccttggcaaactgaagagatacgccagggagcatgagctgttgactga
# gcttttagaacagcgactctttcatctttctcgaaggggctcctggtatcaacgcaaggctctcctagaagaacattacatgcccagccttgatccgg
# agctcaccacccatgagttggagcagcaaaagaagcggtggagggccatagcagtctcgacttgtgagacaggccttcaagaccccgattgccatctc
# atacaccactacgacttacaaaaacgattggtcaaattagagaagaagcttcgtatccccaagcgtcttcagcatgattttggacatgtacggcttgc
# cgatcccttggagctatcggttgaaggaatccaattgaagaaacccccgccaccgaagcctggaggccaagctcaaagcacgagaaccatgtggttgg
# acgattcagactctggcggtgtgtgcaccgtggaagagatgtgcttgaatcacttccggtcacaggggtggaagggttaccatgctgagggaggcatt
# attcgcaccctgtttgcttacttgttctacgacatcctgtttctctacatccccaacgtattccagacggcctttcaaacttgtccgctggacttgca
# cacagacgccttcttccctgctcggacctcggagatcaaccatcgactggtcgaaatagccaacggagagggtgaaaggctgcttcgtggggtctggg
# aacgggagcatgagcgacgaaccagtgtgataggtctcaattgggatttcccggtggaggacttgacagaactagtacgctgcttccaaggtagcgct
# ttagccgctttatgcaaggcgatggctcaggagtacagacagagaggtggaggcatcccggaccttgttctctggcggatggcgcaagatgaagaagc
# agacagcacagacaaggagccaggaaaggcaagaggagaggccatgtttgttgaggtcaagagtgcaaacgacaggttgagcgacacgcagcggctat
# ggatccacgttctcactggcgctggggtcaaagtcgctctttgcaatgccgtcgcaaaggaaatcagagaaattgactag]
# protein sequence = [MDAFVQRRSDADAEARDARRSLGDASSAASRPSKRVKRDNGTDSESEEPSELPVEYGPQEAVAAEAFSDETDQRRNKE
# RVTEFENALPPTETNEEAITEYETLRSSQNNAGEDSSKVKAAPLWIKGRSSIYVDAFNLALDTVLEEESSLFSSKESEIFKQWRSLNYEAQYLYVRLF
# LRKTAAWHRSSRLGYFNDISDHDSAIATLQESRTLPLEHEEESPVEDKLETTGAVNTFSFADASEDYLDTIEEAASLLYLDELKALAKEAKIQGKTKM
# DMIKALCRMSQQQAGLLSLGISRQNSRDSNASEGTDHPTSTKILDIFERVYPRWKVLVEEETEKERQVYEMGEGAYLRRFNPAHSYTRIIVKAAFVLG
# KLKRYAREHELLTELLEQRLFHLSRRGSWYQRKALLEEHYMPSLDPELTTHELEQQKKRWRAIAVSTCETGLQDPDCHLIHHYDLQKRLVKLEKKLRI
# PKRLQHDFGHVRLADPLELSVEGIQLKKPPPPKPGGQAQSTRTMWLDDSDSGGVCTVEEMCLNHFRSQGWKGYHAEGGIIRTLFAYLFYDILFLYIPN
# VFQTAFQTCPLDLHTDAFFPARTSEINHRLVEIANGEGERLLRGVWEREHERRTSVIGLNWDFPVEDLTELVRCFQGSALAALCKAMAQEYRQRGGGI
# PDLVLWRMAQDEEADSTDKEPGKARGEAMFVEVKSANDRLSDTQRLWIHVLTGAGVKVALCNAVAKEIREID]
# end gene NODE_1_length_552646_cov_38.83.g85
###
# start gene NODE_1_length_552646_cov_38.83.g86
NODE_1_length_552646_cov_38.8367_ID_1	AUGUSTUS	gene	532362	533051	0.97	-	.	NODE_1_length_552646_cov_38.83.g86
NODE_1_length_552646_cov_38.8367_ID_1	AUGUSTUS	transcript	532362	533051	0.97	-	.	NODE_1_length_552646_cov_38.83.g86.t1
NODE_1_length_552646_cov_38.8367_ID_1	AUGUSTUS	CDS	532365	533051	0.97	-	0	transcript_id "NODE_1_length_552646_cov_38.83.g86.t1"; gene_id "NODE_1_length_552646_cov_38.83.g86";
NODE_1_length_552646_cov_38.8367_ID_1	AUGUSTUS	start_codon	533049	533051	.	-	0	transcript_id "NODE_1_length_552646_cov_38.83.g86.t1"; gene_id "NODE_1_length_552646_cov_38.83.g86";
# coding sequence = [atgcccgcagccacagccaggcctaagctgggcaagctctccacaccagtgacgagcacgtttccctccgatatacact
# cagcaaacacggccactcctaggtccgctctgttcgcctataaacctgatcccagttacatcaagacgcccattagcccgccattggcatataccgat
# ttcctctcaaaggctctatcactcaactcaccggctcttgcaccgggcgagatctctcccgattctgcgccaacatctgccgctagcgataagtcgga
# gacatcctcaacagatgggcgtccatctccggcttccagcgccgccagcagcaagccctcatcaccagcatcggcaacagcggttcctccaactccat
# tcacggcgccgctgcccatgtctgcgcctcctactggggcgaattgctttcctagcttgaaggtgccacctagtcctgccatttccaacctggactcg
# cccctgagctcaaggctcattggctccccgttcagcgcccgatccatccactctgtgtttgattgggatgccgctctcaaggctcgcctaggagaagt
# gaagaagcaaaagtcctcacgggtaagtgtacggcacatccgtgaggtggtgacaagaaccgtcacttacactcccaaaatggaccccgccccccgag
# gcaagcgacggaaggtggagtaa]
# protein sequence = [MPAATARPKLGKLSTPVTSTFPSDIHSANTATPRSALFAYKPDPSYIKTPISPPLAYTDFLSKALSLNSPALAPGEIS
# PDSAPTSAASDKSETSSTDGRPSPASSAASSKPSSPASATAVPPTPFTAPLPMSAPPTGANCFPSLKVPPSPAISNLDSPLSSRLIGSPFSARSIHSV
# FDWDAALKARLGEVKKQKSSRVSVRHIREVVTRTVTYTPKMDPAPRGKRRKVE]
# end gene NODE_1_length_552646_cov_38.83.g86
###
# start gene NODE_1_length_552646_cov_38.83.g87
NODE_1_length_552646_cov_38.8367_ID_1	AUGUSTUS	gene	547193	548131	0.55	+	.	NODE_1_length_552646_cov_38.83.g87
NODE_1_length_552646_cov_38.8367_ID_1	AUGUSTUS	transcript	547193	548131	0.55	+	.	NODE_1_length_552646_cov_38.83.g87.t1
NODE_1_length_552646_cov_38.8367_ID_1	AUGUSTUS	start_codon	547193	547195	.	+	0	transcript_id "NODE_1_length_552646_cov_38.83.g87.t1"; gene_id "NODE_1_length_552646_cov_38.83.g87";
NODE_1_length_552646_cov_38.8367_ID_1	AUGUSTUS	CDS	547193	548128	0.55	+	0	transcript_id "NODE_1_length_552646_cov_38.83.g87.t1"; gene_id "NODE_1_length_552646_cov_38.83.g87";
# coding sequence = [atgatggaatacgcgcaatatccacaacagcaacacaattctcacgcaggttacgcgaactctgccgtcggcgcaagta
# tcacctcgcccaccagccacggcatcacccagcacgcagtgcaatcatcccccatcgcatcgcaacagcagcagcaacaacaacaccagcccggtcag
# gccccagctcacggcatgtatcaaccacagtatggcgtgcctcaacccagcatgcagccggttccctacggcatgcctggaattcaggccgccgcaat
# ggccgccacggccgccgcttcagggtccagctacccttacatgcacccagatccgagcatgcctcatacgtccccgcgaatgcccaatgctaagaaag
# atggccggccgtctcctcgtatgaacagcatttctcaaatccccggccgccgcatgagccaagtcaccagccccggcgtaccgagcgccccgggcatg
# atgagccacggcggaccccggcccccgcccatgcctccggcccctgccatgcagcacccacaatctcccgagatgcctgcgggggctgtcgaagaatc
# gcccctatacgtcaatgcgaagcagttccatcgaatcctcaagcgacgcgtcgctcgccagcgcctcgaagagcaattgaggctgacgtccaaaggac
# gaaagccatatcttcacgagtctagacataaccatgcgatgcgccgacctcgtggacccggcggtcgcttcttgacagccgaggaggtggcggctatg
# gagtccaagggagagctagatcccagcggcaagggtcctgaagatgtctcaccctcaaagtcctctgaaacctcaagcggcaagcgcaagtcggaatc
# tggaccctcaatttcgagcaagaagcccaaaacgcaagccgaaagtgccgaagggaacccagaagacgacagctaa]
# protein sequence = [MMEYAQYPQQQHNSHAGYANSAVGASITSPTSHGITQHAVQSSPIASQQQQQQQHQPGQAPAHGMYQPQYGVPQPSMQ
# PVPYGMPGIQAAAMAATAAASGSSYPYMHPDPSMPHTSPRMPNAKKDGRPSPRMNSISQIPGRRMSQVTSPGVPSAPGMMSHGGPRPPPMPPAPAMQH
# PQSPEMPAGAVEESPLYVNAKQFHRILKRRVARQRLEEQLRLTSKGRKPYLHESRHNHAMRRPRGPGGRFLTAEEVAAMESKGELDPSGKGPEDVSPS
# KSSETSSGKRKSESGPSISSKKPKTQAESAEGNPEDDS]
# end gene NODE_1_length_552646_cov_38.83.g87
###
# start gene NODE_1_length_552646_cov_38.83.g88
NODE_1_length_552646_cov_38.8367_ID_1	AUGUSTUS	gene	549843	551115	0.91	+	.	NODE_1_length_552646_cov_38.83.g88
NODE_1_length_552646_cov_38.8367_ID_1	AUGUSTUS	transcript	549843	551115	0.91	+	.	NODE_1_length_552646_cov_38.83.g88.t1
NODE_1_length_552646_cov_38.8367_ID_1	AUGUSTUS	start_codon	549843	549845	.	+	0	transcript_id "NODE_1_length_552646_cov_38.83.g88.t1"; gene_id "NODE_1_length_552646_cov_38.83.g88";
NODE_1_length_552646_cov_38.8367_ID_1	AUGUSTUS	CDS	549843	549941	1	+	0	transcript_id "NODE_1_length_552646_cov_38.83.g88.t1"; gene_id "NODE_1_length_552646_cov_38.83.g88";
NODE_1_length_552646_cov_38.8367_ID_1	AUGUSTUS	CDS	550030	550646	0.99	+	0	transcript_id "NODE_1_length_552646_cov_38.83.g88.t1"; gene_id "NODE_1_length_552646_cov_38.83.g88";
NODE_1_length_552646_cov_38.8367_ID_1	AUGUSTUS	CDS	550722	551112	0.92	+	1	transcript_id "NODE_1_length_552646_cov_38.83.g88.t1"; gene_id "NODE_1_length_552646_cov_38.83.g88";
# coding sequence = [atggcgggcgcagtgcggcaacccattgacgaaaaggcgtttgcaaagtaccttgaagagaatgtgccggtcatcaaga
# cgccgattgatctgaagcagtttggcttcggacaatccaacccaacataccagatcaccgacgcaaccggcaagaaatatgtgctgcgcaagaagccg
# ccgggaaaactgctgtccaagacggcgcacaaggtggagcgcgaataccgggcgctgcacgcgctcgagacgaccgacgtggctgtccccaagacgtt
# ttgcctgtgcgaggacgactcggtgattggcacgccgttttacatcatggagttcctcgacgggcgcatctttgaggactttctgatgcccggcgtca
# gtcccgcggaccgcacggcgctgtggaaggaggcgatccagacgctggcgcggctgcacgccgtggacgtggctcaagtcgggctggacaagtttggc
# agggcgagcgggttttatagtcggcagacgcagacgtgggcgacgatttgcatcagccagagtaaagcggtggatgtcgagaccaaggagcccgtggg
# acagctgccgcactttgacgagctggtgggcttcttcaaggacgagaggctgcagcccaaggatcgggcgacgctggtgcatggggactttaagattg
# acaacttggtctttcacaagacggagaatcgggtgattggcatcctagactgggaaatgtctacgataggccaccccctctccgacgtctgcaacttc
# atcacgcagttctacctcgcccgctcgcccggcgcctccgcctacagcgacagcgaaaagttcctcccgggggccactcccggactgccgcagccgga
# cgagatattgcagtggtacaccgaggtgtcgggctacgacccgcggccggagctcagctggggcgcggcgtttaacatcttcaagctggcgggcgtgt
# gccagggcatcgcggcgcggtacgcggcgaggcaggcgagcagtgcgaaggcgaagatgtatatcgggacgaggggacccttggcggagtttgcgtgg
# gagttggcgcagcaggcgagggatgcgaaggcgagggattcgaagttgtaa]
# protein sequence = [MAGAVRQPIDEKAFAKYLEENVPVIKTPIDLKQFGFGQSNPTYQITDATGKKYVLRKKPPGKLLSKTAHKVEREYRAL
# HALETTDVAVPKTFCLCEDDSVIGTPFYIMEFLDGRIFEDFLMPGVSPADRTALWKEAIQTLARLHAVDVAQVGLDKFGRASGFYSRQTQTWATICIS
# QSKAVDVETKEPVGQLPHFDELVGFFKDERLQPKDRATLVHGDFKIDNLVFHKTENRVIGILDWEMSTIGHPLSDVCNFITQFYLARSPGASAYSDSE
# KFLPGATPGLPQPDEILQWYTEVSGYDPRPELSWGAAFNIFKLAGVCQGIAARYAARQASSAKAKMYIGTRGPLAEFAWELAQQARDAKARDSKL]
# end gene NODE_1_length_552646_cov_38.83.g88
###
# start gene NODE_1_length_552646_cov_38.83.g89
NODE_1_length_552646_cov_38.8367_ID_1	AUGUSTUS	gene	551969	552452	0.49	+	.	NODE_1_length_552646_cov_38.83.g89
NODE_1_length_552646_cov_38.8367_ID_1	AUGUSTUS	transcript	551969	552452	0.49	+	.	NODE_1_length_552646_cov_38.83.g89.t1
NODE_1_length_552646_cov_38.8367_ID_1	AUGUSTUS	start_codon	551969	551971	.	+	0	transcript_id "NODE_1_length_552646_cov_38.83.g89.t1"; gene_id "NODE_1_length_552646_cov_38.83.g89";
NODE_1_length_552646_cov_38.8367_ID_1	AUGUSTUS	CDS	551969	552257	0.91	+	0	transcript_id "NODE_1_length_552646_cov_38.83.g89.t1"; gene_id "NODE_1_length_552646_cov_38.83.g89";
NODE_1_length_552646_cov_38.8367_ID_1	AUGUSTUS	CDS	552439	552449	0.53	+	2	transcript_id "NODE_1_length_552646_cov_38.83.g89.t1"; gene_id "NODE_1_length_552646_cov_38.83.g89";
# coding sequence = [atggcagaacgacgcaggaggctccaactctccgttccgcccgacgagcgccgcccgctgctcagcaggctgtccacgg
# agcacgaaaatggcgagcacgtcttcagctgccgcacgaacccgcacagcgacctgcctgtgtacacaaacattcaccgcatcaggcgcgacattgtc
# agcgtcgtggaggattacttgacgctggagcagctgcgggatgttaagatcaatgtcaccgttataaggccgctggtcgacaagttttatgagctggg
# ggatgtttccattgagcccagttcctag]
# protein sequence = [MAERRRRLQLSVPPDERRPLLSRLSTEHENGEHVFSCRTNPHSDLPVYTNIHRIRRDIVSVVEDYLTLEQLRDVKINV
# TVIRPLVDKFYELGDVSIEPSS]
# end gene NODE_1_length_552646_cov_38.83.g89
###
#
# ----- prediction on sequence number 2 (length = 547962, name = NODE_2_length_547962_cov_41.2997_ID_3) -----
#
# Constraints/Hints:
# (none)
# Predicted genes for sequence number 2 on both strands
# start gene NODE_2_length_547962_cov_41.29.g90
NODE_2_length_547962_cov_41.2997_ID_3	AUGUSTUS	gene	1788	3084	0.96	+	.	NODE_2_length_547962_cov_41.29.g90
NODE_2_length_547962_cov_41.2997_ID_3	AUGUSTUS	transcript	1788	3084	0.96	+	.	NODE_2_length_547962_cov_41.29.g90.t1
NODE_2_length_547962_cov_41.2997_ID_3	AUGUSTUS	start_codon	1788	1790	.	+	0	transcript_id "NODE_2_length_547962_cov_41.29.g90.t1"; gene_id "NODE_2_length_547962_cov_41.29.g90";
NODE_2_length_547962_cov_41.2997_ID_3	AUGUSTUS	CDS	1788	2211	1	+	0	transcript_id "NODE_2_length_547962_cov_41.29.g90.t1"; gene_id "NODE_2_length_547962_cov_41.29.g90";
NODE_2_length_547962_cov_41.2997_ID_3	AUGUSTUS	CDS	2292	2556	0.97	+	2	transcript_id "NODE_2_length_547962_cov_41.29.g90.t1"; gene_id "NODE_2_length_547962_cov_41.29.g90";
NODE_2_length_547962_cov_41.2997_ID_3	AUGUSTUS	CDS	2634	3081	0.99	+	1	transcript_id "NODE_2_length_547962_cov_41.29.g90.t1"; gene_id "NODE_2_length_547962_cov_41.29.g90";
# coding sequence = [atggctgaaccaacccctcccaccgagctcggccgcctccgcgtcctctcttctgccgcaggcgtccgagtctccccat
# tgcagctgggcggcatgtccattggcgacgcttgggccggcatgatgggctccatggacaaagaagctgccttcaagcttctcgacgcctttaccgcg
# gccggtggtaacttcatcgacaccgccaataactaccagaacgaacagtctgagacgtggatcggtgaatggttgacagcccgcaagaaccgcgattc
# tgtggtcctcgcaaccaagttcagcatggactatcgcagccacgctcaaggcaccggagtcccatctgccaacttcgccggcaactctcgccacagta
# ttcacgtcagtgtgcgtgattcgctgaagaaattgcagactgattatatcgacatttactacgttcactactgggattacaccacatccatcaaagaa
# cttatggattcccttcacgttcttgttcagcaaggcaaagttctgtatcttggcgcatcggatacccctgcttggatagttgctgccgcaaacaccta
# cgccatcgaccacggaaagacacctttcagtatctatcagggccgctggaacctattgcacagagacttcgagcgggatattattcccatggctcgcc
# aattcggcatggcacttgcaccatgggacgtccttagcggcggtaagttccagtccaaggccgagcttgagcgacgccagaagtcaggcgaggcgctt
# cgcagcttcgcaggaaagcctgcccaccagaatgcagatgaggtcaaggtaagcgaggcgctggccaaagttgctgccgagcacggcaccgagtcggt
# cacatctatcgccctcgcctacgtcttgtccaaggcgtccaatgttttccctattgttggtggccgcaaagtccaacacctccaggacaacatccaag
# cgctaagcatcaaactcaccccagcgcaaatcgaataccttgagagcgtccaccccttcaaccctggtttcccgcacaacttcatcccggcggacccc
# aacgtcactggcaagtcgttcttgatcggccgtacaaatgccatgaaattcccgaatgcaaaccagccaacgtccatataa]
# protein sequence = [MAEPTPPTELGRLRVLSSAAGVRVSPLQLGGMSIGDAWAGMMGSMDKEAAFKLLDAFTAAGGNFIDTANNYQNEQSET
# WIGEWLTARKNRDSVVLATKFSMDYRSHAQGTGVPSANFAGNSRHSIHVSVRDSLKKLQTDYIDIYYVHYWDYTTSIKELMDSLHVLVQQGKVLYLGA
# SDTPAWIVAAANTYAIDHGKTPFSIYQGRWNLLHRDFERDIIPMARQFGMALAPWDVLSGGKFQSKAELERRQKSGEALRSFAGKPAHQNADEVKVSE
# ALAKVAAEHGTESVTSIALAYVLSKASNVFPIVGGRKVQHLQDNIQALSIKLTPAQIEYLESVHPFNPGFPHNFIPADPNVTGKSFLIGRTNAMKFPN
# ANQPTSI]
# end gene NODE_2_length_547962_cov_41.29.g90
###
# start gene NODE_2_length_547962_cov_41.29.g91
NODE_2_length_547962_cov_41.2997_ID_3	AUGUSTUS	gene	3836	5906	0.91	-	.	NODE_2_length_547962_cov_41.29.g91
NODE_2_length_547962_cov_41.2997_ID_3	AUGUSTUS	transcript	3836	5906	0.91	-	.	NODE_2_length_547962_cov_41.29.g91.t1
NODE_2_length_547962_cov_41.2997_ID_3	AUGUSTUS	CDS	3839	3882	1	-	2	transcript_id "NODE_2_length_547962_cov_41.29.g91.t1"; gene_id "NODE_2_length_547962_cov_41.29.g91";
NODE_2_length_547962_cov_41.2997_ID_3	AUGUSTUS	CDS	3940	4002	1	-	2	transcript_id "NODE_2_length_547962_cov_41.29.g91.t1"; gene_id "NODE_2_length_547962_cov_41.29.g91";
NODE_2_length_547962_cov_41.2997_ID_3	AUGUSTUS	CDS	4063	5416	0.92	-	0	transcript_id "NODE_2_length_547962_cov_41.29.g91.t1"; gene_id "NODE_2_length_547962_cov_41.29.g91";
NODE_2_length_547962_cov_41.2997_ID_3	AUGUSTUS	CDS	5489	5530	0.99	-	0	transcript_id "NODE_2_length_547962_cov_41.29.g91.t1"; gene_id "NODE_2_length_547962_cov_41.29.g91";
NODE_2_length_547962_cov_41.2997_ID_3	AUGUSTUS	CDS	5589	5906	1	-	0	transcript_id "NODE_2_length_547962_cov_41.29.g91.t1"; gene_id "NODE_2_length_547962_cov_41.29.g91";
NODE_2_length_547962_cov_41.2997_ID_3	AUGUSTUS	start_codon	5904	5906	.	-	0	transcript_id "NODE_2_length_547962_cov_41.29.g91.t1"; gene_id "NODE_2_length_547962_cov_41.29.g91";
# coding sequence = [atggccaaatcgaaagctctcgccgtcctggcggccatctccagatgcgggctcgttattgcagctcctctggagactg
# ctccggaacttacttttgactacgtcgtcattggtggcgggcctggtggattgactgttgccactcggctgtctgaggacccaaacgtctcagttgcc
# atcattgaagctggcacctggtctcagtcagtgacgggtaaccagagccaagtccctgcgtacgatttcttctacaatgggaaatcagccaatgacac
# gaaccccttggttgaatgggactttgtcacgtcgccacaggccggaatcaatggacaatccgtccactatacccgcgcaaagtcgcttggagggtgca
# cgaacttgaactacatgggctacacgcagactgccaagggggccctccaaaagtgggcagacaccgtgggagattcgtcatacgcctgggaaaccgca
# gagaaatactacaagaagagtctgaactttaccggggcaatcgaaaatcgtgatctgagaaatgtcacgacatctgaatcccctggctcgatctccgt
# cgacggaccgttgcacgtatcatatgcttcatgggcgcagagcttcagcacatgggtggccttggccatggactcggagggtatcccctcaaccgacg
# cctttatcaacggcaacttgaacggttcttcgtggctgacatcgacaatcaaccccaccaacggccacagagagtcggcggcgacggcttatctccag
# cccgtgttgagtcgccaaaacctgaaggtcttcgacctcacccttggcgagcgtatcctcttcgacgccaacaagaccgcagtaggtgtgcaagtcac
# cacaggaaaccaaacatatactctgaatgcgaaacgagaggtcattgtatccggtggcacgttcatgtcgccgcagttgctgcaagtatcaggcgtcg
# ggccagcggacctgctgaagaagcacaacatccctgttgtggcagaccgaccaggtgttggtcagaacatgggcgaccacgtctttttcggcattgcg
# tatcgtgttaacctcgaaactgcgacctcgctagaggaccctgccaccatgctgcaagccgaggatcagtttaaccgcgacggtactggaccactatc
# cagcccgggaggtgactacgctggatacgaaaagatcccacaatctctacgcagctcgttctcagccgcgactctcgaggaactagctgaagttcctg
# ccgactggcccgagatgcagtacctgaccctgcctacctttgtcggagatttcgaatcagccactgctgcttctccggatgacggcttcaagtatgca
# actctactggcaaccctgatcgctccatcttcgctgggcaacgtgaccattgcttcgccaaacatgtctgataagccgatcatcaaccctaactggct
# gacaacgcagcgggatatcgagctggttgttgctggattcaagcgtatacgacaaattttggaggctcctgttatgggcaacattaccattggcccag
# aatactacccaggttccgcggtacagactgacgatgagattcacgctcaagtccaaaccagtttcaatactatgtaccacgccagcgcctcatgcagg
# atgggcaagtctagcgacccggacgcagtggtggatacccacgcccgtgtgtacggagtgaagaacttgcgcgttgttgatgcctcggctttcccatt
# cgtcctcccgggactcccgcaagcctcagtctatatgttggctgagaagattgccgatgacattaagaatggcaactga]
# protein sequence = [MAKSKALAVLAAISRCGLVIAAPLETAPELTFDYVVIGGGPGGLTVATRLSEDPNVSVAIIEAGTWSQSVTGNQSQVP
# AYDFFYNGKSANDTNPLVEWDFVTSPQAGINGQSVHYTRAKSLGGCTNLNYMGYTQTAKGALQKWADTVGDSSYAWETAEKYYKKSLNFTGAIENRDL
# RNVTTSESPGSISVDGPLHVSYASWAQSFSTWVALAMDSEGIPSTDAFINGNLNGSSWLTSTINPTNGHRESAATAYLQPVLSRQNLKVFDLTLGERI
# LFDANKTAVGVQVTTGNQTYTLNAKREVIVSGGTFMSPQLLQVSGVGPADLLKKHNIPVVADRPGVGQNMGDHVFFGIAYRVNLETATSLEDPATMLQ
# AEDQFNRDGTGPLSSPGGDYAGYEKIPQSLRSSFSAATLEELAEVPADWPEMQYLTLPTFVGDFESATAASPDDGFKYATLLATLIAPSSLGNVTIAS
# PNMSDKPIINPNWLTTQRDIELVVAGFKRIRQILEAPVMGNITIGPEYYPGSAVQTDDEIHAQVQTSFNTMYHASASCRMGKSSDPDAVVDTHARVYG
# VKNLRVVDASAFPFVLPGLPQASVYMLAEKIADDIKNGN]
# end gene NODE_2_length_547962_cov_41.29.g91
###
# start gene NODE_2_length_547962_cov_41.29.g92
NODE_2_length_547962_cov_41.2997_ID_3	AUGUSTUS	gene	7076	8260	0.35	+	.	NODE_2_length_547962_cov_41.29.g92
NODE_2_length_547962_cov_41.2997_ID_3	AUGUSTUS	transcript	7076	8260	0.35	+	.	NODE_2_length_547962_cov_41.29.g92.t1
NODE_2_length_547962_cov_41.2997_ID_3	AUGUSTUS	start_codon	7076	7078	.	+	0	transcript_id "NODE_2_length_547962_cov_41.29.g92.t1"; gene_id "NODE_2_length_547962_cov_41.29.g92";
NODE_2_length_547962_cov_41.2997_ID_3	AUGUSTUS	CDS	7076	7176	1	+	0	transcript_id "NODE_2_length_547962_cov_41.29.g92.t1"; gene_id "NODE_2_length_547962_cov_41.29.g92";
NODE_2_length_547962_cov_41.2997_ID_3	AUGUSTUS	CDS	7255	7793	0.66	+	1	transcript_id "NODE_2_length_547962_cov_41.29.g92.t1"; gene_id "NODE_2_length_547962_cov_41.29.g92";
NODE_2_length_547962_cov_41.2997_ID_3	AUGUSTUS	CDS	7887	8257	0.35	+	2	transcript_id "NODE_2_length_547962_cov_41.29.g92.t1"; gene_id "NODE_2_length_547962_cov_41.29.g92";
# coding sequence = [atggactcttcagagcagtcacatctggctggtgcctcgtctccgcttgatgtcaaggtcccaaaatcctcgagtatcg
# tggatgtaagggttctcgataccaatacacgcctgtacctgaagccgggggtattctgggagccaattttagaaggcttcgagggacccaatgcgccc
# gtttactgctttcttgtgtctcacggcaaccgacacatcatctttgatcttggggtgcgtaccgactgggagaactatgcgcccaatatagtgaagct
# cgtcaaggccactacgacggtttcaactggtgacaaggacattgcgtccttgcttgatgacgacgacagcggcctgggcattcgtagctctgacattg
# aggcaattgtgtggtctcatagccactttgaccacgcgggggatccgtcgcggtttccacccagcacacagctcattgtcgggcccggcgtcaaggca
# agctcatggccgggttacccgtctaatcccgacggtgttgtgctcgacagcgatgctgctggccgggttgtacgcgagatcagtttcgacaacacagg
# gctgcgagttggccgttttgatgcattcgactatttcggcgatgggtctttctacctccttaatgccccaggtgtgctacggccatcgcagtatctta
# ctcttccccagccgacatcttcaggatcacagcatctgagcagctacggcggttgtccaggagatctgttgacgcaactgggtaaatggaagaagagt
# ctccaagagccctttttcgaagtggcccgtgggcccttgttccctgatcatgatgcagccgtggacactgtcgccaagattcaggaactagacgctgc
# cggcaatattttcgttcttatcgcacacgacgactccctgggtgacaaattgccactttacccagctcgattgaacaattgggaagcaaaggacctgg
# gcaaagccactcggtggttgttttgtaaagagctagaacatgttaagccataa]
# protein sequence = [MDSSEQSHLAGASSPLDVKVPKSSSIVDVRVLDTNTRLYLKPGVFWEPILEGFEGPNAPVYCFLVSHGNRHIIFDLGV
# RTDWENYAPNIVKLVKATTTVSTGDKDIASLLDDDDSGLGIRSSDIEAIVWSHSHFDHAGDPSRFPPSTQLIVGPGVKASSWPGYPSNPDGVVLDSDA
# AGRVVREISFDNTGLRVGRFDAFDYFGDGSFYLLNAPGVLRPSQYLTLPQPTSSGSQHLSSYGGCPGDLLTQLGKWKKSLQEPFFEVARGPLFPDHDA
# AVDTVAKIQELDAAGNIFVLIAHDDSLGDKLPLYPARLNNWEAKDLGKATRWLFCKELEHVKP]
# end gene NODE_2_length_547962_cov_41.29.g92
###
# start gene NODE_2_length_547962_cov_41.29.g93
NODE_2_length_547962_cov_41.2997_ID_3	AUGUSTUS	gene	14915	16341	0.47	-	.	NODE_2_length_547962_cov_41.29.g93
NODE_2_length_547962_cov_41.2997_ID_3	AUGUSTUS	transcript	14915	16341	0.47	-	.	NODE_2_length_547962_cov_41.29.g93.t1
NODE_2_length_547962_cov_41.2997_ID_3	AUGUSTUS	CDS	14918	15228	1	-	2	transcript_id "NODE_2_length_547962_cov_41.29.g93.t1"; gene_id "NODE_2_length_547962_cov_41.29.g93";
NODE_2_length_547962_cov_41.2997_ID_3	AUGUSTUS	CDS	15283	15648	0.64	-	2	transcript_id "NODE_2_length_547962_cov_41.29.g93.t1"; gene_id "NODE_2_length_547962_cov_41.29.g93";
NODE_2_length_547962_cov_41.2997_ID_3	AUGUSTUS	CDS	16182	16341	0.55	-	0	transcript_id "NODE_2_length_547962_cov_41.29.g93.t1"; gene_id "NODE_2_length_547962_cov_41.29.g93";
NODE_2_length_547962_cov_41.2997_ID_3	AUGUSTUS	start_codon	16339	16341	.	-	0	transcript_id "NODE_2_length_547962_cov_41.29.g93.t1"; gene_id "NODE_2_length_547962_cov_41.29.g93";
# coding sequence = [atgggatcatccactcgatcagttgatgaggttcttaagaccttgaattccatcaaaccagaggacttcgcagccgatg
# gcgatcgaagcaatgtccttctggctgcgtatgctcttgtaagccgccttgagacgccctgggaggctgttgctaggctgtaccctgatgatggcgtg
# tttcagtatgccaaagattacaagggagatttgttcaaatattacgcagatcatcccaaagaaggcgcatccttcaaccatgtcatgggaggtgtcat
# ggccaatcaggccagctgggtgaacattatccctgccgaggcctttatcaatggttcggatcctagtcaaccactcattgttgacgtaggaggaaatg
# tcggacatgatatcgagaaatttcgcaaggaatttccagagacggctgcacggctgtatctggaggacaagccaggagtgattgcactgtcaaagtgt
# cctgaccccgtgaacaaaattcctcacgactttttccagcctcaaccaattaaaggttcccgtgtctactacatgcatggtgttctgcatgactgggc
# tgatgagccggctcgcaagatcctccaaatgctccgggatgctctgaagcctggttacagcaaacttctgattcatgatcacatagtccccgaggtct
# cagcccatccgcatgcgacatcgtacgacttgaccatgatggttttggttgcagggctggaaaggaccgagagcgcctggcatgctttgcttcagtca
# gcgggatacaaggtcatccgggtttggagatcgcctctggcagctcaagctatcctggaggccgagttggcataa]
# protein sequence = [MGSSTRSVDEVLKTLNSIKPEDFAADGDRSNVLLAAYALVSRLETPWEAVARLYPDDGVFQYAKDYKGDLFKYYADHP
# KEGASFNHVMGGVMANQASWVNIIPAEAFINGSDPSQPLIVDVGGNVGHDIEKFRKEFPETAARLYLEDKPGVIALSKCPDPVNKIPHDFFQPQPIKG
# SRVYYMHGVLHDWADEPARKILQMLRDALKPGYSKLLIHDHIVPEVSAHPHATSYDLTMMVLVAGLERTESAWHALLQSAGYKVIRVWRSPLAAQAIL
# EAELA]
# end gene NODE_2_length_547962_cov_41.29.g93
###
# start gene NODE_2_length_547962_cov_41.29.g94
NODE_2_length_547962_cov_41.2997_ID_3	AUGUSTUS	gene	23005	31041	0.08	+	.	NODE_2_length_547962_cov_41.29.g94
NODE_2_length_547962_cov_41.2997_ID_3	AUGUSTUS	transcript	23005	31041	0.08	+	.	NODE_2_length_547962_cov_41.29.g94.t1
NODE_2_length_547962_cov_41.2997_ID_3	AUGUSTUS	start_codon	23005	23007	.	+	0	transcript_id "NODE_2_length_547962_cov_41.29.g94.t1"; gene_id "NODE_2_length_547962_cov_41.29.g94";
NODE_2_length_547962_cov_41.2997_ID_3	AUGUSTUS	CDS	23005	25657	0.34	+	0	transcript_id "NODE_2_length_547962_cov_41.29.g94.t1"; gene_id "NODE_2_length_547962_cov_41.29.g94";
NODE_2_length_547962_cov_41.2997_ID_3	AUGUSTUS	CDS	25728	26123	0.76	+	2	transcript_id "NODE_2_length_547962_cov_41.29.g94.t1"; gene_id "NODE_2_length_547962_cov_41.29.g94";
NODE_2_length_547962_cov_41.2997_ID_3	AUGUSTUS	CDS	26286	26635	0.72	+	2	transcript_id "NODE_2_length_547962_cov_41.29.g94.t1"; gene_id "NODE_2_length_547962_cov_41.29.g94";
NODE_2_length_547962_cov_41.2997_ID_3	AUGUSTUS	CDS	26720	27143	0.86	+	0	transcript_id "NODE_2_length_547962_cov_41.29.g94.t1"; gene_id "NODE_2_length_547962_cov_41.29.g94";
NODE_2_length_547962_cov_41.2997_ID_3	AUGUSTUS	CDS	27225	30931	0.32	+	2	transcript_id "NODE_2_length_547962_cov_41.29.g94.t1"; gene_id "NODE_2_length_547962_cov_41.29.g94";
NODE_2_length_547962_cov_41.2997_ID_3	AUGUSTUS	CDS	30997	31038	0.92	+	0	transcript_id "NODE_2_length_547962_cov_41.29.g94.t1"; gene_id "NODE_2_length_547962_cov_41.29.g94";
# coding sequence = [atgctgcaacaacacacccaggccaacggaggcacggcttacaagctgttttcagtcatcaccgaagattccggtatca
# gtgaactgagttacgcccctctctacggactggcacgcgcaatgaagatggaaataccagatctctttggcggactgatcgaggaagacgaaggacgc
# tttccgctttccgctataaaatatgcccagggcttcgatgtcgtcaaagtatccaatggagtggcgcagactgcgaggctccaaccgttccaggacat
# tgagacaaaaggggcgggtgtaaagccaagtcttgatcccaagggcacatacctgataacgggcgggacccggggcataggtttggagactgcgactt
# ggatgggggagcgaggtgctcgcaacattgtactggtgtcccgtcgtggcttgccggttctcaaaaacgaagagaaagatgctgataccgacgcattg
# gtcacacgcattgcccatctccgcgccttaggggctgttgtacatgtactggccattgacatcagtaagcaagatgcagatgtgactctgcggcaggc
# attagacaacttagccctgcctcctgtaaagggtgtcattcacacagctggtgtcgcgggataccggactttggagcgttgtactacctccgagatgg
# acaacgatatgtcgcccaaagtggtgggcgccctacacctggacaagttatttccaccaggcacattggatttcttcatcctgacatcctctgttggg
# cagctggttggattccctggccagttgtcttacgcgccgtcaaattcgttcttggaaggattggctgcacggaggagacgtcagggagacaacagcac
# atcgatcctgtggacttgctgggatggcgttggtatgatggctcaaagcaagtcggctacacgcatgatcaccacgggaatgcaagccaaaggccttg
# caatcatcagcaaagaggaggccctggaggccctggatggtatctttagcctcaagtctgaccatgtggccgttgtccgagtgttggacctcaagaaa
# ggagaccctccaaggcatccagtgctgtcggatatcataccacagagaggagacgaaattacagcaacaagttatcctgagcatgcagtggccattgt
# gggcatggcttgccggacagcagccggagacaccgcagatgacctttggcaggcgatagcgtcaggtaagagcatggtgcgtgacctggacccgaaga
# ggtttccggacgcagccagtaaaagcgagaaattggtgggcaacttcttgcgggataccgaatcattcgaccatcagttcttcaagaagtcaaagcgc
# gaatctgctgccctcgatcctcaccaacgcctgctgctcgaaaccacataccacgccctcgaatcagccggctgcttcggagaagatcagcaacagga
# ggcagagacacacgatgtggccgatggtggcgagatcactggctgcttcatcggcatgaacgcgccagactaccctctgaatctggcctgccacccat
# cgtcgccgtatacgggcttcggcatgctccgctcttttgttgccggtcgattgagtcaccatttcggctggacaggaccttctcatactattgacacg
# gcctgctcgtcggccatggtcgccatacaccaggcctgccgggcgatccaggtcggggagtgcacgcgggctatcgcaggaggtgccaatctaatcac
# caacactgccttgttcgacgccctccgcacaggcgggttccttagcaagactggtccttgcaagacattcgatgctcgtgcggacggatactgccgtg
# gcgaggctgtcggtgttctggtgttgaagccagtggctagggccatccgggacggcgacgacattcacgccgtattattgtccactggcaacaatcag
# aacataaacaacactagcatcactaatccagttctgaagagtcagaaggcactattcagagacgtactgctgcgtgctggcatcagcccagcggccgt
# gtcatatgtcgaggcccacggcacgggaacacgcgccggcgaccccgtcgaggttgaggcgattcggcaggtccttggtggtccggaccggcgcaaca
# ctttgcacgtcggcgctgtgaagcccaatgtcggccattctgagggagcatcgggagcgatttccctgatcaaggttctgctcatgatgaaacacggc
# aaaattacacctcaagcccagttccagacactgaatccgaatattccagccctcgagcctgaccgaatggcaatctcaacgtccctgaaggaatggcg
# agacgacttgcgtttggcactggtgagcagttatggtgcttcgggtaacaatgctgctactgtcgttgcacctccgcctccccgattgtcatcatcac
# agccattgcttgagtcaagcacggccaatgcgtccgtttcaaagttccctattttcatatctgctgcctcgaagtccagccttttggcttacttcgcc
# aaactgaagagtcagatagatagagacgcatctactcctgagtttattcggaacctggctttcacgctggcgaagaagcagaaccgccaactccaaca
# cgtgttctccacaactgtcacatctgtgaacgacttgcagacacagctcgctgatcccgagagccacattatcacggccacttcaaagcccaagtcaa
# ttgtgttgctcttcagtggacagaacggcaccgcggtaccacctgctaaggctctgtatgaaagctcggtgctcttcaaatcatatatagacgagtgc
# gaagaggcaatgcagtctcttgggcttcccagtctcttcccggctgtcctcgagggagtccaagaaagcgatgatctcgtcctccgccacgctgccat
# gttcgctatacaatactcgtccggtatgtcctggattgcttcaggagtgaagccccaggcgatttctggtcactcctttggcgagtgggcagcactga
# ctgtctcgggggccataacactgaaggatgggcgtgcatctcttatcgccaaactctggggcgatgacaccgggtccatggtggccatcgaggccgac
# ttggtcgggacggggacgacgccagctcaaaacatgcagcgcttcaacgagcagcatcctgacgttaagcttgacattgcgtgctataacggtcccaa
# caactacgttgtcgctgggcgtacgtcagacatcgacttgcttgaaacgcacttgatcgagagaaaagccagcggcgaaaagctccgcttcaaggtcc
# tgagaggaatgcatgcataccattcagtcatggctgacccaatcgtcgatgaggcagcggtgctatcagcttcggtcacattcaaggatcccatctac
# ccttttgaatcctgccacgaggactcctggaccggtcctggtcccaacgtgatcgcccgcaatactcgaggggcagtgtactttggaaaagccatctc
# tcgcattgtcgatcgtctgggctcatgcacgtttttggaggctggcttcggcggtcccatcatcgcgttggcgcggaacgcgataccacaggcacagg
# ctcaggatcaacatggctttgtaccgatcaatggcaaagacccggttcgatcccttgcagatgccacggtggcgctgtggaagaacggacacacaaac
# gtacagttctggcccttccatcggagccaacgcgcaagctatatgcccgtgaatctgccgcagtatcaattcgaaaagcataatcactggcttgagta
# cactggctttggcggcgcagagcaggacaagagccagagccagagagcgggagagtatgtcttcaaggtagacacacgcagcaggcgctaccatgagc
# ttgtcaaaggtcacattgttgttggttcctcattatgcccagcagcaatatacctcgaactggccgcgcatgcagtcgctctgttgaatcctgggaag
# aacgcggaaaccacagtggatgctattaagatctttgcgcctcttggtgtagactcgaaacgctcagtcagactcacgttaacaaagaagacggggag
# tgcatgggacttcaagttggcttccttgaaagacaacgagaagccaacgtcacacgccacaggcgtcatatctctgaccaacggctccaagtctggca
# gcgaatcgagcgatagacacatgtgggatcgcctctcgacgcttctggatgatgataccgatacagaggcactgcgaggtgcaatgatatacaaggtc
# ttctccaaaatggccacctattcgccgccgtataaaggcctgaaatacctcgttggcaagcaaggcaaggagggcgcaggtgacatccacatgccgcc
# gtccaacttggacgcttcggctatgactcctaacaagagtatcgcggatccactggtaatggacaacttcttacaagtgccgggcatatttgtgcact
# cgctacgggacgcaggcgaagaagaggagacgaacggcgaaatgtcttacatttgcaccggcatggattcagtaggcccgctaagtgcgctgaaggga
# agcgccagatacagagcatacacaaggattgttcacgaggacagcaaggagaccatcttggatgtatttggcttcgacaagaacacaagaaagcttgt
# ctggtctgccagggggctcaagttctcgagagtccctcgcatctcactggccaaagtgatagcgggagccaacccaggaacaagtgtggagatcaaag
# aggcgccagtcaaggctccgtcaagaccagctgatgtgcaaacattcacgcccaagagctcgtatcagagtccaccagcggctatcactgctgctccg
# atcgcgcctaagaagcccaaagccaagaagagtggtcaaaagccggtcttcgtgctgggtggcgtgcagcagcttctgagcaagtcactcgacattcc
# tgttgaggatatcattgagagcgcgacgctagaggaactcggtacagactcgctggtgacttcagaaatcctggcgagtatctccgatacattcaaag
# tggacatttcgaatgatgagttcaccaagattgtagatgttgcctcgctgtgcgctttcatctctgctcgagtcggtggcggtggcgatgatgctggc
# gttgagatcgacagcagcgaagaagaagaggaatatcagcagcctgagcctgtatttgaacctacagttgaggcggtcagcaagccttcatcagcttg
# gcgggagcctattttctcgatactcagccattcccttgacatacctatggaggagattcagatggactcgaatctcgaggatctgggcgcagactccc
# ttgttgcgtcggaaatcattagcaacttgaatgatgcgttcaatgttgacatctcaaactcggaattctctgcgctggtcgatgtggcatctctgtgc
# aagctcatcggggccactcttggtgttgattcagcgcaaactcccacttccagtggatctcatgggcagtcagcctccatcaacgacatttcaatgac
# tccgtacacgggcgcaaccacgccggctgttgctgagaagtcgacgctagaaaggagcggtggaagaataacccacacagctttccagcagatccgcc
# gcaactttgatgctcatgccaaagacaccaagttcacgggctattgggatcaggtatatccgcctcagctagaaaccgtcgcagcattcattaccgaa
# ggatttgccaagctcggctgcctcattgaaaacttcaagcgtggagagaaactccccgccctgcagggaaccctttccaaataccatagagaagtccc
# gcggctctgggatattctagaggaggccggtatcgtcgagaaaacaaaggctggtgactacgtgcgcggcccgacgcccctacatgacccaaatgtca
# agtctgccgtggagctgagcgccgacctcatcgcacgtttccctcaatacgcatcaacacatggcctgcctgatcttctcgggccacatttggccgaa
# tgtctgtctggcaaagctgacgcagtctctcttttgttcggctctgacaagggtcgcctcctactagaagacttctacgcaaacggtcccgatctgct
# ggctaccacaagggttctgtgcgacttcatctcagccgctatccacttgcaggcctccgatggagaaccattccggatcctcgaggtcggtgctggca
# caggtggcaccactaagcatcttgtgccgctgcttcaagccaccggacttcccttttcatatacattcaccgaactctcgccttccctgcttgcgcgc
# gccaaaaagacatttaagggcgttcaaggcatggactttaggaaactgaacatcgaagaggagcccccgcaggagttgctaggaaagtaccatgtcgt
# cgtgtcgagcaactgcgtgcacgcaacccgcaacctaaatgtttgcctgaccaatatccgcaagatggtacgacctgacgacggcgccgtggcactgg
# ttgagctggcgcaaaagctggcgtggtatgacctcgtctggggccttttggacgggtggtggttgttcgacgacggccgctcatatgcgctgcagagc
# ccctgggcctgggagaaggtcatgaacgattctggatttgcgcacgtggactggtctgagggctcaacgagagaatccagaggtgtccgagtggtttg
# tggtatggttgctgagccggagaagcagtgttccgcgaaggcaacgtcgacgttgcttcatcgtggtgcacgggcttcaggaggccgcaacgtattcc
# ttgccccagatggatttgggtccggtgcggtgtttggcgcccttgggccgttgctgagcagtgctgaagaggtgtctgtgtatgctctcaacagtccc
# ttcctcaagaacaagcccgatgccctcaacatacctactatcgaggaacttgccgccatctacgtcggcgagatcaagcgccgccagcccgaaggtcc
# ttacctgctcggtggatattcggtcggcggcgttgtggcctacgaggcagcacgacagctgctcgaggacggcaacgaggtcgagaagctattcctca
# tcgatacggcgtgtcccaccatcgcaagcacgctgcccgactccttgtgcgaatttttggacagcatagcccaagaaaagaacggcgagagcagcagg
# ggtaaagttgttgagaacaaccacttcacgctagcaagacagcaggtagcggcgtacaaggtgagcaagctgcctggcaggaagttgccacaagctgt
# gctggtctcagcgaaggagggcgcagacaaacaggatactgtgcgcaggccagaggtcaagcccgaagaacagaggatcacagagtggttcttggacg
# acagggtcgacgacggatctttaggatgggatgaactcttgggaagcgtgagtgtggttcgcgccgacggcaaccacttctccatgatgactcccgca
# aaggttaatacgtgggcctcgactcttgccgacctgcttgggccttga]
# protein sequence = [MLQQHTQANGGTAYKLFSVITEDSGISELSYAPLYGLARAMKMEIPDLFGGLIEEDEGRFPLSAIKYAQGFDVVKVSN
# GVAQTARLQPFQDIETKGAGVKPSLDPKGTYLITGGTRGIGLETATWMGERGARNIVLVSRRGLPVLKNEEKDADTDALVTRIAHLRALGAVVHVLAI
# DISKQDADVTLRQALDNLALPPVKGVIHTAGVAGYRTLERCTTSEMDNDMSPKVVGALHLDKLFPPGTLDFFILTSSVGQLVGFPGQLSYAPSNSFLE
# GLAARRRRQGDNSTSILWTCWDGVGMMAQSKSATRMITTGMQAKGLAIISKEEALEALDGIFSLKSDHVAVVRVLDLKKGDPPRHPVLSDIIPQRGDE
# ITATSYPEHAVAIVGMACRTAAGDTADDLWQAIASGKSMVRDLDPKRFPDAASKSEKLVGNFLRDTESFDHQFFKKSKRESAALDPHQRLLLETTYHA
# LESAGCFGEDQQQEAETHDVADGGEITGCFIGMNAPDYPLNLACHPSSPYTGFGMLRSFVAGRLSHHFGWTGPSHTIDTACSSAMVAIHQACRAIQVG
# ECTRAIAGGANLITNTALFDALRTGGFLSKTGPCKTFDARADGYCRGEAVGVLVLKPVARAIRDGDDIHAVLLSTGNNQNINNTSITNPVLKSQKALF
# RDVLLRAGISPAAVSYVEAHGTGTRAGDPVEVEAIRQVLGGPDRRNTLHVGAVKPNVGHSEGASGAISLIKVLLMMKHGKITPQAQFQTLNPNIPALE
# PDRMAISTSLKEWRDDLRLALVSSYGASGNNAATVVAPPPPRLSSSQPLLESSTANASVSKFPIFISAASKSSLLAYFAKLKSQIDRDASTPEFIRNL
# AFTLAKKQNRQLQHVFSTTVTSVNDLQTQLADPESHIITATSKPKSIVLLFSGQNGTAVPPAKALYESSVLFKSYIDECEEAMQSLGLPSLFPAVLEG
# VQESDDLVLRHAAMFAIQYSSGMSWIASGVKPQAISGHSFGEWAALTVSGAITLKDGRASLIAKLWGDDTGSMVAIEADLVGTGTTPAQNMQRFNEQH
# PDVKLDIACYNGPNNYVVAGRTSDIDLLETHLIERKASGEKLRFKVLRGMHAYHSVMADPIVDEAAVLSASVTFKDPIYPFESCHEDSWTGPGPNVIA
# RNTRGAVYFGKAISRIVDRLGSCTFLEAGFGGPIIALARNAIPQAQAQDQHGFVPINGKDPVRSLADATVALWKNGHTNVQFWPFHRSQRASYMPVNL
# PQYQFEKHNHWLEYTGFGGAEQDKSQSQRAGEYVFKVDTRSRRYHELVKGHIVVGSSLCPAAIYLELAAHAVALLNPGKNAETTVDAIKIFAPLGVDS
# KRSVRLTLTKKTGSAWDFKLASLKDNEKPTSHATGVISLTNGSKSGSESSDRHMWDRLSTLLDDDTDTEALRGAMIYKVFSKMATYSPPYKGLKYLVG
# KQGKEGAGDIHMPPSNLDASAMTPNKSIADPLVMDNFLQVPGIFVHSLRDAGEEEETNGEMSYICTGMDSVGPLSALKGSARYRAYTRIVHEDSKETI
# LDVFGFDKNTRKLVWSARGLKFSRVPRISLAKVIAGANPGTSVEIKEAPVKAPSRPADVQTFTPKSSYQSPPAAITAAPIAPKKPKAKKSGQKPVFVL
# GGVQQLLSKSLDIPVEDIIESATLEELGTDSLVTSEILASISDTFKVDISNDEFTKIVDVASLCAFISARVGGGGDDAGVEIDSSEEEEEYQQPEPVF
# EPTVEAVSKPSSAWREPIFSILSHSLDIPMEEIQMDSNLEDLGADSLVASEIISNLNDAFNVDISNSEFSALVDVASLCKLIGATLGVDSAQTPTSSG
# SHGQSASINDISMTPYTGATTPAVAEKSTLERSGGRITHTAFQQIRRNFDAHAKDTKFTGYWDQVYPPQLETVAAFITEGFAKLGCLIENFKRGEKLP
# ALQGTLSKYHREVPRLWDILEEAGIVEKTKAGDYVRGPTPLHDPNVKSAVELSADLIARFPQYASTHGLPDLLGPHLAECLSGKADAVSLLFGSDKGR
# LLLEDFYANGPDLLATTRVLCDFISAAIHLQASDGEPFRILEVGAGTGGTTKHLVPLLQATGLPFSYTFTELSPSLLARAKKTFKGVQGMDFRKLNIE
# EEPPQELLGKYHVVVSSNCVHATRNLNVCLTNIRKMVRPDDGAVALVELAQKLAWYDLVWGLLDGWWLFDDGRSYALQSPWAWEKVMNDSGFAHVDWS
# EGSTRESRGVRVVCGMVAEPEKQCSAKATSTLLHRGARASGGRNVFLAPDGFGSGAVFGALGPLLSSAEEVSVYALNSPFLKNKPDALNIPTIEELAA
# IYVGEIKRRQPEGPYLLGGYSVGGVVAYEAARQLLEDGNEVEKLFLIDTACPTIASTLPDSLCEFLDSIAQEKNGESSRGKVVENNHFTLARQQVAAY
# KVSKLPGRKLPQAVLVSAKEGADKQDTVRRPEVKPEEQRITEWFLDDRVDDGSLGWDELLGSVSVVRADGNHFSMMTPAKVNTWASTLADLLGP]
# end gene NODE_2_length_547962_cov_41.29.g94
###
# start gene NODE_2_length_547962_cov_41.29.g95
NODE_2_length_547962_cov_41.2997_ID_3	AUGUSTUS	gene	31527	32939	0.94	-	.	NODE_2_length_547962_cov_41.29.g95
NODE_2_length_547962_cov_41.2997_ID_3	AUGUSTUS	transcript	31527	32939	0.94	-	.	NODE_2_length_547962_cov_41.29.g95.t1
NODE_2_length_547962_cov_41.2997_ID_3	AUGUSTUS	CDS	31530	32939	0.94	-	0	transcript_id "NODE_2_length_547962_cov_41.29.g95.t1"; gene_id "NODE_2_length_547962_cov_41.29.g95";
NODE_2_length_547962_cov_41.2997_ID_3	AUGUSTUS	start_codon	32937	32939	.	-	0	transcript_id "NODE_2_length_547962_cov_41.29.g95.t1"; gene_id "NODE_2_length_547962_cov_41.29.g95";
# coding sequence = [atgagtctggatcttagatactcagacgctacggcgcttgccgagctgattcgcacgggcaaagtgtctgccgtagaag
# ttatgcaggctcacctcgaccgcataaattctctgaacccccagctgaatgctatcgtcaccattaacaagaatgcgttggaggatgccaaagccgca
# gacgcagcagtgcagtctagtacaaaaaatctcggccccctgcatggagtccccttcaccgtgaaagattcgattgataccgcaggcgtggcgacaca
# acgcggctcgccaattttcgaaggccgtgtgccttcgtccgacgccgtcagcgttgcgcggatgaaggccgccggcgccattttacttgcgaagacca
# acctcccggaattctcatacgcctgcgaaactgagaatctcctcacgggcaggacaaacaacccttggaacctcgagaagacgccagggggctccagc
# ggcggagagtcggcggccattgcagccggactctcccctattggcttgggcaccgatcttagcatctcagtacgcggcccgtctgcgatgacaggcat
# catggcgctcaagccaacccacgggcgtattcctatgacaggcgtatggccacgagagcctcgccggttctggcatacagggccaatggcacgaagcg
# ttcgcgacttggctctggcatactcggtgatggctggccccgacgggcaagatgcattttcgtcactgggagccaactttgatgctggagtcggagcg
# acgcccaaacgacagctcaaggtcggctggctagtagagccggggtttggccctattgatcgcgaagttggctcaactgtccgggctgccgccgaggc
# tctcaaagctgcaggctgtgccgtcgagtctgtccgcatcccggctctggagcaggacttcgccctggacgtgtttttacgcattcatgtcaatgaga
# tgaaaccccccatggtgaaaatcaccagcggacaacccgaagaaaagattttcaagaatgctcggggcatgttgaacactcccgaaacaccaatggcc
# gatttcgttgatgctgagcaggcaattgataggctcaaggacggctttgccgaatatttccagaagtatgatgcactcgtgtgccctgtgattccagt
# accctcgcatgggcacgctattgaagagctcacgattgacgggcagaccgtcagtaacttcaacatttgttcgaccaccacgcctttcactgtaacgg
# gactaccaggactatcaatcccgttcggagcaagtcatgagggcatgccaatcggcgtccagcttgtcagcagctggcacactgagtccacagtcttg
# catctcgcatccgtgctggaaaaggtcagccctgttaaggggtctcatccgaacatataa]
# protein sequence = [MSLDLRYSDATALAELIRTGKVSAVEVMQAHLDRINSLNPQLNAIVTINKNALEDAKAADAAVQSSTKNLGPLHGVPF
# TVKDSIDTAGVATQRGSPIFEGRVPSSDAVSVARMKAAGAILLAKTNLPEFSYACETENLLTGRTNNPWNLEKTPGGSSGGESAAIAAGLSPIGLGTD
# LSISVRGPSAMTGIMALKPTHGRIPMTGVWPREPRRFWHTGPMARSVRDLALAYSVMAGPDGQDAFSSLGANFDAGVGATPKRQLKVGWLVEPGFGPI
# DREVGSTVRAAAEALKAAGCAVESVRIPALEQDFALDVFLRIHVNEMKPPMVKITSGQPEEKIFKNARGMLNTPETPMADFVDAEQAIDRLKDGFAEY
# FQKYDALVCPVIPVPSHGHAIEELTIDGQTVSNFNICSTTTPFTVTGLPGLSIPFGASHEGMPIGVQLVSSWHTESTVLHLASVLEKVSPVKGSHPNI]
# end gene NODE_2_length_547962_cov_41.29.g95
###
# start gene NODE_2_length_547962_cov_41.29.g96
NODE_2_length_547962_cov_41.2997_ID_3	AUGUSTUS	gene	38993	39916	1	-	.	NODE_2_length_547962_cov_41.29.g96
NODE_2_length_547962_cov_41.2997_ID_3	AUGUSTUS	transcript	38993	39916	1	-	.	NODE_2_length_547962_cov_41.29.g96.t1
NODE_2_length_547962_cov_41.2997_ID_3	AUGUSTUS	CDS	38996	39916	1	-	0	transcript_id "NODE_2_length_547962_cov_41.29.g96.t1"; gene_id "NODE_2_length_547962_cov_41.29.g96";
NODE_2_length_547962_cov_41.2997_ID_3	AUGUSTUS	start_codon	39914	39916	.	-	0	transcript_id "NODE_2_length_547962_cov_41.29.g96.t1"; gene_id "NODE_2_length_547962_cov_41.29.g96";
# coding sequence = [atgactcaaccaaaagtcttcgtttgcggtatcaccggcacacaaggcggcgccgttgctcgcagacttctctccgaga
# atgtcgcagtaacggccctcgtccgtgacccgtcttcgcctcaagcacaatctatcgaggctctcggcgccaagctcttccccggaaatttcgacgac
# atatctgctcttgaacgagccttggctggctgcactgctgcatttctcaacttcagtcccgacttcaatgactggaccgctgagctgcgctgggcaaa
# atccatcatcgcagctgcacggaatgctggggtaaaacacatcttgtactctagtggatttgctgtgaacgcccccgagagacttgaacattgggacc
# cagacagcgtcatggctatagtgctgctctcgaaacagagcatcgagaaggaagtgcgtgatgcgggcttcaactactggaccatactgcggccaggc
# aacttcatggcaaactacctgccgccgaaagtcatcatgtatggcgatcttccgcagtcaggaatatggcacactgctctgctgaaggagaccacgct
# gcccatggtagacgaggacaccattggccgcttcacatctgccgcaattcttaaccctaccaagtttaccggccaagagattgagcttgctgacgagc
# tccttcgccctgagcagattcttgaaagactctcagccactgctggacgacaactgaaggccgagtatatgtcagatgcctctattgaggagaaaaag
# agcaaccctttcattctcggacagtttgcaatgcgtgacatggttcaattcgtcgacatggacaaggttcaaagctggggagttccaatgagctcgtt
# ttatgcatttctcgagagaaacaaagagtttgtcaagaagacttatcaacaggcggcatag]
# protein sequence = [MTQPKVFVCGITGTQGGAVARRLLSENVAVTALVRDPSSPQAQSIEALGAKLFPGNFDDISALERALAGCTAAFLNFS
# PDFNDWTAELRWAKSIIAAARNAGVKHILYSSGFAVNAPERLEHWDPDSVMAIVLLSKQSIEKEVRDAGFNYWTILRPGNFMANYLPPKVIMYGDLPQ
# SGIWHTALLKETTLPMVDEDTIGRFTSAAILNPTKFTGQEIELADELLRPEQILERLSATAGRQLKAEYMSDASIEEKKSNPFILGQFAMRDMVQFVD
# MDKVQSWGVPMSSFYAFLERNKEFVKKTYQQAA]
# end gene NODE_2_length_547962_cov_41.29.g96
###
# start gene NODE_2_length_547962_cov_41.29.g97
NODE_2_length_547962_cov_41.2997_ID_3	AUGUSTUS	gene	40426	41760	0.3	+	.	NODE_2_length_547962_cov_41.29.g97
NODE_2_length_547962_cov_41.2997_ID_3	AUGUSTUS	transcript	40426	41760	0.3	+	.	NODE_2_length_547962_cov_41.29.g97.t1
NODE_2_length_547962_cov_41.2997_ID_3	AUGUSTUS	start_codon	40426	40428	.	+	0	transcript_id "NODE_2_length_547962_cov_41.29.g97.t1"; gene_id "NODE_2_length_547962_cov_41.29.g97";
NODE_2_length_547962_cov_41.2997_ID_3	AUGUSTUS	CDS	40426	41008	0.77	+	0	transcript_id "NODE_2_length_547962_cov_41.29.g97.t1"; gene_id "NODE_2_length_547962_cov_41.29.g97";
NODE_2_length_547962_cov_41.2997_ID_3	AUGUSTUS	CDS	41195	41757	0.38	+	2	transcript_id "NODE_2_length_547962_cov_41.29.g97.t1"; gene_id "NODE_2_length_547962_cov_41.29.g97";
# coding sequence = [atgtccttcacggctcgtgagcgctacaacccaccgccccgaaagaagagttgcgcggcatgcatcaaagccaagcgtc
# gttgcgactttgccgtcccggcgtgtttgaggtgctcgcagcgacagattcagtgcgagtatccgtcacgtacgccacaggccaaggtcaaggcctct
# aatcgtgttgcattcgagccgacgccgttgcagcacatggctgttcctgacggcgcattgggcgatgactgcacggagggtgccaagccaatggcctg
# ccaattcgaacctgctacgagcgtagatgaagaggccagccagcaatgcaggcatggatttctcagcggccttgccactctcgactacggtgctgaga
# gtcatgactacgatgttgtgcagcagccgtccatgctgacggcgccagccaccaaaggacttcatgatcgactgacagaagttatcgcgagaagactc
# cagttctctttggatcagatccagaaagcgcctaggaccatggtaatggagatgcagacgccgtggtcgcatccactgctctatgccgacagcatgcc
# ccgttcgatgcaagacagcctcgctcacacgcaagctctgctcctctaccagatcatccgcctctttgatgggaacatcagcgctagagcatcaggcg
# agcgtaccattccgatcctcgagacttctgcaatcggcctccttgcgcacgtcatcttcgacaccgagggaaattgttcagaccgtttctccgagtgc
# tgtctggccacactctcagatctgtggaaagactggatcttccaagaatcagcacggcggacgctcctatttaccttcttctttctacaagcgtatcg
# cgtgctcaccggcagccagaacctataccagtgcgatggacgcctaggcttgtgccactcgtggatggtgtcggagcatctatggcaggcggagacag
# cgttggattttaggaacgcttggcgccagagcaatcattttctcatcattgacgggcaattcaccgcaatgctaagcgaagcaaaggccggtgatgtc
# gacctgtttggaaagatgttgttatccgcagcggtgggaattccagagttggaagcttggtttgccagccgaggcggctcattgaaatga]
# protein sequence = [MSFTARERYNPPPRKKSCAACIKAKRRCDFAVPACLRCSQRQIQCEYPSRTPQAKVKASNRVAFEPTPLQHMAVPDGA
# LGDDCTEGAKPMACQFEPATSVDEEASQQCRHGFLSGLATLDYGAESHDYDVVQQPSMLTAPATKGLHDRLTEVIARRLQFSLDQIQKAPRTMVMEMQ
# TPWSHPLLYADSMPRSMQDSLAHTQALLLYQIIRLFDGNISARASGERTIPILETSAIGLLAHVIFDTEGNCSDRFSECCLATLSDLWKDWIFQESAR
# RTLLFTFFFLQAYRVLTGSQNLYQCDGRLGLCHSWMVSEHLWQAETALDFRNAWRQSNHFLIIDGQFTAMLSEAKAGDVDLFGKMLLSAAVGIPELEA
# WFASRGGSLK]
# end gene NODE_2_length_547962_cov_41.29.g97
###
# start gene NODE_2_length_547962_cov_41.29.g98
NODE_2_length_547962_cov_41.2997_ID_3	AUGUSTUS	gene	45230	46645	0.69	+	.	NODE_2_length_547962_cov_41.29.g98
NODE_2_length_547962_cov_41.2997_ID_3	AUGUSTUS	transcript	45230	46645	0.69	+	.	NODE_2_length_547962_cov_41.29.g98.t1
NODE_2_length_547962_cov_41.2997_ID_3	AUGUSTUS	start_codon	45230	45232	.	+	0	transcript_id "NODE_2_length_547962_cov_41.29.g98.t1"; gene_id "NODE_2_length_547962_cov_41.29.g98";
NODE_2_length_547962_cov_41.2997_ID_3	AUGUSTUS	CDS	45230	46642	0.69	+	0	transcript_id "NODE_2_length_547962_cov_41.29.g98.t1"; gene_id "NODE_2_length_547962_cov_41.29.g98";
# coding sequence = [atgaaggtctctgcattattctggctcttgccagttgctgtggcttcaactagaggacatcaatcgccggtgataccca
# ccattgaaggaccaatcacaggcggcactcatggacaccccttctctgcctgggttggcgatatttcagacatcggctatgttgaggaagagtacttt
# attagtggccaagcgttacgctacaacgtaactggaaatctcactatcgacgggaaatggactctggttccaatcgaccccgccaattacaagacacg
# cattctcatccgccgacctgccaaagagtccaacttcaacggtgacgccattcttgaatggatcaacgtttctgcaggctacgatctcatgatatctg
# atggccctggagtatacgacgccggttatgcctttgtcggcgtttctgctcaaatagtgggaatcgttggctaccagaatgtcactggaatggcgcct
# ctgggactgactgaatgggacccggcgcgctatggcagcttaaacgtgcctgatgacagatattcgtacgacatttatacgcaggcagcaaatctgct
# caagtcgggccagattccgggcttgaaagccaggaacgttattggcacgggcgaatcacagtctggtatccgattgaacgcttacgccaacggcgtcc
# aacccattagcaacgcctttgatgctctcatccctgtcatttcttttggccaagcttctgacttcagccggctgattggtgccccatacaccggcacc
# actgccttggcaccagcagtgccaacgcgcattcgcacagacctgaggatacctgttcatcagatcaacacggaatcggaggctctgtatgtgtatgt
# gcaaggatgtcgccagccagacacgaccttgtatcggtattgggaaaatactggtggagcccacgcaaatctgctggtattacaaaggactgcagcct
# tagcgatatcagatcagctcccgaacaaaatcccagtcaactccgccacggcagatcctgtcagctggttgccaccactggatgccgcctaccgacac
# gcgtctcgttggatccgcacgggaattccacccccaacattcccgctgatggagattggaccttcagcatccatgccccttggagttgactacatccg
# cgacagctacaacaacaccaagggtggtgctcgacagccagagatcacggtgccaattgccgcttataacggaacattcatcggggtgaggaccaact
# tctctgatgcaacactgaagagcttgtaccccacgaataaggactacgtgacgaaaatgaaagtcgcttcaagcgcggctgtgaagaacgggctgatt
# ttgggttatcaggcaaccaatctcgtgaatgctgcaatcaatgccaatgtacctccttcttag]
# protein sequence = [MKVSALFWLLPVAVASTRGHQSPVIPTIEGPITGGTHGHPFSAWVGDISDIGYVEEEYFISGQALRYNVTGNLTIDGK
# WTLVPIDPANYKTRILIRRPAKESNFNGDAILEWINVSAGYDLMISDGPGVYDAGYAFVGVSAQIVGIVGYQNVTGMAPLGLTEWDPARYGSLNVPDD
# RYSYDIYTQAANLLKSGQIPGLKARNVIGTGESQSGIRLNAYANGVQPISNAFDALIPVISFGQASDFSRLIGAPYTGTTALAPAVPTRIRTDLRIPV
# HQINTESEALYVYVQGCRQPDTTLYRYWENTGGAHANLLVLQRTAALAISDQLPNKIPVNSATADPVSWLPPLDAAYRHASRWIRTGIPPPTFPLMEI
# GPSASMPLGVDYIRDSYNNTKGGARQPEITVPIAAYNGTFIGVRTNFSDATLKSLYPTNKDYVTKMKVASSAAVKNGLILGYQATNLVNAAINANVPP
# S]
# end gene NODE_2_length_547962_cov_41.29.g98
###
# start gene NODE_2_length_547962_cov_41.29.g99
NODE_2_length_547962_cov_41.2997_ID_3	AUGUSTUS	gene	48569	49834	0.16	-	.	NODE_2_length_547962_cov_41.29.g99
NODE_2_length_547962_cov_41.2997_ID_3	AUGUSTUS	transcript	48569	49834	0.16	-	.	NODE_2_length_547962_cov_41.29.g99.t1
NODE_2_length_547962_cov_41.2997_ID_3	AUGUSTUS	CDS	48572	48590	0.42	-	1	transcript_id "NODE_2_length_547962_cov_41.29.g99.t1"; gene_id "NODE_2_length_547962_cov_41.29.g99";
NODE_2_length_547962_cov_41.2997_ID_3	AUGUSTUS	CDS	48666	48738	0.4	-	2	transcript_id "NODE_2_length_547962_cov_41.29.g99.t1"; gene_id "NODE_2_length_547962_cov_41.29.g99";
NODE_2_length_547962_cov_41.2997_ID_3	AUGUSTUS	CDS	48799	49697	0.55	-	1	transcript_id "NODE_2_length_547962_cov_41.29.g99.t1"; gene_id "NODE_2_length_547962_cov_41.29.g99";
NODE_2_length_547962_cov_41.2997_ID_3	AUGUSTUS	CDS	49821	49834	0.41	-	0	transcript_id "NODE_2_length_547962_cov_41.29.g99.t1"; gene_id "NODE_2_length_547962_cov_41.29.g99";
NODE_2_length_547962_cov_41.2997_ID_3	AUGUSTUS	start_codon	49832	49834	.	-	0	transcript_id "NODE_2_length_547962_cov_41.29.g99.t1"; gene_id "NODE_2_length_547962_cov_41.29.g99";
# coding sequence = [atggacttcttaaaccccatgattcttttcgccttgaaagtagcaccggcgctcgcctcagggaacgtaatgatcatca
# aggctagcgagttcaaccctttgtcatcgctgcgactggcagaactcgccacagaagcaggattaccggctggcgtcatcaacgtcttgatcggtggt
# gcagacgtcggaaatgatctcgctactcacaagcgtattcgaaagattagtttcacgggaagtgtcgctaccggcaagaaggttcagattgcagctac
# cgagtccaacttaaagcgggtgactctggaattgggcggcaagtcaccggtcatcatcttccaagatgccaacttggacaatgccgtccgagctgcct
# cgaattttctggctttcaatggccagggttgcattctagggacgcgtatacttgttcaagaggatatttcggtcacctttctgcaggcattgaaacag
# ctcattgaagagcataccaaaacgttgggctcggatccaatggagctctccacgttatcatgtcccatatttcacgtacaacagtacaagagagttgc
# tgaatatcttaatctggggaaacaagaggccgaagttttcgttggaggatcggtttgccagcatccggggctctatgtggagcctaccgtcttcgtca
# atccccagccaggtgcgaggatcttgcacgaggagatttttgggccggtagctgttgtccagacattcaagacagaatcccaagcaatcgaaatggcg
# aatgatacggaatacgggcttggcgcatttatacacaccaacgacatcagccgtgcccttcgagtagcgtccaaaatccagtcgggcacggtttcaat
# caacacgactgagaatatgagccctcaaatgccatttggagggagcaaaaatagtggcttggggcgcgagaacgcacgatatgcgctgatggcttata
# cggagccgaagtcaatttttatcaggacacttggagagacagagtga]
# protein sequence = [MDFLNPMILFALKVAPALASGNVMIIKASEFNPLSSLRLAELATEAGLPAGVINVLIGGADVGNDLATHKRIRKISFT
# GSVATGKKVQIAATESNLKRVTLELGGKSPVIIFQDANLDNAVRAASNFLAFNGQGCILGTRILVQEDISVTFLQALKQLIEEHTKTLGSDPMELSTL
# SCPIFHVQQYKRVAEYLNLGKQEAEVFVGGSVCQHPGLYVEPTVFVNPQPGARILHEEIFGPVAVVQTFKTESQAIEMANDTEYGLGAFIHTNDISRA
# LRVASKIQSGTVSINTTENMSPQMPFGGSKNSGLGRENARYALMAYTEPKSIFIRTLGETE]
# end gene NODE_2_length_547962_cov_41.29.g99
###
# start gene NODE_2_length_547962_cov_41.29.g100
NODE_2_length_547962_cov_41.2997_ID_3	AUGUSTUS	gene	53917	54285	0.12	+	.	NODE_2_length_547962_cov_41.29.g100
NODE_2_length_547962_cov_41.2997_ID_3	AUGUSTUS	transcript	53917	54285	0.12	+	.	NODE_2_length_547962_cov_41.29.g100.t1
NODE_2_length_547962_cov_41.2997_ID_3	AUGUSTUS	start_codon	53917	53919	.	+	0	transcript_id "NODE_2_length_547962_cov_41.29.g100.t1"; gene_id "NODE_2_length_547962_cov_41.29.g100";
NODE_2_length_547962_cov_41.2997_ID_3	AUGUSTUS	CDS	53917	54282	0.12	+	0	transcript_id "NODE_2_length_547962_cov_41.29.g100.t1"; gene_id "NODE_2_length_547962_cov_41.29.g100";
# coding sequence = [atgaacagactggcctctagcatgacggagcctatccgagcgagtcagaacagtacggcaaatcctggccagacgttgg
# ttgaaaagacatttattcacgtcagctggggctggttggcgctacctatcgccctcgccgtgctgtcgtttgtcctagtcattgcagctattgccgtt
# acgcggcagagcggagtggaagtgtggaaaaacgaagtcctgcccctgctctttgcacaaatgagaggattcgaggcagaggaagtcgatatcggtgg
# cgctagtggaaaccggattctggaggagcgagggttacggctacgcgcaaacttgagccacccagatgagctggtatttgccaagggtggatag]
# protein sequence = [MNRLASSMTEPIRASQNSTANPGQTLVEKTFIHVSWGWLALPIALAVLSFVLVIAAIAVTRQSGVEVWKNEVLPLLFA
# QMRGFEAEEVDIGGASGNRILEERGLRLRANLSHPDELVFAKGG]
# end gene NODE_2_length_547962_cov_41.29.g100
###
# start gene NODE_2_length_547962_cov_41.29.g101
NODE_2_length_547962_cov_41.2997_ID_3	AUGUSTUS	gene	54717	61427	0.01	-	.	NODE_2_length_547962_cov_41.29.g101
NODE_2_length_547962_cov_41.2997_ID_3	AUGUSTUS	transcript	54717	61427	0.01	-	.	NODE_2_length_547962_cov_41.29.g101.t1
NODE_2_length_547962_cov_41.2997_ID_3	AUGUSTUS	CDS	54720	54956	0.56	-	0	transcript_id "NODE_2_length_547962_cov_41.29.g101.t1"; gene_id "NODE_2_length_547962_cov_41.29.g101";
NODE_2_length_547962_cov_41.2997_ID_3	AUGUSTUS	CDS	55191	55323	0.38	-	1	transcript_id "NODE_2_length_547962_cov_41.29.g101.t1"; gene_id "NODE_2_length_547962_cov_41.29.g101";
NODE_2_length_547962_cov_41.2997_ID_3	AUGUSTUS	CDS	55375	55479	0.59	-	1	transcript_id "NODE_2_length_547962_cov_41.29.g101.t1"; gene_id "NODE_2_length_547962_cov_41.29.g101";
NODE_2_length_547962_cov_41.2997_ID_3	AUGUSTUS	CDS	55781	56072	0.59	-	2	transcript_id "NODE_2_length_547962_cov_41.29.g101.t1"; gene_id "NODE_2_length_547962_cov_41.29.g101";
NODE_2_length_547962_cov_41.2997_ID_3	AUGUSTUS	CDS	57796	58538	0.4	-	1	transcript_id "NODE_2_length_547962_cov_41.29.g101.t1"; gene_id "NODE_2_length_547962_cov_41.29.g101";
NODE_2_length_547962_cov_41.2997_ID_3	AUGUSTUS	CDS	58628	58694	0.24	-	2	transcript_id "NODE_2_length_547962_cov_41.29.g101.t1"; gene_id "NODE_2_length_547962_cov_41.29.g101";
NODE_2_length_547962_cov_41.2997_ID_3	AUGUSTUS	CDS	60449	61131	0.46	-	1	transcript_id "NODE_2_length_547962_cov_41.29.g101.t1"; gene_id "NODE_2_length_547962_cov_41.29.g101";
NODE_2_length_547962_cov_41.2997_ID_3	AUGUSTUS	CDS	61195	61427	0.72	-	0	transcript_id "NODE_2_length_547962_cov_41.29.g101.t1"; gene_id "NODE_2_length_547962_cov_41.29.g101";
NODE_2_length_547962_cov_41.2997_ID_3	AUGUSTUS	start_codon	61425	61427	.	-	0	transcript_id "NODE_2_length_547962_cov_41.29.g101.t1"; gene_id "NODE_2_length_547962_cov_41.29.g101";
# coding sequence = [atgtccatcgtcctagcctcgttcatcttcagcatcggcggaatcctccaggtcgtcaacacacactccatcggtgctt
# tctacgccggtagagtcatctccgggtttggcgtgggcgccgcgaccgtcctagtgcccatgtattctgccgaaatggcacccaaaaacatgcgcggt
# cagcttggatcctgcttccagctattctttgcccttggcgtgtgtgtcagctactggatcaattacgcagttcagacccgtgttccgtccagcaccct
# gcaatggcagatccctattggactccaactcgttccgggtggtctcatcggcctgggtatgctcctcgtgaaggaatctgtccgatggctagcaaagc
# agggacgaaacgaagaggccttgaccaatcttatctggattcgcggcggtgatagtcctgaggtacaagccgaatttgaggagatccgctctagtctt
# gacgaggagtcccgccttaccgaaggcatctcgtggaaggagcttctgctgccagtaaatcggttccgtgtcttcgtcgttgtcaccatgcagctcgg
# tgtccagcttactgggaacacatctcttgcgtattatgctccacaaatcttcgccgctgtcggcgcgggcaactcctctctgtttgtcacggggtttt
# tcggggttgtcaaagttgtctccgtatctgtcttctgcatctttgttgtcggaaggattgggcgaaagacagctttcatgggcggtgcggcagcgatg
# ggcatcctaatgctcatcattgccatcattgttgcaaaggccccacccactggtcatataaccggctcgtctatcgccgcgatcatcatagtatactg
# cgaggccgcatcttacaacttgtcctggggccctgtgtcttggctctatctgggctatatcggttccaagatcaccgagctggccattgcagacggtt
# acatcgttcgagggctgtctcgtgcgaaagccgacattgtcatccatttagtcgacacgtggatggcgcacttcaacgaggactattctgctgttgta
# cgagacaataaccttgctattgatgccatcgtcaaaggcatccagggaacaatgaaaccgctcatcgtagcatcgggttccgcgatagtcaagccaga
# tccggagcataacgagactgacgagacgagtccactcaatatcgacgggatcaatcgccgatacgagagcgagcaatacgcactcgaccaagaaagcg
# aaggcgttcgtgtttattcgatccgcttggcgccttatgtttatggccatggtggcagtggtattgcactcttcatgcaccgggccctgcagaggggc
# acgagcgtatacgttggcgatggatcgaggcgaacctcaaccgtccacgtcaacgatgcggcacagttattcctgctggtagctaaacaaacacccgc
# aagcagtatatacaactgcacgtctgacgactatgtgacggtgggcgatttggcaaaggcgatggcggaggcccttggaattccggtcaagtccttga
# cagaagaggaagccattgcgcaactgggacccgttttcggcaaattcattagtcttgagaatatagcctctagcgcaaaagcagtgggggagttaggc
# tggaagccaaaggaagttggagtccttgaggacatagctgctggctcctatgtcgctgttgctgagagtctcaagagcgatcgtttggagtactggaa
# tccgcacagcctcgggtatcggttctttgccgaagcgaggcggctgtgggagctggaggccggtcaaaagagctcaatcacaacagtccaggcaggca
# tggtcatcaacatcatgtacaacatgtattccatggacaaaattggaatgacgtatggtgtccaagctatcgccatggcccatgacttgaagcttttt
# gacgggccaacctccaagaaccgacgtaagcaaaggggctatgactttaccgcttggtctatattcttctggatgaaagagtcggtagccggctatct
# ggaagcgttggagtcgtggtcatcgtcactgccaatgtctctaaagccatccgaaattgttttccccttccatctgaagctacatctcgcttatcaca
# acattgtcatcaacctctgcgaagtttccacaccagatggtgacgcagaaatacctgctcagtccggcggcggggttcaatggcaattgcatttgtct
# aggatcagctttgagaccatcggccaaatgggctctgacgacttgaacgccttgcaatcactcaccacgacgtgtaacgaagatgtcggcacacccca
# gattcgagcaaggcatgtgcaggcgcaatatccagtcaatattgtcaatatgaccgactatccgcaaaaccagcggttgggcagtctgatcaaagagt
# actcggagctggccatcgtcgaggcggcatcgccttcaacgagtgacctaagcaacaccccgtga]
# protein sequence = [MSIVLASFIFSIGGILQVVNTHSIGAFYAGRVISGFGVGAATVLVPMYSAEMAPKNMRGQLGSCFQLFFALGVCVSYW
# INYAVQTRVPSSTLQWQIPIGLQLVPGGLIGLGMLLVKESVRWLAKQGRNEEALTNLIWIRGGDSPEVQAEFEEIRSSLDEESRLTEGISWKELLLPV
# NRFRVFVVVTMQLGVQLTGNTSLAYYAPQIFAAVGAGNSSLFVTGFFGVVKVVSVSVFCIFVVGRIGRKTAFMGGAAAMGILMLIIAIIVAKAPPTGH
# ITGSSIAAIIIVYCEAASYNLSWGPVSWLYLGYIGSKITELAIADGYIVRGLSRAKADIVIHLVDTWMAHFNEDYSAVVRDNNLAIDAIVKGIQGTMK
# PLIVASGSAIVKPDPEHNETDETSPLNIDGINRRYESEQYALDQESEGVRVYSIRLAPYVYGHGGSGIALFMHRALQRGTSVYVGDGSRRTSTVHVND
# AAQLFLLVAKQTPASSIYNCTSDDYVTVGDLAKAMAEALGIPVKSLTEEEAIAQLGPVFGKFISLENIASSAKAVGELGWKPKEVGVLEDIAAGSYVA
# VAESLKSDRLEYWNPHSLGYRFFAEARRLWELEAGQKSSITTVQAGMVINIMYNMYSMDKIGMTYGVQAIAMAHDLKLFDGPTSKNRRKQRGYDFTAW
# SIFFWMKESVAGYLEALESWSSSLPMSLKPSEIVFPFHLKLHLAYHNIVINLCEVSTPDGDAEIPAQSGGGVQWQLHLSRISFETIGQMGSDDLNALQ
# SLTTTCNEDVGTPQIRARHVQAQYPVNIVNMTDYPQNQRLGSLIKEYSELAIVEAASPSTSDLSNTP]
# end gene NODE_2_length_547962_cov_41.29.g101
###
# start gene NODE_2_length_547962_cov_41.29.g102
NODE_2_length_547962_cov_41.2997_ID_3	AUGUSTUS	gene	62383	64425	0.8	+	.	NODE_2_length_547962_cov_41.29.g102
NODE_2_length_547962_cov_41.2997_ID_3	AUGUSTUS	transcript	62383	64425	0.8	+	.	NODE_2_length_547962_cov_41.29.g102.t1
NODE_2_length_547962_cov_41.2997_ID_3	AUGUSTUS	start_codon	62383	62385	.	+	0	transcript_id "NODE_2_length_547962_cov_41.29.g102.t1"; gene_id "NODE_2_length_547962_cov_41.29.g102";
NODE_2_length_547962_cov_41.2997_ID_3	AUGUSTUS	CDS	62383	62686	0.96	+	0	transcript_id "NODE_2_length_547962_cov_41.29.g102.t1"; gene_id "NODE_2_length_547962_cov_41.29.g102";
NODE_2_length_547962_cov_41.2997_ID_3	AUGUSTUS	CDS	62742	62946	0.94	+	2	transcript_id "NODE_2_length_547962_cov_41.29.g102.t1"; gene_id "NODE_2_length_547962_cov_41.29.g102";
NODE_2_length_547962_cov_41.2997_ID_3	AUGUSTUS	CDS	62999	63431	0.96	+	1	transcript_id "NODE_2_length_547962_cov_41.29.g102.t1"; gene_id "NODE_2_length_547962_cov_41.29.g102";
NODE_2_length_547962_cov_41.2997_ID_3	AUGUSTUS	CDS	63482	63689	1	+	0	transcript_id "NODE_2_length_547962_cov_41.29.g102.t1"; gene_id "NODE_2_length_547962_cov_41.29.g102";
NODE_2_length_547962_cov_41.2997_ID_3	AUGUSTUS	CDS	63743	64422	0.9	+	2	transcript_id "NODE_2_length_547962_cov_41.29.g102.t1"; gene_id "NODE_2_length_547962_cov_41.29.g102";
# coding sequence = [atggcatcaaccgcgaccgaaaccaagaggccgaattttctaatcatcctcgcagatgacctaggattctcggaccccg
# catgttttggcggagaaatcagaacgcccaacattgaccgcctagcgaaggaaggcgttcggttcacaaactttcatgccgcagcagcatgttcgcct
# acgagagccatgatcatgactggcaccgaccaccacatcgccggtttggggaacttggtcgagtggtcaagggcttcggctcaagccgctgggaaggg
# caaggtggtatccaccgcgccccagcgtgggatgcccggctacgaaggttatttgaatgagaaagtggtggctcttcctgagattctgcaacaaggtg
# gctatgaaaccttcatgtctggaaaatggcatttgggcatgactaaggagcgctcacccaccgcgcgcggcttcgagcgttctgtcggaatgcttgcg
# ggatgctgcaaccattatgcctatcagccgccagggtcggagaatgatttgcctggtttcatgcagacctcacatattgccgtacacctagaagacaa
# tgaatacctcaagagcctgccagacaactggtactcctcggactactatgccgaaaagatgataggatatttgaaagatcgtgcaggacggaaggacg
# agaagccgttctttggatatcttgcgttcacagcgccccactggccgttgcaggctcctcaggaactgattcagcactaccgaggccaatacaaggat
# ggacccgaggccctgagacagagcaggatgaagcgaatgatcgaattgggactgatggaccccaatacccagccacacccggtcgttgcggacgaggt
# tacagaatgggaaaacatgaccgaggaggagcaggccaagagctcaagaagcatggaggccttttccggcatggtcgagtccatggatatcaacatcg
# gcaaggtactagacgagctagagaagcaaggagagcttgataacacctttgtgatctttctcagcgacaacggcgcagagggcgcggcatatgaggca
# tatccaatgattcgcggtccacttctcgagcatctcgacaagtattacgacaatagcctcgagaacattggaaatgccaactcctttgtctggtacgg
# tccacggtgggcgatggccgccactgcaccatctcgtctatacaaagcatacccgaccgagggtggagttcgcgtgcctgctgtcgtgcgttatccga
# aattcaagaaggagggaatctcggacatatttgccaccgtcatggatttaggaccaactattcttgagatggctggcctgacccacccggcaccggag
# tggaaaggccgaaaagtggtcgacatgagaggcaggtccatgaccaaatggttcaacggaaaagacgagactgtacatgagaaagatttcgtccaagg
# gtgggagcttctcggccgtggtgctatcagaaagggagattggaaggcagttttcatccccaaaccaaagggtaccgaaaagtggcaactatacaacc
# tggacaaggacccaggcgaggtcaatgatcttgctgagcaagaaccagaaatcctaaagacactacttgtgctatgggatcagtacgtattagagaac
# ggcgtcattccgatgcagcccgaattaggagagtatgtcgaggctctagaagaacagatgacggaacagggttggatggagtacgagttctggcatcc
# gggtgcgattcagaacccagagaagttcattaagaagccaccgaggttcccgagccaacgtccgcaaaaggctgcttggatggattag]
# protein sequence = [MASTATETKRPNFLIILADDLGFSDPACFGGEIRTPNIDRLAKEGVRFTNFHAAAACSPTRAMIMTGTDHHIAGLGNL
# VEWSRASAQAAGKGKVVSTAPQRGMPGYEGYLNEKVVALPEILQQGGYETFMSGKWHLGMTKERSPTARGFERSVGMLAGCCNHYAYQPPGSENDLPG
# FMQTSHIAVHLEDNEYLKSLPDNWYSSDYYAEKMIGYLKDRAGRKDEKPFFGYLAFTAPHWPLQAPQELIQHYRGQYKDGPEALRQSRMKRMIELGLM
# DPNTQPHPVVADEVTEWENMTEEEQAKSSRSMEAFSGMVESMDINIGKVLDELEKQGELDNTFVIFLSDNGAEGAAYEAYPMIRGPLLEHLDKYYDNS
# LENIGNANSFVWYGPRWAMAATAPSRLYKAYPTEGGVRVPAVVRYPKFKKEGISDIFATVMDLGPTILEMAGLTHPAPEWKGRKVVDMRGRSMTKWFN
# GKDETVHEKDFVQGWELLGRGAIRKGDWKAVFIPKPKGTEKWQLYNLDKDPGEVNDLAEQEPEILKTLLVLWDQYVLENGVIPMQPELGEYVEALEEQ
# MTEQGWMEYEFWHPGAIQNPEKFIKKPPRFPSQRPQKAAWMD]
# end gene NODE_2_length_547962_cov_41.29.g102
###
# start gene NODE_2_length_547962_cov_41.29.g103
NODE_2_length_547962_cov_41.2997_ID_3	AUGUSTUS	gene	69601	72258	0.24	-	.	NODE_2_length_547962_cov_41.29.g103
NODE_2_length_547962_cov_41.2997_ID_3	AUGUSTUS	transcript	69601	72258	0.24	-	.	NODE_2_length_547962_cov_41.29.g103.t1
NODE_2_length_547962_cov_41.2997_ID_3	AUGUSTUS	CDS	69604	70491	0.5	-	0	transcript_id "NODE_2_length_547962_cov_41.29.g103.t1"; gene_id "NODE_2_length_547962_cov_41.29.g103";
NODE_2_length_547962_cov_41.2997_ID_3	AUGUSTUS	CDS	72253	72258	0.33	-	0	transcript_id "NODE_2_length_547962_cov_41.29.g103.t1"; gene_id "NODE_2_length_547962_cov_41.29.g103";
NODE_2_length_547962_cov_41.2997_ID_3	AUGUSTUS	start_codon	72256	72258	.	-	0	transcript_id "NODE_2_length_547962_cov_41.29.g103.t1"; gene_id "NODE_2_length_547962_cov_41.29.g103";
# coding sequence = [atgcaggtattcttggtgacgggatgttccagtggagtcggtaaagagctcgcaaagatcctctattcgcacaacgcca
# aagtctacatcaccgcccgatccacaaagaaagccgaggcagcaatatccgacatcaaggctgcgcatccagaatcgcaaggagaactcatttatcta
# catctcgatctcaacgacctgtcttccgttaaaaagtcggccgacgagtttctcagactcgaaaacagattggatgtgttgtggaacaatgctggtgt
# tatgctctctcctactggtacgaagacaaaacaaggctatgaggagcagatgggtgtcaactgtctggcaactttcctctttactcagcttctcactc
# cgttgctgatcagcacggcaaagactgctgctcctggctccattcgtgtgatttgggtatcgtcatcggcgactcaccgctctccacccgggggcata
# gacttcaacaacctagattacaagaaggatattggcaaatgggccaaatacggaatcagcaaagccggggtctactactacgcaacgcagtatgcaaa
# attgcaccggaatgatggcatcgtcagcgtgtccctccacccaggcaatttgaagactgagctccaacgccatgtttcgtcgttgcaaatggtggtca
# tcaacatgatggtgtatccaccgattaatggtgcttatactgagctgtttgccggcctctcgccagaggtgaccttggagaagagcggtgcttggatc
# cagccgtggggccgtttcagcagtcagaggctcgatttggtcgaaggctcaaagtccaaggacgagggcggaactggtatcgcagagatattttggga
# atggtcagaagagcaagttgagccatttatgtga]
# protein sequence = [MQVFLVTGCSSGVGKELAKILYSHNAKVYITARSTKKAEAAISDIKAAHPESQGELIYLHLDLNDLSSVKKSADEFLR
# LENRLDVLWNNAGVMLSPTGTKTKQGYEEQMGVNCLATFLFTQLLTPLLISTAKTAAPGSIRVIWVSSSATHRSPPGGIDFNNLDYKKDIGKWAKYGI
# SKAGVYYYATQYAKLHRNDGIVSVSLHPGNLKTELQRHVSSLQMVVINMMVYPPINGAYTELFAGLSPEVTLEKSGAWIQPWGRFSSQRLDLVEGSKS
# KDEGGTGIAEIFWEWSEEQVEPFM]
# end gene NODE_2_length_547962_cov_41.29.g103
###
# start gene NODE_2_length_547962_cov_41.29.g104
NODE_2_length_547962_cov_41.2997_ID_3	AUGUSTUS	gene	81253	81978	0.65	-	.	NODE_2_length_547962_cov_41.29.g104
NODE_2_length_547962_cov_41.2997_ID_3	AUGUSTUS	transcript	81253	81978	0.65	-	.	NODE_2_length_547962_cov_41.29.g104.t1
NODE_2_length_547962_cov_41.2997_ID_3	AUGUSTUS	CDS	81256	81978	0.65	-	0	transcript_id "NODE_2_length_547962_cov_41.29.g104.t1"; gene_id "NODE_2_length_547962_cov_41.29.g104";
NODE_2_length_547962_cov_41.2997_ID_3	AUGUSTUS	start_codon	81976	81978	.	-	0	transcript_id "NODE_2_length_547962_cov_41.29.g104.t1"; gene_id "NODE_2_length_547962_cov_41.29.g104";
# coding sequence = [atgtcgaagaagacagtccctgccaacgaagtgactaaaagaactgttgaaaccagaagccaaggtgtcgtccacaccg
# acgagaagggtgactacctcctcagttctaccggccgacgtgtcccagttgtgtatcacaacgagacattggaggcggagttgaacagttccccaatc
# gagaagcgacaaagccagaccttcaacccgcccagcaactgcgttttggactccggcacatgtcaatctctggctgattctggccagctgagggctct
# ttgcgtcgactgcgagcagggcctaggaaatggagttaaagcatcaggatcgtcaatgattgactgtcgaaactctggtggaccatgcccagtcacat
# tctccgattccatcactgtaaccgacaccatctccgaaagcattacttttggagccactattggtgatacaggcaaggatggtgctaacggcaacgca
# aactttaactttggaatcagtgtttctattgctactacgcatggtacatccgagggactgctgattccccagggtaaaattggttttgttcaattcca
# gccccaggctcagctcggcactgttgttacgaccagctcccagggaaacgtttgcgacagcgccgggctcaacaagatctgtggagctcagccgggta
# ttcttgttagcagcaacaacgatgccgatggccagtacagcgtagttctgagcagctaa]
# protein sequence = [MSKKTVPANEVTKRTVETRSQGVVHTDEKGDYLLSSTGRRVPVVYHNETLEAELNSSPIEKRQSQTFNPPSNCVLDSG
# TCQSLADSGQLRALCVDCEQGLGNGVKASGSSMIDCRNSGGPCPVTFSDSITVTDTISESITFGATIGDTGKDGANGNANFNFGISVSIATTHGTSEG
# LLIPQGKIGFVQFQPQAQLGTVVTTSSQGNVCDSAGLNKICGAQPGILVSSNNDADGQYSVVLSS]
# end gene NODE_2_length_547962_cov_41.29.g104
###
# start gene NODE_2_length_547962_cov_41.29.g105
NODE_2_length_547962_cov_41.2997_ID_3	AUGUSTUS	gene	83872	84234	1	+	.	NODE_2_length_547962_cov_41.29.g105
NODE_2_length_547962_cov_41.2997_ID_3	AUGUSTUS	transcript	83872	84234	1	+	.	NODE_2_length_547962_cov_41.29.g105.t1
NODE_2_length_547962_cov_41.2997_ID_3	AUGUSTUS	start_codon	83872	83874	.	+	0	transcript_id "NODE_2_length_547962_cov_41.29.g105.t1"; gene_id "NODE_2_length_547962_cov_41.29.g105";
NODE_2_length_547962_cov_41.2997_ID_3	AUGUSTUS	CDS	83872	84231	1	+	0	transcript_id "NODE_2_length_547962_cov_41.29.g105.t1"; gene_id "NODE_2_length_547962_cov_41.29.g105";
# coding sequence = [atgcaatacctcgctgtcctccctcttctctacactgctgccgcagccctcggcatcaactgtcgtggcaatgccaact
# gcgtcggcactcctgaatgcagactcgccgacctgatcttgcaagtcagccaacaagatccaagcacatcctacagccctggccagcacattgcctgc
# tgcggcattcccggcggtaacatctgtgcattcactcagggtattagcaactcgattacagctggagaggcattgggtatgctgcagggactggaatc
# ccacggctgcggccagtgcggcagcattcccttcaaggacaacaacgtcgctgagggacagctcaccgtcaactggactgaccactaa]
# protein sequence = [MQYLAVLPLLYTAAAALGINCRGNANCVGTPECRLADLILQVSQQDPSTSYSPGQHIACCGIPGGNICAFTQGISNSI
# TAGEALGMLQGLESHGCGQCGSIPFKDNNVAEGQLTVNWTDH]
# end gene NODE_2_length_547962_cov_41.29.g105
###
# start gene NODE_2_length_547962_cov_41.29.g106
NODE_2_length_547962_cov_41.2997_ID_3	AUGUSTUS	gene	87701	91392	0.05	-	.	NODE_2_length_547962_cov_41.29.g106
NODE_2_length_547962_cov_41.2997_ID_3	AUGUSTUS	transcript	87701	91392	0.05	-	.	NODE_2_length_547962_cov_41.29.g106.t1
NODE_2_length_547962_cov_41.2997_ID_3	AUGUSTUS	CDS	87704	88094	0.71	-	1	transcript_id "NODE_2_length_547962_cov_41.29.g106.t1"; gene_id "NODE_2_length_547962_cov_41.29.g106";
NODE_2_length_547962_cov_41.2997_ID_3	AUGUSTUS	CDS	88148	88947	0.51	-	0	transcript_id "NODE_2_length_547962_cov_41.29.g106.t1"; gene_id "NODE_2_length_547962_cov_41.29.g106";
NODE_2_length_547962_cov_41.2997_ID_3	AUGUSTUS	CDS	90474	90497	0.59	-	0	transcript_id "NODE_2_length_547962_cov_41.29.g106.t1"; gene_id "NODE_2_length_547962_cov_41.29.g106";
NODE_2_length_547962_cov_41.2997_ID_3	AUGUSTUS	CDS	90574	90770	0.18	-	2	transcript_id "NODE_2_length_547962_cov_41.29.g106.t1"; gene_id "NODE_2_length_547962_cov_41.29.g106";
NODE_2_length_547962_cov_41.2997_ID_3	AUGUSTUS	CDS	90879	91392	0.51	-	0	transcript_id "NODE_2_length_547962_cov_41.29.g106.t1"; gene_id "NODE_2_length_547962_cov_41.29.g106";
NODE_2_length_547962_cov_41.2997_ID_3	AUGUSTUS	start_codon	91390	91392	.	-	0	transcript_id "NODE_2_length_547962_cov_41.29.g106.t1"; gene_id "NODE_2_length_547962_cov_41.29.g106";
# coding sequence = [atggctccgattggcgtacaggccatctatcacgatgacaaggagctcggtagcgcagaaatcgcagcttcactaggca
# ttccgtacatccacagcaccgccgcgactagcagtattgaagaagtcgcttctgcgaatggatcaggccatcgctggttccagctttactggccaaag
# gatattgagctgacaaaatctctgctgtctagagcaaaacaaaatggctacgaagtgctagtcgtcactctggatacgtggaccttggcgtggcggcc
# atctgatctcgacaatggatatgtccctttcatgaaaggcgtgggaacacagaatggattttcagatcctgtgttccaggagaaatatcgaaaaactg
# ctggcaaagagattgaagacgatgtggtggctgcatccagcgcgtggaatgccgacctcttttctagtcaaggcgacaggcacacttgggaagatgtt
# gcatttttgcgcagccactgggacggtccaattgttctcaaggaagtcctccccgaaatcgtcgatgcagttggggataagcttgctgttctttttga
# cagtggaatccgaacgggatctgatattgtgaaagctttatgcctcggtgccaaagcagtgcttgttggacggccctgggtttatgggctcggcattg
# cgggcaagaaaggagcacaagatgttttactcggccttctcgcgccggtctacaaggaatccaagattggacctgcgctagccctcagcctcaagaaa
# catcacggtatttcttctactgtatacgaacttcaacccaagtacggcgtgcgaggagttaacatcactctggcacccaacgctgtgcgtgtcctgca
# gcatgtgggagtctatgacactgtccgcacccagggttacagctacgagaaccttcatatgagtaatgccagatctcaggcccttggaacattactac
# agggaagcccaaaacacttcaactttgctagcctaagagtacatcgagctatcgtccagaaagcgctcttggacgaactaaaagcacaaggaattcca
# gtcgtttttggcaagaagctagttcaactacacgaagataaagagtttgtcgagttggagtttgccgatggaactaaaacaagggcttctttcgtcat
# aggagccgatggcgtacattcaagagttcgggatgccatcatggacaccgagacaagctatagtgggttcatgggcatcatcggtatgggcgtcaagc
# gcgaaactcttcacaagtcggcggctcagacgccactgccgagtttcatattcgggggcagaggctttgtcgccgtcatgccatccgattacaagggt
# actgtagttgatttcttttcgactatgccttatcctgctcgatcgaggaaggaatgggatgagcttgccaatgacaagacaaaagtgcaagaaattct
# ccagcagagattcggcgaccagtggcctaaattcatttgcgacatcaccatggagtatgacaaagagggtctttacctgcttccctttttcgaagttc
# cacctctcgaacgctggacgagtatcaagcgacgggtaatcttgatcggcgactccgctcacgcctttacaccccagggtggacaaggtgcagcgatg
# ggccttgaagatgctgagacactttcgcataccttggcacatccagattttgcatcagactacatgcgtctgctaggcgcctgggaacgtcaccggag
# cgatcgactgcgtctcgtcaaagactttactgacctgaacggacgattgcgaacaccggacactgccctcgttcaatggatcaaggagatgcttattt
# ggagtcgcttcaagtggacaggtcaattgggaaatttgcaatggctccatggatacaacgctgaagacattgtccgtgttttctag]
# protein sequence = [MAPIGVQAIYHDDKELGSAEIAASLGIPYIHSTAATSSIEEVASANGSGHRWFQLYWPKDIELTKSLLSRAKQNGYEV
# LVVTLDTWTLAWRPSDLDNGYVPFMKGVGTQNGFSDPVFQEKYRKTAGKEIEDDVVAASSAWNADLFSSQGDRHTWEDVAFLRSHWDGPIVLKEVLPE
# IVDAVGDKLAVLFDSGIRTGSDIVKALCLGAKAVLVGRPWVYGLGIAGKKGAQDVLLGLLAPVYKESKIGPALALSLKKHHGISSTVYELQPKYGVRG
# VNITLAPNAVRVLQHVGVYDTVRTQGYSYENLHMSNARSQALGTLLQGSPKHFNFASLRVHRAIVQKALLDELKAQGIPVVFGKKLVQLHEDKEFVEL
# EFADGTKTRASFVIGADGVHSRVRDAIMDTETSYSGFMGIIGMGVKRETLHKSAAQTPLPSFIFGGRGFVAVMPSDYKGTVVDFFSTMPYPARSRKEW
# DELANDKTKVQEILQQRFGDQWPKFICDITMEYDKEGLYLLPFFEVPPLERWTSIKRRVILIGDSAHAFTPQGGQGAAMGLEDAETLSHTLAHPDFAS
# DYMRLLGAWERHRSDRLRLVKDFTDLNGRLRTPDTALVQWIKEMLIWSRFKWTGQLGNLQWLHGYNAEDIVRVF]
# end gene NODE_2_length_547962_cov_41.29.g106
###
# start gene NODE_2_length_547962_cov_41.29.g107
NODE_2_length_547962_cov_41.2997_ID_3	AUGUSTUS	gene	100204	100875	0.65	-	.	NODE_2_length_547962_cov_41.29.g107
NODE_2_length_547962_cov_41.2997_ID_3	AUGUSTUS	transcript	100204	100875	0.65	-	.	NODE_2_length_547962_cov_41.29.g107.t1
NODE_2_length_547962_cov_41.2997_ID_3	AUGUSTUS	CDS	100207	100875	0.65	-	0	transcript_id "NODE_2_length_547962_cov_41.29.g107.t1"; gene_id "NODE_2_length_547962_cov_41.29.g107";
NODE_2_length_547962_cov_41.2997_ID_3	AUGUSTUS	start_codon	100873	100875	.	-	0	transcript_id "NODE_2_length_547962_cov_41.29.g107.t1"; gene_id "NODE_2_length_547962_cov_41.29.g107";
# coding sequence = [atggccggcattacagctgcgctctctttgaacgtaccccatgacctcccagacggaacatacaaggcttatatcgacg
# accaaggccgtgaagtacacgaacttgtcagcttgccaggaaatactatccaggcaaaaattagtaatgccaccaaatggatcaccaacgagcacaag
# ctggaagaaatccacgcctccatggtggccgctaggtctctctcgtctatcgaaaaacgggggaaaacctataggtcccaagactacggatttggggt
# tggcgtcctcgaaatatggtgcggctgcggatacaacctcaaccacggcgactgcgatgccgctgttaatgaactcaagaggcagacgggtggtggcc
# agagcatcgccttgggtttggctttttacgctatccgcggcggcgttgtggccttttcttgcgcgacctggcccgactccaatgacacttatggtgac
# ccctttgagtgggatgtcgaggagattacgctgtctcttgctgccatcactaagctctgcgggtggtacgttgctggtacttccaactacatggattg
# ggctcctgcggactggaactcgcctctaattggctatatgcaatactttaatggcctcgacttttgcgcggcagcaaatggcgctgctgctggcagtt
# gctaa]
# protein sequence = [MAGITAALSLNVPHDLPDGTYKAYIDDQGREVHELVSLPGNTIQAKISNATKWITNEHKLEEIHASMVAARSLSSIEK
# RGKTYRSQDYGFGVGVLEIWCGCGYNLNHGDCDAAVNELKRQTGGGQSIALGLAFYAIRGGVVAFSCATWPDSNDTYGDPFEWDVEEITLSLAAITKL
# CGWYVAGTSNYMDWAPADWNSPLIGYMQYFNGLDFCAAANGAAAGSC]
# end gene NODE_2_length_547962_cov_41.29.g107
###
# start gene NODE_2_length_547962_cov_41.29.g108
NODE_2_length_547962_cov_41.2997_ID_3	AUGUSTUS	gene	108207	109443	0.27	+	.	NODE_2_length_547962_cov_41.29.g108
NODE_2_length_547962_cov_41.2997_ID_3	AUGUSTUS	transcript	108207	109443	0.27	+	.	NODE_2_length_547962_cov_41.29.g108.t1
NODE_2_length_547962_cov_41.2997_ID_3	AUGUSTUS	start_codon	108207	108209	.	+	0	transcript_id "NODE_2_length_547962_cov_41.29.g108.t1"; gene_id "NODE_2_length_547962_cov_41.29.g108";
NODE_2_length_547962_cov_41.2997_ID_3	AUGUSTUS	CDS	108207	108228	0.94	+	0	transcript_id "NODE_2_length_547962_cov_41.29.g108.t1"; gene_id "NODE_2_length_547962_cov_41.29.g108";
NODE_2_length_547962_cov_41.2997_ID_3	AUGUSTUS	CDS	108282	108610	0.63	+	2	transcript_id "NODE_2_length_547962_cov_41.29.g108.t1"; gene_id "NODE_2_length_547962_cov_41.29.g108";
NODE_2_length_547962_cov_41.2997_ID_3	AUGUSTUS	CDS	108830	109177	0.63	+	0	transcript_id "NODE_2_length_547962_cov_41.29.g108.t1"; gene_id "NODE_2_length_547962_cov_41.29.g108";
NODE_2_length_547962_cov_41.2997_ID_3	AUGUSTUS	CDS	109321	109440	0.49	+	0	transcript_id "NODE_2_length_547962_cov_41.29.g108.t1"; gene_id "NODE_2_length_547962_cov_41.29.g108";
# coding sequence = [atgtctctaatgaaagccgttgatatccgaggtggcacgggcgaacgtgatgctctcttcattaatgatcagacgccca
# agcctacgcccggtaaaggccaggccctcgtaaagatcaaagcatttggcatcaatcgcatggacattattcagcgcaacggcgaataccctgttcct
# ccccaggcgccgaaaacactcggagtcgaatttagtggcatcatcgaaacatttggccctgggaatcacagtacctttaacgaaggagacgaagtgct
# tgggctagcttacggcggagcttatgctgagtatattgcagtcagttccaagatgctcattcacaagccgcgtgctcttggcgcgactgccgcgttca
# actacaaaactcaggactgggtttctgaaataaaagaggctactggcggaaaaggagttgactttattattgactatgttggcgcagactatttccaa
# aagaatctcgatgttgcggctcgcgactgtcgcattgtgctgctgtggctgctgagcggcggcaaggttcccgatgcagacatctcacagattctttt
# caagcggatccggattgaaggctctacattgcgaagccgcgatgaggaataccagggcgagctgcgcgataagctcgaaacttatatgccagagttcg
# aggcgggtagactcaagactatggtagacaagacggataagtgcttagtcgagctgcttgctgactattccctgtcttcagagatcatccgcatcaac
# aaatcaaaatcgttcacctcaccgtccaatgggacagatggccctagtctctggtag]
# protein sequence = [MSLMKAVDIRGGTGERDALFINDQTPKPTPGKGQALVKIKAFGINRMDIIQRNGEYPVPPQAPKTLGVEFSGIIETFG
# PGNHSTFNEGDEVLGLAYGGAYAEYIAVSSKMLIHKPRALGATAAFNYKTQDWVSEIKEATGGKGVDFIIDYVGADYFQKNLDVAARDCRIVLLWLLS
# GGKVPDADISQILFKRIRIEGSTLRSRDEEYQGELRDKLETYMPEFEAGRLKTMVDKTDKCLVELLADYSLSSEIIRINKSKSFTSPSNGTDGPSLW]
# end gene NODE_2_length_547962_cov_41.29.g108
###
# start gene NODE_2_length_547962_cov_41.29.g109
NODE_2_length_547962_cov_41.2997_ID_3	AUGUSTUS	gene	110793	120065	0.01	-	.	NODE_2_length_547962_cov_41.29.g109
NODE_2_length_547962_cov_41.2997_ID_3	AUGUSTUS	transcript	110793	120065	0.01	-	.	NODE_2_length_547962_cov_41.29.g109.t1
NODE_2_length_547962_cov_41.2997_ID_3	AUGUSTUS	CDS	110796	110817	0.32	-	1	transcript_id "NODE_2_length_547962_cov_41.29.g109.t1"; gene_id "NODE_2_length_547962_cov_41.29.g109";
NODE_2_length_547962_cov_41.2997_ID_3	AUGUSTUS	CDS	110877	110911	0.23	-	0	transcript_id "NODE_2_length_547962_cov_41.29.g109.t1"; gene_id "NODE_2_length_547962_cov_41.29.g109";
NODE_2_length_547962_cov_41.2997_ID_3	AUGUSTUS	CDS	110966	111028	0.69	-	0	transcript_id "NODE_2_length_547962_cov_41.29.g109.t1"; gene_id "NODE_2_length_547962_cov_41.29.g109";
NODE_2_length_547962_cov_41.2997_ID_3	AUGUSTUS	CDS	111091	111242	0.28	-	2	transcript_id "NODE_2_length_547962_cov_41.29.g109.t1"; gene_id "NODE_2_length_547962_cov_41.29.g109";
NODE_2_length_547962_cov_41.2997_ID_3	AUGUSTUS	CDS	111384	111489	0.62	-	0	transcript_id "NODE_2_length_547962_cov_41.29.g109.t1"; gene_id "NODE_2_length_547962_cov_41.29.g109";
NODE_2_length_547962_cov_41.2997_ID_3	AUGUSTUS	CDS	111570	111603	0.94	-	1	transcript_id "NODE_2_length_547962_cov_41.29.g109.t1"; gene_id "NODE_2_length_547962_cov_41.29.g109";
NODE_2_length_547962_cov_41.2997_ID_3	AUGUSTUS	CDS	111667	111738	0.38	-	1	transcript_id "NODE_2_length_547962_cov_41.29.g109.t1"; gene_id "NODE_2_length_547962_cov_41.29.g109";
NODE_2_length_547962_cov_41.2997_ID_3	AUGUSTUS	CDS	111814	111927	0.34	-	1	transcript_id "NODE_2_length_547962_cov_41.29.g109.t1"; gene_id "NODE_2_length_547962_cov_41.29.g109";
NODE_2_length_547962_cov_41.2997_ID_3	AUGUSTUS	CDS	111990	112045	1	-	0	transcript_id "NODE_2_length_547962_cov_41.29.g109.t1"; gene_id "NODE_2_length_547962_cov_41.29.g109";
NODE_2_length_547962_cov_41.2997_ID_3	AUGUSTUS	CDS	112113	112554	0.73	-	1	transcript_id "NODE_2_length_547962_cov_41.29.g109.t1"; gene_id "NODE_2_length_547962_cov_41.29.g109";
NODE_2_length_547962_cov_41.2997_ID_3	AUGUSTUS	CDS	118277	118332	0.1	-	0	transcript_id "NODE_2_length_547962_cov_41.29.g109.t1"; gene_id "NODE_2_length_547962_cov_41.29.g109";
NODE_2_length_547962_cov_41.2997_ID_3	AUGUSTUS	CDS	119427	119736	0.14	-	1	transcript_id "NODE_2_length_547962_cov_41.29.g109.t1"; gene_id "NODE_2_length_547962_cov_41.29.g109";
NODE_2_length_547962_cov_41.2997_ID_3	AUGUSTUS	CDS	119803	120065	0.39	-	0	transcript_id "NODE_2_length_547962_cov_41.29.g109.t1"; gene_id "NODE_2_length_547962_cov_41.29.g109";
NODE_2_length_547962_cov_41.2997_ID_3	AUGUSTUS	start_codon	120063	120065	.	-	0	transcript_id "NODE_2_length_547962_cov_41.29.g109.t1"; gene_id "NODE_2_length_547962_cov_41.29.g109";
# coding sequence = [atgggcgccttcactgactacgccgtcacatacgcccatggcgcttggaagataccggattggatgtcatatgatgaag
# cggctacatatggtgtcggaattggaacagcaacattagccctataccaaacacttgctttgccgcctcctgtcgtggacgacgagggcaagattgca
# gccaagaagcagaagaagccagtatatgtgttgatagcaggaggagtgactgcaactggcaccattgccattcaattggccaaggcttctggcctcac
# tgtggtaaccacctgctctcctcaacacaaggatctccttttgtctctgggcgccactgccatcttcgattacaactctccaaactgtgccatagaaa
# tccgcaactacactgacgatagccttcaatacgccttggactgcgttaccgaagcaggaaccatgaaaatgtgttacgacgccattggttctgcgggt
# ggccgctacgtcggacttgagccgttggccacacatatacaatacactcgtcgaacagttcgtgcagattgggtcattggtcgcacactttcaggtct
# cccccttgatctggcgctcctcaagcttcactctgtgcgtatcgagccattgctgaaccggaggaatgcttaccacgacatgtccacggcggatatca
# tcactgggacaggaggactagatgcttcgatcatttacgagttggatcgtgcagagaatgtgggcaacgctttctcggagacacgagatagtttttcc
# ggcatagtgacaaccagatcttccttgtcagacttgttcgctctcgctgccgtcttcgcgattggggcttgctccaatggtaccatgatcatccctct
# ccgtgctggaaggatagatgccagagaagcgggaccagcgggtgtccctgaaccgcagcaagaccttgcctcccacaccgcatcttttgcaaggcaag
# gcttcaatgccactgagatgattgagcttgtggcgtgtggacataccattggcggcgtacatggcgttgatttccctgaaatcgtcccgtttgtgcct
# aatggcgatccggatgatgaacacaccagtactttcgacacgacaacccgcttctttgagaacaaggtggccaccgagttcattagcaatacgaccaa
# gaaccccctcgtatctggagcaaatgtcactactcgatcggatgagcggatctttaactcggatggacgtgtgactatgggaaaggaggtggctctca
# ctgaacccatcgactattaccccgtcaaacctcgagcagcccagattgacattaacgccaatggaactatgactttctcaggtgtcataagggtcgaa
# gatgccttgctcaccagccccaatacccaagtccgactacatttcgttcctcgaaatggctctcagtgctcggatgcgacgccctgtagcgttaccaa
# tggagcttcggttatctacgacaataacggaaacgggtttcctactggggagtcgcttcaacctcaatataaattatcgacccagcagacctttctca
# ttcccggccccgacaatacattcattagcaagcaacagctcaatctaactgtggcggtgttgaatgccgagcagtttaccaatgttaccgccatcttt
# tacgaacacaagattccgggggtcgagggtacagacttcacttattatacgacttcggccgggggtaagtatctcaaatga]
# protein sequence = [MGAFTDYAVTYAHGAWKIPDWMSYDEAATYGVGIGTATLALYQTLALPPPVVDDEGKIAAKKQKKPVYVLIAGGVTAT
# GTIAIQLAKASGLTVVTTCSPQHKDLLLSLGATAIFDYNSPNCAIEIRNYTDDSLQYALDCVTEAGTMKMCYDAIGSAGGRYVGLEPLATHIQYTRRT
# VRADWVIGRTLSGLPLDLALLKLHSVRIEPLLNRRNAYHDMSTADIITGTGGLDASIIYELDRAENVGNAFSETRDSFSGIVTTRSSLSDLFALAAVF
# AIGACSNGTMIIPLRAGRIDAREAGPAGVPEPQQDLASHTASFARQGFNATEMIELVACGHTIGGVHGVDFPEIVPFVPNGDPDDEHTSTFDTTTRFF
# ENKVATEFISNTTKNPLVSGANVTTRSDERIFNSDGRVTMGKEVALTEPIDYYPVKPRAAQIDINANGTMTFSGVIRVEDALLTSPNTQVRLHFVPRN
# GSQCSDATPCSVTNGASVIYDNNGNGFPTGESLQPQYKLSTQQTFLIPGPDNTFISKQQLNLTVAVLNAEQFTNVTAIFYEHKIPGVEGTDFTYYTTS
# AGGKYLK]
# end gene NODE_2_length_547962_cov_41.29.g109
###
# start gene NODE_2_length_547962_cov_41.29.g110
NODE_2_length_547962_cov_41.2997_ID_3	AUGUSTUS	gene	120966	121678	0.37	+	.	NODE_2_length_547962_cov_41.29.g110
NODE_2_length_547962_cov_41.2997_ID_3	AUGUSTUS	transcript	120966	121678	0.37	+	.	NODE_2_length_547962_cov_41.29.g110.t1
NODE_2_length_547962_cov_41.2997_ID_3	AUGUSTUS	start_codon	120966	120968	.	+	0	transcript_id "NODE_2_length_547962_cov_41.29.g110.t1"; gene_id "NODE_2_length_547962_cov_41.29.g110";
NODE_2_length_547962_cov_41.2997_ID_3	AUGUSTUS	CDS	120966	121154	1	+	0	transcript_id "NODE_2_length_547962_cov_41.29.g110.t1"; gene_id "NODE_2_length_547962_cov_41.29.g110";
NODE_2_length_547962_cov_41.2997_ID_3	AUGUSTUS	CDS	121224	121480	0.82	+	0	transcript_id "NODE_2_length_547962_cov_41.29.g110.t1"; gene_id "NODE_2_length_547962_cov_41.29.g110";
NODE_2_length_547962_cov_41.2997_ID_3	AUGUSTUS	CDS	121549	121675	0.37	+	1	transcript_id "NODE_2_length_547962_cov_41.29.g110.t1"; gene_id "NODE_2_length_547962_cov_41.29.g110";
# coding sequence = [atggcaaagtccgagttcaccactgaacccattgccattgtgggaagcagctgtcgcttccccggcagctcaagctccc
# catcgaagctatgggagctgctcaagaatcctaaggatattctcaaggagataccagaaagtcgtttcaatccagaaggattttacaacgacaatgga
# gaataccacggcagcacgaatgtgagacattcgtatctcctcgacgaagatttccgcgaattcgaccacaatttcttcaatatccatccaaaagaagc
# agaatctatggatccccagcagcgtatgctactggagattgtttttgagtgcatggaggcggcaggatactcgatccaagagatgaagggatctcaga
# cggccattttcgtgggacagatgactcaggactactcagatttgttactgcgagacgtagacagtgcaccacagaccgtcatccacgatagacacggc
# ctgttcgtcaagtttggtagcgttgcatcatgccgtgcaaacattacggagcggagagtcatcgctggcggtggcagctggtgtgaatttgattctcg
# gccctga]
# protein sequence = [MAKSEFTTEPIAIVGSSCRFPGSSSSPSKLWELLKNPKDILKEIPESRFNPEGFYNDNGEYHGSTNVRHSYLLDEDFR
# EFDHNFFNIHPKEAESMDPQQRMLLEIVFECMEAAGYSIQEMKGSQTAIFVGQMTQDYSDLLLRDVDSAPQTVIHDRHGLFVKFGSVASCRANITERR
# VIAGGGSWCEFDSRP]
# end gene NODE_2_length_547962_cov_41.29.g110
###
# start gene NODE_2_length_547962_cov_41.29.g111
NODE_2_length_547962_cov_41.2997_ID_3	AUGUSTUS	gene	122685	132180	0.01	+	.	NODE_2_length_547962_cov_41.29.g111
NODE_2_length_547962_cov_41.2997_ID_3	AUGUSTUS	transcript	122685	132180	0.01	+	.	NODE_2_length_547962_cov_41.29.g111.t1
NODE_2_length_547962_cov_41.2997_ID_3	AUGUSTUS	start_codon	122685	122687	.	+	0	transcript_id "NODE_2_length_547962_cov_41.29.g111.t1"; gene_id "NODE_2_length_547962_cov_41.29.g111";
NODE_2_length_547962_cov_41.2997_ID_3	AUGUSTUS	CDS	122685	130826	0.01	+	0	transcript_id "NODE_2_length_547962_cov_41.29.g111.t1"; gene_id "NODE_2_length_547962_cov_41.29.g111";
NODE_2_length_547962_cov_41.2997_ID_3	AUGUSTUS	CDS	131100	131672	0.48	+	0	transcript_id "NODE_2_length_547962_cov_41.29.g111.t1"; gene_id "NODE_2_length_547962_cov_41.29.g111";
NODE_2_length_547962_cov_41.2997_ID_3	AUGUSTUS	CDS	132091	132177	0.37	+	0	transcript_id "NODE_2_length_547962_cov_41.29.g111.t1"; gene_id "NODE_2_length_547962_cov_41.29.g111";
# coding sequence = [atgtatgtttcttcatcgaccgccgaaggactcattgagaaattagatgatgtggaatcaaagtcaaactcaatcgcta
# caaaaggtatccatgttacggaagatcttccagctcggatattgggcgtctttacaggccagggtgcgcaatggccttcgatgggacgtcgtctttat
# gagaagtcggccacctttaaacacacaattgaccggcttgaagactctctgaagaatcttcccgatgctccatcctggtcgctcgtgtccgagctaat
# ggcaccgcctgaaaagtccagaatacacgaggcagccatctcgcagcctttatgcaccgcccttcaagttgcacttgtcgatcttctctacgcttccg
# gcattacgttcagcgctgttgtcggtcactcgtctggagagattggcgctgcttatgctgctggttatatcgaggctgcagatgcgatccgtatcgcg
# tattaccgcggtgttcacgctcacttggctggtgggccagacggtcagaaaggcaagatgatggcagttggcatgggactcgagcaagcgcgcgcttt
# ctgctcacaagagaagcttgcaggcaggattcacgtagcggccagcaattctcgatccagcgtcactctttctggtgatgcagatgccgtggatgaag
# ccaaggagctacttgatagccagcaatcatttgcaagacttctcaaggtcgacaaagcctaccattcgcatcatatgcagccttgtgcagggccatat
# ctcgaatccctgaagaagctgaacatccaaattaagactgacaagctaaagtgcaagtggtactctagtgtttacggctcaaacggccgctcgattga
# cgatacggatgccttcaaggatatctattgggtagataatatggtcaaaccagtgctcttttcgcaagctattgacagagctgttactgaagagcatt
# gtcatgatattgcattggaagtagggccgcatttcgccctcaaggcacctgcatcggagagtttgaagaatctcactggcttggatataccatattct
# ggtgtcttaagccgagggcaggatgacatggaggccttttcagacgctcttggttttatctggtccaaattccagtctccttctcccgtcgtggattt
# tgctggatttagaaaggcatgttttggagacgatgttggtcgagccataacacttaaaggcctcccaccatatccttgggatcatgccagtaagcttt
# ggaaagaatctcgaaagtcgcgaatctatcggtctcgcaaaaacccgattcacgaactactcggctatcctacgtcccacggaaacaatcgcgaagtc
# acttggcgcaatgtcatgagaattcaggagatggaatggctgcgaggacacatcttccagaaccaagtcctcttcccagctgctggatacgtgtccat
# ggcttatgaagcatctatacgtcttgcagctgaacaagaagaggtgcggcttgtggaacttgaggatttagtcattcaccgtgctattactctggaag
# atgacgcagctggcacagaagtgacttttacgatccgagtcatagatcggacctcagataacatcacagctgaatattcgtgttacagctgcaaagtg
# gatggagaagtcactgaacactctgagagtacaaacttcactggacgagcaattgtccgttttggaaagcctgctgtggatgctttgccagccaggat
# cgcaccgaagttaccaatgaaacctgttggcgtagatcgtctttacaagtacatggagcaagtcggccttcgttacacgggagacttcacaattgagg
# ccgttgaaagacgattgaacgtgtcgacggtaacactcaagcgtcttgacaataataggcttcgtctgcaccctgcaactcttgacgctgcctttcac
# ggaattttcactgccttggcattccctggagatggccagctatggacaccatatcttcccactaacgtgcgccgtgttcgcatcaaccctgctgcctt
# ggaagcctctgcatttgccgatacggcttccgagctactagcggactgctacctcagagatgccaactcaaagaagatccagggcgacgttgatatta
# cttcgaccgccataggacacccacagatccagctgcacgctctaacctgctcttccttcaccaaagctactccacagaatgatcgtaagctttttgca
# aagactgtctggaagagagacatcgctagtggcattgatcctgagaagattgagtacctgaccgaagaagaggtcgagtatggtgacacttgtgagcg
# ccttgcctacttttaccacaggcgactccgtgatgcgatcaagccagaggatatccccaagatggatgaacacttccagatccaatttgactggattg
# tgaattatcttcttcccaagattgaagctggacaacacccgcgtatcaaaaaggaatgggtcactgatacggctgaggatgcagcagcttggaggaca
# aaatacccaggaatggtagaattgcagatgatatcagcgctcggagaagtccagccttcgattctgcgaggcgagctgccagctctgcaagtcatgat
# gcaagatgatatgctcacgaggctgtacgctgaagcagttccattccgacaaacttacagtcatcttgtcactgtaactagtcaactggctcaccgtt
# acccgcgtttgaaagttttagagattggtgccggtactggtggtgccagtgtccatatgctgaaggaacttgtgggccgttgccattcatatacctac
# acagatatctcagctggtttctttgaagctgcgcaggagcgattccgagagtactcatccatgatggaatgggctgtgctagatattgagcgtgatcc
# tcttggacagggctttgaagagcattcctttgatgtcatcatgtcttcaaacgctctgcacgctaccaagtctctgaaaaagacattggctaattgcc
# ggactctactgaaggcaggcggttacctgattctcaatgaagttaccaacgacgctgtgttgccgcaattcatctcctctcatttacctggatggtgg
# cttggacgtgatgatgggcgtatctattgtcctacaactgatgaagaaagatggaacaaagatctactagctaccggattctctggtgtggacgcggc
# ctacagagattatcacgatcccaagagataccttgcgtcacttattgtcagccaggcagttgacgagcgcatcaacgtcttgcgtgatcccactgctt
# ggacgagcgcgatacctcctgtcgacgatttgatcatcattggtggacaaacaccccaagttgagaagattgtacaggcagcaagagatctcctccag
# cccatcgcttccaacgttagcctcatcaacagactcgaagacgtcagagaagtcccagatggagctactgtgttggttctctctgagctagatgttcc
# aactttccaagacatcacaccggagagattcagtggagttcagtcagtgtttaaagactccaaatttgttctttgggccacccagggctgtcgcgctg
# agaatccgctgagcaacatggttgttggccttggtagagccgccatgcacgaactgcccaacctgcgacttcaattcttggatgtcgacacgataacc
# ccagaacctcgattgtttgctgagactctgctgcggacaatttgcgtcaactccggggattttgaggatgtgctgtgggctgacgagtgggaacttgc
# cgtggagaagaatggtctctacatcccaagaattgttgccagcaacgagatgaatgacagactcaactccgttcggagagatatcacgagtccattat
# ctctggctgagaaccgcgtcgagtttgttgccgcagaagggtcctattcgttccaaagagtgcaaagctcaataaatgccgttatttcatctgagctt
# gcacagatggtggttcacgcttcatctctgctgcctatcagggctagaaatagcaaagccctatatctctgcctaggaacagttgtcggatcaggtcg
# caaagtcgcactattctctccttcggttgcgtcgactctaaatgcgccggtaacggatttattgcctctcccgcaagactttgatcttgcaactgaat
# cccaagtgctccttggaactcttatttccgagagcattatttctggcatcagatggcgcatttgggtccatgatgccgatgttttgctagctaagctt
# attgcaaacgtggccgctgctcaaggaattgacgtattctttagcacatcttcggaagaagacagcaattttgaccccgctcaggtctttattcactc
# atatgctaacgaaagagatattctatctcttcttcctgagaatattgaagcgtttgtgaacctagggcaagaaaacagtgtcctaacgcacatcgttg
# agtgctttgagagccctaacgcaatgagaagcgtgcgtgaagatgatgctatattgttcaattacggccggggagacttgctcaagattgcgaggcat
# catgcttcgactcgagcgccaaaattccacatagataatgcctctatctctgtagccgagatcaagaagctggacggtcaagcttcattgacaaccat
# actgaactggaacgatgccaagtctgtggactccaagatcagccctcttagaccgtccgacctttttgtggcaaacaagacatatcttctcgttggct
# tggcttctcagctgggcatgtcaatctgcgattggatggtcaagcatggagcacgaaatttggtagtcaccagccgaagcccaggtagagttgataca
# tcggtgcttggagatttgagacgccgaggtgccaatgtcaaggttctcccccttgacattaccgacaaagaaggcttgttgagattgcacaaagaagt
# ctccgagacaatgccgcctatcgccggcgtggcaaacgctgcaatggtgttgaacgataagctcttcaccaacatgtctttggaagactttgaggtag
# cattgaggcccaaagtcaagggaacacaaaacctggatgagctgttccactccactcctttggacttctttatctgcttctcatctttaacttgcgtc
# atgggcaatccgggacaatctaattatgctgcagcgaatatgtacatgcactctctcgcgcgccagcgaaagcagaggggcgttgcagcatcaatcat
# tgatatcgctttcctccttggtgtgggttttgtcgaccgtaatctagagcagtacgaggaccacttgaagaaatttggatacatgagaatatctgagc
# cagagttccatggcgtattcgctgaggccattgctgctggacagccgacttccaaggaagatccagagattatcatcggcatcggagaggagcccaat
# gcgccgtggtacagcaatcctcgatttgcaacctatgtgcgtcacgagagcaatgaagaagactcagataatcaacaggcgcaatcatcacagagtgt
# caagggcagattggctgcggcgaagaatagcgaagatgctctggccatcttgcagggtgcatgtgcagaaaagctcgccatgattctccaagtccacg
# ccgacgtcattgatcattctactccactgttggtactgggaattgactccctagtatctgttgagattagatcctggtttttgaaagaggtgaatgtc
# gacatgccggttctgaagattttgagcggtgcttctctcgcagagatatgtcaagacgctctggtgctgcttccaccgacgctgatttcctcggctga
# aacgagtgcaccaacagctgatgcaactccagcaattaataatgacctgctgagttcagcgaatatgcagaagctcaaggttccatcttcagcgccca
# ccgaagtatccaccttgaagatggaagacaatgccagtgcgctaatgtcgagagcttcgacgggatcatcttcagtctcagaggtgacatcagtagag
# gaacccatatacgaacgagttagcgagatgactccgggtcagagccgcctgtacttcttgaatgtctatctagatgataaggccacatacaacgtcac
# aatgtctggtaaattacaaggcccgttcgagatgagcagactcaagaaagcgctcagcactattaccaaaaagcacgaaggtcttcgaagttccttct
# ttttgaacgatgcaacgggaaaagccatgcaaggagttggcaaagaagcgcgcatcgccgtagagcacaagaacatccaagacaatgcggaaatgcag
# gctactcttgatgctatgaagaccacagagttcaacttggagactggagtatggatgaagattcaagtacttcctttatctcgcacgcagcatcacat
# tatcttcactttccaccatattgctctcgatggtgtcagctgggctatcttcctcagcgagctgaacaaggcatatgccggcggcgatttttcatcac
# ctgttcagcaagcaattgaccttgccaataagcagcagcaaaaagcggcgcctgagaaagttcaaaaagagttacagttttggaaacatgtctaccgc
# actctgcctgagcctctgcctctgttccccatctctcgagtgcagtgtcgacaggtgctgaaatcttacgatacagaaacgcttgacgtgatgctctc
# caaatcgctagttatccaaatcaaacaggccagcggagagatgcatgtgacgtccttccacttttatctttcatctatcgctgcatttgtatcaaggt
# gtcttggtgtgaatgacttctctatcggaattcttgatgcaaatcgtgcgactgcagaggacatgacaactattggctatttcaccaatatcctccct
# ctaagattcaagacgactgccgacgaaagctttagcacattggctaagcgaaccagagatatcaccttggctgccctatccaactcgaatgccgattt
# tgacacgattctagacgtcctcaaagtcccgcgatctggtgaccagaatcctcttttccagattgctgttaattaccgactgggaggatccagaacta
# tgccgcttggtaattgcgaaattgagtggacgtcgacaacagatgcccgtaatccatacgacctcatcatagacatttcagaaattgcagagggaact
# atcatctcgttcaccacccaacgctacctctatagtgctgaggatacgaacaaactcttgacatggtatactcatactgtggaaggattcgccaacga
# tacctccagagaggcactgggctgtctccttgcgactccctctgaaatcgagagcgccatctctcttggccgtggtgaaagtctcgaaatagattgga
# aagctcccactcttgcgcacagaattcaagagattgcatcgcaatatccggactccgttgcggtcaaggacggctacggacagcaacttacttattct
# caaatgatgcagcgcgttggtcagattgccagtcagctttccaatctcccgacggggtcttacgttggaatcctcttgcatccagctgccgactcaat
# ctgtgctctgatggccatcttgatcttaggtctggtatatgtaccacttgatctgagaaatccagaaggtcgtctcgctgccattgtggcggattgca
# aaccgagtgccataatcttccaagaagaaacccggactacagcggaaagtctcgcatctaccgttgaacagagcaaagccaagctagtctgcatctca
# aacctatcgcaggacgttcaatcttctattcaatgtgttgccgaacccaatgtgcctggattcgccatctataccagtggctcaaccgggactcccaa
# aggagttttgctcactcaccatgctctactgaaccagatttgggccatttcaaaagtctatcgtcttggcaaggaagtcgttcttcaacagagctcat
# ccggctttgacctccacttggagcaaatatttagtgctctggcaaacggcggcactgtcgtggttgcttcaaaagaggctcgaggagacgccatagag
# attgccaatcttatattctcagagggccccaactatactgtggtggtggttgatgagcgcggaaacccgcttcccgtcggctttccgggagaaatatg
# catcgggggcgctggagttgcttctggatatgtcaatcgacctgaggagactgcaaccaaattcatcgccaacaccatttcgcgcagacaagaaactg
# ctgctcgaggatgggacaagctctaccgtacaggagataaaggccgcatgcttgaaagcggtcttttggactttatgggtcgattagagggcgactca
# caagtcaagattcgtggaatgcgcattgagctggaagaaatcggaaacatcattattgagtctgctggatcggctatcgtggatgctgccgtgtccct
# ccgcagttcagatatgctttcagcctttgttgtcttttcggaggagttcactggagacaaaaatgtgttcctcagccagcttagggccaagctacccc
# taccagcgtacatgtgtccaacacacatcgttgcaattgatcagatcccgaggaacgctagtggtaaaaaggatcggtccaagattaacaatctacca
# cttccatctgtcgacgacatatactccaacatcttgtcaatgatgagagagtcggcgaaatacattgcgttgcgatacgtccaggcgccaatgggaaa
# ctga]
# protein sequence = [MYVSSSTAEGLIEKLDDVESKSNSIATKGIHVTEDLPARILGVFTGQGAQWPSMGRRLYEKSATFKHTIDRLEDSLKN
# LPDAPSWSLVSELMAPPEKSRIHEAAISQPLCTALQVALVDLLYASGITFSAVVGHSSGEIGAAYAAGYIEAADAIRIAYYRGVHAHLAGGPDGQKGK
# MMAVGMGLEQARAFCSQEKLAGRIHVAASNSRSSVTLSGDADAVDEAKELLDSQQSFARLLKVDKAYHSHHMQPCAGPYLESLKKLNIQIKTDKLKCK
# WYSSVYGSNGRSIDDTDAFKDIYWVDNMVKPVLFSQAIDRAVTEEHCHDIALEVGPHFALKAPASESLKNLTGLDIPYSGVLSRGQDDMEAFSDALGF
# IWSKFQSPSPVVDFAGFRKACFGDDVGRAITLKGLPPYPWDHASKLWKESRKSRIYRSRKNPIHELLGYPTSHGNNREVTWRNVMRIQEMEWLRGHIF
# QNQVLFPAAGYVSMAYEASIRLAAEQEEVRLVELEDLVIHRAITLEDDAAGTEVTFTIRVIDRTSDNITAEYSCYSCKVDGEVTEHSESTNFTGRAIV
# RFGKPAVDALPARIAPKLPMKPVGVDRLYKYMEQVGLRYTGDFTIEAVERRLNVSTVTLKRLDNNRLRLHPATLDAAFHGIFTALAFPGDGQLWTPYL
# PTNVRRVRINPAALEASAFADTASELLADCYLRDANSKKIQGDVDITSTAIGHPQIQLHALTCSSFTKATPQNDRKLFAKTVWKRDIASGIDPEKIEY
# LTEEEVEYGDTCERLAYFYHRRLRDAIKPEDIPKMDEHFQIQFDWIVNYLLPKIEAGQHPRIKKEWVTDTAEDAAAWRTKYPGMVELQMISALGEVQP
# SILRGELPALQVMMQDDMLTRLYAEAVPFRQTYSHLVTVTSQLAHRYPRLKVLEIGAGTGGASVHMLKELVGRCHSYTYTDISAGFFEAAQERFREYS
# SMMEWAVLDIERDPLGQGFEEHSFDVIMSSNALHATKSLKKTLANCRTLLKAGGYLILNEVTNDAVLPQFISSHLPGWWLGRDDGRIYCPTTDEERWN
# KDLLATGFSGVDAAYRDYHDPKRYLASLIVSQAVDERINVLRDPTAWTSAIPPVDDLIIIGGQTPQVEKIVQAARDLLQPIASNVSLINRLEDVREVP
# DGATVLVLSELDVPTFQDITPERFSGVQSVFKDSKFVLWATQGCRAENPLSNMVVGLGRAAMHELPNLRLQFLDVDTITPEPRLFAETLLRTICVNSG
# DFEDVLWADEWELAVEKNGLYIPRIVASNEMNDRLNSVRRDITSPLSLAENRVEFVAAEGSYSFQRVQSSINAVISSELAQMVVHASSLLPIRARNSK
# ALYLCLGTVVGSGRKVALFSPSVASTLNAPVTDLLPLPQDFDLATESQVLLGTLISESIISGIRWRIWVHDADVLLAKLIANVAAAQGIDVFFSTSSE
# EDSNFDPAQVFIHSYANERDILSLLPENIEAFVNLGQENSVLTHIVECFESPNAMRSVREDDAILFNYGRGDLLKIARHHASTRAPKFHIDNASISVA
# EIKKLDGQASLTTILNWNDAKSVDSKISPLRPSDLFVANKTYLLVGLASQLGMSICDWMVKHGARNLVVTSRSPGRVDTSVLGDLRRRGANVKVLPLD
# ITDKEGLLRLHKEVSETMPPIAGVANAAMVLNDKLFTNMSLEDFEVALRPKVKGTQNLDELFHSTPLDFFICFSSLTCVMGNPGQSNYAAANMYMHSL
# ARQRKQRGVAASIIDIAFLLGVGFVDRNLEQYEDHLKKFGYMRISEPEFHGVFAEAIAAGQPTSKEDPEIIIGIGEEPNAPWYSNPRFATYVRHESNE
# EDSDNQQAQSSQSVKGRLAAAKNSEDALAILQGACAEKLAMILQVHADVIDHSTPLLVLGIDSLVSVEIRSWFLKEVNVDMPVLKILSGASLAEICQD
# ALVLLPPTLISSAETSAPTADATPAINNDLLSSANMQKLKVPSSAPTEVSTLKMEDNASALMSRASTGSSSVSEVTSVEEPIYERVSEMTPGQSRLYF
# LNVYLDDKATYNVTMSGKLQGPFEMSRLKKALSTITKKHEGLRSSFFLNDATGKAMQGVGKEARIAVEHKNIQDNAEMQATLDAMKTTEFNLETGVWM
# KIQVLPLSRTQHHIIFTFHHIALDGVSWAIFLSELNKAYAGGDFSSPVQQAIDLANKQQQKAAPEKVQKELQFWKHVYRTLPEPLPLFPISRVQCRQV
# LKSYDTETLDVMLSKSLVIQIKQASGEMHVTSFHFYLSSIAAFVSRCLGVNDFSIGILDANRATAEDMTTIGYFTNILPLRFKTTADESFSTLAKRTR
# DITLAALSNSNADFDTILDVLKVPRSGDQNPLFQIAVNYRLGGSRTMPLGNCEIEWTSTTDARNPYDLIIDISEIAEGTIISFTTQRYLYSAEDTNKL
# LTWYTHTVEGFANDTSREALGCLLATPSEIESAISLGRGESLEIDWKAPTLAHRIQEIASQYPDSVAVKDGYGQQLTYSQMMQRVGQIASQLSNLPTG
# SYVGILLHPAADSICALMAILILGLVYVPLDLRNPEGRLAAIVADCKPSAIIFQEETRTTAESLASTVEQSKAKLVCISNLSQDVQSSIQCVAEPNVP
# GFAIYTSGSTGTPKGVLLTHHALLNQIWAISKVYRLGKEVVLQQSSSGFDLHLEQIFSALANGGTVVVASKEARGDAIEIANLIFSEGPNYTVVVVDE
# RGNPLPVGFPGEICIGGAGVASGYVNRPEETATKFIANTISRRQETAARGWDKLYRTGDKGRMLESGLLDFMGRLEGDSQVKIRGMRIELEEIGNIII
# ESAGSAIVDAAVSLRSSDMLSAFVVFSEEFTGDKNVFLSQLRAKLPLPAYMCPTHIVAIDQIPRNASGKKDRSKINNLPLPSVDDIYSNILSMMRESA
# KYIALRYVQAPMGN]
# end gene NODE_2_length_547962_cov_41.29.g111
###
# start gene NODE_2_length_547962_cov_41.29.g112
NODE_2_length_547962_cov_41.2997_ID_3	AUGUSTUS	gene	134039	135308	0.28	-	.	NODE_2_length_547962_cov_41.29.g112
NODE_2_length_547962_cov_41.2997_ID_3	AUGUSTUS	transcript	134039	135308	0.28	-	.	NODE_2_length_547962_cov_41.29.g112.t1
NODE_2_length_547962_cov_41.2997_ID_3	AUGUSTUS	CDS	134042	134195	0.94	-	1	transcript_id "NODE_2_length_547962_cov_41.29.g112.t1"; gene_id "NODE_2_length_547962_cov_41.29.g112";
NODE_2_length_547962_cov_41.2997_ID_3	AUGUSTUS	CDS	134266	134432	0.92	-	0	transcript_id "NODE_2_length_547962_cov_41.29.g112.t1"; gene_id "NODE_2_length_547962_cov_41.29.g112";
NODE_2_length_547962_cov_41.2997_ID_3	AUGUSTUS	CDS	134868	135308	0.3	-	0	transcript_id "NODE_2_length_547962_cov_41.29.g112.t1"; gene_id "NODE_2_length_547962_cov_41.29.g112";
NODE_2_length_547962_cov_41.2997_ID_3	AUGUSTUS	start_codon	135306	135308	.	-	0	transcript_id "NODE_2_length_547962_cov_41.29.g112.t1"; gene_id "NODE_2_length_547962_cov_41.29.g112";
# coding sequence = [atgcgagatcaggaacccattattggcaactatgttgatcttctcatcaagagacttcatgaacactgtattgacgggg
# acaaacttgaccccatcacgggtgagaaggccaagagagagttgaacatgacggcctggtatgcttggacaacttttgacattatcggagatttagca
# tttggcgagccctttgggtgtttggaacgtgccaagtatgatccttgggtagccgccattggcaaagccgtgagatttagccctgtcattctgggtgc
# gaagctcttgggctatgagtgggcattgcgtcctctgctgagcatgttgaacaaataccgccgcgagcacaataggctttgtatggagaagctacaaa
# ggcggatggccatgtcagccgaacgaccggacttgattgaagggttgctgcaaaaagccaaggactggatgaccgttagcacttggcattgggcaatc
# taccacagcgaaaggctttgggccaaaccattcgaattccacccagagcgctttttgcacgaccccagctttgccaacgatagactggaggccttgca
# accattctcggtagggccacgaaactgccttggccgcaatcttgcgtatgctgaaatgcgactgatcctcgcacgcatcctcttcaactttgacttga
# agcttgtgaatgaggaagaagattggatggaccagtgcacatttattctatgggaaaaggggcctctaaatgtatatttgacgccagtcaagaagtaa]
# protein sequence = [MRDQEPIIGNYVDLLIKRLHEHCIDGDKLDPITGEKAKRELNMTAWYAWTTFDIIGDLAFGEPFGCLERAKYDPWVAA
# IGKAVRFSPVILGAKLLGYEWALRPLLSMLNKYRREHNRLCMEKLQRRMAMSAERPDLIEGLLQKAKDWMTVSTWHWAIYHSERLWAKPFEFHPERFL
# HDPSFANDRLEALQPFSVGPRNCLGRNLAYAEMRLILARILFNFDLKLVNEEEDWMDQCTFILWEKGPLNVYLTPVKK]
# end gene NODE_2_length_547962_cov_41.29.g112
###
# start gene NODE_2_length_547962_cov_41.29.g113
NODE_2_length_547962_cov_41.2997_ID_3	AUGUSTUS	gene	136269	137693	0.47	-	.	NODE_2_length_547962_cov_41.29.g113
NODE_2_length_547962_cov_41.2997_ID_3	AUGUSTUS	transcript	136269	137693	0.47	-	.	NODE_2_length_547962_cov_41.29.g113.t1
NODE_2_length_547962_cov_41.2997_ID_3	AUGUSTUS	CDS	136272	137693	0.47	-	0	transcript_id "NODE_2_length_547962_cov_41.29.g113.t1"; gene_id "NODE_2_length_547962_cov_41.29.g113";
NODE_2_length_547962_cov_41.2997_ID_3	AUGUSTUS	start_codon	137691	137693	.	-	0	transcript_id "NODE_2_length_547962_cov_41.29.g113.t1"; gene_id "NODE_2_length_547962_cov_41.29.g113";
# coding sequence = [atgctctcgcagctcccgcctgagctggcggccatgattggaacctacttcaacgaacctacgttcgtcggtgaagact
# gcttgacgctaaatgttcaacgaccttcctatatcgccaagaatgcaaagctgcctgtcgtcgtgtggatttacggaggcggtttcgagcagggctcg
# actcagcagtatgattttgcccgatttgtcaattcgtctatcacaatggaccaccctgtcattgttgtgcagatgaactggcgcgtatctgcgcttgg
# tttccttggtggcaaagagctcaagaaagagggcaacaccaatcttggcctgcgtgaccagcgtttggctcttgagtggattgccgagaacattgagg
# cctttgggggagacccaaatagggtcacgctctggggcgagtctggaggcagcatgtctgtgttcaatcacatgcttatcaacggtggtgaccacacg
# tacaatggcaagccccttttccgcggaggcatgctcaactctggcgctgctgggccagctgtccaagtagataatccagtggcacaaaaaacttatga
# tacaattgtcaaagcggcgggatgctcttcagcagaggatactctggcttgcttgagagctttgccttacgaggctttcatggacgcctccaatgtta
# tccccaacatgttcaaccaggatggcatcgctgttgcttttaccccgcggccagacccctcagataacttcttccctctctcacccgatgtggtcatc
# aaggagaatccaccaaaagtggctcccgtatcactcctggcgggaaccatggaagatgagggcaccatgtttgcactggctttgtacagacaacagac
# caaagatgcccttgtcgatatcatccatagtatcgcaccggactgccctcgatctgtcttcgaaaagctcttttcattttatccagacgatcccaagc
# atggttcaccatttggcactggggaggctaacgagatttacccgggatacaagcgtaatgctgctattacgggagatatttgcttgacgttccagcat
# cgcgtcgttctggaggctctttctgacaagattccatcctggagctatctttccgcgtatggaagacagacgcccgttattggaactttccatggtgc
# tgatgttgcgcttatggctacaggatttccagagcctttgtacttggcgatggcgcagtatctgctcagcttcgtctatcaccttgatcccaacgtca
# tcagtaagatggacggtggcgcgaggcctctgcctgaatggccgagatatgatgtgaagactaaggacatgatgcaatttactgacaagggacttgtt
# attgggaaggatgatttccgccaggatgcattcaactacttcaactccaaactacatcagctgaggtggtaa]
# protein sequence = [MLSQLPPELAAMIGTYFNEPTFVGEDCLTLNVQRPSYIAKNAKLPVVVWIYGGGFEQGSTQQYDFARFVNSSITMDHP
# VIVVQMNWRVSALGFLGGKELKKEGNTNLGLRDQRLALEWIAENIEAFGGDPNRVTLWGESGGSMSVFNHMLINGGDHTYNGKPLFRGGMLNSGAAGP
# AVQVDNPVAQKTYDTIVKAAGCSSAEDTLACLRALPYEAFMDASNVIPNMFNQDGIAVAFTPRPDPSDNFFPLSPDVVIKENPPKVAPVSLLAGTMED
# EGTMFALALYRQQTKDALVDIIHSIAPDCPRSVFEKLFSFYPDDPKHGSPFGTGEANEIYPGYKRNAAITGDICLTFQHRVVLEALSDKIPSWSYLSA
# YGRQTPVIGTFHGADVALMATGFPEPLYLAMAQYLLSFVYHLDPNVISKMDGGARPLPEWPRYDVKTKDMMQFTDKGLVIGKDDFRQDAFNYFNSKLH
# QLRW]
# end gene NODE_2_length_547962_cov_41.29.g113
###
# start gene NODE_2_length_547962_cov_41.29.g114
NODE_2_length_547962_cov_41.2997_ID_3	AUGUSTUS	gene	145145	146440	0.55	-	.	NODE_2_length_547962_cov_41.29.g114
NODE_2_length_547962_cov_41.2997_ID_3	AUGUSTUS	transcript	145145	146440	0.55	-	.	NODE_2_length_547962_cov_41.29.g114.t1
NODE_2_length_547962_cov_41.2997_ID_3	AUGUSTUS	CDS	145148	146440	0.55	-	0	transcript_id "NODE_2_length_547962_cov_41.29.g114.t1"; gene_id "NODE_2_length_547962_cov_41.29.g114";
NODE_2_length_547962_cov_41.2997_ID_3	AUGUSTUS	start_codon	146438	146440	.	-	0	transcript_id "NODE_2_length_547962_cov_41.29.g114.t1"; gene_id "NODE_2_length_547962_cov_41.29.g114";
# coding sequence = [atgcaacgaataatctcatcagaattcttcaattttgagtatctccgcgtccttggtactgcgcctttccaaggatccg
# aggttggcgagtgcctggaagcagcgtacaagatccgaagcaatgatcccgaaagctggtttcgagcgtggtccgaggcggcggcaacaagtgaagag
# atagcggagacgtcacttcgaaccggagatcgtgaagccgccaggtgggcgttcctccgctcctccaactaccggagagccagcgagttccttttaca
# tcataacccaaacgactccaggctggtcactgcaatctctcagtctatcagcaactttaggaaagcatgccagctctttgacagcccagtatacttcc
# tcgagattccctatgaggatggcgcgaagctaccagcctatctcttcatgcccaccgaggcgtctactctaccgggaaaaattccgattgtcatcagc
# actggaggattcgactctattcaagaagagctttattactttactgcatcaggcgcaaggactagaggatacgcaacattgtcgtttgaggggcctgg
# tcaaggcattgtggttcgccgagacaagcttcatctacgacctgactgggaaaccgttattggcaaggtcttggatcaactagaggttgtcgttcacg
# aacatccagagcgaaatctggatatgtctcgcatcgctattgctggagcatcgatgggaggctatttcgcgttgcgtggagctctggacccgcgcatc
# tcagcctgtatctcaattgacggattctacgacttgtctgtcctgacaagagcgcgcgtctctagtcctctaatgactgccatagagcagcaatacat
# tgcagatggagtgttcaatgcccttctcagcatagtcttggcgctggactttcagaagaagtgggaaatgggacacgccattttggcgactggaatca
# catcgccagcagcggcaatgcgtacatggcagaaatacagcatggcgctgccagacggcaagacgcggttgagtgaactcaagtgtcctgtgttagtc
# actggcactcgtgataccatgtatgtcccatgggaagccggaccgcagcgcatctacgatgagctgatacgagctcatggatccgagaagaagcacga
# gctttggatcccaactggacctggccaaggttcgctgcaggcaaaagtggcggcgttggcggctttacatacaaagtcatttggctggcttgacgatg
# tatttggtattaaaagagaggccattacggtgcacgagtaa]
# protein sequence = [MQRIISSEFFNFEYLRVLGTAPFQGSEVGECLEAAYKIRSNDPESWFRAWSEAAATSEEIAETSLRTGDREAARWAFL
# RSSNYRRASEFLLHHNPNDSRLVTAISQSISNFRKACQLFDSPVYFLEIPYEDGAKLPAYLFMPTEASTLPGKIPIVISTGGFDSIQEELYYFTASGA
# RTRGYATLSFEGPGQGIVVRRDKLHLRPDWETVIGKVLDQLEVVVHEHPERNLDMSRIAIAGASMGGYFALRGALDPRISACISIDGFYDLSVLTRAR
# VSSPLMTAIEQQYIADGVFNALLSIVLALDFQKKWEMGHAILATGITSPAAAMRTWQKYSMALPDGKTRLSELKCPVLVTGTRDTMYVPWEAGPQRIY
# DELIRAHGSEKKHELWIPTGPGQGSLQAKVAALAALHTKSFGWLDDVFGIKREAITVHE]
# end gene NODE_2_length_547962_cov_41.29.g114
###
# start gene NODE_2_length_547962_cov_41.29.g115
NODE_2_length_547962_cov_41.2997_ID_3	AUGUSTUS	gene	151073	152242	0.31	-	.	NODE_2_length_547962_cov_41.29.g115
NODE_2_length_547962_cov_41.2997_ID_3	AUGUSTUS	transcript	151073	152242	0.31	-	.	NODE_2_length_547962_cov_41.29.g115.t1
NODE_2_length_547962_cov_41.2997_ID_3	AUGUSTUS	CDS	151076	151651	0.85	-	0	transcript_id "NODE_2_length_547962_cov_41.29.g115.t1"; gene_id "NODE_2_length_547962_cov_41.29.g115";
NODE_2_length_547962_cov_41.2997_ID_3	AUGUSTUS	CDS	151721	151726	0.59	-	0	transcript_id "NODE_2_length_547962_cov_41.29.g115.t1"; gene_id "NODE_2_length_547962_cov_41.29.g115";
NODE_2_length_547962_cov_41.2997_ID_3	AUGUSTUS	CDS	151793	151833	0.57	-	2	transcript_id "NODE_2_length_547962_cov_41.29.g115.t1"; gene_id "NODE_2_length_547962_cov_41.29.g115";
NODE_2_length_547962_cov_41.2997_ID_3	AUGUSTUS	CDS	151957	152242	0.8	-	0	transcript_id "NODE_2_length_547962_cov_41.29.g115.t1"; gene_id "NODE_2_length_547962_cov_41.29.g115";
NODE_2_length_547962_cov_41.2997_ID_3	AUGUSTUS	start_codon	152240	152242	.	-	0	transcript_id "NODE_2_length_547962_cov_41.29.g115.t1"; gene_id "NODE_2_length_547962_cov_41.29.g115";
# coding sequence = [atggcattctccttttctactaccgtccagggaccaagcggccctttaaatattgtctttggtgaaggaactcccgagc
# aacaccttgcatgctgcgaggttatcgttgcttcttatgcgccgtccttcccggcctccgctatcgccgaacaagaagagtatctatcgcagcacccg
# ctaaccctcaaccaaggcactcgattttggtgcatatctctagatgacgatacgaaatctgttctcgcattatgcaagacgatacgtcggcggtttct
# tgtaaaggatactgacgcggcggcaagcatgctgtataccagcgtgggcgacttttatttaggagatcgcgcaagtctccccagtacccgtctcctaa
# cgaacgaggagatcccagcactgtgcgagcgcgacgtggcagacctgaaggcaaccttcgagaagaccgcagtcggaccagacgaggtgcatgtcgct
# gtgatcccatcggctgagatggtctcgtggttgttcgaatggggcgattttctcaacaccaagctccgtggtggtgaagcgccatttgtgcatggcgc
# aatctgcgaagctgccgatacttggatatactggcattatggcttcaaacatatggcaatatcgagggtgcgaactcccccgggtgttcagagttccc
# ccgaagtattggccattttgctgctcgatgctttggaagaagcgcgcaagtggaagttcgaaaaagttgtcgtctgggaaccgagtgctgaattgatc
# agtgcaatggacctaatttcgaagatggctggagtcgaggtggagactgtggcgaggccgaacagcattacttcgctgaggtggaagaattcagacga
# gactaagaagactactcttcatttgaatgaagtctacgcctcatgttga]
# protein sequence = [MAFSFSTTVQGPSGPLNIVFGEGTPEQHLACCEVIVASYAPSFPASAIAEQEEYLSQHPLTLNQGTRFWCISLDDDTK
# SVLALCKTIRRRFLVKDTDAAASMLYTSVGDFYLGDRASLPSTRLLTNEEIPALCERDVADLKATFEKTAVGPDEVHVAVIPSAEMVSWLFEWGDFLN
# TKLRGGEAPFVHGAICEAADTWIYWHYGFKHMAISRVRTPPGVQSSPEVLAILLLDALEEARKWKFEKVVVWEPSAELISAMDLISKMAGVEVETVAR
# PNSITSLRWKNSDETKKTTLHLNEVYASC]
# end gene NODE_2_length_547962_cov_41.29.g115
###
# start gene NODE_2_length_547962_cov_41.29.g116
NODE_2_length_547962_cov_41.2997_ID_3	AUGUSTUS	gene	156414	157314	0.88	+	.	NODE_2_length_547962_cov_41.29.g116
NODE_2_length_547962_cov_41.2997_ID_3	AUGUSTUS	transcript	156414	157314	0.88	+	.	NODE_2_length_547962_cov_41.29.g116.t1
NODE_2_length_547962_cov_41.2997_ID_3	AUGUSTUS	start_codon	156414	156416	.	+	0	transcript_id "NODE_2_length_547962_cov_41.29.g116.t1"; gene_id "NODE_2_length_547962_cov_41.29.g116";
NODE_2_length_547962_cov_41.2997_ID_3	AUGUSTUS	CDS	156414	156674	0.89	+	0	transcript_id "NODE_2_length_547962_cov_41.29.g116.t1"; gene_id "NODE_2_length_547962_cov_41.29.g116";
NODE_2_length_547962_cov_41.2997_ID_3	AUGUSTUS	CDS	156746	156954	0.99	+	0	transcript_id "NODE_2_length_547962_cov_41.29.g116.t1"; gene_id "NODE_2_length_547962_cov_41.29.g116";
NODE_2_length_547962_cov_41.2997_ID_3	AUGUSTUS	CDS	157008	157311	1	+	1	transcript_id "NODE_2_length_547962_cov_41.29.g116.t1"; gene_id "NODE_2_length_547962_cov_41.29.g116";
# coding sequence = [atggctcccgttctcgccatcgcctctgtgcttgcagcacttcccgctctcaccatgggagctgccatcactcctcgtg
# gcagtgacatcgtcggaggaaccactgctgctctcggcgagttcccctacatcgtctctctgtccactggtggctcgcacttctgcggtggtgtcttg
# atcgactcccgcaccgttgtcaccgctggccactgcaccattgaccagagggcttcctctgtcaaggtccgcgctggaactcttacctgggcttccgg
# tggcacccaggttggtgtttcatctctgacccttcaccctagctacactgtcgacagccagggtgttcccgacaacgatgttggtgtctggcacttgt
# ccactgccattcctaccagctctaccatcggctatgctactctgcctgcttctggctcagaccctgctgccggtaccaccctcaccgtcgctggctgg
# ggaactacttctgagaactccaactctctcccctccaccctgaggaaggtgtccgtccccgttgttgctcgtgccacgtgcgacagcgactacgatgg
# cgagatcagcaacaacatgttctgcgctgctgttgccgccggtggcaaggactcctgctctggagactctggtggccccatcattgaccccagcggaa
# ccctggtcggtgttgtttcttggggtcagggatgtgctgagcgtggattccctggtgtttacacccgcctgggcaactatgtcagcttcatcaacagc
# aaccgtggttaa]
# protein sequence = [MAPVLAIASVLAALPALTMGAAITPRGSDIVGGTTAALGEFPYIVSLSTGGSHFCGGVLIDSRTVVTAGHCTIDQRAS
# SVKVRAGTLTWASGGTQVGVSSLTLHPSYTVDSQGVPDNDVGVWHLSTAIPTSSTIGYATLPASGSDPAAGTTLTVAGWGTTSENSNSLPSTLRKVSV
# PVVARATCDSDYDGEISNNMFCAAVAAGGKDSCSGDSGGPIIDPSGTLVGVVSWGQGCAERGFPGVYTRLGNYVSFINSNRG]
# end gene NODE_2_length_547962_cov_41.29.g116
###
# start gene NODE_2_length_547962_cov_41.29.g117
NODE_2_length_547962_cov_41.2997_ID_3	AUGUSTUS	gene	164787	165591	0.6	-	.	NODE_2_length_547962_cov_41.29.g117
NODE_2_length_547962_cov_41.2997_ID_3	AUGUSTUS	transcript	164787	165591	0.6	-	.	NODE_2_length_547962_cov_41.29.g117.t1
NODE_2_length_547962_cov_41.2997_ID_3	AUGUSTUS	CDS	164790	165418	0.6	-	2	transcript_id "NODE_2_length_547962_cov_41.29.g117.t1"; gene_id "NODE_2_length_547962_cov_41.29.g117";
NODE_2_length_547962_cov_41.2997_ID_3	AUGUSTUS	CDS	165477	165591	0.66	-	0	transcript_id "NODE_2_length_547962_cov_41.29.g117.t1"; gene_id "NODE_2_length_547962_cov_41.29.g117";
NODE_2_length_547962_cov_41.2997_ID_3	AUGUSTUS	start_codon	165589	165591	.	-	0	transcript_id "NODE_2_length_547962_cov_41.29.g117.t1"; gene_id "NODE_2_length_547962_cov_41.29.g117";
# coding sequence = [atgtactatggaccttcagtggatggagattttgtccaggatctaccatctgtagaattcaacaagggtcattttgcca
# gggttccgctcatgacaaaccatgattcgtttgaaggcatcttgttcaccaacttttcaacaacctcattcaacgaaaacaaagcccagtggcaaaag
# acgtggcactcgcctacgcccaagttctgggagggtctaagtcagctttatccgctgtctagctttggagccacatactacgagcagccattttttcg
# cagcctcatctttccgctcattgctcttctcgctcccctctccgctccaggcgtcgatccgtctctgtggcagactcaacaaattaacggcgatgcaa
# acatcaactgtcctacctattacttcgcggcggctgcacagaaatacggtgtcccagcgtataaatccatctttgatgctggagtttatgtgcactcg
# gcagcagactttccgatcttcaacgtagacatcttcaccgttgactcatccgtggcaactgcagtcaaagattactttctctcattcatcattcgcgg
# cgacccaaatacctttccttcggtgtctcaccagacacgaactcattggccacagtacggacaaaagaattacgctattctgaatgtctcagatacga
# gcatcgcagctcagagcgatcccgatgcttctgatcgctgcgacttttggcactctcagagcgccattgtgagaaactaa]
# protein sequence = [MYYGPSVDGDFVQDLPSVEFNKGHFARVPLMTNHDSFEGILFTNFSTTSFNENKAQWQKTWHSPTPKFWEGLSQLYPL
# SSFGATYYEQPFFRSLIFPLIALLAPLSAPGVDPSLWQTQQINGDANINCPTYYFAAAAQKYGVPAYKSIFDAGVYVHSAADFPIFNVDIFTVDSSVA
# TAVKDYFLSFIIRGDPNTFPSVSHQTRTHWPQYGQKNYAILNVSDTSIAAQSDPDASDRCDFWHSQSAIVRN]
# end gene NODE_2_length_547962_cov_41.29.g117
###
# start gene NODE_2_length_547962_cov_41.29.g118
NODE_2_length_547962_cov_41.2997_ID_3	AUGUSTUS	gene	168601	169477	0.6	+	.	NODE_2_length_547962_cov_41.29.g118
NODE_2_length_547962_cov_41.2997_ID_3	AUGUSTUS	transcript	168601	169477	0.6	+	.	NODE_2_length_547962_cov_41.29.g118.t1
NODE_2_length_547962_cov_41.2997_ID_3	AUGUSTUS	start_codon	168601	168603	.	+	0	transcript_id "NODE_2_length_547962_cov_41.29.g118.t1"; gene_id "NODE_2_length_547962_cov_41.29.g118";
NODE_2_length_547962_cov_41.2997_ID_3	AUGUSTUS	CDS	168601	169046	1	+	0	transcript_id "NODE_2_length_547962_cov_41.29.g118.t1"; gene_id "NODE_2_length_547962_cov_41.29.g118";
NODE_2_length_547962_cov_41.2997_ID_3	AUGUSTUS	CDS	169105	169195	0.98	+	1	transcript_id "NODE_2_length_547962_cov_41.29.g118.t1"; gene_id "NODE_2_length_547962_cov_41.29.g118";
NODE_2_length_547962_cov_41.2997_ID_3	AUGUSTUS	CDS	169252	169394	0.75	+	0	transcript_id "NODE_2_length_547962_cov_41.29.g118.t1"; gene_id "NODE_2_length_547962_cov_41.29.g118";
NODE_2_length_547962_cov_41.2997_ID_3	AUGUSTUS	CDS	169450	169474	0.73	+	1	transcript_id "NODE_2_length_547962_cov_41.29.g118.t1"; gene_id "NODE_2_length_547962_cov_41.29.g118";
# coding sequence = [atggctcgcttgacctacatctccctacttggccttgccagctccgtccttgctgctcctcagccggcattgactggaa
# ctgaaggcaccattgcttcaaccattcgaattgccggccctacagctgcccctaacattcacggtctcgagattgctgctgctcctcagttcttgacc
# atcaccgtcattaacagccacggtgatgccatctcgacctcgcacgcccacgatcccaacggaccttctgctgtgtcgggcaatgtaggtcccggcac
# catggccaatggtgccactgctgcttttgccgttccaaccggatggattggtaatgtcgctatcaatgatgccggctgggccattactggcgatgatt
# ccctgattgagggtaactttgttgttcctcagggatctactgaagccgtggccgatgtcgatgtctcttatgttaacggattctctgttgccattgtt
# tgctcttgcaacggacaggttgtgactggttgcaacaagaacttgttcaacctcaactcttgcggcaacaatgacggacaaaacgcctgtgttaaccc
# gctccgaagcgatgaaggagccacgtctgccgcgcccttcttcgccccctgccagcacgctgcctggacgtatgttaacgatggcgctgccaactctt
# tcggacagtgccaccataaagccttggcgattgaggcttag]
# protein sequence = [MARLTYISLLGLASSVLAAPQPALTGTEGTIASTIRIAGPTAAPNIHGLEIAAAPQFLTITVINSHGDAISTSHAHDP
# NGPSAVSGNVGPGTMANGATAAFAVPTGWIGNVAINDAGWAITGDDSLIEGNFVVPQGSTEAVADVDVSYVNGFSVAIVCSCNGQVVTGCNKNLFNLN
# SCGNNDGQNACVNPLRSDEGATSAAPFFAPCQHAAWTYVNDGAANSFGQCHHKALAIEA]
# end gene NODE_2_length_547962_cov_41.29.g118
###
# start gene NODE_2_length_547962_cov_41.29.g119
NODE_2_length_547962_cov_41.2997_ID_3	AUGUSTUS	gene	170003	170870	0.95	-	.	NODE_2_length_547962_cov_41.29.g119
NODE_2_length_547962_cov_41.2997_ID_3	AUGUSTUS	transcript	170003	170870	0.95	-	.	NODE_2_length_547962_cov_41.29.g119.t1
NODE_2_length_547962_cov_41.2997_ID_3	AUGUSTUS	CDS	170006	170206	0.95	-	0	transcript_id "NODE_2_length_547962_cov_41.29.g119.t1"; gene_id "NODE_2_length_547962_cov_41.29.g119";
NODE_2_length_547962_cov_41.2997_ID_3	AUGUSTUS	CDS	170277	170870	1	-	0	transcript_id "NODE_2_length_547962_cov_41.29.g119.t1"; gene_id "NODE_2_length_547962_cov_41.29.g119";
NODE_2_length_547962_cov_41.2997_ID_3	AUGUSTUS	start_codon	170868	170870	.	-	0	transcript_id "NODE_2_length_547962_cov_41.29.g119.t1"; gene_id "NODE_2_length_547962_cov_41.29.g119";
# coding sequence = [atggttttctccagcaaaaagctaagcgttgccgcttctcttttcactttggcccttgccgatccatggccaaagcgtg
# gcctagctgcaaacgatgatattcccatctcgcagtttggcgggtcgtataacggccatggttcgcaggtcaactggcagtataactgggacagcaca
# acctcccagaagcaaagctgggccgagtttgtacccatgctatggggcacgcagagctaccataccactcaatggttcgacaatgcgtggtactggat
# caacaatggaggctcggggcacttgctggcctttaatgagccggagctgggtagccaggccaatctgagccctggagatgctgctaatgcgtggaggc
# aatacatggagcctttctatggccacgcgcaactcggtgctcctgctgtctccaatgacgggtacaactggatcagccagttcttgcaggcctgcagc
# gactgccacatcgatttcatccccatccactggtacaacgattggacgctggaagcggattttgaaaactgggtcaacagtatctgctcccttggcgg
# tggccgccaggtctggatcacagagtttcaagcaggtggaaacgctgaccaggaggctactttcctacgatcggcgatcccgttcctcgataacaatc
# cttgcgtctaccgctattcttattttggcactgcggacaacggaaaggacttgctccagaacggtggaccatccctttcgtctctgggaatccaatat
# gcttttagcccttacggctcgggcagtgtgtaa]
# protein sequence = [MVFSSKKLSVAASLFTLALADPWPKRGLAANDDIPISQFGGSYNGHGSQVNWQYNWDSTTSQKQSWAEFVPMLWGTQS
# YHTTQWFDNAWYWINNGGSGHLLAFNEPELGSQANLSPGDAANAWRQYMEPFYGHAQLGAPAVSNDGYNWISQFLQACSDCHIDFIPIHWYNDWTLEA
# DFENWVNSICSLGGGRQVWITEFQAGGNADQEATFLRSAIPFLDNNPCVYRYSYFGTADNGKDLLQNGGPSLSSLGIQYAFSPYGSGSV]
# end gene NODE_2_length_547962_cov_41.29.g119
###
# start gene NODE_2_length_547962_cov_41.29.g120
NODE_2_length_547962_cov_41.2997_ID_3	AUGUSTUS	gene	171963	172778	1	+	.	NODE_2_length_547962_cov_41.29.g120
NODE_2_length_547962_cov_41.2997_ID_3	AUGUSTUS	transcript	171963	172778	1	+	.	NODE_2_length_547962_cov_41.29.g120.t1
NODE_2_length_547962_cov_41.2997_ID_3	AUGUSTUS	start_codon	171963	171965	.	+	0	transcript_id "NODE_2_length_547962_cov_41.29.g120.t1"; gene_id "NODE_2_length_547962_cov_41.29.g120";
NODE_2_length_547962_cov_41.2997_ID_3	AUGUSTUS	CDS	171963	172775	1	+	0	transcript_id "NODE_2_length_547962_cov_41.29.g120.t1"; gene_id "NODE_2_length_547962_cov_41.29.g120";
# coding sequence = [atgcgtgtcatctctcttctcccgtttgttggcgctgccatcgccctcccaactgaaactcctggggcacctcccgcta
# acaacatcaccgctcctgatgttaatgccatcaaagccgtaccacaagattccttcaagagctaccagactggtggcttggtgcgtcagtctctcaag
# tctgagggatcaaagtccaagcgcgactgggtctgcaacacttcgccaactttcacctggggcgacggcgacaatggcggcaagggaatcttcatcac
# caacaccgacaacgactggcgaggcttctacgccttccacaacaactgcgacgcaattccatacaagtacgtttgggtcgcagctggcgcgactcaat
# ttctgtccttccctgatggctgggcgggccgcatccagcgcggcgttgacgcaaccatgaacaatggccaggctcactggctcggcacatggttcgag
# tttagctgggacaccaatggctggggctggagcgatgtctctctcatccgtggctgcgacggcggtgttctggtcagctctcaggacggctctggagc
# gtggaaaggattcacgcaagatatcttgagcaatgcgcccagcaacgctcttgacaccaaagatgatggacagagagtgctcgcggccacggaattta
# ttggcggtgctattaacacgcctcctcgcgactgggagctccagcaggttggctctcagtacgtttatgtcgatgacgatcacggcagccccgtcatt
# gcatccaccaacggccgttttggcaccacctggcctgctggccgagcataa]
# protein sequence = [MRVISLLPFVGAAIALPTETPGAPPANNITAPDVNAIKAVPQDSFKSYQTGGLVRQSLKSEGSKSKRDWVCNTSPTFT
# WGDGDNGGKGIFITNTDNDWRGFYAFHNNCDAIPYKYVWVAAGATQFLSFPDGWAGRIQRGVDATMNNGQAHWLGTWFEFSWDTNGWGWSDVSLIRGC
# DGGVLVSSQDGSGAWKGFTQDILSNAPSNALDTKDDGQRVLAATEFIGGAINTPPRDWELQQVGSQYVYVDDDHGSPVIASTNGRFGTTWPAGRA]
# end gene NODE_2_length_547962_cov_41.29.g120
###
# start gene NODE_2_length_547962_cov_41.29.g121
NODE_2_length_547962_cov_41.2997_ID_3	AUGUSTUS	gene	191648	192240	0.13	+	.	NODE_2_length_547962_cov_41.29.g121
NODE_2_length_547962_cov_41.2997_ID_3	AUGUSTUS	transcript	191648	192240	0.13	+	.	NODE_2_length_547962_cov_41.29.g121.t1
NODE_2_length_547962_cov_41.2997_ID_3	AUGUSTUS	start_codon	191648	191650	.	+	0	transcript_id "NODE_2_length_547962_cov_41.29.g121.t1"; gene_id "NODE_2_length_547962_cov_41.29.g121";
NODE_2_length_547962_cov_41.2997_ID_3	AUGUSTUS	CDS	191648	192003	0.84	+	0	transcript_id "NODE_2_length_547962_cov_41.29.g121.t1"; gene_id "NODE_2_length_547962_cov_41.29.g121";
NODE_2_length_547962_cov_41.2997_ID_3	AUGUSTUS	CDS	192058	192160	0.21	+	1	transcript_id "NODE_2_length_547962_cov_41.29.g121.t1"; gene_id "NODE_2_length_547962_cov_41.29.g121";
NODE_2_length_547962_cov_41.2997_ID_3	AUGUSTUS	CDS	192214	192237	0.14	+	0	transcript_id "NODE_2_length_547962_cov_41.29.g121.t1"; gene_id "NODE_2_length_547962_cov_41.29.g121";
# coding sequence = [atggaagcctcgccgaaaccgacctttgatcaagatgaaggtgtcattggcaccgcgatactagcagatgaagccaacc
# aagttccggcaaatggccaaaatggccaactcaagaggagcctcaacagccgtcaaatcaacatgttttcgatcgccggttctatcggcactggactg
# ttgattgcaacgggctctgccctagctaacggagggcctggctcgatgttgatagcatttgctattctggggttcatctgttataacgtgcttgttgc
# ttacggagagatggcaacggcctttcccatggacaagggattcagtggatatgcggcacgctttgtagaccctgcctatgggttcgcaacaggactga
# actacttttgcaaatatgccgttcttttagccaacaatctgaccgcgtccggcctcataatgcagtattggctgcctcatgtcaattcccgatcaatt
# atccgagccaagtaa]
# protein sequence = [MEASPKPTFDQDEGVIGTAILADEANQVPANGQNGQLKRSLNSRQINMFSIAGSIGTGLLIATGSALANGGPGSMLIA
# FAILGFICYNVLVAYGEMATAFPMDKGFSGYAARFVDPAYGFATGLNYFCKYAVLLANNLTASGLIMQYWLPHVNSRSIIRAK]
# end gene NODE_2_length_547962_cov_41.29.g121
###
# start gene NODE_2_length_547962_cov_41.29.g122
NODE_2_length_547962_cov_41.2997_ID_3	AUGUSTUS	gene	208916	210197	0.36	+	.	NODE_2_length_547962_cov_41.29.g122
NODE_2_length_547962_cov_41.2997_ID_3	AUGUSTUS	transcript	208916	210197	0.36	+	.	NODE_2_length_547962_cov_41.29.g122.t1
NODE_2_length_547962_cov_41.2997_ID_3	AUGUSTUS	start_codon	208916	208918	.	+	0	transcript_id "NODE_2_length_547962_cov_41.29.g122.t1"; gene_id "NODE_2_length_547962_cov_41.29.g122";
NODE_2_length_547962_cov_41.2997_ID_3	AUGUSTUS	CDS	208916	208918	0.49	+	0	transcript_id "NODE_2_length_547962_cov_41.29.g122.t1"; gene_id "NODE_2_length_547962_cov_41.29.g122";
NODE_2_length_547962_cov_41.2997_ID_3	AUGUSTUS	CDS	209008	209112	0.66	+	0	transcript_id "NODE_2_length_547962_cov_41.29.g122.t1"; gene_id "NODE_2_length_547962_cov_41.29.g122";
NODE_2_length_547962_cov_41.2997_ID_3	AUGUSTUS	CDS	209179	209561	0.55	+	0	transcript_id "NODE_2_length_547962_cov_41.29.g122.t1"; gene_id "NODE_2_length_547962_cov_41.29.g122";
NODE_2_length_547962_cov_41.2997_ID_3	AUGUSTUS	CDS	209625	209689	0.97	+	1	transcript_id "NODE_2_length_547962_cov_41.29.g122.t1"; gene_id "NODE_2_length_547962_cov_41.29.g122";
NODE_2_length_547962_cov_41.2997_ID_3	AUGUSTUS	CDS	209749	210194	0.96	+	2	transcript_id "NODE_2_length_547962_cov_41.29.g122.t1"; gene_id "NODE_2_length_547962_cov_41.29.g122";
# coding sequence = [atgatatcatttatcctgttctgtgctgttgctgccaccggtgtacattatggtactggccgtcattactgggacctcc
# aaccagaggatatatcagaagcgttaaagtactggtatttttgctacatctggtattgcgtgacaatgatcttgacaaagatctctatcggatatttc
# ctgctgagaatcaccgtcgagcggatacacacctggatcattggcagcgtcatgctggttaccgtcgtcaccggcatcatctttttctttgttacaat
# gctgcagtgcgccccggtctcttacttctgggacaagactggaaatggatcctgcataaacatcgacgtcatcatcattctcacctacgtatacagtg
# ctttcagcgtcatctgcgacttcacttttgcactgcttccgattgtcctcatcatgcaacttcagatgaacagcaggaccaagattgcattgatccct
# attatgcttatggcttgcgttgcgagtgctgcagttgttgtcagatttccatatgttaaggactttaagaacatcgacttcttgtgggcgactaccga
# cattgcaatctggtctactaccgagcaaggcctagccatcacggccggcagtcttgctaccctccgaccgctctttaggaagattgcgtccaagctgg
# gatggtcgacgatgcgatccaccggagacgtcccgggcggttctgcgagtaaccgtaacacaactggccgttcgaagaagaagggatcgcgcgaccca
# ttcagcctcgctacttttaaccgaaacgaagacgacgatgaggaggcaagaaatctgagcgaagacgggcagataaaattggtcaacggatatcaagg
# aggtttccaaacgacaatcaccgctggaccaaagtccgtatggaagccgaaaggacgcggatcagataacgagagcgaggaggagcttcggatggagg
# gatcgaaggttaaaagcttcctcatcactgaagagaccatatga]
# protein sequence = [MISFILFCAVAATGVHYGTGRHYWDLQPEDISEALKYWYFCYIWYCVTMILTKISIGYFLLRITVERIHTWIIGSVML
# VTVVTGIIFFFVTMLQCAPVSYFWDKTGNGSCINIDVIIILTYVYSAFSVICDFTFALLPIVLIMQLQMNSRTKIALIPIMLMACVASAAVVVRFPYV
# KDFKNIDFLWATTDIAIWSTTEQGLAITAGSLATLRPLFRKIASKLGWSTMRSTGDVPGGSASNRNTTGRSKKKGSRDPFSLATFNRNEDDDEEARNL
# SEDGQIKLVNGYQGGFQTTITAGPKSVWKPKGRGSDNESEEELRMEGSKVKSFLITEETI]
# end gene NODE_2_length_547962_cov_41.29.g122
###
# start gene NODE_2_length_547962_cov_41.29.g123
NODE_2_length_547962_cov_41.2997_ID_3	AUGUSTUS	gene	211668	212819	0.91	+	.	NODE_2_length_547962_cov_41.29.g123
NODE_2_length_547962_cov_41.2997_ID_3	AUGUSTUS	transcript	211668	212819	0.91	+	.	NODE_2_length_547962_cov_41.29.g123.t1
NODE_2_length_547962_cov_41.2997_ID_3	AUGUSTUS	start_codon	211668	211670	.	+	0	transcript_id "NODE_2_length_547962_cov_41.29.g123.t1"; gene_id "NODE_2_length_547962_cov_41.29.g123";
NODE_2_length_547962_cov_41.2997_ID_3	AUGUSTUS	CDS	211668	212816	0.91	+	0	transcript_id "NODE_2_length_547962_cov_41.29.g123.t1"; gene_id "NODE_2_length_547962_cov_41.29.g123";
# coding sequence = [atgggatcaatcgctaaagatgcggctgctccttcacagctcttcacacccttcaaaatcggcaacttggaaataaaac
# accgcgtcgtcatggctcccttgactcgctaccgcaacgacgagaatcacgtccccctaccatttgtggcggattactacgctgaacgagcctccgtt
# ccgggcacattcctcatcgccgaagcgacagccgtctcgcctcgtggagcaggatactccaatctccctggaatctggagtaaagaccaaatcgcgtc
# atggaaacgagtcactaccgctgtgcacgccaagggaagctatatattcctccaactttgggctttaggccgcgtagcagacaaagaggtcgccgaca
# aggaaggcatcaagattgtttcgtcaagcgctatccccatggacagcgagcacccggaacccgaagaattgagttatgaagagatccagaactttgtg
# gcggattacggtcaagcggctaagaacgcgattgaagccggattcgatggcgttgagattcacggtgcaaacggctatcttgtcgaccagttcatcca
# ggacgtttcgaaccaaaggaacgacgattatggtggctcgattgataagaggaataggtttgctttggaggttgcaaaggcggcagccgatgcgatcg
# gtgccgataaagttgggtttcgaatcagccccttctcaacttttcagagtatgaagatggccgatccccatccccagttctctgcgctggtcaaaggt
# ctcaaggctctaaatctggcgtatctccatgtcgtcgagtcgcggattgcaggtgatgacgctggtcacggcacagagaaggtcgattttatgctgga
# catctggggggatgatgctcctttcttggttgctggtggttggaagccccaagatgctcaggcagccttcgaaggccagtataaagacagaaatgtcg
# ctattgtctttggtcggtactttttggctacgcccgacttgcccttcaggatcagacgagggctcgagccaaacaagtataaccgcgatttgttctat
# gcgatcaaatcaaaggtcgggtacctggactataaattcagcaaggaatgggaagaggccagcaagcatggtgtagagaatatcttggcataa]
# protein sequence = [MGSIAKDAAAPSQLFTPFKIGNLEIKHRVVMAPLTRYRNDENHVPLPFVADYYAERASVPGTFLIAEATAVSPRGAGY
# SNLPGIWSKDQIASWKRVTTAVHAKGSYIFLQLWALGRVADKEVADKEGIKIVSSSAIPMDSEHPEPEELSYEEIQNFVADYGQAAKNAIEAGFDGVE
# IHGANGYLVDQFIQDVSNQRNDDYGGSIDKRNRFALEVAKAAADAIGADKVGFRISPFSTFQSMKMADPHPQFSALVKGLKALNLAYLHVVESRIAGD
# DAGHGTEKVDFMLDIWGDDAPFLVAGGWKPQDAQAAFEGQYKDRNVAIVFGRYFLATPDLPFRIRRGLEPNKYNRDLFYAIKSKVGYLDYKFSKEWEE
# ASKHGVENILA]
# end gene NODE_2_length_547962_cov_41.29.g123
###
# start gene NODE_2_length_547962_cov_41.29.g124
NODE_2_length_547962_cov_41.2997_ID_3	AUGUSTUS	gene	215274	216314	0.25	+	.	NODE_2_length_547962_cov_41.29.g124
NODE_2_length_547962_cov_41.2997_ID_3	AUGUSTUS	transcript	215274	216314	0.25	+	.	NODE_2_length_547962_cov_41.29.g124.t1
NODE_2_length_547962_cov_41.2997_ID_3	AUGUSTUS	start_codon	215274	215276	.	+	0	transcript_id "NODE_2_length_547962_cov_41.29.g124.t1"; gene_id "NODE_2_length_547962_cov_41.29.g124";
NODE_2_length_547962_cov_41.2997_ID_3	AUGUSTUS	CDS	215274	215381	0.5	+	0	transcript_id "NODE_2_length_547962_cov_41.29.g124.t1"; gene_id "NODE_2_length_547962_cov_41.29.g124";
NODE_2_length_547962_cov_41.2997_ID_3	AUGUSTUS	CDS	215448	215513	0.77	+	0	transcript_id "NODE_2_length_547962_cov_41.29.g124.t1"; gene_id "NODE_2_length_547962_cov_41.29.g124";
NODE_2_length_547962_cov_41.2997_ID_3	AUGUSTUS	CDS	215571	215622	0.82	+	0	transcript_id "NODE_2_length_547962_cov_41.29.g124.t1"; gene_id "NODE_2_length_547962_cov_41.29.g124";
NODE_2_length_547962_cov_41.2997_ID_3	AUGUSTUS	CDS	215683	216311	0.66	+	2	transcript_id "NODE_2_length_547962_cov_41.29.g124.t1"; gene_id "NODE_2_length_547962_cov_41.29.g124";
# coding sequence = [atggagataaaaatgaaacgagttttgaacgtgctcattctttttaccagcttgggatgcaaagccaattgctcacaaa
# acccgggcatggtctatggatttgacaatattgtaccatcgaccaatctcacgtggacaccatgtttcgatgactttacgtgctccaaactacagcta
# gctgggaagaatgccactgttgagtccccaagcatcatcatcaacccaggcggtccgggtggctctggagtcgacctcatcctcgcaaaccaggccct
# tgcaggtggaatgtttggagatcaatacaacgtcatctcctatgaccctcgcggggttaacaacagcggtctaaccgtcgactgtttctcggggaaca
# cggaagcaagactggtcttcaatcgactacacaggacgggcgttaccaacgtatcatcaacctcatttgagcaacagtactattcaagctccatttac
# ggagagtggtgcaacaatgccgtcgagaacgagtcgcctcatggctattatgtaactacaccggccgtcgcccaggatttgctcacatttatagaagc
# cgaggccgagttggcaggtcaaacgccatcagaggcaaagctgtggttttatggcatcagttatggcactgtcatcggcgccacttttgcttctatgt
# ttcccgaccgagttgagagaatgatactcgatggcgttttggacgcagagcaatactatgataacacttggaaagatagcgtcgatcaaatggacgag
# gccatggagaaattctcaagcttatgccattccgcggttctggaaagtgttccttctggggacccacgccagcaaatatcacagccagaatga]
# protein sequence = [MEIKMKRVLNVLILFTSLGCKANCSQNPGMVYGFDNIVPSTNLTWTPCFDDFTCSKLQLAGKNATVESPSIIINPGGP
# GGSGVDLILANQALAGGMFGDQYNVISYDPRGVNNSGLTVDCFSGNTEARLVFNRLHRTGVTNVSSTSFEQQYYSSSIYGEWCNNAVENESPHGYYVT
# TPAVAQDLLTFIEAEAELAGQTPSEAKLWFYGISYGTVIGATFASMFPDRVERMILDGVLDAEQYYDNTWKDSVDQMDEAMEKFSSLCHSAVLESVPS
# GDPRQQISQPE]
# end gene NODE_2_length_547962_cov_41.29.g124
###
# start gene NODE_2_length_547962_cov_41.29.g125
NODE_2_length_547962_cov_41.2997_ID_3	AUGUSTUS	gene	218233	221020	0.05	-	.	NODE_2_length_547962_cov_41.29.g125
NODE_2_length_547962_cov_41.2997_ID_3	AUGUSTUS	transcript	218233	221020	0.05	-	.	NODE_2_length_547962_cov_41.29.g125.t1
NODE_2_length_547962_cov_41.2997_ID_3	AUGUSTUS	CDS	218236	218306	0.95	-	2	transcript_id "NODE_2_length_547962_cov_41.29.g125.t1"; gene_id "NODE_2_length_547962_cov_41.29.g125";
NODE_2_length_547962_cov_41.2997_ID_3	AUGUSTUS	CDS	218365	218426	0.41	-	1	transcript_id "NODE_2_length_547962_cov_41.29.g125.t1"; gene_id "NODE_2_length_547962_cov_41.29.g125";
NODE_2_length_547962_cov_41.2997_ID_3	AUGUSTUS	CDS	218524	219208	0.41	-	2	transcript_id "NODE_2_length_547962_cov_41.29.g125.t1"; gene_id "NODE_2_length_547962_cov_41.29.g125";
NODE_2_length_547962_cov_41.2997_ID_3	AUGUSTUS	CDS	219317	220035	0.42	-	1	transcript_id "NODE_2_length_547962_cov_41.29.g125.t1"; gene_id "NODE_2_length_547962_cov_41.29.g125";
NODE_2_length_547962_cov_41.2997_ID_3	AUGUSTUS	CDS	220165	220275	0.42	-	1	transcript_id "NODE_2_length_547962_cov_41.29.g125.t1"; gene_id "NODE_2_length_547962_cov_41.29.g125";
NODE_2_length_547962_cov_41.2997_ID_3	AUGUSTUS	CDS	220618	220912	0.29	-	2	transcript_id "NODE_2_length_547962_cov_41.29.g125.t1"; gene_id "NODE_2_length_547962_cov_41.29.g125";
NODE_2_length_547962_cov_41.2997_ID_3	AUGUSTUS	CDS	220981	221020	0.98	-	0	transcript_id "NODE_2_length_547962_cov_41.29.g125.t1"; gene_id "NODE_2_length_547962_cov_41.29.g125";
NODE_2_length_547962_cov_41.2997_ID_3	AUGUSTUS	start_codon	221018	221020	.	-	0	transcript_id "NODE_2_length_547962_cov_41.29.g125.t1"; gene_id "NODE_2_length_547962_cov_41.29.g125";
# coding sequence = [atgatcaagaaaacagaaattggtgacaaggctatggcaggggaactcgaatggcacactctatctatccaagaagtta
# ccgatcgactggacacatccgtcgaaactggtctctcaacccagggagtcaaagataaaacggcagaattcggtgccaacactccaaccccgccgaaa
# tcacaattgtttcagaagatattcttctatctcttcggaggctttggctccatcctctttggtggaagcattcttgtctttgtctcatggaaaccact
# tggcgaaccggctcctgcagtggccaacttagccttgggtattgtcctagctattgtgtgtggcctgggtatcgtcgtcgctactggcgacaacacgg
# tgttcggccatatcgcgaagctgacaaacaagcccaagtctggtcaaactccactgcaaaaggaaattttgagtgtggctatcgccttcattccagaa
# ggtctgccaattgctttgacagcttcactcaccattactgcgggaattatgaagaagaacaatatcctctgcaagtctctgaagacagttgagaccct
# gggcactgtttcagtgttactatcggataaaacaggaactctgacgaagaatcaaatggctgtaacagactgtctcattggctccagcgccttgactg
# ccacagaagccattgaagaaattgcagacgaatctacttcactcaaaaaggccgctcttacgcagctccatgtcacttctgcggtgtgcaatgctgga
# gagtttgatcccacaactatccatcttcccatctccgatcggaagatcatcgctgatgcgacagatcaagctattcttcgcttatcggaatcgctggg
# ccccgtcaataagtctcgcgacttgtggattaaacgatttgatctcgcattcaactcaaagaataaattctccttacgcgtcagctctcccagcgtcc
# cctctgccctcgaatccacactttctgcttccgaaatcagtggctttgatgctcaaaaggattacattttgatgatcaagggtgcaccggatattcta
# ctctctcgatgcacaaagtatgttggcggagacggcgaagtgcacaattttgacgaaggtactcgctcgtccattgaggccatcaaaaactcatggtc
# gagccaaggcctcacgctgatcggactcgtgggcatcgtggaccccccgcgagaagaagtccccggtgtgattgagactttgcaccgggctggtatcc
# gcaccgccatggttacgggagatttccaactgacggcccaagcgattgctcgctcttgtggtattatcagcgtttcagaccgtgaggttcacagcgtt
# gataatctccctcgcgtgccccccaaaatcgagcccagaaagaatcacaagtccaatcatctcccagacgaaaccaaggcgattgtcttgacaggcca
# agacttaatgacgctgcttccgcaccaatggcacactttggtcacagagtattcggagattgtatttgctcgaactacgccggagcataaacttcaaa
# ttgtacgggaattccagtcgcattcttacgtcgtggccatgatcggagatggagtgaatgatgctccaagtttgaagcaagcagacattggtatatcg
# cctgcatctggctccgacattgccattgaggccgcagacatggttttattagacacattctctgccattcccgaggccgtgctctatggtcgcgtagt
# atttgacaatcttaagaaaacgattgcttacttactaccggctggctcttggtccgagttttggccagtcttcacaaatgttgcctttggcctgcccc
# aaatcttcctcctcgagacgttgtcaatgatcgcctcgtcgactggaagcttctcctccaagcttacggcgaaatggattggccttcacatcgttgtg
# gttctcatttggttcaattccaactcccgacggacaaaccgctga]
# protein sequence = [MIKKTEIGDKAMAGELEWHTLSIQEVTDRLDTSVETGLSTQGVKDKTAEFGANTPTPPKSQLFQKIFFYLFGGFGSIL
# FGGSILVFVSWKPLGEPAPAVANLALGIVLAIVCGLGIVVATGDNTVFGHIAKLTNKPKSGQTPLQKEILSVAIAFIPEGLPIALTASLTITAGIMKK
# NNILCKSLKTVETLGTVSVLLSDKTGTLTKNQMAVTDCLIGSSALTATEAIEEIADESTSLKKAALTQLHVTSAVCNAGEFDPTTIHLPISDRKIIAD
# ATDQAILRLSESLGPVNKSRDLWIKRFDLAFNSKNKFSLRVSSPSVPSALESTLSASEISGFDAQKDYILMIKGAPDILLSRCTKYVGGDGEVHNFDE
# GTRSSIEAIKNSWSSQGLTLIGLVGIVDPPREEVPGVIETLHRAGIRTAMVTGDFQLTAQAIARSCGIISVSDREVHSVDNLPRVPPKIEPRKNHKSN
# HLPDETKAIVLTGQDLMTLLPHQWHTLVTEYSEIVFARTTPEHKLQIVREFQSHSYVVAMIGDGVNDAPSLKQADIGISPASGSDIAIEAADMVLLDT
# FSAIPEAVLYGRVVFDNLKKTIAYLLPAGSWSEFWPVFTNVAFGLPQIFLLETLSMIASSTGSFSSKLTAKWIGLHIVVVLIWFNSNSRRTNR]
# end gene NODE_2_length_547962_cov_41.29.g125
###
# start gene NODE_2_length_547962_cov_41.29.g126
NODE_2_length_547962_cov_41.2997_ID_3	AUGUSTUS	gene	223929	224487	0.59	-	.	NODE_2_length_547962_cov_41.29.g126
NODE_2_length_547962_cov_41.2997_ID_3	AUGUSTUS	transcript	223929	224487	0.59	-	.	NODE_2_length_547962_cov_41.29.g126.t1
NODE_2_length_547962_cov_41.2997_ID_3	AUGUSTUS	CDS	223932	224021	0.59	-	0	transcript_id "NODE_2_length_547962_cov_41.29.g126.t1"; gene_id "NODE_2_length_547962_cov_41.29.g126";
NODE_2_length_547962_cov_41.2997_ID_3	AUGUSTUS	CDS	224101	224487	0.87	-	0	transcript_id "NODE_2_length_547962_cov_41.29.g126.t1"; gene_id "NODE_2_length_547962_cov_41.29.g126";
NODE_2_length_547962_cov_41.2997_ID_3	AUGUSTUS	start_codon	224485	224487	.	-	0	transcript_id "NODE_2_length_547962_cov_41.29.g126.t1"; gene_id "NODE_2_length_547962_cov_41.29.g126";
# coding sequence = [atggcaaacgacgatgaaaaggtcgacgtagtcgccttggagcaccaaaactcaaccggtggcaaggatgtcatactcg
# cgaggcaagcagccgaggccgagcataacctcagtctcttgcaagccatacgcaaatatcccaaagctgtcttgtggtcggtcctcttgtcgacctcc
# atcatcatggaaggttacgatatcgttctcatctcttcattcttcgcacagccatcctttcgaaaacgatacggcgactttgaccctgggtccaacag
# tgatcagatctccgcgtcatggcaaaacggcctcagcaacgcggtgagcgttgggactattattggtgcctttgccaacggatactttacgcataaat
# tcggttatcgaaaattggtgagctgctttgcggtattccttggggagttttcgcaaccatggtatgtgctgaacctctttgatcagacccttggccac
# atgtcttag]
# protein sequence = [MANDDEKVDVVALEHQNSTGGKDVILARQAAEAEHNLSLLQAIRKYPKAVLWSVLLSTSIIMEGYDIVLISSFFAQPS
# FRKRYGDFDPGSNSDQISASWQNGLSNAVSVGTIIGAFANGYFTHKFGYRKLVSCFAVFLGEFSQPWYVLNLFDQTLGHMS]
# end gene NODE_2_length_547962_cov_41.29.g126
###
# start gene NODE_2_length_547962_cov_41.29.g127
NODE_2_length_547962_cov_41.2997_ID_3	AUGUSTUS	gene	230074	231594	0.32	+	.	NODE_2_length_547962_cov_41.29.g127
NODE_2_length_547962_cov_41.2997_ID_3	AUGUSTUS	transcript	230074	231594	0.32	+	.	NODE_2_length_547962_cov_41.29.g127.t1
NODE_2_length_547962_cov_41.2997_ID_3	AUGUSTUS	start_codon	230074	230076	.	+	0	transcript_id "NODE_2_length_547962_cov_41.29.g127.t1"; gene_id "NODE_2_length_547962_cov_41.29.g127";
NODE_2_length_547962_cov_41.2997_ID_3	AUGUSTUS	CDS	230074	230675	0.4	+	0	transcript_id "NODE_2_length_547962_cov_41.29.g127.t1"; gene_id "NODE_2_length_547962_cov_41.29.g127";
NODE_2_length_547962_cov_41.2997_ID_3	AUGUSTUS	CDS	230759	231464	0.8	+	1	transcript_id "NODE_2_length_547962_cov_41.29.g127.t1"; gene_id "NODE_2_length_547962_cov_41.29.g127";
NODE_2_length_547962_cov_41.2997_ID_3	AUGUSTUS	CDS	231526	231591	0.97	+	0	transcript_id "NODE_2_length_547962_cov_41.29.g127.t1"; gene_id "NODE_2_length_547962_cov_41.29.g127";
# coding sequence = [atgcttcttcccatcgttgccctctcttcgctggtggtcgtcaccgctagcccaacggctcagcacattcgccagtcat
# cacaggggactgcaactgtcgatatcagcaacacacacggtccggcggcttttctcgggtctggattcatttacgggtggccagataatggcacgtct
# gtctcgactctgattccagactatctggtgactgggatcaacttcaatgcgaatcgtgccggtggagctcagcttcctgtcggaggatgggctaccgg
# cggcttcagcggctacaaaacaagattcgagtcggccttgtcaaactaccgtactacgcgcaagtatggcggagagttcatcctcctacctcacgata
# tgtggggtgcagatggcggttcgggctcagcctctccgttccctggtgataatggagactggactgagatggaagccttttggacccaagtcatgtca
# gatctggtggaaaatgacatgctcgatggcctcatcattgatctctggaatgagcctgatgggtcaggtttctggcctcgaagctgggaccagttcct
# cgagtactggaaccgtgctaccgtgcttgtgagagcaggactacctggaaccctgatcagtggcccagctatggcgaatgcgcctggtctccagaatg
# agaactggctcacctggctgccatccattgtcggtaacaacactgtgcctgatcactactcctggcatcagatcggcgtatgggaacggtgcccagac
# ttgaatgtgccagactttaacacactgctcgctcaattcggtgcgcctgcgaggccgattgacaacaacgaatatgcttggccatcggagcagaatcc
# agcaaatgcggcgtggtacctggctcagatggagagacacgatatccgtgctttacgcgccaactggggtggcggttctgatcttcataattggatgg
# ctaatcttgtatacagcacaaacggcacttactatcccaacggcgagtggcatgtatacaactactacgcagggatgagtggcgagaggctcgtgacc
# accgcctcttccgatactcagtttgatgcatttgctatccgtcagaacaacaacatcaagatcttggctggtactaggacgatccaggcgccatacga
# tatcagggtcaccaacctcaaccagatcggcctcgaggaaaatggaagcatcaatgtccatgtttaccgattcgattggaatggtccagaaggagaga
# ttgacggccgtgttgatctcggtataacagcgtattcctatactttaaatgagctcatcatcacgctggatccgccaactaattccactgcctacgcg
# tatgaattctctggagctagctag]
# protein sequence = [MLLPIVALSSLVVVTASPTAQHIRQSSQGTATVDISNTHGPAAFLGSGFIYGWPDNGTSVSTLIPDYLVTGINFNANR
# AGGAQLPVGGWATGGFSGYKTRFESALSNYRTTRKYGGEFILLPHDMWGADGGSGSASPFPGDNGDWTEMEAFWTQVMSDLVENDMLDGLIIDLWNEP
# DGSGFWPRSWDQFLEYWNRATVLVRAGLPGTLISGPAMANAPGLQNENWLTWLPSIVGNNTVPDHYSWHQIGVWERCPDLNVPDFNTLLAQFGAPARP
# IDNNEYAWPSEQNPANAAWYLAQMERHDIRALRANWGGGSDLHNWMANLVYSTNGTYYPNGEWHVYNYYAGMSGERLVTTASSDTQFDAFAIRQNNNI
# KILAGTRTIQAPYDIRVTNLNQIGLEENGSINVHVYRFDWNGPEGEIDGRVDLGITAYSYTLNELIITLDPPTNSTAYAYEFSGAS]
# end gene NODE_2_length_547962_cov_41.29.g127
###
# start gene NODE_2_length_547962_cov_41.29.g128
NODE_2_length_547962_cov_41.2997_ID_3	AUGUSTUS	gene	232812	234788	0.21	+	.	NODE_2_length_547962_cov_41.29.g128
NODE_2_length_547962_cov_41.2997_ID_3	AUGUSTUS	transcript	232812	234788	0.21	+	.	NODE_2_length_547962_cov_41.29.g128.t1
NODE_2_length_547962_cov_41.2997_ID_3	AUGUSTUS	start_codon	232812	232814	.	+	0	transcript_id "NODE_2_length_547962_cov_41.29.g128.t1"; gene_id "NODE_2_length_547962_cov_41.29.g128";
NODE_2_length_547962_cov_41.2997_ID_3	AUGUSTUS	CDS	232812	234785	0.21	+	0	transcript_id "NODE_2_length_547962_cov_41.29.g128.t1"; gene_id "NODE_2_length_547962_cov_41.29.g128";
# coding sequence = [atgctattctcccaggaaaatcgcttggtatatacttacgatgccgaaactctctggatcgaaccatggggtgaaaatt
# ctctgagaattcgtgcaaccaagctgccttccatgtcggagcaagactgggcactccaaccgccttcatcatcaaagtctagcattgagattaccgaa
# agtactggcaccatcaccaatggcaaaatcaaggcgattgtaaccaagtcgggaaagattacggtctggaactccaagggtgaattactgctcgagga
# gtatacacgaaaccgcaaggacgtgacggatgccaagtgcagtgcgattgagattgaggctcgtgacttcaaaggcatcctcggcacggacaactttc
# acctcacaatgcggttcgagagtgttgatcccgatgaaaagatctatggcatgggccaatatcaacaaccattttttgacctgaagggccacgacctt
# gaacttgctcaccgcaactcccaagcaagcgtgccatttgcgctctcatctctgggatacggtttcctctggaacaatccgggcgtaggacgtgctgt
# cctcggccgtaacatcatgacctttgaggcgtattctaccaccacactagactattgggtggtggcaggtgacagcccagcagagatcgaagaggcat
# acgccaatgcgaccggcaaggtcccaatgatgccagaatatggacttggattctggcaatgcaagctacgctatcaaactcaggaagagcttcttaca
# gttgctcgagaatataagcgaaggaaactgcctctggatcttattgtgattgacttctttcactggccgatgcagggcgagtggaagtttgatcccac
# atactggccggatccagatgcaatgatccgggaacttgaggagatgaaggttgagctgatggtttcaatctggccaactgttgacaagcgctctgaga
# atttcgaagagatggttgaaggaggctatcttattcggacggaccgtggcatccgcatcggcatggactttcagggtgacaccatccactttgatgcg
# acgaacccaaaggccagagagtatgtttggggcaaagtcaagcaaaattactacagcaaagggatcaaagtgttttggttggatgaggcagagcccga
# gtactcggcttacgactttgacaacttcagataccatcttggctctaacctcagcattggcaacatctaccctgtttcctattctcgaggcttttatg
# aaggcctcaggaaggaagggcatgaacagattgtcaatctggttcgctgtgcatgggccggcagccagaaatacggcgccctagtctggagcggcgat
# atcgcgtcctcatggtcgagcctcagcaaccagctcgcagcaggacttcacatgggtatcgcaggaatcccatggtggaccacagacattggtggatt
# tcacggaggcaaccccaaggatccagctttcagagaactatttgttcgctggttccagtggggtgccttttgccccgtcttccgacttcacggtgatc
# gagaaccgcataagcctcaacatggtacaactggcggagcgacgtgtctgagtggcgctgataacgaggtatggtcttatggtgaagaggtctacggc
# atttgcgaaaagtacatggctcttcgtgaaacgatgaggccatatacaagaaagctcatggaggcggcccacgaaaagggcagtcctgttatgaggac
# tctattttacgaatttccagaggataaaagatgctgggaagtcggcaaacaatacatgtttggtgacaagtacttgtgttgtccggttttgaagccgg
# gtgtcacggaaatggaggtgtatttgccaaagggagcgaactggaggaatgccgatggtgagacattaccaggaggccaaacggttcaggtcaaatgc
# ccgctagactatatgccggtatttgaaagggtttaa]
# protein sequence = [MLFSQENRLVYTYDAETLWIEPWGENSLRIRATKLPSMSEQDWALQPPSSSKSSIEITESTGTITNGKIKAIVTKSGK
# ITVWNSKGELLLEEYTRNRKDVTDAKCSAIEIEARDFKGILGTDNFHLTMRFESVDPDEKIYGMGQYQQPFFDLKGHDLELAHRNSQASVPFALSSLG
# YGFLWNNPGVGRAVLGRNIMTFEAYSTTTLDYWVVAGDSPAEIEEAYANATGKVPMMPEYGLGFWQCKLRYQTQEELLTVAREYKRRKLPLDLIVIDF
# FHWPMQGEWKFDPTYWPDPDAMIRELEEMKVELMVSIWPTVDKRSENFEEMVEGGYLIRTDRGIRIGMDFQGDTIHFDATNPKAREYVWGKVKQNYYS
# KGIKVFWLDEAEPEYSAYDFDNFRYHLGSNLSIGNIYPVSYSRGFYEGLRKEGHEQIVNLVRCAWAGSQKYGALVWSGDIASSWSSLSNQLAAGLHMG
# IAGIPWWTTDIGGFHGGNPKDPAFRELFVRWFQWGAFCPVFRLHGDREPHKPQHGTTGGATCLSGADNEVWSYGEEVYGICEKYMALRETMRPYTRKL
# MEAAHEKGSPVMRTLFYEFPEDKRCWEVGKQYMFGDKYLCCPVLKPGVTEMEVYLPKGANWRNADGETLPGGQTVQVKCPLDYMPVFERV]
# end gene NODE_2_length_547962_cov_41.29.g128
###
# start gene NODE_2_length_547962_cov_41.29.g129
NODE_2_length_547962_cov_41.2997_ID_3	AUGUSTUS	gene	243781	246843	0.02	+	.	NODE_2_length_547962_cov_41.29.g129
NODE_2_length_547962_cov_41.2997_ID_3	AUGUSTUS	transcript	243781	246843	0.02	+	.	NODE_2_length_547962_cov_41.29.g129.t1
NODE_2_length_547962_cov_41.2997_ID_3	AUGUSTUS	start_codon	243781	243783	.	+	0	transcript_id "NODE_2_length_547962_cov_41.29.g129.t1"; gene_id "NODE_2_length_547962_cov_41.29.g129";
NODE_2_length_547962_cov_41.2997_ID_3	AUGUSTUS	CDS	243781	244396	0.03	+	0	transcript_id "NODE_2_length_547962_cov_41.29.g129.t1"; gene_id "NODE_2_length_547962_cov_41.29.g129";
NODE_2_length_547962_cov_41.2997_ID_3	AUGUSTUS	CDS	246338	246840	0.81	+	2	transcript_id "NODE_2_length_547962_cov_41.29.g129.t1"; gene_id "NODE_2_length_547962_cov_41.29.g129";
# coding sequence = [atggatacagaagcccgcgcgcggcgtttgcaattcgtcaaggaccagcgacagacggtcgacgacgaaataaaaaagc
# ttgaggctagaagggcgatgctgattgaagaggaacaagacaagactcgcgagatgaacgacctagcagagggacggacacaagccagaaagacccaa
# aacgatttgttcaaagagctagaagttgcacataaacggctgagaagtgtccagtctatcgaatattccgaagtggacttggatgactttgatgtgga
# cgaaaatgattccgacgcgcagagaaaggatgacgatgtgggcaggatgttgttccgagaagccatcaagaatggagatattgaagtgatgaatattc
# ttctggcagggtctgccgatgcggacgctgttagcaactatgggtggctggtgctgatttcggcgtcttccagaggagataccgacacggttgggagg
# ctcctcgctaccaacaaagtcgatcctgactccaaagacaaaagggctggccggacagcgctcagttgggcagctgagaatggtcacactgaagtcgt
# gaagctgcttctcaatacaaacaaagtcaacgtgaactcggtgaacgatcggacgcccattaggtccccgatggacggcgacagtggtttagaggatg
# acgacaggtcctcccgttacactaataccgcttccaggaacaacataaacagaatgtcatccaggaacgtgtttcctacgaacatgtctcccaacgac
# acgggtcttaggagcgtgcctcagaggaacatgtctcctatgaacaacatggacgccccaaaccacttgctgcttacgaacaacatagagtacccaaa
# ccacttgctgcatatgaatggcatggttcctggaaatggaatgctgccggacatgtacactgcaaacgacatgcctcctatgaacatggcgaacatga
# acaacatgacccccaggagtatgacccccatagacagtgtgcctcccatgatcagcgcgtctggcatgaggcagagaaacgacaacaattggttacaa
# aacaagatgacacggagggcccagggcagcccgggtccagaaatgcaaaattgggagagctga]
# protein sequence = [MDTEARARRLQFVKDQRQTVDDEIKKLEARRAMLIEEEQDKTREMNDLAEGRTQARKTQNDLFKELEVAHKRLRSVQS
# IEYSEVDLDDFDVDENDSDAQRKDDDVGRMLFREAIKNGDIEVMNILLAGSADADAVSNYGWLVLISASSRGDTDTVGRLLATNKVDPDSKDKRAGRT
# ALSWAAENGHTEVVKLLLNTNKVNVNSVNDRTPIRSPMDGDSGLEDDDRSSRYTNTASRNNINRMSSRNVFPTNMSPNDTGLRSVPQRNMSPMNNMDA
# PNHLLLTNNIEYPNHLLHMNGMVPGNGMLPDMYTANDMPPMNMANMNNMTPRSMTPIDSVPPMISASGMRQRNDNNWLQNKMTRRAQGSPGPEMQNWE
# S]
# end gene NODE_2_length_547962_cov_41.29.g129
###
# start gene NODE_2_length_547962_cov_41.29.g130
NODE_2_length_547962_cov_41.2997_ID_3	AUGUSTUS	gene	246970	248116	0.28	-	.	NODE_2_length_547962_cov_41.29.g130
[truncated: 26,728,516 more chars]
