# Supplementary material for: Genomic characterization of Trichoderma atrobrunneum (T. harzianum species complex) ITEM 908: insight into the genetic endowment of a multi-target biocontrol strain
Source: BMC Genomics. 2018 Sep 11;19:662. doi: 10.1186/s12864-018-5049-3 (PMC6131884; doi:10.1186/s12864-018-5049-3)
Supplement: Supplementary file 4 — The file contains the PFAM functional domains of Trichoderma atrobrunneum ITEM 908 predicted by the PFAM annotator tool implemented in the Galaxy platform (Galaxy tool Version 1.0.0). (TXT 1927 kb) [file 12864_2018_5049_MOESM4_ESM.txt]

# pfam_scan.pl,  run at Fri Mar 10 15:34:48 2017
#
# Copyright (c) 2009 Genome Research Ltd
# Freely distributed under the GNU 
# General Public License
#
# Authors: Jaina Mistry (jaina@ebi.ac.uk), 
#          Rob Finn (rdf@ebi.ac.uk)
#
# This is free software; you can redistribute it and/or modify it under
# the terms of the GNU General Public License as published by the Free Software
# Foundation; either version 2 of the License, or (at your option) any later version.
# This program is distributed in the hope that it will be useful, but WITHOUT
# ANY WARRANTY; without even the implied warranty of MERCHANTABILITY or FITNESS
# FOR A PARTICULAR PURPOSE. See the GNU General Public License for more
# details.
#
# You should have received a copy of the GNU General Public License along with
# this program. If not, see <http://www.gnu.org/licenses/>. 
# = = = = = = = = = = = = = = = = = = = = = = = = = = = = = = = = = = = = = = = =
#      query sequence file: /home/inmare/galaxy/database/files/013/dataset_13740.dat
#     cpu number specified: 2
#        searching against: /home/inmare/galaxy/tools/pfamScan/hmm/Pfam-A.hmm, with cut off --cut_ga
#    resolve clan overlaps: on
#     predict active sites: off
# = = = = = = = = = = = = = = = = = = = = = = = = = = = = = = = = = = = = = = = =
#
# <seq id> <alignment start> <alignment end> <envelope start> <envelope end> <hmm acc> <hmm name> <type> <hmm start> <hmm end> <hmm length> <bit score> <E-value> <significance> <clan>

NODE_1_length_552646_cov_38.83.g1        29     75     29     86 PF13668.1   Ferritin_2        Domain     1    46   137     38.7   8.1e-10   1 CL0044   
NODE_1_length_552646_cov_38.83.g1       107    242    107    243 PF13668.1   Ferritin_2        Domain     1   136   137    151.1   1.7e-44   1 CL0044   
NODE_1_length_552646_cov_38.83.g3       149    306    149    308 PF07335.6   Glyco_hydro_75    Family     1   154   156    145.1   1.5e-42   1 No_clan  
NODE_1_length_552646_cov_38.83.g4       212    473    211    491 PF00246.19  Peptidase_M14     Domain     2   248   279    184.5   2.9e-54   1 CL0035   
NODE_1_length_552646_cov_38.83.g4       497    566    437    573 PF00083.19  Sugar_tr          Family    50   122   451     26.3   2.6e-06   1 CL0015   
NODE_1_length_552646_cov_38.83.g5        19     80     17     95 PF00704.23  Glyco_hydro_18    Domain    72   129   343     49.6   3.6e-13   1 CL0058   
NODE_1_length_552646_cov_38.83.g5        97    349     94    357 PF00704.23  Glyco_hydro_18    Domain    72   306   343    145.1   3.3e-42   1 CL0058   
NODE_1_length_552646_cov_38.83.g5       351    415    350    422 PF13417.1   GST_N_3           Domain    10    73    75     45.2   8.1e-12   1 CL0172   
NODE_1_length_552646_cov_38.83.g7        85    244     82    246 PF00106.20  adh_short         Domain     4   165   167     87.4   9.5e-25   1 CL0063   
NODE_1_length_552646_cov_38.83.g8        11     66     10     77 PF03992.11  ABM               Domain     2    58    78     34.5   1.5e-08   1 CL0032   
NODE_1_length_552646_cov_38.83.g8        89    144     88    154 PF03992.11  ABM               Domain     2    58    78     34.4   1.6e-08   1 CL0032   
NODE_1_length_552646_cov_38.83.g9       105    297    103    297 PF01370.16  Epimerase         Family    67   236   236     30.1   2.9e-07   1 CL0063   
NODE_1_length_552646_cov_38.83.g10       13     69     12     84 PF00106.20  adh_short         Domain     2    63   167     22.4   8.9e-05   1 CL0063   
NODE_1_length_552646_cov_38.83.g10       91    252     90    254 PF00106.20  adh_short         Domain     2   165   167     87.9   6.8e-25   1 CL0063   
NODE_1_length_552646_cov_38.83.g14        9     67      8     82 PF00248.16  Aldo_ket_red      Domain     2    50   283     25.3   5.7e-06   1 No_clan  
NODE_1_length_552646_cov_38.83.g14       87    392     86    393 PF00248.16  Aldo_ket_red      Domain     2   282   283    193.4   3.3e-57   1 No_clan  
NODE_1_length_552646_cov_38.83.g15        1     72      1     77 PF01326.14  PPDK_N            Family   150   220   329     62.7   2.8e-17   1 No_clan  
NODE_1_length_552646_cov_38.83.g15       78    248     74    267 PF01326.14  PPDK_N            Family   149   309   329    151.6   2.5e-44   1 No_clan  
NODE_1_length_552646_cov_38.83.g15      288    363    285    363 PF00391.18  PEP-utilizers     Family     4    81    81     82.0   1.6e-23   1 No_clan  
NODE_1_length_552646_cov_38.83.g15      388    696    375    699 PF02896.13  PEP-utilizers_C   Domain    18   291   294    204.7   1.3e-60   1 CL0151   
NODE_1_length_552646_cov_38.83.g16      155    242    154    243 PF13578.1   Methyltransf_24   Domain     2   105   106     32.0   1.7e-07   1 CL0063   
NODE_1_length_552646_cov_38.83.g17       35     79     35     83 PF09056.6   Phospholip_A2_3   Domain     1    46   111     52.6   4.4e-14   1 No_clan  
NODE_1_length_552646_cov_38.83.g17      113    220    113    220 PF09056.6   Phospholip_A2_3   Domain     1   111   111    149.1   4.7e-44   1 No_clan  
NODE_1_length_552646_cov_38.83.g18      275    404    195    406 PF13738.1   Pyr_redox_3       Family    89   201   203     31.6   1.5e-07   1 CL0063   
NODE_1_length_552646_cov_38.83.g19      142    592    140    592 PF00083.19  Sugar_tr          Family     3   451   451    270.5     2e-80   1 CL0015   
NODE_1_length_552646_cov_38.83.g20       11     81      9     92 PF06993.7   DUF1304           Domain     3    78   113     78.6   2.7e-22   1 CL0447   
NODE_1_length_552646_cov_38.83.g20       89    181     87    184 PF06993.7   DUF1304           Domain     3    97   113    107.8   2.2e-31   1 CL0447   
NODE_1_length_552646_cov_38.83.g20      314    439    314    449 PF00730.20  HhH-GPD           Domain     1    95   108     66.0   3.1e-18   1 CL0198   
NODE_1_length_552646_cov_38.83.g20      631    759    630    759 PF14815.1   NUDIX_4           Domain     2   114   114     61.7   3.9e-17   1 CL0261   
NODE_1_length_552646_cov_38.83.g20      813    934    812    938 PF00241.15  Cofilin_ADF       Domain     2   122   127     44.2   1.5e-11   1 CL0092   
NODE_1_length_552646_cov_38.83.g21      134    578    130    579 PF13520.1   AA_permease_2     Family     6   425   426    155.2   1.8e-45   1 CL0062   
NODE_1_length_552646_cov_38.83.g22      375    484    373    485 PF03370.8   CBM_21            Family     3   112   113    109.8   6.7e-32   1 No_clan  
NODE_1_length_552646_cov_38.83.g24      216    326    197    500 PF11951.3   Fungal_trans_2    Family    30   142   383     37.6   9.3e-10   1 CL0507   
NODE_1_length_552646_cov_38.83.g26        7     78      7     83 PF07080.6   DUF1348           Family     1    72   143     95.7     2e-27   1 CL0051   
NODE_1_length_552646_cov_38.83.g26       85    218     85    224 PF07080.6   DUF1348           Family     1   134   143    192.6   2.5e-57   1 CL0051   
NODE_1_length_552646_cov_38.83.g27      231    672    231    673 PF00082.17  Peptidase_S8      Domain     1   280   282    156.6     7e-46   1 No_clan  
NODE_1_length_552646_cov_38.83.g27      443    533    434    533 PF02225.17  PA                Family    11   101   101     50.4   1.3e-13   1 No_clan  
NODE_1_length_552646_cov_38.83.g27      685    797    684    798 PF06280.7   DUF1034           Domain     2   111   112     63.2   2.5e-17   1 CL0159   
NODE_1_length_552646_cov_38.83.g29       16     81      9     92 PF05670.8   DUF814            Domain    10    80    90     24.6   1.7e-05   1 No_clan  
NODE_1_length_552646_cov_38.83.g29       94    169     86    169 PF05670.8   DUF814            Domain    10    90    90     38.5   7.7e-10   1 No_clan  
NODE_1_length_552646_cov_38.83.g30       21     83     15     91 PF05195.11  AMP_N             Domain    11    68   134     42.3   4.4e-11   1 CL0356   
NODE_1_length_552646_cov_38.83.g30       99    221     92    229 PF05195.11  AMP_N             Domain    11   127   134     97.0   5.3e-28   1 CL0356   
NODE_1_length_552646_cov_38.83.g30      260    518    259    518 PF00557.19  Peptidase_M24     Domain     2   207   207    182.0   9.7e-54   1 No_clan  
NODE_1_length_552646_cov_38.83.g31      476    577    474    590 PF01687.12  Flavokinase       Domain     3    80   125     31.4   1.4e-07   1 No_clan  
NODE_1_length_552646_cov_38.83.g32      171    237    169    238 PF01722.13  BolA              Family     2    75    76     54.2     1e-14   1 No_clan  
NODE_1_length_552646_cov_38.83.g33      141    262    140    262 PF00289.17  CPSase_L_chain    Domain     2   110   110     81.7   3.5e-23   1 No_clan  
NODE_1_length_552646_cov_38.83.g33      312    494    301    496 PF02786.12  CPSase_L_D2       Domain    23   209   211    178.4     1e-52   1 CL0179   
NODE_1_length_552646_cov_38.83.g33      538    644    537    644 PF02785.14  Biotin_carb_C     Domain     2   107   107     66.1   2.3e-18   1 No_clan  
NODE_1_length_552646_cov_38.83.g33      783    847    782    848 PF00364.17  Biotin_lipoyl     Domain     2    73    74     57.4     8e-16   1 CL0105   
NODE_1_length_552646_cov_38.83.g33      849   1599    849   1599 PF08326.7   ACC_central       Family     1   708   708    832.9  1.8e-250   1 No_clan  
NODE_1_length_552646_cov_38.83.g33     1701   2253   1701   2253 PF01039.17  Carboxyl_trans    Family     1   493   493    583.6  2.4e-175   1 CL0127   
NODE_1_length_552646_cov_38.83.g34      209    338    209    435 PF04880.8   NUDE_C            Family     1   126   166     54.5   1.7e-14   1 No_clan  
NODE_1_length_552646_cov_38.83.g35       36     76     36     79 PF12906.2   RINGv             Domain     1    41    47     53.5   1.7e-14   1 CL0229   
NODE_1_length_552646_cov_38.83.g35      114    160    114    160 PF12906.2   RINGv             Domain     1    47    47     59.3   2.6e-16   1 CL0229   
NODE_1_length_552646_cov_38.83.g37       45     78     44    102 PF00443.24  UCH               Family     2    35   269     28.5   7.2e-07   1 CL0125   
NODE_1_length_552646_cov_38.83.g37      123    552    122    575 PF00443.24  UCH               Family     2   243   269    135.4   1.8e-39   1 CL0125   
NODE_1_length_552646_cov_38.83.g38      133    206    123    287 PF02434.11  Fringe            Family    78   165   252     30.5   1.9e-07   1 CL0110   
NODE_1_length_552646_cov_38.83.g38      325    365    314    378 PF00024.21  PAN_1             Domain    15    55    79     29.4   4.7e-07   1 CL0168   
NODE_1_length_552646_cov_38.83.g39      360    394    360    399 PF00172.13  Zn_clus           Domain     1    35    40     31.9   8.9e-08   1 No_clan  
NODE_1_length_552646_cov_38.83.g40      136    248    132    249 PF07732.10  Cu-oxidase_3      Domain     5   117   118    139.9   2.7e-41   1 CL0026   
NODE_1_length_552646_cov_38.83.g40      262    424    260    425 PF00394.17  Cu-oxidase        Domain     3   158   159    102.8   1.6e-29   1 CL0026   
NODE_1_length_552646_cov_38.83.g40      525    641    494    643 PF07731.9   Cu-oxidase_2      Domain    27   136   138    113.4   5.4e-33   1 CL0026   
NODE_1_length_552646_cov_38.83.g41      165    398     67    399 PF04185.9   Phosphoesterase   Family   124   375   376    108.0   5.9e-31   1 CL0088   
NODE_1_length_552646_cov_38.83.g42       12     82     12     85 PF01988.14  VIT1              Family     1    72   213     67.6   9.9e-19   1 No_clan  
NODE_1_length_552646_cov_38.83.g42       90    285     90    295 PF01988.14  VIT1              Family     1   170   213     99.8   1.4e-28   1 No_clan  
NODE_1_length_552646_cov_38.83.g42      283    451    281    457 PF03446.10  NAD_binding_2     Domain     8   156   163    109.6   1.3e-31   1 CL0063   
NODE_1_length_552646_cov_38.83.g42      461    542    461    549 PF00393.14  6PGD              Domain     1    79   291     63.8   1.4e-17   1 CL0106   
NODE_1_length_552646_cov_38.83.g42      556    700    551    710 PF00393.14  6PGD              Domain   108   250   291     90.6   9.9e-26   1 CL0106   
NODE_1_length_552646_cov_38.83.g42      748    878    739    883 PF13561.1   adh_short_C2      Domain    89   223   241     42.3     7e-11   1 CL0063   
NODE_1_length_552646_cov_38.83.g43      131    303    130    306 PF05970.9   PIF1              Family     2   157   364     75.5   3.5e-21   1 CL0023   
NODE_1_length_552646_cov_38.83.g43      395    496    380    497 PF05970.9   PIF1              Family   264   363   364     28.8   5.4e-07   1 CL0023   
NODE_1_length_552646_cov_38.83.g43      595    635    572    639 PF02689.9   Herpes_Helicase   Family   743   785   819     24.6   4.9e-06   1 CL0023   
NODE_1_length_552646_cov_38.83.g44        2     65      1     81 PF00248.16  Aldo_ket_red      Domain    85   152   283     54.2   8.6e-15   1 No_clan  
NODE_1_length_552646_cov_38.83.g44       79    289     77    291 PF00248.16  Aldo_ket_red      Domain    84   281   283    146.1   8.6e-43   1 No_clan  
NODE_1_length_552646_cov_38.83.g45      113    219    112    292 PF12695.2   Abhydrolase_5     Domain     2    94   145     38.0   1.2e-09   1 CL0028   
NODE_1_length_552646_cov_38.83.g46      187    282    186    338 PF01926.18  MMR_HSR1          Family     2    91   116     31.4   1.5e-07   1 CL0023   
NODE_1_length_552646_cov_38.83.g47      350    469    345    488 PF00295.12  Glyco_hydro_28    Domain   143   248   326     26.8   2.2e-06   1 CL0268   
NODE_1_length_552646_cov_38.83.g49      159    342    158    497 PF00082.17  Peptidase_S8      Domain     2   181   282     82.5   2.6e-23   1 No_clan  
NODE_1_length_552646_cov_38.83.g49      471    682    459    688 PF05426.7   Alginate_lyase    Family    57   265   272     30.5   2.1e-07   1 No_clan  
NODE_1_length_552646_cov_38.83.g51       21     77     20     86 PF01977.11  UbiD              Family     2    56   407     46.8   1.4e-12   1 No_clan  
NODE_1_length_552646_cov_38.83.g51       99    407     98    411 PF01977.11  UbiD              Family     2   299   407    332.7   2.2e-99   1 No_clan  
NODE_1_length_552646_cov_38.83.g52       18     72     18     94 PF02441.14  Flavoprotein      Family     1    54   129     23.2   4.2e-05   1 No_clan  
NODE_1_length_552646_cov_38.83.g52       96    223     96    224 PF02441.14  Flavoprotein      Family     1   128   129     92.4   1.7e-26   1 No_clan  
NODE_1_length_552646_cov_38.83.g53        1     60      1     69 PF14832.1   Tautomerase_3     Domain     1    60   136     33.8   2.8e-08   1 CL0082   
NODE_1_length_552646_cov_38.83.g53       79    170     79    188 PF14832.1   Tautomerase_3     Domain     1    90   136     36.0   5.7e-09   1 CL0082   
NODE_1_length_552646_cov_38.83.g54      292    570    253    579 PF00067.17  p450              Domain    95   393   463    124.5     4e-36   1 No_clan  
NODE_1_length_552646_cov_38.83.g55      148    578    134    593 PF00067.17  p450              Domain    17   441   463    189.1     1e-55   1 No_clan  
NODE_1_length_552646_cov_38.83.g56        4     81      3     82 PF00044.19  Gp_dh_N           Domain     2    79   151     84.0   9.5e-24   1 CL0063   
NODE_1_length_552646_cov_38.83.g56       82    228     81    228 PF00044.19  Gp_dh_N           Domain     2   151   151    195.2   5.5e-58   1 CL0063   
NODE_1_length_552646_cov_38.83.g56      233    390    233    390 PF02800.15  Gp_dh_C           Domain     1   157   157    239.7   8.2e-72   1 CL0139   
NODE_1_length_552646_cov_38.83.g57       91    196     85    207 PF12680.2   SnoaL_2           Domain     3    95   102     31.6   1.7e-07   1 CL0051   
NODE_1_length_552646_cov_38.83.g58      279    549    279    549 PF00346.14  Complex1_49kDa    Family     1   272   272    435.9  4.1e-131   1 No_clan  
NODE_1_length_552646_cov_38.83.g59       96    492     95    497 PF01494.14  FAD_binding_3     Family     2   348   356     76.8   1.5e-21   1 CL0063   
NODE_1_length_552646_cov_38.83.g60       14     48     14     48 PF12949.2   HeH               Domain     1    35    35     57.5   6.7e-16   1 CL0306   
NODE_1_length_552646_cov_38.83.g60       92    126     92    126 PF12949.2   HeH               Domain     1    35    35     57.5   6.7e-16   1 CL0306   
NODE_1_length_552646_cov_38.83.g60      440    776    439    777 PF09402.5   MSC               Domain     1   333   334    335.9  1.7e-100   1 No_clan  
NODE_1_length_552646_cov_38.83.g61      151    312    150    312 PF05405.9   Mt_ATP-synt_B     Family     2   163   163    182.8     3e-54   1 CL0255   
NODE_1_length_552646_cov_38.83.g62      395    553    394    553 PF03914.12  CBF               Family     2   164   164    155.4     8e-46   1 No_clan  
NODE_1_length_552646_cov_38.83.g63      536    810    531    812 PF01544.13  CorA              Family     6   291   292    119.9     1e-34   1 No_clan  
NODE_1_length_552646_cov_38.83.g64       10     79     10     80 PF00076.17  RRM_1             Domain     1    69    70     74.0   5.2e-21   1 CL0221   
NODE_1_length_552646_cov_38.83.g64       88    158     88    158 PF00076.17  RRM_1             Domain     1    70    70     75.2   2.2e-21   1 CL0221   
NODE_1_length_552646_cov_38.83.g64      173    200    172    202 PF14327.1   CSTF2_hinge       Family    55    82    84     30.4   2.9e-07   1 No_clan  
NODE_1_length_552646_cov_38.83.g64      265    294    261    297 PF14304.1   CSTF_C            Domain     8    37    46     32.9   2.8e-08   1 No_clan  
NODE_1_length_552646_cov_38.83.g65        7     79      6     82 PF13850.1   ERGIC_N           Domain     2    74    96     79.0   1.9e-22   1 No_clan  
NODE_1_length_552646_cov_38.83.g65       85    178     84    179 PF13850.1   ERGIC_N           Domain     2    95    96    115.0   1.1e-33   1 No_clan  
NODE_1_length_552646_cov_38.83.g65      218    480    218    480 PF07970.7   COPIIcoated_ERV   Family     1   222   222    244.0   1.3e-72   1 No_clan  
NODE_1_length_552646_cov_38.83.g67        8     34      3     34 PF08238.7   Sel1              Repeat     8    39    39      3.4   1.3e+02   1 CL0020   
NODE_1_length_552646_cov_38.83.g67       36     68     35     70 PF08238.7   Sel1              Repeat     2    37    39     23.5   5.9e-05   1 CL0020   
NODE_1_length_552646_cov_38.83.g67       86    112     81    112 PF08238.7   Sel1              Repeat     8    39    39      3.4   1.3e+02   1 CL0020   
NODE_1_length_552646_cov_38.83.g67      114    146    113    148 PF08238.7   Sel1              Repeat     2    37    39     23.5   5.9e-05   1 CL0020   
NODE_1_length_552646_cov_38.83.g67      179    207    174    212 PF08238.7   Sel1              Repeat     3    34    39     17.7    0.0041   1 CL0020   
NODE_1_length_552646_cov_38.83.g67      214    247    213    248 PF08238.7   Sel1              Repeat     2    38    39     17.2    0.0059   1 CL0020   
NODE_1_length_552646_cov_38.83.g68       27     90     26     96 PF00227.21  Proteasome        Domain     2    66   190     50.2   1.7e-13   1 CL0052   
NODE_1_length_552646_cov_38.83.g68      105    285    104    285 PF00227.21  Proteasome        Domain     2   190   190    152.7   6.4e-45   1 CL0052   
NODE_1_length_552646_cov_38.83.g68      299    329    299    335 PF12465.3   Pr_beta_C         Family     1    31    38     44.5   6.3e-12   1 No_clan  
NODE_1_length_552646_cov_38.83.g69     1262   1559   1261   1560 PF01193.19  RNA_pol_L         Domain     2    65    66     49.1   2.1e-13   1 CL0509   
NODE_1_length_552646_cov_38.83.g69     1292   1437   1292   1437 PF01000.21  RNA_pol_A_bac     Domain     1   112   112     86.1   1.7e-24   1 No_clan  
NODE_1_length_552646_cov_38.83.g70       49     79     48     88 PF00899.16  ThiF              Family     2    32   136     25.1   1.2e-05   1 CL0063   
NODE_1_length_552646_cov_38.83.g70      127    266    126    268 PF00899.16  ThiF              Family     2   134   136    131.5   1.6e-38   1 CL0063   
NODE_1_length_552646_cov_38.83.g70      272    315    271    317 PF10585.4   UBA_e1_thiolCys   Domain     2    42    45     53.5   1.1e-14   1 No_clan  
NODE_1_length_552646_cov_38.83.g70      321    385    321    387 PF02134.16  UBACT             Family     1    65    67     87.3   3.5e-25   1 No_clan  
NODE_1_length_552646_cov_38.83.g70      430    512    429    513 PF08825.5   E2_bind           Domain     2    83    84    102.4   7.8e-30   1 No_clan  
NODE_1_length_552646_cov_38.83.g71      200    312    200    312 PF10193.4   Telomere_reg-2    Family     1   114   114    121.9   1.5e-35   1 No_clan  
NODE_1_length_552646_cov_38.83.g72       42     81     42     93 PF00069.20  Pkinase           Domain     1    40   260     25.2   7.6e-06   1 CL0016   
NODE_1_length_552646_cov_38.83.g72      120    386    120    386 PF00069.20  Pkinase           Domain     1   260   260    190.2   3.5e-56   1 CL0016   
NODE_1_length_552646_cov_38.83.g74      615    748    614    749 PF07522.9   DRMBL             Domain     2   109   110    117.9     2e-34   1 CL0398   
NODE_1_length_552646_cov_38.83.g75        6     72      5     72 PF01423.17  LSM               Domain     2    67    67     55.0   4.3e-15   1 CL0527   
NODE_1_length_552646_cov_38.83.g75       84    150     83    150 PF01423.17  LSM               Domain     2    67    67     55.0   4.3e-15   1 CL0527   
NODE_1_length_552646_cov_38.83.g76      147    174    144    174 PF00400.27  WD40              Repeat    13    39    39     13.2     0.061   1 CL0186   
NODE_1_length_552646_cov_38.83.g76      180    216    178    216 PF00400.27  WD40              Repeat     3    39    39     26.6   3.6e-06   1 CL0186   
NODE_1_length_552646_cov_38.83.g76      225    279    221    279 PF00400.27  WD40              Repeat     6    39    39     16.7    0.0049   1 CL0186   
NODE_1_length_552646_cov_38.83.g76      501    532    498    532 PF00400.27  WD40              Repeat     7    39    39     19.6   0.00059   1 CL0186   
NODE_1_length_552646_cov_38.83.g76      582    614    577    614 PF00400.27  WD40              Repeat     7    39    39     30.5   2.1e-07   1 CL0186   
NODE_1_length_552646_cov_38.83.g76      644    670    636    670 PF00400.27  WD40              Repeat    12    38    39     13.5      0.05   1 CL0186   
NODE_1_length_552646_cov_38.83.g76      680    712    676    713 PF00400.27  WD40              Repeat     6    38    39     30.9   1.5e-07   1 CL0186   
NODE_1_length_552646_cov_38.83.g76      717    760    717    760 PF00400.27  WD40              Repeat     1    39    39     31.6   9.2e-08   1 CL0186   
NODE_1_length_552646_cov_38.83.g76      765    802    764    802 PF00400.27  WD40              Repeat     2    39    39     40.3   1.7e-10   1 CL0186   
NODE_1_length_552646_cov_38.83.g76      905   1008    903   1009 PF04003.7   Utp12             Family     3   109   110     71.6   4.5e-20   1 No_clan  
NODE_1_length_552646_cov_38.83.g77      130    380    129    381 PF04045.9   P34-Arc           Family     2   241   242    324.8   2.6e-97   1 No_clan  
NODE_1_length_552646_cov_38.83.g78      209    318    208    319 PF00565.12  SNase             Domain     2   107   108     90.1     1e-25   1 No_clan  
NODE_1_length_552646_cov_38.83.g79     1018   1290   1018   1290 PF12768.2   Rax2              Family     1   281   281    260.9   1.1e-77   1 No_clan  
NODE_1_length_552646_cov_38.83.g80      375    401    375    402 PF13465.1   zf-H2C2_2         Domain     1    25    26     24.9   1.5e-05   1 CL0361   
NODE_1_length_552646_cov_38.83.g81      322    442    316    446 PF08920.5   SF3b1             Domain     7   140   146    123.2   7.8e-36   1 CL0462   
NODE_1_length_552646_cov_38.83.g82      406    476    405    476 PF00076.17  RRM_1             Domain     2    70    70     37.2   1.6e-09   1 CL0221   
NODE_1_length_552646_cov_38.83.g82      536    596    535    597 PF00076.17  RRM_1             Domain    13    69    70     31.8     8e-08   1 CL0221   
NODE_1_length_552646_cov_38.83.g83        1     60      1     60 PF08069.7   Ribosomal_S13_N   Domain     1    60    60     99.7   5.6e-29   1 No_clan  
NODE_1_length_552646_cov_38.83.g83       79    138     79    138 PF08069.7   Ribosomal_S13_N   Domain     1    60    60     99.7   5.6e-29   1 No_clan  
NODE_1_length_552646_cov_38.83.g83      144    225    143    228 PF00312.17  Ribosomal_S15     Domain     2    79    83     75.7   1.7e-21   1 No_clan  
NODE_1_length_552646_cov_38.83.g84      170    208    169    210 PF05186.8   Dpy-30             Motif     2    40    42     52.7   2.1e-14   1 CL0068   
NODE_1_length_552646_cov_38.83.g85      699    808    683    809 PF08774.6   VRR_NUC           Domain    18    99   100     61.8   4.6e-17   1 CL0236   
NODE_1_length_552646_cov_38.83.g87      267    324    267    324 PF02045.10  CBFB_NFYA         Family     1    58    58    103.7   5.4e-30   1 No_clan  
NODE_1_length_552646_cov_38.83.g88      109    337    108    353 PF01636.18  APH               Family     2   211   239    140.7   6.2e-41   1 CL0016   
NODE_2_length_547962_cov_41.29.g90       27     79     26     82 PF00248.16  Aldo_ket_red      Domain     2    48   283     28.8   4.8e-07   1 No_clan  
NODE_2_length_547962_cov_41.29.g90      105    415    104    417 PF00248.16  Aldo_ket_red      Domain     2   281   283    223.5   2.2e-66   1 No_clan  
NODE_2_length_547962_cov_41.29.g91       32     74     32     90 PF00732.14  GMC_oxred_N       Domain     1    41   296     26.3   3.7e-06   1 CL0063   
NODE_2_length_547962_cov_41.29.g91      110    426    110    427 PF00732.14  GMC_oxred_N       Domain     1   295   296    185.0   1.7e-54   1 CL0063   
NODE_2_length_547962_cov_41.29.g91      538    677    538    677 PF05199.8   GMC_oxred_C       Domain     1   144   144    128.4   2.3e-37   1 No_clan  
NODE_2_length_547962_cov_41.29.g92      137    216    133    230 PF00753.22  Lactamase_B       Domain     5    58   194     31.9     9e-08   1 CL0381   
NODE_2_length_547962_cov_41.29.g93      109    331     99    332 PF00891.13  Methyltransf_2    Family    25   241   242    105.2     3e-30   1 CL0063   
NODE_2_length_547962_cov_41.29.g94      185    375    185    376 PF08659.5   KR                Family     1   180   181    179.0   6.6e-53   1 CL0063   
NODE_2_length_547962_cov_41.29.g94      460    705    458    707 PF00109.21  ketoacyl-synt     Domain     3   252   254    221.3   1.4e-65   1 CL0046   
NODE_2_length_547962_cov_41.29.g94      716    831    715    832 PF02801.17  Ketoacyl-synt_C   Domain     2   118   119    116.7   4.8e-34   1 CL0046   
NODE_2_length_547962_cov_41.29.g94      990   1250    988   1275 PF00698.16  Acyl_transf_1     Domain     3   255   318     70.7   1.3e-19   1 CL0323   
NODE_2_length_547962_cov_41.29.g94     1361   1655   1354   1658 PF14765.1   PS-DH             Domain    12   293   296     78.0   6.6e-22   1 CL0050   
NODE_2_length_547962_cov_41.29.g94     1727   1791   1726   1791 PF00550.20  PP-binding        Domain     3    67    67     35.6   7.7e-09   1 CL0314   
NODE_2_length_547962_cov_41.29.g94     1843   1904   1838   1904 PF00550.20  PP-binding        Domain     6    67    67     39.4     5e-10   1 CL0314   
NODE_2_length_547962_cov_41.29.g94     2157   2254   2157   2257 PF08242.7   Methyltransf_12   Domain     1    96    99     49.9   3.3e-13   1 CL0063   
NODE_2_length_547962_cov_41.29.g94     2355   2598   2355   2600 PF00975.15  Thioesterase      Family     1   227   229    101.1   9.9e-29   1 CL0028   
NODE_2_length_547962_cov_41.29.g95       26     78     26     82 PF01425.16  Amidase           Family     1    53   441     26.5   2.7e-06   1 No_clan  
NODE_2_length_547962_cov_41.29.g95      104    529    104    529 PF01425.16  Amidase           Family     1   441   441    359.1  3.2e-107   1 No_clan  
NODE_2_length_547962_cov_41.29.g96        6     79      6     83 PF05368.8   NmrA              Family     1    74   233     44.0   1.5e-11   1 CL0063   
NODE_2_length_547962_cov_41.29.g96       84    320     84    352 PF05368.8   NmrA              Family     1   230   233    120.4   6.4e-35   1 CL0063   
NODE_2_length_547962_cov_41.29.g97       16     51     16     54 PF00172.13  Zn_clus           Domain     1    37    40     26.4   4.6e-06   1 No_clan  
NODE_2_length_547962_cov_41.29.g97       94    129     94    132 PF00172.13  Zn_clus           Domain     1    37    40     26.4   4.6e-06   1 No_clan  
NODE_2_length_547962_cov_41.29.g99        6     78      3     80 PF00171.17  Aldedh            Family   139   212   462     77.9   4.6e-22   1 CL0099   
NODE_2_length_547962_cov_41.29.g99       84    404     81    404 PF00171.17  Aldedh            Family   139   462   462    359.6  1.7e-107   1 CL0099   
NODE_2_length_547962_cov_41.29.g101      80    383     79    386 PF00083.19  Sugar_tr          Family    78   374   451    236.7   3.6e-70   1 CL0015   
NODE_2_length_547962_cov_41.29.g101     405    594    384    603 PF04321.12  RmlD_sub_bind     Domain    48   238   287     34.7   8.4e-09   1 CL0063   
NODE_2_length_547962_cov_41.29.g102      11     76     11     85 PF00884.18  Sulfatase         Family     1    68   308     73.0   2.2e-20   1 CL0088   
NODE_2_length_547962_cov_41.29.g102      89    523     89    523 PF00884.18  Sulfatase         Family     1   308   308    254.4   1.4e-75   1 CL0088   
NODE_2_length_547962_cov_41.29.g103       3     74      2     79 PF00106.20  adh_short         Domain     2    72   167     24.4   2.2e-05   1 CL0063   
NODE_2_length_547962_cov_41.29.g103      81    233     80    237 PF00106.20  adh_short         Domain     2   144   167     53.1   3.2e-14   1 CL0063   
NODE_2_length_547962_cov_41.29.g105       8     78      3     86 PF09044.5   Kp4               Domain     6    82   128     41.1   1.3e-10   1 No_clan  
NODE_2_length_547962_cov_41.29.g105      86    197     80    198 PF09044.5   Kp4               Domain     6   126   128     76.3   1.7e-21   1 No_clan  
NODE_2_length_547962_cov_41.29.g106      79    252     78    252 PF01070.13  FMN_dh            Domain    63   234   357    140.7   4.9e-41   1 CL0036   
NODE_2_length_547962_cov_41.29.g106     326    664    321    670 PF01494.14  FAD_binding_3     Family    15   350   356     62.9   2.6e-17   1 CL0063   
NODE_2_length_547962_cov_41.29.g108      33     81     32     91 PF08240.7   ADH_N             Domain     2    50   109     32.0   7.7e-08   1 CL0296   
NODE_2_length_547962_cov_41.29.g108     111    170    110    174 PF08240.7   ADH_N             Domain     2    60   109     39.6   3.4e-10   1 CL0296   
NODE_2_length_547962_cov_41.29.g108     192    285    171    294 PF00107.21  ADH_zinc_N        Family    29   121   130     66.1   2.1e-18   1 CL0063   
NODE_2_length_547962_cov_41.29.g109     156    235    155    244 PF00107.21  ADH_zinc_N        Family     2    83   130     45.6   4.5e-12   1 CL0063   
NODE_2_length_547962_cov_41.29.g109     289    483    272    496 PF00141.18  peroxidase        Family    21   216   230     68.5   5.6e-19   1 No_clan  
NODE_2_length_547962_cov_41.29.g110       9     86      8     88 PF00109.21  ketoacyl-synt     Domain     2    76   254     43.2   3.1e-11   1 CL0046   
NODE_2_length_547962_cov_41.29.g110      87    229     86    253 PF00109.21  ketoacyl-synt     Domain     2   142   254    113.2   1.3e-32   1 CL0046   
NODE_2_length_547962_cov_41.29.g111      43     80     42     86 PF00698.16  Acyl_transf_1     Domain     3    40   318     34.2   1.6e-08   1 CL0323   
NODE_2_length_547962_cov_41.29.g111     121    447    120    451 PF00698.16  Acyl_transf_1     Domain     3   307   318    180.6   4.6e-53   1 CL0323   
NODE_2_length_547962_cov_41.29.g111     514    816    514    817 PF14765.1   PS-DH             Domain     1   295   296    153.7   5.7e-45   1 CL0050   
NODE_2_length_547962_cov_41.29.g111     993   1094    993   1094 PF08242.7   Methyltransf_12   Domain     1    99    99     62.9   2.9e-17   1 CL0063   
NODE_2_length_547962_cov_41.29.g111    1667   1840   1666   1844 PF08659.5   KR                Family     2   177   181    182.7     5e-54   1 CL0063   
NODE_2_length_547962_cov_41.29.g111    2106   2395   2101   2397 PF00668.15  Condensation      Family     6   299   301    154.1   3.5e-45   1 CL0149   
NODE_2_length_547962_cov_41.29.g111    2419   2504   2418   2508 PF13745.1   HxxPF_rpt         Domain     2    87    91     33.9   2.8e-08   1 No_clan  
NODE_2_length_547962_cov_41.29.g111    2564   2798   2563   2799 PF00501.23  AMP-binding       Family     2   253   417    144.1   3.9e-42   1 CL0378   
NODE_2_length_547962_cov_41.29.g112     227    321    223    327 PF00067.17  p450              Domain   362   457   463     85.9     2e-24   1 No_clan  
NODE_2_length_547962_cov_41.29.g113      16     67      4     75 PF00135.23  COesterase        Domain    97   150   535     51.7   5.7e-14   1 CL0028   
NODE_2_length_547962_cov_41.29.g113      94    521     76    536 PF00135.23  COesterase        Domain    97   519   535    246.0   7.5e-73   1 CL0028   
NODE_2_length_547962_cov_41.29.g114     232    447    231    471 PF12695.2   Abhydrolase_5     Domain     2   125   145     36.3   3.9e-09   1 CL0028   
NODE_2_length_547962_cov_41.29.g116      30     78     30     89 PF00089.21  Trypsin           Domain     1    49   220     47.3   1.8e-12   1 CL0124   
NODE_2_length_547962_cov_41.29.g116     108    331    108    331 PF00089.21  Trypsin           Domain     1   220   220    204.1   1.9e-60   1 CL0124   
NODE_2_length_547962_cov_41.29.g117      77    317     67    317 PF00135.23  COesterase        Domain   303   535   535     39.4     3e-10   1 CL0028   
NODE_2_length_547962_cov_41.29.g119      44     83     27     98 PF11790.3   Glyco_hydro_cc    Family    14    53   239     32.4   5.7e-08   1 CL0058   
NODE_2_length_547962_cov_41.29.g119     122    333    105    333 PF11790.3   Glyco_hydro_cc    Family    14   239   239    190.6   2.8e-56   1 CL0058   
NODE_2_length_547962_cov_41.29.g121     125    234    123    237 PF00324.16  AA_permease       Family     3   114   478     96.4   1.2e-27   1 CL0062   
NODE_2_length_547962_cov_41.29.g123      13     80     13     87 PF00724.15  Oxidored_FMN      Domain     1    69   341     64.3   8.8e-18   1 CL0036   
NODE_2_length_547962_cov_41.29.g123      91    421     91    423 PF00724.15  Oxidored_FMN      Domain     1   339   341    302.4   3.4e-90   1 CL0036   
NODE_2_length_547962_cov_41.29.g124     180    327    179    355 PF00561.15  Abhydrolase_1     Domain     2    89   230     29.7   4.1e-07   1 CL0028   
NODE_2_length_547962_cov_41.29.g125      18     79     18     80 PF00690.21  Cation_ATPase_N   Domain     1    63    69     35.3   5.5e-09   1 No_clan  
NODE_2_length_547962_cov_41.29.g125      96    162     96    163 PF00690.21  Cation_ATPase_N   Domain     1    68    69     37.6   1.1e-09   1 No_clan  
NODE_2_length_547962_cov_41.29.g125     226    267    224    267 PF00122.15  E1-E2_ATPase      Family   189   230   230     31.3   9.7e-08   1 No_clan  
NODE_2_length_547962_cov_41.29.g125     272    623    271    623 PF00702.21  Hydrolase         Domain     2   215   215    102.7   3.4e-29   1 CL0137   
NODE_2_length_547962_cov_41.29.g126     136    214    130    225 PF00083.19  Sugar_tr          Family     7    84   451     34.8   6.6e-09   1 CL0015   
NODE_2_length_547962_cov_41.29.g128     288    735    287    736 PF01055.21  Glyco_hydro_31    Family     2   436   441    428.8  2.2e-128   1 CL0058   
NODE_2_length_547962_cov_41.29.g129     190    281    188    283 PF12796.2   Ank_2             Family     3    87    89     52.3   5.2e-14   1 CL0465   
NODE_2_length_547962_cov_41.29.g130       7     80      7     83 PF05368.8   NmrA              Family     1    72   233     44.0   1.5e-11   1 CL0063   
NODE_2_length_547962_cov_41.29.g130      85    319     85    403 PF05368.8   NmrA              Family     1   229   233    108.2   3.5e-31   1 CL0063   
NODE_2_length_547962_cov_41.29.g131     137    222    114    225 PF08240.7   ADH_N             Domain    26   106   109     24.7   1.4e-05   1 CL0296   
NODE_2_length_547962_cov_41.29.g133      23     79     23     89 PF06985.6   HET               Family     1    52   139     22.5   9.6e-05   1 No_clan  
NODE_2_length_547962_cov_41.29.g133     101    198    101    204 PF06985.6   HET               Family     1    93   139     65.0   7.4e-18   1 No_clan  
NODE_2_length_547962_cov_41.29.g134       9     78      8     80 PF02844.10  GARS_N            Domain     2    65   100     57.3   1.6e-15   1 No_clan  
NODE_2_length_547962_cov_41.29.g134      87    191     86    191 PF02844.10  GARS_N            Domain     2   100   100    107.2   4.5e-31   1 No_clan  
NODE_2_length_547962_cov_41.29.g134     192    388    192    388 PF01071.14  GARS_A            Domain     1   194   194    238.8   3.3e-71   1 CL0179   
NODE_2_length_547962_cov_41.29.g136     131    270    130    273 PF09286.6   Pro-kuma_activ    Domain     2   140   143    145.2   1.2e-42   1 No_clan  
NODE_2_length_547962_cov_41.29.g136     507    718    480    734 PF00082.17  Peptidase_S8      Domain   104   239   282     22.2   6.3e-05   1 No_clan  
NODE_2_length_547962_cov_41.29.g138     121    550    119    553 PF00083.19  Sugar_tr          Family     3   448   451    206.5   5.5e-61   1 CL0015   
NODE_2_length_547962_cov_41.29.g139     116    364     95    365 PF00933.16  Glyco_hydro_3     Family    41   298   299    258.7   5.2e-77   1 CL0058   
NODE_2_length_547962_cov_41.29.g139     398    789    398    790 PF01915.17  Glyco_hydro_3_C   Domain     1   226   227    215.5   6.7e-64   1 No_clan  
NODE_2_length_547962_cov_41.29.g139     529    607    522    618 PF07691.7   PA14              Domain    52   129   146     48.8   5.2e-13   1 CL0301   
NODE_2_length_547962_cov_41.29.g139     828    897    827    897 PF14310.1   Fn3-like          Family     2    71    71     79.6   1.2e-22   1 No_clan  
NODE_2_length_547962_cov_41.29.g140      39     72     38     75 PF00172.13  Zn_clus           Domain     2    36    40     34.2   1.6e-08   1 No_clan  
NODE_2_length_547962_cov_41.29.g140     117    150    116    153 PF00172.13  Zn_clus           Domain     2    36    40     34.2   1.6e-08   1 No_clan  
NODE_2_length_547962_cov_41.29.g143      33     91     32     97 PF08240.7   ADH_N             Domain     2    62   109     45.6   4.5e-12   1 CL0296   
NODE_2_length_547962_cov_41.29.g143     111    216    110    217 PF08240.7   ADH_N             Domain     2   108   109     94.7   2.6e-27   1 CL0296   
NODE_2_length_547962_cov_41.29.g143     258    380    258    382 PF00107.21  ADH_zinc_N        Family     1   128   130     63.9   9.8e-18   1 CL0063   
NODE_2_length_547962_cov_41.29.g144     105    234    102    264 PF00106.20  adh_short         Domain     4   125   167     41.8   9.8e-11   1 CL0063   
NODE_2_length_547962_cov_41.29.g146     128    380    128    382 PF12697.2   Abhydrolase_6     Domain     1   226   228     90.5   1.4e-25   1 CL0028   
NODE_2_length_547962_cov_41.29.g147      21     80     21     83 PF02265.11  S1-P1_nuclease    Domain     1    61   252     36.2   4.6e-09   1 CL0368   
NODE_2_length_547962_cov_41.29.g147      99    357     99    358 PF02265.11  S1-P1_nuclease    Domain     1   251   252    216.4   4.6e-64   1 CL0368   
NODE_2_length_547962_cov_41.29.g150     139    311    139    311 PF06985.6   HET               Family     1   139   139    120.6   5.1e-35   1 No_clan  
NODE_2_length_547962_cov_41.29.g151     270    339    238    346 PF06101.6   DUF946            Family   359   430   536     33.5   1.1e-08   1 No_clan  
NODE_2_length_547962_cov_41.29.g152      15     75     14     91 PF00881.19  Nitroreductase    Domain     2    57   165     24.9   1.4e-05   1 CL0529   
NODE_2_length_547962_cov_41.29.g152      93    262     92    266 PF00881.19  Nitroreductase    Domain     2   161   165     38.8   7.9e-10   1 CL0529   
NODE_2_length_547962_cov_41.29.g153       8     78      7     85 PF00109.21  ketoacyl-synt     Domain     3    69   254     51.0   1.2e-13   1 CL0046   
NODE_2_length_547962_cov_41.29.g153      86    256     84    261 PF00109.21  ketoacyl-synt     Domain     3   175   254    157.1   5.4e-46   1 CL0046   
NODE_2_length_547962_cov_41.29.g153     260    301    257    301 PF00109.21  ketoacyl-synt     Domain   213   254   254     27.3   2.2e-06   1 CL0046   
NODE_2_length_547962_cov_41.29.g153     310    425    309    427 PF02801.17  Ketoacyl-synt_C   Domain     2   117   119    126.9   3.4e-37   1 CL0046   
NODE_2_length_547962_cov_41.29.g153     577    834    576    841 PF00698.16  Acyl_transf_1     Domain     2   248   318    163.9   5.3e-48   1 CL0323   
NODE_2_length_547962_cov_41.29.g153    1052   1158   1052   1158 PF08242.7   Methyltransf_12   Domain     1    99    99     58.7   5.8e-16   1 CL0063   
NODE_2_length_547962_cov_41.29.g153    1547   1682   1547   1683 PF00107.21  ADH_zinc_N        Family     1   129   130     64.0     9e-18   1 CL0063   
NODE_2_length_547962_cov_41.29.g153    1742   1922   1742   1924 PF08659.5   KR                Family     1   179   181    149.2   9.1e-44   1 CL0063   
NODE_2_length_547962_cov_41.29.g153    2035   2099   2033   2099 PF00550.20  PP-binding        Domain     3    67    67     29.1   8.4e-07   1 CL0314   
NODE_2_length_547962_cov_41.29.g153    2135   2667   2135   2704 PF00755.15  Carn_acyltransf   Family     1   549   591    260.3   2.6e-77   1 CL0149   
NODE_2_length_547962_cov_41.29.g154     131    439    126    459 PF07690.11  MFS_1             Family     6   328   352     71.0   6.8e-20   1 CL0015   
NODE_2_length_547962_cov_41.29.g155      35     78     35     92 PF05141.7   DIT1_PvcA         Family     1    43   278     49.6   3.1e-13   1 No_clan  
NODE_2_length_547962_cov_41.29.g155     113    385    113    388 PF05141.7   DIT1_PvcA         Family     1   275   278    279.4   2.9e-83   1 No_clan  
NODE_2_length_547962_cov_41.29.g156       5     78      5     81 PF05368.8   NmrA              Family     1    72   233     47.9   9.6e-13   1 CL0063   
NODE_2_length_547962_cov_41.29.g156      83    318     83    399 PF05368.8   NmrA              Family     1   229   233    104.4     5e-30   1 CL0063   
NODE_2_length_547962_cov_41.29.g157     119    490    118    491 PF00026.18  Asp               Family     2   316   317     45.4     6e-12   1 CL0129   
NODE_2_length_547962_cov_41.29.g158       7     79      6     83 PF00109.21  ketoacyl-synt     Domain     2    70   254     39.0   5.8e-10   1 CL0046   
NODE_2_length_547962_cov_41.29.g158      85    245     84    250 PF00109.21  ketoacyl-synt     Domain     2   164   254    131.9   2.7e-38   1 CL0046   
NODE_2_length_547962_cov_41.29.g158     250    301    248    301 PF00109.21  ketoacyl-synt     Domain   203   254   254     36.2   4.2e-09   1 CL0046   
NODE_2_length_547962_cov_41.29.g158     310    429    309    431 PF02801.17  Ketoacyl-synt_C   Domain     2   117   119    103.8   4.7e-30   1 CL0046   
NODE_2_length_547962_cov_41.29.g158     590    907    589    918 PF00698.16  Acyl_transf_1     Domain     3   300   318    171.3     3e-50   1 CL0323   
NODE_2_length_547962_cov_41.29.g158     982   1274    982   1281 PF14765.1   PS-DH             Domain     1   289   296    178.0   2.2e-52   1 CL0050   
NODE_2_length_547962_cov_41.29.g158    1457   1558   1457   1558 PF08242.7   Methyltransf_12   Domain     1    99    99     64.8   7.5e-18   1 CL0063   
NODE_2_length_547962_cov_41.29.g158    2125   2300   2124   2302 PF08659.5   KR                Family     2   179   181    191.3   1.1e-56   1 CL0063   
NODE_2_length_547962_cov_41.29.g158    2416   2476   2411   2478 PF00550.20  PP-binding        Domain     4    64    67     23.0   6.9e-05   1 CL0314   
NODE_2_length_547962_cov_41.29.g158    2573   2860   2572   2861 PF00668.15  Condensation      Family     2   300   301    164.0   3.3e-48   1 CL0149   
NODE_2_length_547962_cov_41.29.g158    2882   2965   2882   2973 PF13745.1   HxxPF_rpt         Domain     1    83    91     50.6   1.7e-13   1 No_clan  
NODE_2_length_547962_cov_41.29.g158    3027   3429   3026   3430 PF00501.23  AMP-binding       Family     2   416   417    288.7   4.9e-86   1 CL0378   
NODE_2_length_547962_cov_41.29.g158    3546   3611   3546   3613 PF00550.20  PP-binding        Domain     1    65    67     42.8   4.6e-11   1 CL0314   
NODE_2_length_547962_cov_41.29.g158    3652   3870   3652   3872 PF07993.7   NAD_binding_4     Family     1   247   249    136.7   5.9e-40   1 CL0063   
NODE_2_length_547962_cov_41.29.g159     257    359    231    468 PF12695.2   Abhydrolase_5     Domain    25   113   145     46.1   3.8e-12   1 CL0028   
NODE_2_length_547962_cov_41.29.g160       5     78      3     79 PF02798.15  GST_N             Domain     3    75    76     42.9   3.8e-11   1 CL0172   
NODE_2_length_547962_cov_41.29.g160      83    157     81    157 PF02798.15  GST_N             Domain     3    76    76     43.9   1.9e-11   1 CL0172   
NODE_2_length_547962_cov_41.29.g160     220    276    188    279 PF00043.20  GST_C             Domain    37    92    95     36.9   2.7e-09   1 CL0497   
NODE_2_length_547962_cov_41.29.g161       4     71      4     78 PF13460.1   NAD_binding_10    Domain     1    66   183     44.5   1.6e-11   1 CL0063   
NODE_2_length_547962_cov_41.29.g161      82    263     82    264 PF13460.1   NAD_binding_10    Domain     1   182   183     72.6     4e-20   1 CL0063   
NODE_2_length_547962_cov_41.29.g162     116    516    116    517 PF07690.11  MFS_1             Family     1   351   352    145.4   1.6e-42   1 CL0015   
NODE_2_length_547962_cov_41.29.g163     129    342    128    344 PF00171.17  Aldedh            Family   237   457   462    203.5   3.9e-60   1 CL0099   
NODE_2_length_547962_cov_41.29.g163     402    821    390    836 PF00067.17  p450              Domain     9   447   463    253.5   2.9e-75   1 No_clan  
NODE_2_length_547962_cov_41.29.g164     215    284    207    291 PF13813.1   MBOAT_2           Family    13    78    83     55.7   3.6e-15   1 CL0517   
NODE_2_length_547962_cov_41.29.g167      11     46     10     65 PF01266.19  DAO               Domain     2    35   358     25.8   4.4e-06   1 CL0063   
NODE_2_length_547962_cov_41.29.g167      89    326     88    334 PF01266.19  DAO               Domain     2   262   358     65.3   4.2e-18   1 CL0063   
NODE_2_length_547962_cov_41.29.g168     174    409    143    451 PF11951.3   Fungal_trans_2    Family    33   277   383     39.4   2.7e-10   1 CL0507   
NODE_2_length_547962_cov_41.29.g168     462    608    455    609 PF00083.19  Sugar_tr          Family     8   155   451     60.9   7.9e-17   1 CL0015   
NODE_2_length_547962_cov_41.29.g168     609    865    608    866 PF00083.19  Sugar_tr          Family   199   450   451    141.4   3.1e-41   1 CL0015   
NODE_2_length_547962_cov_41.29.g169     101    379     96    386 PF02668.11  TauD              Family    32   221   258     78.5   5.9e-22   1 CL0029   
NODE_2_length_547962_cov_41.29.g169     379    498    373    501 PF00248.16  Aldo_ket_red      Domain   164   280   283     58.1   5.8e-16   1 No_clan  
NODE_2_length_547962_cov_41.29.g170     155    330    155    338 PF00441.19  Acyl-CoA_dh_1     Domain     1   141   150     48.2   1.1e-12   1 CL0087   
NODE_2_length_547962_cov_41.29.g171     196    303    174    303 PF01447.13  Peptidase_M4      Domain    46   151   151     87.3   1.1e-24   1 CL0126   
NODE_2_length_547962_cov_41.29.g171     306    472    305    472 PF02868.10  Peptidase_M4_C    Domain     2   164   164    152.4   8.4e-45   1 CL0126   
NODE_2_length_547962_cov_41.29.g172     168    855    167    855 PF03169.10  OPT               Family     2   624   624    487.8  4.5e-146   1 No_clan  
NODE_2_length_547962_cov_41.29.g173     144    285     78    300 PF00378.15  ECH               Family    69   209   245     71.9   4.2e-20   1 CL0127   
NODE_2_length_547962_cov_41.29.g174     119    213    119    222 PF00106.20  adh_short         Domain     1    91   167     40.9   1.9e-10   1 CL0063   
NODE_2_length_547962_cov_41.29.g177     164    453    143    454 PF00933.16  Glyco_hydro_3     Family    34   298   299    251.0   1.2e-74   1 CL0058   
NODE_2_length_547962_cov_41.29.g177     492    720    492    720 PF01915.17  Glyco_hydro_3_C   Domain     1   227   227    165.8     1e-48   1 No_clan  
NODE_2_length_547962_cov_41.29.g177     775    841    773    843 PF14310.1   Fn3-like          Family     4    69    71     32.3   6.7e-08   1 No_clan  
NODE_2_length_547962_cov_41.29.g178     127    387    107    388 PF00933.16  Glyco_hydro_3     Family    21   298   299    306.2   1.8e-91   1 CL0058   
NODE_2_length_547962_cov_41.29.g178     424    672    424    673 PF01915.17  Glyco_hydro_3_C   Domain     1   226   227    204.1   1.9e-60   1 No_clan  
NODE_2_length_547962_cov_41.29.g178     723    793    723    793 PF14310.1   Fn3-like          Family     1    71    71     82.6   1.3e-23   1 No_clan  
NODE_2_length_547962_cov_41.29.g180     125    315    121    334 PF03328.9   HpcH_HpaI         Family     5   176   221     96.7   8.8e-28   1 CL0151   
NODE_2_length_547962_cov_41.29.g181       5     78      5     81 PF05368.8   NmrA              Family     1    73   233     49.0   4.2e-13   1 CL0063   
NODE_2_length_547962_cov_41.29.g181      83    156     83    169 PF05368.8   NmrA              Family     1    73   233     49.1   3.9e-13   1 CL0063   
NODE_3_length_520062_cov_37.78.g183      94    363     93    372 PF01048.15  PNP_UDP_1         Domain     2   225   234     31.3   9.1e-08   1 CL0408   
NODE_3_length_520062_cov_37.78.g187      83    186     83    189 PF05368.8   NmrA              Family     1   104   233     24.0   1.9e-05   1 CL0063   
NODE_3_length_520062_cov_37.78.g189      25     81     18     98 PF11807.3   DUF3328           Family    96   147   217     41.8   9.3e-11   1 No_clan  
NODE_3_length_520062_cov_37.78.g189     103    225     99    226 PF11807.3   DUF3328           Family    96   216   217    126.9   8.4e-37   1 No_clan  
NODE_3_length_520062_cov_37.78.g190     141    194    141    197 PF00682.14  HMGL-like         Family     1    54   237     45.4   7.5e-12   1 CL0036   
NODE_3_length_520062_cov_37.78.g190     197    332    195    334 PF00682.14  HMGL-like         Family    88   235   237     94.4     8e-27   1 CL0036   
NODE_3_length_520062_cov_37.78.g191     582    751    582    752 PF00106.20  adh_short         Domain     1   166   167     95.5   3.1e-27   1 CL0063   
NODE_3_length_520062_cov_37.78.g192      13     94      8    100 PF11815.3   DUF3336           Family     8    86   145     53.6   1.6e-14   1 No_clan  
NODE_3_length_520062_cov_37.78.g192      91    219     84    243 PF11815.3   DUF3336           Family     8   128   145    126.2   6.4e-37   1 No_clan  
NODE_3_length_520062_cov_37.78.g192     249    407    249    441 PF01734.17  Patatin           Family     1   127   204     47.8   1.5e-12   1 CL0323   
NODE_3_length_520062_cov_37.78.g193     169    335    168    336 PF04004.8   Leo1              Family     2   170   171     95.1   3.6e-27   1 No_clan  
NODE_3_length_520062_cov_37.78.g194     108    216    105    231 PF03637.12  Mob1_phocein      Family     4   105   175     74.5   7.4e-21   1 No_clan  
NODE_3_length_520062_cov_37.78.g194     250    316    246    317 PF03637.12  Mob1_phocein      Family   109   174   175     55.8   4.3e-15   1 No_clan  
NODE_3_length_520062_cov_37.78.g195     301    361    300    363 PF00170.16  bZIP_1            Family     2    62    64     36.0   4.8e-09   1 CL0018   
NODE_3_length_520062_cov_37.78.g196     301    332    299    333 PF08238.7   Sel1              Repeat     3    37    39     17.4    0.0048   1 CL0020   
NODE_3_length_520062_cov_37.78.g196     358    391    356    391 PF08238.7   Sel1              Repeat     3    39    39     28.0   2.3e-06   1 CL0020   
NODE_3_length_520062_cov_37.78.g196     393    412    392    418 PF08238.7   Sel1              Repeat     2    24    39     11.9      0.26   1 CL0020   
NODE_3_length_520062_cov_37.78.g198      14     81     13     87 PF05615.8   THOC7             Family     2    64   139     35.3   1.2e-08   1 No_clan  
NODE_3_length_520062_cov_37.78.g198      92    235     91    239 PF05615.8   THOC7             Family     2   138   139    119.3   1.4e-34   1 No_clan  
NODE_3_length_520062_cov_37.78.g199       7     79      6     82 PF02970.11  TBCA              Domain     2    65    90     41.3   1.1e-10   1 No_clan  
NODE_3_length_520062_cov_37.78.g199      85    186     84    187 PF02970.11  TBCA              Domain     2    89    90     57.7   9.2e-16   1 No_clan  
NODE_3_length_520062_cov_37.78.g200       1     79      1     79 PF04825.8   Rad21_Rec8_N      Family     1    78   111    106.9   4.9e-31   1 No_clan  
NODE_3_length_520062_cov_37.78.g200      79    189     79    191 PF04825.8   Rad21_Rec8_N      Family     1   109   111    133.1   3.5e-39   1 No_clan  
NODE_3_length_520062_cov_37.78.g200     621    658    617    669 PF04824.11  Rad21_Rec8        Family     5    41    55     35.4   4.3e-09   1 CL0157   
NODE_3_length_520062_cov_37.78.g201     136    204    136    204 PF00690.21  Cation_ATPase_N   Domain     1    69    69     72.4   1.5e-20   1 No_clan  
NODE_3_length_520062_cov_37.78.g201     215    400    215    401 PF00122.15  E1-E2_ATPase      Family     1   118   230     90.5   7.9e-26   1 No_clan  
NODE_3_length_520062_cov_37.78.g201     385    464    381    464 PF00122.15  E1-E2_ATPase      Family   149   230   230     63.8   1.1e-17   1 No_clan  
NODE_3_length_520062_cov_37.78.g201     468    837    468    837 PF00702.21  Hydrolase         Domain     1   215   215     98.5   6.6e-28   1 CL0137   
NODE_3_length_520062_cov_37.78.g201     908   1016    907   1025 PF00689.16  Cation_ATPase_C   Family     2   118   182     97.4   6.5e-28   1 No_clan  
NODE_3_length_520062_cov_37.78.g201    1215   1556   1215   1556 PF08318.7   COG4              Domain     1   331   331    319.7   1.5e-95   1 CL0294   
NODE_3_length_520062_cov_37.78.g202     133    313    129    313 PF01300.13  Sua5_yciO_yrdC    Family     6   179   179    182.0   5.7e-54   1 No_clan  
NODE_3_length_520062_cov_37.78.g202     316    512    315    512 PF03481.8   SUA5              Domain     2   125   125     91.4   4.2e-26   1 CL0113   
NODE_3_length_520062_cov_37.78.g203     125    232     87    236 PF01217.15  Clat_adaptor_s    Domain    23   138   142     37.7   1.5e-09   1 CL0212   
NODE_3_length_520062_cov_37.78.g204     294    479    292    479 PF14551.1   MCM_N             Family     3   121   121     85.8   2.9e-24   1 No_clan  
NODE_3_length_520062_cov_37.78.g204     657    986    655    987 PF00493.18  MCM               Family     3   330   331    465.3  8.1e-140   1 CL0023   
NODE_3_length_520062_cov_37.78.g205       1     76      1     78 PF03105.14  SPX               Domain     1   118   275     33.4   3.9e-08   1 No_clan  
NODE_3_length_520062_cov_37.78.g205      79    173     79    180 PF03105.14  SPX               Domain     1   137   275     42.3   7.4e-11   1 No_clan  
NODE_3_length_520062_cov_37.78.g205     180    234    174    238 PF03105.14  SPX               Domain   216   270   275     43.7   2.7e-11   1 No_clan  
NODE_3_length_520062_cov_37.78.g205     284    556    283    556 PF09359.5   VTC               Domain     2   283   283    338.7  1.9e-101   1 No_clan  
NODE_3_length_520062_cov_37.78.g205     746    809    745    810 PF02656.10  DUF202            Family     2    72    73     45.6   5.7e-12   1 No_clan  
NODE_3_length_520062_cov_37.78.g207      16     79     15     82 PF00349.16  Hexokinase_1      Domain     2    68   206     53.2   2.3e-14   1 CL0108   
NODE_3_length_520062_cov_37.78.g207      94    296     93    296 PF00349.16  Hexokinase_1      Domain     2   206   206    251.6   4.1e-75   1 CL0108   
NODE_3_length_520062_cov_37.78.g207     299    546    298    547 PF03727.11  Hexokinase_2      Domain     2   242   243    296.1   1.5e-88   1 CL0108   
NODE_3_length_520062_cov_37.78.g208     115    554    114    555 PF04597.9   Ribophorin_I      Family     2   431   432    455.1  1.7e-136   1 No_clan  
NODE_3_length_520062_cov_37.78.g209     135    373    114    378 PF13805.1   Pil1              Family    26   266   271    321.8   2.8e-96   1 CL0145   
NODE_3_length_520062_cov_37.78.g210      46     74     46     99 PF00719.14  Pyrophosphatase   Domain     1    28   156     23.2   3.5e-05   1 No_clan  
NODE_3_length_520062_cov_37.78.g210     124    307    124    308 PF00719.14  Pyrophosphatase   Domain     1   155   156    174.5   9.5e-52   1 No_clan  
NODE_3_length_520062_cov_37.78.g211     258    347    256    347 PF03908.8   Sec20             Family     3    92    92     54.0   9.7e-15   1 CL0147   
NODE_3_length_520062_cov_37.78.g212      24     71     22     91 PF00596.16  Aldolase_II       Domain     3    51   184     38.0   1.2e-09   1 No_clan  
NODE_3_length_520062_cov_37.78.g212     102    148    100    150 PF00596.16  Aldolase_II       Domain     3    50   184     37.1   2.3e-09   1 No_clan  
NODE_3_length_520062_cov_37.78.g212     149    280    146    281 PF00596.16  Aldolase_II       Domain    69   183   184     84.4     7e-24   1 No_clan  
NODE_3_length_520062_cov_37.78.g214     120    493    119    493 PF00262.13  Calreticulin      Family     2   367   367    533.5  1.8e-160   1 No_clan  
NODE_3_length_520062_cov_37.78.g215     162    627    162    627 PF00171.17  Aldedh            Family     1   462   462    438.2  2.4e-131   1 CL0099   
NODE_3_length_520062_cov_37.78.g217     138    490    137    491 PF01494.14  FAD_binding_3     Family     2   355   356    250.2     3e-74   1 CL0063   
NODE_3_length_520062_cov_37.78.g217     516    693    516    700 PF07976.7   Phe_hydrox_dim    Family     1   163   169    110.9   4.6e-32   1 No_clan  
NODE_3_length_520062_cov_37.78.g218     172    329    171    330 PF00106.20  adh_short         Domain     2   166   167     92.0   3.7e-26   1 CL0063   
NODE_3_length_520062_cov_37.78.g219     126    404    126    404 PF04227.7   Indigoidine_A     Family     1   293   293    295.5   3.7e-88   1 No_clan  
NODE_3_length_520062_cov_37.78.g219     425    774    415    780 PF00294.19  PfkB              Family    24   296   301     66.8   1.7e-18   1 CL0118   
NODE_3_length_520062_cov_37.78.g220     335    357    331    363 PF00400.27  WD40              Repeat     8    30    39     13.3     0.057   1 CL0186   
NODE_3_length_520062_cov_37.78.g221     116    202    116    203 PF05916.6   Sld5              Family     1   107   108     35.4     1e-08   1 No_clan  
NODE_3_length_520062_cov_37.78.g222     121    451    121    452 PF01070.13  FMN_dh            Domain     1   356   357    409.8  7.7e-123   1 CL0036   
NODE_3_length_520062_cov_37.78.g223     150    179    146    179 PF00400.27  WD40              Repeat    10    39    39     13.9     0.037   1 CL0186   
NODE_3_length_520062_cov_37.78.g223     187    223    185    223 PF00400.27  WD40              Repeat     3    39    39     31.5     1e-07   1 CL0186   
NODE_3_length_520062_cov_37.78.g223     557    702    554    703 PF00160.16  Pro_isomerase     Domain     4   154   155    171.5   1.4e-50   1 CL0475   
NODE_3_length_520062_cov_37.78.g224     131    433    115    434 PF00793.15  DAHP_synth_1      Domain     8   271   272    322.7   1.1e-96   1 CL0036   
NODE_3_length_520062_cov_37.78.g225     230    257    230    257 PF13465.1   zf-H2C2_2         Domain     1    26    26     26.2   6.1e-06   1 CL0361   
NODE_3_length_520062_cov_37.78.g226     244    542    195    542 PF02906.9   Fe_hyd_lg_C       Domain    37   285   285    207.8   1.9e-61   1 No_clan  
NODE_3_length_520062_cov_37.78.g228     199    330    199    331 PF00168.25  C2                Domain     1    84    85     22.4   7.7e-05   1 CL0154   
NODE_3_length_520062_cov_37.78.g228     381    642    381    642 PF00069.20  Pkinase           Domain     1   260   260    241.5   7.7e-72   1 CL0016   
NODE_3_length_520062_cov_37.78.g228     662    720    662    720 PF00433.19  Pkinase_C         Family     1    48    48     47.3   2.1e-12   1 No_clan  
NODE_3_length_520062_cov_37.78.g229      25     81     25     92 PF10775.4   ATP_sub_h         Family     1    55    67     66.1   1.6e-18   1 No_clan  
NODE_3_length_520062_cov_37.78.g229     103    172    103    172 PF10775.4   ATP_sub_h         Family     1    67    67     82.0   1.8e-23   1 No_clan  
NODE_3_length_520062_cov_37.78.g230     127    194    121    206 PF03351.12  DOMON             Domain    15    87   124     26.6   4.2e-06   1 No_clan  
NODE_3_length_520062_cov_37.78.g230     304    400    300    402 PF10348.4   DUF2427           Domain     8   103   105     26.1   4.8e-06   1 CL0328   
NODE_3_length_520062_cov_37.78.g231     250    510    249    511 PF00069.20  Pkinase           Domain     2   259   260    222.2   6.1e-66   1 CL0016   
NODE_3_length_520062_cov_37.78.g231     533    578    531    579 PF00433.19  Pkinase_C         Family     3    47    48     21.5   0.00024   1 No_clan  
NODE_3_length_520062_cov_37.78.g232     146    175    146    175 PF08799.6   PRP4              Domain     1    30    30     56.4   1.2e-15   1 No_clan  
NODE_3_length_520062_cov_37.78.g232     293    314    293    314 PF00400.27  WD40              Repeat    18    39    39     15.1     0.016   1 CL0186   
NODE_3_length_520062_cov_37.78.g232     325    379    321    379 PF00400.27  WD40              Repeat     8    39    39     18.3    0.0015   1 CL0186   
NODE_3_length_520062_cov_37.78.g232     383    409    383    410 PF00400.27  WD40              Repeat     1    27    39     15.6     0.011   1 CL0186   
NODE_3_length_520062_cov_37.78.g233       7     73      3     74 PF01423.17  LSM               Domain     6    66    67     52.1   3.3e-14   1 CL0527   
NODE_3_length_520062_cov_37.78.g233      85    151     80    152 PF01423.17  LSM               Domain     6    66    67     52.2     3e-14   1 CL0527   
NODE_3_length_520062_cov_37.78.g234       6     61      4     75 PF01156.14  IU_nuc_hydro      Domain     3    56   313     48.3   7.8e-13   1 No_clan  
NODE_3_length_520062_cov_37.78.g234      84    306     82    317 PF01156.14  IU_nuc_hydro      Domain     3   181   313    159.9   8.3e-47   1 No_clan  
NODE_3_length_520062_cov_37.78.g234     336    455    332    468 PF01156.14  IU_nuc_hydro      Domain   183   292   313     29.1   5.4e-07   1 No_clan  
NODE_3_length_520062_cov_37.78.g239      17     75     15     77 PF00170.16  bZIP_1            Family     4    62    64     22.7   6.6e-05   1 CL0018   
NODE_3_length_520062_cov_37.78.g239      95    153     93    155 PF00170.16  bZIP_1            Family     4    62    64     22.7   6.6e-05   1 CL0018   
NODE_3_length_520062_cov_37.78.g240      98    328     97    333 PF05238.8   CENP-N            Family     2   201   401    204.2   3.3e-60   1 No_clan  
NODE_3_length_520062_cov_37.78.g241     123    434    115    434 PF01026.16  TatD_DNase        Family    13   255   255    146.4   8.3e-43   1 CL0034   
NODE_3_length_520062_cov_37.78.g242       1     80      1     81 PF03477.11  ATP-cone          Domain     1    81    90     47.6   1.6e-12   1 No_clan  
NODE_3_length_520062_cov_37.78.g242      79    167     79    167 PF03477.11  ATP-cone          Domain     1    90    90     60.2   1.8e-16   1 No_clan  
NODE_3_length_520062_cov_37.78.g242     220    290    219    291 PF00317.16  Ribonuc_red_lgN   Domain     2    82    83     78.9   1.8e-22   1 No_clan  
NODE_3_length_520062_cov_37.78.g242     293    818    293    818 PF02867.10  Ribonuc_red_lgC   Family     1   538   538    738.1  5.4e-222   1 CL0339   
NODE_3_length_520062_cov_37.78.g243     137    345    135    348 PF04479.8   RTA1              Family     3   221   226    127.6   4.8e-37   1 No_clan  
NODE_3_length_520062_cov_37.78.g244      21     87     19     88 PF05730.6   CFEM              Domain     3    65    66     39.8   2.9e-10   1 No_clan  
NODE_3_length_520062_cov_37.78.g244      99    166     97    166 PF05730.6   CFEM              Domain     3    66    66     42.9     3e-11   1 No_clan  
NODE_3_length_520062_cov_37.78.g245     180    277    179    277 PF02678.11  Pirin             Family     2   107   107    101.9   1.6e-29   1 CL0029   
NODE_3_length_520062_cov_37.78.g245     334    441    333    442 PF05726.8   Pirin_C           Domain     2   103   104     85.1   2.9e-24   1 CL0029   
NODE_3_length_520062_cov_37.78.g247     207    251    185    251 PF03456.13  uDENN             Domain    22    65    65     25.9   6.8e-06   1 No_clan  
NODE_3_length_520062_cov_37.78.g247     282    463    282    463 PF02141.16  DENN              Family     1   185   185    135.6   1.4e-39   1 CL0330   
NODE_3_length_520062_cov_37.78.g248       8     34      6     36 PF04438.11  zf-HIT            Domain     3    28    30     36.0   3.8e-09   1 CL0175   
NODE_3_length_520062_cov_37.78.g248      86    112     84    114 PF04438.11  zf-HIT            Domain     3    28    30     36.0   3.8e-09   1 CL0175   
NODE_3_length_520062_cov_37.78.g249       5     72      1     81 PF00135.23  COesterase        Domain     5    72   535     20.6   0.00015   1 CL0028   
NODE_3_length_520062_cov_37.78.g249      83    576     79    617 PF00135.23  COesterase        Domain     5   492   535    222.8   8.1e-66   1 CL0028   
NODE_3_length_520062_cov_37.78.g250     254    819    254    829 PF06046.8   Sec6              Family     1   550   566    515.0  1.7e-154   1 CL0295   
NODE_3_length_520062_cov_37.78.g251     218    304    212    313 PF12763.2   EF-hand_4         Family     7    93   104     46.9   1.7e-12   1 CL0220   
NODE_3_length_520062_cov_37.78.g251     373    457    366    463 PF12763.2   EF-hand_4         Family    10    93   104     46.2   2.9e-12   1 CL0220   
NODE_3_length_520062_cov_37.78.g251    1306   1338   1303   1338 PF00627.26  UBA               Domain     5    37    37     22.3     8e-05   1 CL0214   
NODE_3_length_520062_cov_37.78.g252       9     69      9     85 PF07992.9   Pyr_redox_2       Domain     1    58   201     38.1   1.4e-09   1 CL0063   
NODE_3_length_520062_cov_37.78.g252      87    399     87    401 PF07992.9   Pyr_redox_2       Domain     1   198   201    128.8   2.2e-37   1 CL0063   
NODE_3_length_520062_cov_37.78.g252     257    336    257    339 PF00070.22  Pyr_redox         Domain     1    79    80     67.2   1.2e-18   1 CL0063   
NODE_3_length_520062_cov_37.78.g252     434    547    434    547 PF02852.17  Pyr_redox_dim     Domain     1   110   110    109.1   1.1e-31   1 No_clan  
NODE_3_length_520062_cov_37.78.g253       6     40      1     43 PF12855.2   Ecl1              Family     4    40    43     34.3   9.6e-09   1 No_clan  
NODE_3_length_520062_cov_37.78.g253      84    118     79    121 PF12855.2   Ecl1              Family     4    40    43     34.3   9.6e-09   1 No_clan  
NODE_3_length_520062_cov_37.78.g255       4     79      1     84 PF01709.15  Transcrip_reg     Family    33   107   234     58.6   4.6e-16   1 No_clan  
NODE_3_length_520062_cov_37.78.g255      82    288     78    289 PF01709.15  Transcrip_reg     Family    33   233   234    132.9     9e-39   1 No_clan  
NODE_3_length_520062_cov_37.78.g258      28     79     27     85 PF13869.1   NUDIX_2           Domain     2    53   188     46.4   2.6e-12   1 CL0261   
NODE_3_length_520062_cov_37.78.g258     106    297    105    297 PF13869.1   NUDIX_2           Domain     2   188   188    263.5   6.9e-79   1 CL0261   
NODE_3_length_520062_cov_37.78.g259      19     76     18     88 PF01894.12  UPF0047           Family     2    58   118     52.9   2.7e-14   1 No_clan  
NODE_3_length_520062_cov_37.78.g259      97    219     96    220 PF01894.12  UPF0047           Family     2   117   118    137.3   1.9e-40   1 No_clan  
NODE_3_length_520062_cov_37.78.g260     185    221    184    222 PF10276.4   zf-CHCC           Domain     2    39    40     55.6   3.2e-15   1 CL0045   
NODE_3_length_520062_cov_37.78.g261     128    277    126    277 PF00675.15  Peptidase_M16     Family     3   149   149    108.8   1.9e-31   1 CL0094   
NODE_3_length_520062_cov_37.78.g261     303    482    301    484 PF05193.16  Peptidase_M16_C   Domain     4   181   184     57.4   1.4e-15   1 CL0094   
NODE_3_length_520062_cov_37.78.g261     759    940    758    940 PF05193.16  Peptidase_M16_C   Domain     2   184   184     46.4   3.4e-12   1 CL0094   
NODE_3_length_520062_cov_37.78.g262     371    463    371    463 PF06337.7   DUSP              Domain     1    99    99     37.8   1.8e-09   1 No_clan  
NODE_3_length_520062_cov_37.78.g262     695   1523    694   1523 PF00443.24  UCH               Family     2   269   269    245.2     6e-73   1 CL0125   
NODE_3_length_520062_cov_37.78.g263     467    668    460    680 PF00233.14  PDEase_I          Domain    23   224   237    137.7     5e-40   1 CL0237   
NODE_3_length_520062_cov_37.78.g264     297    570    296    570 PF00732.14  GMC_oxred_N       Domain     2   296   296    153.3   7.6e-45   1 CL0063   
NODE_3_length_520062_cov_37.78.g264     654    806    649    808 PF05199.8   GMC_oxred_C       Domain     6   142   144     89.5   2.4e-25   1 No_clan  
NODE_3_length_520062_cov_37.78.g266      20     82     20     96 PF00199.14  Catalase          Domain     1    63   384     75.8   2.4e-21   1 No_clan  
NODE_3_length_520062_cov_37.78.g266      98    476     98    481 PF00199.14  Catalase          Domain     1   378   384    612.5  2.3e-184   1 No_clan  
NODE_3_length_520062_cov_37.78.g266     507    568    503    570 PF06628.7   Catalase-rel      Family     6    66    68     47.8   9.3e-13   1 No_clan  
NODE_3_length_520062_cov_37.78.g267       7     78      5     80 PF00025.16  Arf               Domain     4    75   175    111.9   1.9e-32   1 CL0023   
NODE_3_length_520062_cov_37.78.g267      85    254     82    255 PF00025.16  Arf               Domain     4   174   175    247.5   4.3e-74   1 CL0023   
NODE_3_length_520062_cov_37.78.g268      10     74      9     74 PF03931.10  Skp1_POZ          Domain     2    62    62     69.1   2.4e-19   1 CL0033   
NODE_3_length_520062_cov_37.78.g268      88    152     87    152 PF03931.10  Skp1_POZ          Domain     2    62    62     69.1   2.4e-19   1 CL0033   
NODE_3_length_520062_cov_37.78.g268     171    247    171    248 PF01466.14  Skp1              Domain     1    77    78    125.7   5.3e-37   1 No_clan  
NODE_3_length_520062_cov_37.78.g269      15     77     13     91 PF00687.16  Ribosomal_L1      Domain     3    71   220     34.7   1.1e-08   1 CL0480   
NODE_3_length_520062_cov_37.78.g269      93    291     89    291 PF00687.16  Ribosomal_L1      Domain     3   220   220    172.7   6.7e-51   1 CL0480   
NODE_3_length_520062_cov_37.78.g270     194    315    194    316 PF11274.3   DUF3074           Domain     1   124   184     82.6   2.4e-23   1 CL0209   
NODE_3_length_520062_cov_37.78.g272      10     78      8     81 PF03463.10  eRF1_1            Domain     5    68   132     43.0   2.9e-11   1 No_clan  
NODE_3_length_520062_cov_37.78.g272      88    219     86    220 PF03463.10  eRF1_1            Domain     5   131   132     96.7   7.2e-28   1 No_clan  
NODE_3_length_520062_cov_37.78.g272     224    354    224    356 PF03464.10  eRF1_2            Domain     1   131   133    153.3     4e-45   1 CL0267   
NODE_3_length_520062_cov_37.78.g272     359    496    359    496 PF03465.10  eRF1_3            Domain     1   113   113    135.8   6.9e-40   1 CL0101   
NODE_3_length_520062_cov_37.78.g273      11     81     10     84 PF08589.5   DUF1770           Family     2    80   100     35.2   1.4e-08   1 No_clan  
NODE_3_length_520062_cov_37.78.g273      89    178     88    178 PF08589.5   DUF1770           Family     2   100   100     75.3   4.5e-21   1 No_clan  
NODE_3_length_520062_cov_37.78.g275      11     69     11     83 PF00181.18  Ribosomal_L2      Domain     1    61    77     40.2   2.4e-10   1 CL0021   
NODE_3_length_520062_cov_37.78.g275      89    167     89    168 PF00181.18  Ribosomal_L2      Domain     1    76    77     50.9   1.1e-13   1 CL0021   
NODE_3_length_520062_cov_37.78.g275     175    307    174    309 PF03947.13  Ribosomal_L2_C    Domain     2   128   130    125.2   1.3e-36   1 CL0107   
NODE_3_length_520062_cov_37.78.g276     105    419    103    420 PF00294.19  PfkB              Family     3   300   301    217.9   1.6e-64   1 CL0118   
NODE_3_length_520062_cov_37.78.g277       1     78      1     79 PF01125.12  G10               Domain     1    77   145     69.5   2.1e-19   1 No_clan  
NODE_3_length_520062_cov_37.78.g277      79    212     79    218 PF01125.12  G10               Domain     1   133   145    172.5   3.5e-51   1 No_clan  
NODE_3_length_520062_cov_37.78.g277     269    390    268    391 PF10374.4   EST1              Domain     2   130   131     81.8   4.1e-23   1 No_clan  
NODE_3_length_520062_cov_37.78.g277     397    492    397    495 PF10373.4   EST1_DNA_bind     Domain     1   105   278     78.3   5.2e-22   1 CL0020   
NODE_3_length_520062_cov_37.78.g277     494    648    492    649 PF10373.4   EST1_DNA_bind     Domain   141   277   278     49.3   3.6e-13   1 CL0020   
NODE_3_length_520062_cov_37.78.g278      23     65     23     81 PF13232.1   Complex1_LYR_1    Domain     1    39    61     18.9    0.0013   1 CL0491   
NODE_3_length_520062_cov_37.78.g278     103    198    103    200 PF13233.1   Complex1_LYR_2    Family     1   102   104     32.0   1.3e-07   1 CL0491   
NODE_3_length_520062_cov_37.78.g279     145    219    144    219 PF13656.1   RNA_pol_L_2       Domain     2    77    77    104.1   1.9e-30   1 CL0509   
NODE_3_length_520062_cov_37.78.g281     289    557    287    557 PF00069.20  Pkinase           Domain     3   260   260    215.1   8.7e-64   1 CL0016   
NODE_3_length_520062_cov_37.78.g282     153    448    153    448 PF00069.20  Pkinase           Domain     1   260   260    197.9   1.6e-58   1 CL0016   
NODE_3_length_520062_cov_37.78.g283       3     78      3     80 PF04099.7   Sybindin          Family     1    81   143     25.4   9.2e-06   1 CL0212   
NODE_3_length_520062_cov_37.78.g283      81    220     81    222 PF04099.7   Sybindin          Family     1   141   143     78.9   2.9e-22   1 CL0212   
NODE_3_length_520062_cov_37.78.g284       2     77      2     79 PF04882.7   Peroxin-3         Family     1    76   432    104.3   5.8e-30   1 No_clan  
NODE_3_length_520062_cov_37.78.g284      80    526     80    528 PF04882.7   Peroxin-3         Family     1   431   432    467.1  4.5e-140   1 No_clan  
NODE_3_length_520062_cov_37.78.g285      11     81     11     86 PF07855.7   DUF1649           Family     1    73   163     68.2   6.3e-19   1 No_clan  
NODE_3_length_520062_cov_37.78.g285      89    268     89    271 PF07855.7   DUF1649           Family     1   160   163    201.4     7e-60   1 No_clan  
NODE_3_length_520062_cov_37.78.g286     280    371    280    375 PF00250.13  Fork_head         Domain     1    92    96    115.2     1e-33   1 No_clan  
NODE_3_length_520062_cov_37.78.g288     281    360    272    371 PF12763.2   EF-hand_4         Family    11    91   104     32.4   5.7e-08   1 CL0220   
NODE_3_length_520062_cov_37.78.g288     532    624    528    628 PF12763.2   EF-hand_4         Family     5    98   104     45.5   4.7e-12   1 CL0220   
NODE_3_length_520062_cov_37.78.g290     147    249    146    249 PF00970.19  FAD_binding_6     Domain     2    99    99     90.7   4.8e-26   1 CL0076   
NODE_3_length_520062_cov_37.78.g290     259    367    259    368 PF00175.16  NAD_binding_1     Domain     1   108   109     92.5   2.3e-26   1 CL0091   
NODE_3_length_520062_cov_37.78.g291     220    286    217    286 PF13414.1   TPR_11            Repeat     4    69    69     28.4   9.2e-07   1 CL0020   
NODE_3_length_520062_cov_37.78.g291     589    617    587    622 PF13176.1   TPR_7             Repeat     3    31    36     15.3     0.012   1 CL0020   
NODE_3_length_520062_cov_37.78.g291     779    854    778    870 PF13414.1   TPR_11            Repeat     2    69    69     40.2   1.9e-10   1 CL0020   
NODE_3_length_520062_cov_37.78.g292     180    286    176    287 PF00787.19  PX                Domain     8   112   113     65.1   4.3e-18   1 No_clan  
NODE_3_length_520062_cov_37.78.g292     366    516    345    524 PF09325.5   Vps5              Domain    18   168   236     33.8     2e-08   1 CL0145   
NODE_3_length_520062_cov_37.78.g293      48     79     48     84 PF01331.14  mRNA_cap_enzyme   Domain     1    32   192     29.9     4e-07   1 CL0078   
NODE_3_length_520062_cov_37.78.g293     126    321    126    321 PF01331.14  mRNA_cap_enzyme   Domain     1   192   192    171.4   1.6e-50   1 CL0078   
NODE_3_length_520062_cov_37.78.g293     324    448    324    450 PF03919.10  mRNA_cap_C        Domain     1   103   105     72.5   2.9e-20   1 CL0021   
NODE_3_length_520062_cov_37.78.g296     228    455    228    455 PF04855.7   SNF5              Family     1   244   244    251.8     6e-75   1 No_clan  
NODE_4_length_471531_cov_40.86.g298     118    209    116    210 PF08240.7   ADH_N             Domain     3   108   109     24.1   2.2e-05   1 CL0296   
NODE_4_length_471531_cov_40.86.g298     253    370    253    371 PF00107.21  ADH_zinc_N        Family     1   129   130     70.7   7.9e-20   1 CL0063   
NODE_4_length_471531_cov_40.86.g299      20     63     19     82 PF00106.20  adh_short         Domain     2    48   167     24.7   1.8e-05   1 CL0063   
NODE_4_length_471531_cov_40.86.g299      98    247     97    251 PF00106.20  adh_short         Domain     2   141   167     62.2   5.3e-17   1 CL0063   
NODE_4_length_471531_cov_40.86.g300       4     80      1     81 PF14027.1   DUF4243           Family   202   276   329     45.7   5.7e-12   1 No_clan  
NODE_4_length_471531_cov_40.86.g300      81    209     77    210 PF14027.1   DUF4243           Family   201   328   329     86.2   2.8e-24   1 No_clan  
NODE_4_length_471531_cov_40.86.g300     262    500    232    501 PF04909.9   Amidohydro_2      Domain    60   272   273    110.6   9.2e-32   1 CL0034   
NODE_4_length_471531_cov_40.86.g301     259    340    259    345 PF02515.12  CoA_transf_3      Family     1    78   191     67.4   9.1e-19   1 No_clan  
NODE_4_length_471531_cov_40.86.g302      13     81     13     89 PF00106.20  adh_short         Domain     1    66   167     28.6   1.1e-06   1 CL0063   
NODE_4_length_471531_cov_40.86.g302      91    264     91    265 PF00106.20  adh_short         Domain     1   166   167     98.7   3.2e-28   1 CL0063   
NODE_4_length_471531_cov_40.86.g303     237    303    237    304 PF13517.1   VCBS              Repeat     1    60    61     45.1   9.1e-12   1 CL0186   
NODE_4_length_471531_cov_40.86.g303     513    588    513    588 PF13517.1   VCBS              Repeat     1    61    61     35.6   8.3e-09   1 CL0186   
NODE_4_length_471531_cov_40.86.g303     865   1134    862   1143 PF14388.1   DUF4419           Family     7   267   299    250.7   1.7e-74   1 No_clan  
NODE_4_length_471531_cov_40.86.g306     213    352    210    352 PF01565.18  FAD_binding_4     Domain     4   139   139     61.1   7.2e-17   1 CL0077   
NODE_4_length_471531_cov_40.86.g306     599    637    599    638 PF08031.7   BBE               Domain     1    41    47     39.9   2.8e-10   1 CL0277   
NODE_4_length_471531_cov_40.86.g307     223    359    220    360 PF00891.13  Methyltransf_2    Family   118   241   242     78.1   5.6e-22   1 CL0063   
NODE_4_length_471531_cov_40.86.g308      86    220     85    240 PF03358.10  FMN_red           Family     2   133   152     84.4   5.4e-24   1 CL0042   
NODE_4_length_471531_cov_40.86.g309       2     71      1     76 PF01494.14  FAD_binding_3     Family     3    72   356     28.8   5.9e-07   1 CL0063   
NODE_4_length_471531_cov_40.86.g309      79    405     78    437 PF01494.14  FAD_binding_3     Family     2   329   356     72.0   4.5e-20   1 CL0063   
NODE_4_length_471531_cov_40.86.g310     152    270    149    270 PF00583.19  Acetyltransf_1    Family     4    83    83     34.2   1.9e-08   1 CL0257   
NODE_4_length_471531_cov_40.86.g313      22     77     21     87 PF01433.15  Peptidase_M1      Family     2    57   390     30.8   1.5e-07   1 CL0126   
NODE_4_length_471531_cov_40.86.g313     100    493     99    493 PF01433.15  Peptidase_M1      Family     2   390   390    454.6  2.8e-136   1 CL0126   
NODE_4_length_471531_cov_40.86.g313     623    940    623    940 PF11838.3   ERAP1_C           Domain     1   324   324    309.1   3.4e-92   1 No_clan  
NODE_4_length_471531_cov_40.86.g314     145    359    143    362 PF07690.11  MFS_1             Family     4   219   352     58.2   5.5e-16   1 CL0015   
NODE_4_length_471531_cov_40.86.g315     362    767    362    768 PF00962.17  A_deaminase       Domain     1   330   331    369.1  1.6e-110   1 CL0034   
NODE_4_length_471531_cov_40.86.g316      16     77     13     82 PF00153.22  Mito_carr         Family     4    60    96     37.6   1.3e-09   1 No_clan  
NODE_4_length_471531_cov_40.86.g316      94    189     91    191 PF00153.22  Mito_carr         Family     4    94    96     81.3   3.1e-23   1 No_clan  
NODE_4_length_471531_cov_40.86.g316     199    287    196    290 PF00153.22  Mito_carr         Family     4    91    96     76.0   1.4e-21   1 No_clan  
NODE_4_length_471531_cov_40.86.g316     295    383    293    386 PF00153.22  Mito_carr         Family     3    93    96     61.3     5e-17   1 No_clan  
NODE_4_length_471531_cov_40.86.g317      23     56     23     61 PF00172.13  Zn_clus           Domain     1    33    40     30.3   2.8e-07   1 No_clan  
NODE_4_length_471531_cov_40.86.g317     101    134    101    139 PF00172.13  Zn_clus           Domain     1    33    40     30.3   2.8e-07   1 No_clan  
NODE_4_length_471531_cov_40.86.g317     418    539    379    551 PF04082.13  Fungal_trans      Domain   108   230   260     40.1   1.8e-10   1 CL0507   
NODE_4_length_471531_cov_40.86.g318     167    385    167    385 PF07859.8   Abhydrolase_3     Domain     1   209   211    163.6   4.5e-48   1 CL0028   
NODE_4_length_471531_cov_40.86.g319     133    354    133    354 PF12708.2   Pectate_lyase_3   Family     1   225   225    133.3   1.3e-38   1 CL0268   
NODE_4_length_471531_cov_40.86.g319     483    534    472    591 PF12708.2   Pectate_lyase_3   Family     9    62   225     48.4   1.2e-12   1 CL0268   
NODE_4_length_471531_cov_40.86.g320     116    274     96    277 PF01965.19  DJ-1_PfpI         Family    33   144   147     34.9   8.8e-09   1 CL0014   
NODE_4_length_471531_cov_40.86.g321      40     78     37     79 PF12396.3   DUF3659           Family     9    46    64     25.7   6.2e-06   1 No_clan  
NODE_4_length_471531_cov_40.86.g321     118    173    115    174 PF12396.3   DUF3659           Family     9    63    64     45.5   4.4e-12   1 No_clan  
NODE_4_length_471531_cov_40.86.g321     381    443    381    445 PF12396.3   DUF3659           Family     1    63    64     79.5   9.9e-23   1 No_clan  
NODE_4_length_471531_cov_40.86.g321     455    513    453    517 PF12396.3   DUF3659           Family     3    62    64     63.8     8e-18   1 No_clan  
NODE_4_length_471531_cov_40.86.g321     524    585    523    587 PF12396.3   DUF3659           Family     2    63    64     70.6   6.2e-20   1 No_clan  
NODE_4_length_471531_cov_40.86.g321     594    656    594    657 PF12396.3   DUF3659           Family     1    63    64     83.7   4.9e-24   1 No_clan  
NODE_4_length_471531_cov_40.86.g321     665    721    662    729 PF12396.3   DUF3659           Family     5    61    64     68.2   3.5e-19   1 No_clan  
NODE_4_length_471531_cov_40.86.g322     220    274    219    279 PF12396.3   DUF3659           Family     2    57    64     47.1   1.4e-12   1 No_clan  
NODE_4_length_471531_cov_40.86.g325     173    413    173    420 PF09258.5   Glyco_transf_64   Domain     1   238   247    171.2     2e-50   1 CL0110   
NODE_4_length_471531_cov_40.86.g326     173    250    170    254 PF04488.10  Gly_transf_sug    Family     5    96   103     44.1     2e-11   1 CL0110   
NODE_4_length_471531_cov_40.86.g327      16     80     16     85 PF13450.1   NAD_binding_8     Domain     1    56    68     41.8   7.6e-11   1 CL0063   
NODE_4_length_471531_cov_40.86.g327      94    168     94    169 PF13450.1   NAD_binding_8     Domain     1    67    68     50.6   1.3e-13   1 CL0063   
NODE_4_length_471531_cov_40.86.g327     307    405    301    413 PF01593.19  Amino_oxidase     Domain   181   274   450     22.3   5.9e-05   1 CL0063   
NODE_4_length_471531_cov_40.86.g329     150    184     80    187 PF11960.3   DUF3474           Family    96   130   136     32.4   7.5e-08   1 No_clan  
NODE_4_length_471531_cov_40.86.g329     209    496    206    501 PF00487.19  FA_desaturase     Domain     4   251   257     96.5   1.6e-27   1 No_clan  
NODE_4_length_471531_cov_40.86.g330      53     61     52     62 PF02178.14  AT_hook            Motif     4    12    13      7.2       4.7   1 No_clan  
NODE_4_length_471531_cov_40.86.g330     131    139    130    140 PF02178.14  AT_hook            Motif     4    12    13      7.2       4.7   1 No_clan  
NODE_4_length_471531_cov_40.86.g331     511    730    509    733 PF00566.13  RabGAP-TBC        Family     3   211   214    114.9   3.5e-33   1 No_clan  
NODE_4_length_471531_cov_40.86.g332      34     79     32     81 PF00118.19  Cpn60_TCP1        Family     3    47   485     50.1   1.6e-13   1 No_clan  
NODE_4_length_471531_cov_40.86.g332     112    600    110    601 PF00118.19  Cpn60_TCP1        Family     3   484   485    442.8  1.3e-132   1 No_clan  
NODE_4_length_471531_cov_40.86.g333     169    202    144    204 PF13893.1   RRM_5             Domain    22    54    56     25.5   8.3e-06   1 CL0221   
NODE_4_length_471531_cov_40.86.g333     483    705    482    706 PF08662.6   eIF2A             Family     2   193   194    130.2   7.4e-38   1 CL0186   
NODE_4_length_471531_cov_40.86.g334     885   1176    881   1176 PF00069.20  Pkinase           Domain     5   260   260    145.4   1.6e-42   1 CL0016   
NODE_4_length_471531_cov_40.86.g334    1181   1311   1181   1311 PF06479.7   Ribonuc_2-5A      Family     1   129   129    149.8   3.4e-44   1 No_clan  
NODE_4_length_471531_cov_40.86.g336     153    393    149    394 PF11927.3   DUF3445           Family     6   248   249    227.5   1.6e-67   1 No_clan  
NODE_4_length_471531_cov_40.86.g336     449    508    447    509 PF08766.6   DEK_C             Domain     3    53    54     39.6   3.2e-10   1 No_clan  
NODE_4_length_471531_cov_40.86.g336     631    704    630    705 PF02201.13  SWIB              Domain     2    75    76     86.3   7.7e-25   1 No_clan  
NODE_4_length_471531_cov_40.86.g337     771    852    765    864 PF04646.7   DUF604            Family     9    92   255     34.4   1.2e-08   1 CL0110   
NODE_4_length_471531_cov_40.86.g339       8     76      7     83 PF14226.1   DIOX_N            Family     2    66   116     72.8     3e-20   1 No_clan  
NODE_4_length_471531_cov_40.86.g339      86    209     85    210 PF14226.1   DIOX_N            Family     2   115   116    112.0   2.1e-32   1 No_clan  
NODE_4_length_471531_cov_40.86.g339     261    356    258    358 PF03171.15  2OG-FeII_Oxy      Domain     7    97    99     63.2     2e-17   1 CL0029   
NODE_4_length_471531_cov_40.86.g340     162    264     95    274 PF04082.13  Fungal_trans      Domain    88   184   260     32.1   4.9e-08   1 CL0507   
NODE_4_length_471531_cov_40.86.g342     126    492    108    494 PF00296.15  Bac_luciferase    Domain    18   305   307    195.3   1.2e-57   1 No_clan  
NODE_4_length_471531_cov_40.86.g343     129    295     44    295 PF00474.12  SSF               Family   240   406   406     26.0   3.2e-06   1 CL0062   
NODE_4_length_471531_cov_40.86.g344     143    221    142    221 PF03330.13  DPBB_1            Domain     2    78    78     24.3   2.3e-05   1 CL0199   
NODE_4_length_471531_cov_40.86.g345       9     84      9     86 PF03807.12  F420_oxidored     Family     1    79    96     53.9   1.7e-14   1 CL0063   
NODE_4_length_471531_cov_40.86.g345      87    183     87    183 PF03807.12  F420_oxidored     Family     1    96    96     63.8   1.4e-17   1 CL0063   
NODE_4_length_471531_cov_40.86.g345     251    356    250    356 PF14748.1   P5CR_dimer        Domain     2   107   107    126.9   2.9e-37   1 No_clan  
NODE_4_length_471531_cov_40.86.g346      83    523     79    523 PF13520.1   AA_permease_2     Family     8   426   426    183.4   5.1e-54   1 CL0062   
NODE_4_length_471531_cov_40.86.g347      42     84     42     96 PF13450.1   NAD_binding_8     Domain     1    42    68     34.7   1.3e-08   1 CL0063   
NODE_4_length_471531_cov_40.86.g347     126    502    125    506 PF01593.19  Amino_oxidase     Domain     2   396   450     97.8   7.4e-28   1 CL0063   
NODE_4_length_471531_cov_40.86.g348       2     74      1     78 PF00082.17  Peptidase_S8      Domain    97   173   282     28.1   9.9e-07   1 No_clan  
NODE_4_length_471531_cov_40.86.g348      75    421     73    422 PF00082.17  Peptidase_S8      Domain    92   281   282    112.1   2.6e-32   1 No_clan  
NODE_4_length_471531_cov_40.86.g348     439    552    432    553 PF06280.7   DUF1034           Domain     8   111   112     43.2   4.2e-11   1 CL0159   
NODE_4_length_471531_cov_40.86.g349      85    301     82    304 PF01177.17  Asp_Glu_race      Family     1   213   216     98.2     6e-28   1 CL0399   
NODE_4_length_471531_cov_40.86.g350       3     79      1     81 PF00083.19  Sugar_tr          Family   252   326   451     46.7   1.7e-12   1 CL0015   
NODE_4_length_471531_cov_40.86.g350      80    172     77    208 PF00083.19  Sugar_tr          Family   251   340   451     50.0   1.6e-13   1 CL0015   
NODE_4_length_471531_cov_40.86.g351       1     76      1     78 PF00291.20  PALP              Family    39   110   306     38.8     6e-10   1 No_clan  
NODE_4_length_471531_cov_40.86.g351      79    284     75    362 PF00291.20  PALP              Family    39   248   306    101.0   6.8e-29   1 No_clan  
NODE_4_length_471531_cov_40.86.g351     273    429    270    433 PF00724.15  Oxidored_FMN      Domain   183   336   341     53.3     2e-14   1 CL0036   
NODE_4_length_471531_cov_40.86.g352      12     43      4     49 PF06028.6   DUF915            Family    94   125   255     21.3   0.00011   1 CL0028   
NODE_4_length_471531_cov_40.86.g352      59    265     58    267 PF00561.15  Abhydrolase_1     Domain    11   228   230     69.6   2.7e-19   1 CL0028   
NODE_4_length_471531_cov_40.86.g353       7     79      6     85 PF05368.8   NmrA              Family     2    73   233     24.7   1.1e-05   1 CL0063   
NODE_4_length_471531_cov_40.86.g353      85    188     84    196 PF05368.8   NmrA              Family     2   106   233     45.9     4e-12   1 CL0063   
NODE_4_length_471531_cov_40.86.g356      78    193     74    193 PF07470.8   Glyco_hydro_88    Family    69   181   336     88.3   4.5e-25   1 CL0059   
NODE_4_length_471531_cov_40.86.g357       2     78      1     80 PF01341.12  Glyco_hydro_6     Domain    21    93   298     68.3   7.1e-19   1 No_clan  
NODE_4_length_471531_cov_40.86.g357      79    177     77    180 PF01341.12  Glyco_hydro_6     Domain    20   114   298     92.8   2.5e-26   1 No_clan  
NODE_4_length_471531_cov_40.86.g358       1     79      1     81 PF00445.13  Ribonuclease_T2   Domain    70   139   189     60.5   1.6e-16   1 No_clan  
NODE_4_length_471531_cov_40.86.g358      79    203     78    207 PF00445.13  Ribonuclease_T2   Domain    70   185   189     94.6   5.3e-27   1 No_clan  
NODE_4_length_471531_cov_40.86.g360       1     77      1     79 PF00920.16  ILVD_EDD          Family   247   323   521     76.6   1.3e-21   1 No_clan  
NODE_4_length_471531_cov_40.86.g360      77    279     76    283 PF00920.16  ILVD_EDD          Family   245   448   521    241.2   1.6e-71   1 No_clan  
NODE_4_length_471531_cov_40.86.g362     117    175    116    182 PF08240.7   ADH_N             Domain     2    61   109     22.3   7.8e-05   1 CL0296   
NODE_4_length_471531_cov_40.86.g362     260    345    259    384 PF00107.21  ADH_zinc_N        Family     2    88   130     44.1   1.3e-11   1 CL0063   
NODE_4_length_471531_cov_40.86.g363       5     34      5     38 PF13450.1   NAD_binding_8     Domain     1    30    68     22.2   0.00011   1 CL0063   
NODE_4_length_471531_cov_40.86.g363      83    112     83    116 PF13450.1   NAD_binding_8     Domain     1    30    68     22.2   0.00011   1 CL0063   
NODE_4_length_471531_cov_40.86.g363     131    317    125    329 PF01494.14  FAD_binding_3     Family   163   325   356     40.6   1.5e-10   1 CL0063   
NODE_4_length_471531_cov_40.86.g364     189    288    187    289 PF03171.15  2OG-FeII_Oxy      Domain     4    98    99     66.5   1.9e-18   1 CL0029   
NODE_4_length_471531_cov_40.86.g365     147    546    145    548 PF07690.11  MFS_1             Family     3   350   352    126.4     1e-36   1 CL0015   
NODE_4_length_471531_cov_40.86.g366       7     72      6     78 PF00109.21  ketoacyl-synt     Domain     2    65   254     40.7   1.7e-10   1 CL0046   
NODE_4_length_471531_cov_40.86.g366      85    335     84    335 PF00109.21  ketoacyl-synt     Domain     2   254   254    259.0   4.3e-77   1 CL0046   
NODE_4_length_471531_cov_40.86.g366     345    466    344    467 PF02801.17  Ketoacyl-synt_C   Domain     3   118   119    104.0   4.2e-30   1 CL0046   
NODE_4_length_471531_cov_40.86.g366     636    959    635    972 PF00698.16  Acyl_transf_1     Domain     3   300   318    162.5   1.4e-47   1 CL0323   
NODE_4_length_471531_cov_40.86.g366    1030   1335   1030   1337 PF14765.1   PS-DH             Domain     1   294   296    149.8   8.4e-44   1 CL0050   
NODE_4_length_471531_cov_40.86.g366    1512   1613   1512   1613 PF08242.7   Methyltransf_12   Domain     1    99    99     65.3   5.1e-18   1 CL0063   
NODE_4_length_471531_cov_40.86.g366    2181   2356   2180   2357 PF08659.5   KR                Family     2   180   181    167.7   1.9e-49   1 CL0063   
NODE_4_length_471531_cov_40.86.g366    2487   2542   2473   2543 PF00550.20  PP-binding        Domain    11    66    67     29.3   7.4e-07   1 CL0314   
NODE_4_length_471531_cov_40.86.g366    2663   2957   2661   2959 PF00668.15  Condensation      Family     4   299   301    179.4   6.9e-53   1 CL0149   
NODE_4_length_471531_cov_40.86.g366    2980   3067   2980   3071 PF13745.1   HxxPF_rpt         Domain     1    87    91     39.8   3.9e-10   1 No_clan  
NODE_4_length_471531_cov_40.86.g366    3142   3406   3079   3407 PF00501.23  AMP-binding       Family   167   416   417    139.4     1e-40   1 CL0378   
NODE_4_length_471531_cov_40.86.g366    3525   3593   3525   3594 PF00550.20  PP-binding        Domain     2    66    67     41.0   1.6e-10   1 CL0314   
NODE_4_length_471531_cov_40.86.g366    3639   3814   3639   3858 PF07993.7   NAD_binding_4     Family     1   199   249     90.9   5.8e-26   1 CL0063   
NODE_4_length_471531_cov_40.86.g367     175    626    175    627 PF00082.17  Peptidase_S8      Domain     1   281   282    140.6   5.2e-41   1 No_clan  
NODE_4_length_471531_cov_40.86.g367     639    759    637    759 PF06280.7   DUF1034           Domain     3   112   112     41.3   1.7e-10   1 CL0159   
NODE_4_length_471531_cov_40.86.g368     128    224    127    227 PF07690.11  MFS_1             Family     2    98   352     38.1     7e-10   1 CL0015   
NODE_4_length_471531_cov_40.86.g368     408    476    405    476 PF14749.1   Acyl-CoA_ox_N     Domain    49   125   125     52.7   4.6e-14   1 CL0544   
NODE_4_length_471531_cov_40.86.g368     478    535    478    536 PF02770.14  Acyl-CoA_dh_M     Domain     1    50    52     33.1   2.8e-08   1 No_clan  
NODE_4_length_471531_cov_40.86.g368     770    888    762    894 PF01756.14  ACOX              Family    60   177   187     90.4   8.6e-26   1 CL0087   
NODE_4_length_471531_cov_40.86.g369     107    383    107    390 PF00171.17  Aldedh            Family     1   272   462    297.8   9.5e-89   1 CL0099   
NODE_4_length_471531_cov_40.86.g369     386    463    382    464 PF00171.17  Aldedh            Family   295   373   462     53.9     9e-15   1 CL0099   
NODE_4_length_471531_cov_40.86.g370       7     60      7     74 PF00890.19  FAD_binding_2     Family     1    52   417     35.3   5.5e-09   1 CL0063   
NODE_4_length_471531_cov_40.86.g370      85    550     85    554 PF00890.19  FAD_binding_2     Family     1   413   417    145.6   1.9e-42   1 CL0063   
NODE_4_length_471531_cov_40.86.g371     115    226     78    254 PF00445.13  Ribonuclease_T2   Domain    25   127   189     59.5   3.1e-16   1 No_clan  
NODE_4_length_471531_cov_40.86.g371     754    887    752    891 PF01565.18  FAD_binding_4     Domain     3   129   139     49.1   3.6e-13   1 CL0077   
NODE_4_length_471531_cov_40.86.g372     152    463    152    463 PF00026.18  Asp               Family     1   317   317    163.5   6.9e-48   1 CL0129   
NODE_4_length_471531_cov_40.86.g373     118    403    117    413 PF02535.17  Zip               Family     2   282   317    135.0   2.8e-39   1 CL0184   
NODE_4_length_471531_cov_40.86.g373     435    660    435    661 PF02492.14  cobW              Domain     1   177   178    151.3   1.7e-44   1 CL0023   
NODE_4_length_471531_cov_40.86.g373     811    906    787    906 PF07683.9   CobW_C            Domain    24    94    94     49.1   3.2e-13   1 No_clan  
NODE_5_length_453772_cov_40.08.g374     138    365    138    365 PF12708.2   Pectate_lyase_3   Family     1   225   225    220.2   3.5e-65   1 CL0268   
NODE_5_length_453772_cov_40.08.g374     486    601    484    658 PF12708.2   Pectate_lyase_3   Family     3   122   225     55.7   7.3e-15   1 CL0268   
NODE_5_length_453772_cov_40.08.g374     837    921    836    921 PF01822.14  WSC               Family     2    82    82     62.2   3.2e-17   1 No_clan  
NODE_5_length_453772_cov_40.08.g374     948   1030    946   1030 PF01822.14  WSC               Family     3    82    82     66.4   1.5e-18   1 No_clan  
NODE_5_length_453772_cov_40.08.g376       7     57      7     79 PF00795.17  CN_hydrolase      Family     1    55   186     36.3   3.4e-09   1 No_clan  
NODE_5_length_453772_cov_40.08.g376      85    265     85    266 PF00795.17  CN_hydrolase      Family     1   185   186    119.9   7.5e-35   1 No_clan  
NODE_5_length_453772_cov_40.08.g377       6     78      4     80 PF02776.13  TPP_enzyme_N      Domain     3    77   172     59.6   2.4e-16   1 CL0254   
NODE_5_length_453772_cov_40.08.g377      84    255     82    257 PF02776.13  TPP_enzyme_N      Domain     3   170   172     99.9   1.1e-28   1 CL0254   
NODE_5_length_453772_cov_40.08.g377     278    377    277    408 PF00205.17  TPP_enzyme_M      Domain     2   100   137     67.7   8.3e-19   1 CL0085   
NODE_5_length_453772_cov_40.08.g377     466    602    464    616 PF02775.16  TPP_enzyme_C      Domain     3   141   153     46.4   2.9e-12   1 CL0254   
NODE_5_length_453772_cov_40.08.g378      21     75     14     78 PF01042.16  Ribonuc_L-PSP     Domain     9    62   121     37.9   1.2e-09   1 CL0534   
NODE_5_length_453772_cov_40.08.g378      99    213     92    214 PF01042.16  Ribonuc_L-PSP     Domain     9   120   121     78.0   4.4e-22   1 CL0534   
NODE_5_length_453772_cov_40.08.g379     345    440    335    440 PF00703.16  Glyco_hydro_2     Domain    17   110   110     28.6   1.5e-06   1 No_clan  
NODE_5_length_453772_cov_40.08.g380       3     82      1     83 PF00174.14  Oxidored_molyb    Domain    11    80   169     70.0   1.5e-19   1 No_clan  
NODE_5_length_453772_cov_40.08.g380      82    257     80    265 PF00174.14  Oxidored_molyb    Domain    12   162   169    165.0   9.6e-49   1 No_clan  
NODE_5_length_453772_cov_40.08.g380     272    424    272    426 PF03404.11  Mo-co_dimer       Domain     1   129   131    156.4   2.6e-46   1 CL0159   
NODE_5_length_453772_cov_40.08.g380     515    557    512    558 PF00173.23  Cyt-b5            Domain    28    72    76     37.5   1.5e-09   1 No_clan  
NODE_5_length_453772_cov_40.08.g380     556    625    542    626 PF00970.19  FAD_binding_6     Domain    23    98    99     33.0   4.6e-08   1 CL0076   
NODE_5_length_453772_cov_40.08.g380     648    715    648    725 PF00175.16  NAD_binding_1     Domain     1    60   109     47.0     3e-12   1 CL0091   
NODE_5_length_453772_cov_40.08.g384      98    323     95    324 PF14099.1   Polysacc_lyase    Family     6   223   224    161.7     2e-47   1 No_clan  
NODE_5_length_453772_cov_40.08.g386     112    236    110    239 PF01814.18  Hemerythrin       Domain     3   128   133     43.4   3.3e-11   1 No_clan  
NODE_5_length_453772_cov_40.08.g386     266    480    264    493 PF14587.1   Glyco_hydr_30_2   Domain     3   226   384     49.6   2.7e-13   1 CL0058   
NODE_5_length_453772_cov_40.08.g388       3     78      3     80 PF13460.1   NAD_binding_10    Domain     1    67   183     34.5   1.9e-08   1 CL0063   
NODE_5_length_453772_cov_40.08.g388      81    340     81    340 PF01370.16  Epimerase         Family     1   236   236     63.9   1.4e-17   1 CL0063   
NODE_5_length_453772_cov_40.08.g389      94    240     93    244 PF00857.15  Isochorismatase   Family     2   169   174     73.0   2.6e-20   1 No_clan  
NODE_5_length_453772_cov_40.08.g390     134    340    133    340 PF12695.2   Abhydrolase_5     Domain     2   145   145     53.9   1.5e-14   1 CL0028   
NODE_5_length_453772_cov_40.08.g391      19     72     14     80 PF01042.16  Ribonuc_L-PSP     Domain     8    62   121     40.2   2.4e-10   1 CL0534   
NODE_5_length_453772_cov_40.08.g391      97    210     92    211 PF01042.16  Ribonuc_L-PSP     Domain     8   120   121     76.2   1.7e-21   1 CL0534   
NODE_5_length_453772_cov_40.08.g393     321    651    318    652 PF00152.15  tRNA-synt_2       Family     4   334   335    237.8   1.3e-70   1 CL0040   
NODE_5_length_453772_cov_40.08.g394       5     75      5     81 PF01238.16  PMI_typeI         Family     1    66   373     68.2   5.9e-19   1 CL0029   
NODE_5_length_453772_cov_40.08.g394      83    476     83    478 PF01238.16  PMI_typeI         Family     1   371   373    456.4  6.4e-137   1 CL0029   
NODE_5_length_453772_cov_40.08.g399     271    406    261    406 PF00925.15  GTP_cyclohydro2   Family    39   169   169    177.1   1.6e-52   1 No_clan  
NODE_5_length_453772_cov_40.08.g401     113    212    111    213 PF08240.7   ADH_N             Domain     3   108   109     35.5   6.5e-09   1 CL0296   
NODE_5_length_453772_cov_40.08.g401     256    378    251    381 PF00107.21  ADH_zinc_N        Family     9   127   130     82.1   2.3e-23   1 CL0063   
NODE_5_length_453772_cov_40.08.g403       9     77      9     86 PF00884.18  Sulfatase         Family     1    63   308     38.6   6.6e-10   1 CL0088   
NODE_5_length_453772_cov_40.08.g403      87    477     87    477 PF00884.18  Sulfatase         Family     1   308   308    166.6   7.2e-49   1 CL0088   
NODE_5_length_453772_cov_40.08.g404     108    555    102    555 PF00083.19  Sugar_tr          Family     5   451   451    322.2   4.2e-96   1 CL0015   
NODE_5_length_453772_cov_40.08.g406     113    368    111    370 PF12697.2   Abhydrolase_6     Domain     3   225   228     80.1   2.1e-22   1 CL0028   
NODE_5_length_453772_cov_40.08.g407      87    335     87    336 PF06687.7   SUR7              Family     1   211   212    153.2   6.6e-45   1 CL0375   
NODE_5_length_453772_cov_40.08.g408     426    623    426    638 PF03572.13  Peptidase_S41     Family     1   112   169     35.3     7e-09   1 CL0127   
NODE_5_length_453772_cov_40.08.g409      13     82     12     85 PF00083.19  Sugar_tr          Family     2    69   451     33.7   1.4e-08   1 CL0015   
NODE_5_length_453772_cov_40.08.g409      91    555     90    555 PF00083.19  Sugar_tr          Family     2   451   451    414.0  5.9e-124   1 CL0015   
NODE_5_length_453772_cov_40.08.g411     159    465    155    479 PF07690.11  MFS_1             Family     6   325   352     78.8     3e-22   1 CL0015   
NODE_5_length_453772_cov_40.08.g411     539    661    536    661 PF03462.13  PCRF              Domain     4   116   116     76.9   9.2e-22   1 CL0328   
NODE_5_length_453772_cov_40.08.g411     709    819    704    819 PF00472.15  RF-1              Family     6   114   114    118.6   1.1e-34   1 CL0337   
NODE_5_length_453772_cov_40.08.g412      12     79     12     81 PF13409.1   GST_N_2           Domain     1    67    70     41.5   9.7e-11   1 CL0172   
NODE_5_length_453772_cov_40.08.g412      90    159     90    160 PF13409.1   GST_N_2           Domain     1    69    70     45.2   6.9e-12   1 CL0172   
NODE_5_length_453772_cov_40.08.g413      94    555     91    560 PF00083.19  Sugar_tr          Family     4   434   451    263.9   2.1e-78   1 CL0015   
NODE_5_length_453772_cov_40.08.g414      26     83     26     87 PF01282.14  Ribosomal_S24e    Family     1    58    84     72.3   2.1e-20   1 No_clan  
NODE_5_length_453772_cov_40.08.g414     104    187    104    187 PF01282.14  Ribosomal_S24e    Family     1    84    84    121.0   1.3e-35   1 No_clan  
NODE_5_length_453772_cov_40.08.g415     218    365    210    377 PF10294.4   Methyltransf_16   Family    16   162   174     61.4   6.7e-17   1 CL0063   
NODE_5_length_453772_cov_40.08.g417       5     61      2     74 PF00160.16  Pro_isomerase     Domain     4    61   155     48.7   8.9e-13   1 CL0475   
NODE_5_length_453772_cov_40.08.g417      83    248     80    250 PF00160.16  Pro_isomerase     Domain     4   153   155    112.0   2.9e-32   1 CL0475   
NODE_5_length_453772_cov_40.08.g417     331    401    331    401 PF00076.17  RRM_1             Domain     1    70    70     53.0   1.9e-14   1 CL0221   
NODE_5_length_453772_cov_40.08.g422      21     60     20     63 PF00172.13  Zn_clus           Domain     2    37    40     34.5   1.3e-08   1 No_clan  
NODE_5_length_453772_cov_40.08.g422      99    138     98    141 PF00172.13  Zn_clus           Domain     2    37    40     34.5   1.3e-08   1 No_clan  
NODE_5_length_453772_cov_40.08.g423      90    327     90    328 PF01177.17  Asp_Glu_race      Family     1   215   216     73.8   1.7e-20   1 CL0399   
NODE_5_length_453772_cov_40.08.g424       2     78      1     81 PF00022.14  Actin             Family     4    72   393     47.1     1e-12   1 CL0108   
NODE_5_length_453772_cov_40.08.g424      80    462     78    465 PF00022.14  Actin             Family     4   390   393    389.7  9.6e-117   1 CL0108   
NODE_5_length_453772_cov_40.08.g425     131    505    131    505 PF00069.20  Pkinase           Domain     1   260   260    194.3     2e-57   1 CL0016   
NODE_5_length_453772_cov_40.08.g426       6     78      5     80 PF00025.16  Arf               Domain     2    75   175    112.9     9e-33   1 CL0023   
NODE_5_length_453772_cov_40.08.g426      84    255     83    255 PF00025.16  Arf               Domain     2   175   175    252.3   1.4e-75   1 CL0023   
NODE_5_length_453772_cov_40.08.g427     111    441     99    449 PF10282.4   Lactonase         Family    10   330   345    199.8   6.1e-59   1 CL0186   
NODE_5_length_453772_cov_40.08.g428     306    434    305    436 PF07039.6   DUF1325           Domain     2   128   130    106.5   7.1e-31   1 CL0049   
NODE_5_length_453772_cov_40.08.g429      40     79     39     86 PF00457.12  Glyco_hydro_11    Domain     2    41   183     35.8   4.7e-09   1 CL0004   
NODE_5_length_453772_cov_40.08.g429     118    298    117    298 PF00457.12  Glyco_hydro_11    Domain     2   183   183    275.3   1.5e-82   1 CL0004   
NODE_5_length_453772_cov_40.08.g430     153    260    152    269 PF07690.11  MFS_1             Family     2   109   352     37.6   9.7e-10   1 CL0015   
NODE_5_length_453772_cov_40.08.g431     203    291    200    299 PF07687.9   M20_dimer         Domain     8   103   112     30.4   2.5e-07   1 No_clan  
NODE_5_length_453772_cov_40.08.g432     241    427    240    430 PF00300.17  His_Phos_1        Domain     2   155   158     56.8   2.6e-15   1 CL0071   
NODE_5_length_453772_cov_40.08.g433      29     80     28     91 PF01467.21  CTP_transf_2      Domain     2    53   157     34.2   2.2e-08   1 CL0039   
NODE_5_length_453772_cov_40.08.g433     107    229    106    232 PF01467.21  CTP_transf_2      Domain     2   154   157     48.0   1.3e-12   1 CL0039   
NODE_5_length_453772_cov_40.08.g434     206    446    204    461 PF01063.14  Aminotran_4       Domain     3   219   231     81.1   7.6e-23   1 No_clan  
NODE_5_length_453772_cov_40.08.g436      19     72     18     93 PF02441.14  Flavoprotein      Family     2    55   129     33.5   2.7e-08   1 No_clan  
NODE_5_length_453772_cov_40.08.g436      97    251     96    251 PF02441.14  Flavoprotein      Family     2   129   129    109.4   9.1e-32   1 No_clan  
NODE_5_length_453772_cov_40.08.g437     139    206    139    206 PF00462.19  Glutaredoxin      Domain     1    60    60     57.8   7.9e-16   1 CL0172   
NODE_5_length_453772_cov_40.08.g438      46     80     45     87 PF01019.16  G_glu_transpept   Family     2    36   510     42.8   2.4e-11   1 CL0052   
NODE_5_length_453772_cov_40.08.g438     124    679    123    679 PF01019.16  G_glu_transpept   Family     2   510   510    477.5  4.2e-143   1 CL0052   
NODE_5_length_453772_cov_40.08.g439      98    422     97    426 PF01266.19  DAO               Domain     2   352   358     85.5   3.2e-24   1 CL0063   
NODE_5_length_453772_cov_40.08.g440     204    486    202    490 PF02353.15  CMAS              Family     3   267   273    241.9   6.3e-72   1 CL0063   
NODE_5_length_453772_cov_40.08.g441     150    602    150    602 PF07969.6   Amidohydro_3      Family     1   404   404    182.2   1.8e-53   1 CL0034   
NODE_5_length_453772_cov_40.08.g442     111    362    111    365 PF12697.2   Abhydrolase_6     Domain     1   225   228     68.3   8.4e-19   1 CL0028   
NODE_5_length_453772_cov_40.08.g443     459    520    450    611 PF14234.1   DUF4336           Family    21    87   285     32.5   4.6e-08   1 No_clan  
NODE_5_length_453772_cov_40.08.g444      29     75     28     93 PF00106.20  adh_short         Domain     2    53   167     30.9   2.2e-07   1 CL0063   
NODE_5_length_453772_cov_40.08.g444     107    230    106    253 PF00106.20  adh_short         Domain     2   125   167     55.7   5.1e-15   1 CL0063   
NODE_5_length_453772_cov_40.08.g446     111    369    111    371 PF12697.2   Abhydrolase_6     Domain     2   226   228    112.4   2.8e-32   1 CL0028   
NODE_5_length_453772_cov_40.08.g448     193    377    184    393 PF02065.13  Melibiase         Family   179   373   394     24.8   7.4e-06   1 CL0058   
NODE_5_length_453772_cov_40.08.g448     456    676    427    679 PF05426.7   Alginate_lyase    Family    48   265   272     32.4   5.5e-08   1 No_clan  
NODE_5_length_453772_cov_40.08.g449     142    491    140    492 PF00141.18  peroxidase        Family     3   229   230    151.8   1.9e-44   1 No_clan  
NODE_5_length_453772_cov_40.08.g449     498    804    497    805 PF00141.18  peroxidase        Family     2   229   230    138.6   2.1e-40   1 No_clan  
NODE_5_length_453772_cov_40.08.g450      88    287     88    287 PF05721.8   PhyH              Family     1   211   211     80.6   1.5e-22   1 CL0029   
NODE_5_length_453772_cov_40.08.g451     129    321     44    329 PF00083.19  Sugar_tr          Family     7   195   451     81.4   4.8e-23   1 CL0015   
NODE_5_length_453772_cov_40.08.g451     334    532    318    543 PF00083.19  Sugar_tr          Family   240   437   451     56.7   1.5e-15   1 CL0015   
NODE_5_length_453772_cov_40.08.g452     110    172    109    190 PF08240.7   ADH_N             Domain     2    62   109     33.3   3.1e-08   1 CL0296   
NODE_5_length_453772_cov_40.08.g452     268    407    268    407 PF13602.1   ADH_zinc_N_2      Domain     1   127   127     79.9   2.8e-22   1 CL0063   
NODE_5_length_453772_cov_40.08.g454     106    326    106    327 PF01738.13  DLH               Domain     1   217   218     52.0   5.4e-14   1 CL0028   
NODE_5_length_453772_cov_40.08.g455      17     79     15     80 PF05676.8   NDUF_B7           Family     3    65    66    104.2   1.6e-30   1 CL0351   
NODE_5_length_453772_cov_40.08.g455      95    157     93    158 PF05676.8   NDUF_B7           Family     3    65    66    104.6   1.2e-30   1 CL0351   
NODE_5_length_453772_cov_40.08.g456     153    218    152    222 PF00498.21  FHA               Family     2    62    68     28.3   1.4e-06   1 CL0357   
NODE_5_length_453772_cov_40.08.g458     123    443    122    455 PF07690.11  MFS_1             Family     2   320   352     96.0   1.7e-27   1 CL0015   
NODE_5_length_453772_cov_40.08.g459     125    421    123    427 PF07690.11  MFS_1             Family     3   272   352    141.8   2.1e-41   1 CL0015   
NODE_5_length_453772_cov_40.08.g460      97    261     96    282 PF00857.15  Isochorismatase   Family     2   158   174     73.4   1.9e-20   1 No_clan  
NODE_5_length_453772_cov_40.08.g462      79    291     75    293 PF14498.1   Glyco_hyd_65N_2   Domain    36   234   236    101.6     5e-29   1 CL0103   
NODE_5_length_453772_cov_40.08.g463     143    598    141    598 PF00083.19  Sugar_tr          Family     3   451   451    243.2   3.8e-72   1 CL0015   
NODE_5_length_453772_cov_40.08.g464     247    475    241    475 PF00149.23  Metallophos       Domain    31   200   200     59.1   3.6e-16   1 CL0163   
NODE_5_length_453772_cov_40.08.g464     496    561    495    562 PF14008.1   Metallophos_C     Domain     2    61    62     69.4   1.9e-19   1 No_clan  
NODE_5_length_453772_cov_40.08.g465     198    313    197    313 PF13826.1   DUF4188           Family     2   117   117     82.7   1.9e-23   1 CL0032   
NODE_5_length_453772_cov_40.08.g465     345    473    345    500 PF00106.20  adh_short         Domain     1   124   167     42.7   5.1e-11   1 CL0063   
NODE_5_length_453772_cov_40.08.g468      22     78     22     82 PF00226.26  DnaJ              Domain     1    58    64     84.8   2.3e-24   1 CL0392   
NODE_5_length_453772_cov_40.08.g468     100    162    100    162 PF00226.26  DnaJ              Domain     1    64    64     91.1   2.6e-26   1 CL0392   
NODE_5_length_453772_cov_40.08.g468     236    299    236    300 PF00684.14  DnaJ_CXXCXGXG     Domain     1    65    66     55.4   4.5e-15   1 No_clan  
NODE_5_length_453772_cov_40.08.g468     368    453    368    458 PF01556.13  CTDII             Domain     1    76    81     43.1   2.9e-11   1 No_clan  
NODE_5_length_453772_cov_40.08.g469     532    621    528    621 PF00271.26  Helicase_C        Family     7    78    78     46.6   2.2e-12   1 CL0023   
NODE_5_length_453772_cov_40.08.g469     683    774    682    774 PF04408.18  HA2               Domain     2   102   102     82.8   1.4e-23   1 No_clan  
NODE_5_length_453772_cov_40.08.g469     808    912    808    912 PF07717.11  OB_NTP_bind       Domain     1   114   114     94.3   3.8e-27   1 CL0021   
NODE_5_length_453772_cov_40.08.g470     243    334    242    339 PF13640.1   2OG-FeII_Oxy_3    Domain     2    95   100     36.4   5.3e-09   1 CL0029   
NODE_6_length_389917_cov_36.22.g472       2     70      1     71 PF01922.12  SRP19             Family    25    94    95     60.5   1.8e-16   1 No_clan  
NODE_6_length_389917_cov_36.22.g472      79    148     76    149 PF01922.12  SRP19             Family    24    94    95     61.1   1.1e-16   1 No_clan  
NODE_6_length_389917_cov_36.22.g473       8     68      7     71 PF01302.20  CAP_GLY           Domain     3    66    69     74.8   3.2e-21   1 No_clan  
NODE_6_length_389917_cov_36.22.g473      86    146     85    149 PF01302.20  CAP_GLY           Domain     3    66    69     74.8   3.2e-21   1 No_clan  
NODE_6_length_389917_cov_36.22.g473     704    981    704    981 PF12455.3   Dynactin          Family     1   274   274    301.3   4.3e-90   1 No_clan  
NODE_6_length_389917_cov_36.22.g474      15     83     15     89 PF06068.8   TIP49             Family     1    69   398     78.6   3.7e-22   1 CL0023   
NODE_6_length_389917_cov_36.22.g474      93    494     93    495 PF06068.8   TIP49             Family     1   397   398    617.8  6.5e-186   1 CL0023   
NODE_6_length_389917_cov_36.22.g475      19     79     15     88 PF02269.11  TFIID-18kDa       Family     5    65    93     47.9   8.4e-13   1 CL0012   
NODE_6_length_389917_cov_36.22.g475      97    180     93    185 PF02269.11  TFIID-18kDa       Family     5    88    93     64.5   5.6e-18   1 CL0012   
NODE_6_length_389917_cov_36.22.g476      10     44     10     44 PF06842.7   DUF1242           Family     1    36    36     66.3   1.1e-18   1 No_clan  
NODE_6_length_389917_cov_36.22.g477     202    706    202    715 PF05794.8   Tcp11             Family     1   432   441    278.1   1.1e-82   1 No_clan  
NODE_6_length_389917_cov_36.22.g478     148    272    148    272 PF15456.1   Uds1              Family     1   124   124    139.5     5e-41   1 No_clan  
NODE_6_length_389917_cov_36.22.g479     224    570    222    571 PF03595.12  SLAC1             Family     3   329   330    212.3   6.6e-63   1 No_clan  
NODE_6_length_389917_cov_36.22.g480     268    498    244    513 PF00481.16  PP2C              Family    30   233   255     92.8   2.1e-26   1 CL0238   
NODE_6_length_389917_cov_36.22.g481      18     94     17    100 PF08690.5   GET2              Family     4    85   302     25.6   6.5e-06   1 No_clan  
NODE_6_length_389917_cov_36.22.g481      96    403     94    404 PF08690.5   GET2              Family     4   301   302     43.7     2e-11   1 No_clan  
NODE_6_length_389917_cov_36.22.g483     452    502    452    503 PF00010.21  HLH               Domain     1    54    55     27.5   1.8e-06   1 No_clan  
NODE_6_length_389917_cov_36.22.g485     246    271    240    273 PF00806.14  PUF               Repeat     8    33    35     25.6   5.2e-06   1 CL0020   
NODE_6_length_389917_cov_36.22.g485     276    308    275    308 PF00806.14  PUF               Repeat     2    35    35     26.6   2.5e-06   1 CL0020   
NODE_6_length_389917_cov_36.22.g485     473    495    472    500 PF00806.14  PUF               Repeat     7    29    35     20.6    0.0002   1 CL0020   
NODE_6_length_389917_cov_36.22.g486       7     80      6     85 PF08293.6   MRP-S33           Family     2    74    87     74.4     5e-21   1 No_clan  
NODE_6_length_389917_cov_36.22.g486      85    171     84    172 PF08293.6   MRP-S33           Family     2    87    87     92.2   1.4e-26   1 No_clan  
NODE_6_length_389917_cov_36.22.g488       6     78      5     82 PF00887.14  ACBP              Domain     2    63    87     66.0   1.7e-18   1 No_clan  
NODE_6_length_389917_cov_36.22.g488      84    180     83    180 PF00887.14  ACBP              Domain     2    87    87     98.9   9.5e-29   1 No_clan  
NODE_6_length_389917_cov_36.22.g489     194    228    191    228 PF00400.27  WD40              Repeat     6    39    39     14.9     0.017   1 CL0186   
NODE_6_length_389917_cov_36.22.g489     328    364    326    364 PF00400.27  WD40              Repeat     4    39    39     24.8   1.3e-05   1 CL0186   
NODE_6_length_389917_cov_36.22.g489     632    852    631    870 PF12931.2   Sec16_C           Domain     2   226   284     34.7   1.5e-08   1 No_clan  
NODE_6_length_389917_cov_36.22.g489    1193   1329   1180   1332 PF07304.6   SRA1              Family     8   139   157     37.3     2e-09   1 No_clan  
NODE_6_length_389917_cov_36.22.g490      11     79     11     82 PF00076.17  RRM_1             Domain     1    65    70     59.0   2.5e-16   1 CL0221   
NODE_6_length_389917_cov_36.22.g490      89    162     89    162 PF00076.17  RRM_1             Domain     1    70    70     64.5   4.7e-18   1 CL0221   
NODE_6_length_389917_cov_36.22.g491      48     77     45    108 PF06522.6   B12D              Family     3    32    73     27.5   1.7e-06   1 No_clan  
NODE_6_length_389917_cov_36.22.g491     126    164    123    176 PF06522.6   B12D              Family     3    41    73     31.8   8.2e-08   1 No_clan  
NODE_6_length_389917_cov_36.22.g492      22     82     22     88 PF02297.12  COX6B             Domain     1    70    76     64.8   5.2e-18   1 CL0351   
NODE_6_length_389917_cov_36.22.g492     100    155    100    161 PF02297.12  COX6B             Domain     1    65    76     62.4   2.9e-17   1 CL0351   
NODE_6_length_389917_cov_36.22.g493       6     79      5     84 PF13019.1   Telomere_Sde2     Domain     2    74   162     43.1   3.3e-11   1 CL0072   
NODE_6_length_389917_cov_36.22.g493      84    247     83    247 PF13019.1   Telomere_Sde2     Domain     2   162   162    210.4   1.2e-62   1 CL0072   
NODE_6_length_389917_cov_36.22.g494       3     80      3     80 PF03501.10  S10_plectin       Domain     1    78    96    109.8   4.2e-32   1 No_clan  
NODE_6_length_389917_cov_36.22.g494      81    175     81    176 PF03501.10  S10_plectin       Domain     1    95    96    136.9   1.5e-40   1 No_clan  
NODE_6_length_389917_cov_36.22.g496      20     79     19     92 PF06068.8   TIP49             Family     2    60   398     72.1   3.5e-20   1 CL0023   
NODE_6_length_389917_cov_36.22.g496      98    487     97    488 PF06068.8   TIP49             Family     2   397   398    579.5  2.7e-174   1 CL0023   
NODE_6_length_389917_cov_36.22.g499       4     77      4     81 PF00044.19  Gp_dh_N           Domain     1    74   151     86.8   1.4e-24   1 CL0063   
NODE_6_length_389917_cov_36.22.g499      82    230     82    230 PF00044.19  Gp_dh_N           Domain     1   151   151    201.2   7.6e-60   1 CL0063   
NODE_6_length_389917_cov_36.22.g499     235    392    235    392 PF02800.15  Gp_dh_C           Domain     1   157   157    240.4     5e-72   1 CL0139   
NODE_6_length_389917_cov_36.22.g500     496    537    495    549 PF02213.11  GYF               Domain     2    39    57     35.2   6.6e-09   1 No_clan  
NODE_6_length_389917_cov_36.22.g501      31     79     30     84 PF03152.9   UFD1              Family     2    50   176     40.1   1.9e-10   1 CL0402   
NODE_6_length_389917_cov_36.22.g501     109    286    108    286 PF03152.9   UFD1              Family     2   176   176    220.2   9.5e-66   1 CL0402   
NODE_6_length_389917_cov_36.22.g510     132    638    132    639 PF00118.19  Cpn60_TCP1        Family     1   484   485    396.6  1.4e-118   1 No_clan  
NODE_6_length_389917_cov_36.22.g511      90    225     88    228 PF00241.15  Cofilin_ADF       Domain     3   124   127     93.4   9.2e-27   1 CL0092   
NODE_6_length_389917_cov_36.22.g512       6     80      6     83 PF12754.2   Blt1              Family     1    96   309     44.3   1.6e-11   1 CL0072   
NODE_6_length_389917_cov_36.22.g512      84    293     84    294 PF12754.2   Blt1              Family     1   308   309    101.4   6.6e-29   1 CL0072   
NODE_6_length_389917_cov_36.22.g515     432    474    430    474 PF13639.1   zf-RING_2         Domain     3    44    44     54.4   7.7e-15   1 CL0229   
NODE_6_length_389917_cov_36.22.g516     414    477    406    477 PF12783.2   Sec7_N            Domain   104   168   168     61.1     8e-17   1 No_clan  
NODE_6_length_389917_cov_36.22.g516     625    810    623    810 PF01369.15  Sec7              Domain     2   190   190    210.3   1.9e-62   1 No_clan  
NODE_6_length_389917_cov_36.22.g516    1169   1254   1169   1254 PF09324.5   DUF1981           Family     1    86    86    106.9   2.7e-31   1 No_clan  
NODE_6_length_389917_cov_36.22.g518      93    324     79    326 PF11705.3   RNA_pol_3_Rpc31   Family    29   231   233    117.9   6.2e-34   1 No_clan  
NODE_6_length_389917_cov_36.22.g519       2     92      1     92 PF13634.1   Nucleoporin_FG    Family    10    97   114     59.2   4.1e-16   1 No_clan  
NODE_6_length_389917_cov_36.22.g519      77    183     74    191 PF13634.1   Nucleoporin_FG    Family     7   114   114     59.3   3.8e-16   1 No_clan  
NODE_6_length_389917_cov_36.22.g519     140    253    139    260 PF13634.1   Nucleoporin_FG    Family     8   103   114     51.4   1.1e-13   1 No_clan  
NODE_6_length_389917_cov_36.22.g520     225    266    223    267 PF05182.8   Fip1               Motif     2    44    45     70.2   5.9e-20   1 No_clan  
NODE_6_length_389917_cov_36.22.g521     106    346    105    393 PF00704.23  Glyco_hydro_18    Domain     2   243   343     51.7   8.5e-14   1 CL0058   
NODE_6_length_389917_cov_36.22.g522      44     79     43     81 PF13398.1   Peptidase_M50B    Family     2    33   200     23.7   2.6e-05   1 CL0126   
NODE_6_length_389917_cov_36.22.g522     122    323    121    324 PF13398.1   Peptidase_M50B    Family     2   199   200    183.2   3.5e-54   1 CL0126   
NODE_6_length_389917_cov_36.22.g524     292    520    292    521 PF11790.3   Glyco_hydro_cc    Family     1   238   239    177.5   2.8e-52   1 CL0058   
NODE_6_length_389917_cov_36.22.g525     177    211    176    213 PF00172.13  Zn_clus           Domain     2    37    40     33.1   3.6e-08   1 No_clan  
NODE_6_length_389917_cov_36.22.g527     178    470    173    508 PF06772.6   LtrA              Family     7   271   354     72.6   2.6e-20   1 No_clan  
NODE_6_length_389917_cov_36.22.g528       3     51      2     51 PF04627.8   ATP-synt_Eps      Family     2    50    50     76.0   1.2e-21   1 No_clan  
NODE_6_length_389917_cov_36.22.g529      54     88     53    111 PF04112.8   Mak10             Family     2    35   168     28.9   5.4e-07   1 No_clan  
NODE_6_length_389917_cov_36.22.g529     132    296    131    297 PF04112.8   Mak10             Family     2   167   168    164.9   8.6e-49   1 No_clan  
NODE_6_length_389917_cov_36.22.g530      11     81      8     83 PF00153.22  Mito_carr         Family     4    77    96     45.8   3.6e-12   1 No_clan  
NODE_6_length_389917_cov_36.22.g530      89    176     86    178 PF00153.22  Mito_carr         Family     4    94    96     57.8   6.3e-16   1 No_clan  
NODE_6_length_389917_cov_36.22.g530     187    288    186    289 PF00153.22  Mito_carr         Family     2    95    96     59.5   1.9e-16   1 No_clan  
NODE_6_length_389917_cov_36.22.g530     310    358    306    365 PF00153.22  Mito_carr         Family    42    90    96     31.8   8.4e-08   1 No_clan  
NODE_6_length_389917_cov_36.22.g532     364    465    363    467 PF01399.22  PCI               Family     2   103   105     68.2   6.3e-19   1 CL0123   
NODE_6_length_389917_cov_36.22.g533     152    324    128    324 PF01025.14  GrpE              Family     5   166   166    162.9   4.3e-48   1 No_clan  
NODE_6_length_389917_cov_36.22.g534     395    470    393    470 PF00533.21  BRCT              Family     3    78    78     47.1   1.9e-12   1 CL0459   
NODE_6_length_389917_cov_36.22.g534     595    693    595    724 PF00004.24  AAA               Family     1    96   132     32.5   8.1e-08   1 CL0023   
NODE_6_length_389917_cov_36.22.g534     873   1024    873   1025 PF08519.7   RFC1              Domain     1   154   155    185.2   5.8e-55   1 No_clan  
NODE_6_length_389917_cov_36.22.g535     145    275    140    275 PF00252.13  Ribosomal_L16     Family     6   133   133     95.2   2.5e-27   1 No_clan  
NODE_6_length_389917_cov_36.22.g535     317    464    306    468 PF13177.1   DNA_pol3_delta2   Domain    20   158   162     38.1   1.1e-09   1 CL0023   
NODE_6_length_389917_cov_36.22.g535     530    619    530    619 PF08542.6   Rep_fac_C         Domain     1    89    89     75.6   2.2e-21   1 No_clan  
NODE_6_length_389917_cov_36.22.g537     175    614    174    614 PF00501.23  AMP-binding       Family     2   417   417    296.5     2e-88   1 CL0378   
NODE_6_length_389917_cov_36.22.g537     622    700    622    700 PF13193.1   AMP-binding_C     Domain     1    73    73     70.8   1.4e-19   1 CL0531   
NODE_6_length_389917_cov_36.22.g538     347    528    346    528 PF13688.1   Reprolysin_5      Family     2   196   196    127.9   4.3e-37   1 CL0126   
NODE_6_length_389917_cov_36.22.g538     545    623    545    624 PF00200.18  Disintegrin       Domain     1    75    76     65.4   3.7e-18   1 No_clan  
NODE_6_length_389917_cov_36.22.g540      11     35     10     35 PF08513.6   LisH              Domain     2    26    27     27.8   1.4e-06   1 No_clan  
NODE_6_length_389917_cov_36.22.g540      89    113     88    113 PF08513.6   LisH              Domain     2    26    27     27.8   1.4e-06   1 No_clan  
NODE_6_length_389917_cov_36.22.g541     126    224    126    224 PF08551.5   DUF1751           Domain     1    99    99     89.7   1.1e-25   1 CL0207   
NODE_6_length_389917_cov_36.22.g542     149    207    147    213 PF13414.1   TPR_11            Repeat     6    65    69     37.2   1.6e-09   1 CL0020   
NODE_6_length_389917_cov_36.22.g542     218    249    216    249 PF00515.23  TPR_1             Repeat     3    34    34     20.1   0.00032   1 CL0020   
NODE_6_length_389917_cov_36.22.g542     254    277    254    278 PF00515.23  TPR_1             Repeat     2    25    34     16.1    0.0061   1 CL0020   
NODE_6_length_389917_cov_36.22.g542     291    323    290    323 PF00515.23  TPR_1             Repeat     2    34    34     23.2   3.3e-05   1 CL0020   
NODE_6_length_389917_cov_36.22.g542     343    406    338    406 PF13414.1   TPR_11            Repeat     6    69    69     40.7   1.3e-10   1 CL0020   
NODE_6_length_389917_cov_36.22.g542     410    443    409    443 PF07719.12  TPR_2             Repeat     2    34    34     20.2   0.00036   1 CL0020   
NODE_6_length_389917_cov_36.22.g543      50     81     50     97 PF00297.17  Ribosomal_L3      Family     1    32   263     27.7   1.6e-06   1 No_clan  
NODE_6_length_389917_cov_36.22.g543     128    418    128    418 PF00297.17  Ribosomal_L3      Family     1   263   263    390.0  4.8e-117   1 No_clan  
NODE_6_length_389917_cov_36.22.g545     572    634    571    636 PF00512.20  HisKA             Domain     2    66    68     44.0   1.6e-11   1 CL0025   
NODE_6_length_389917_cov_36.22.g545     753    868    752    868 PF02518.21  HATPase_c         Domain     2   111   111     69.9   1.3e-19   1 CL0025   
NODE_6_length_389917_cov_36.22.g545    1049   1160   1048   1165 PF00072.19  Response_reg      Domain     2   107   112     72.1   3.3e-20   1 CL0304   
NODE_6_length_389917_cov_36.22.g547     120    171    119    202 PF04715.8   Anth_synt_I_N     Family     2    43   140     26.3   5.9e-06   1 No_clan  
NODE_6_length_389917_cov_36.22.g547     288    551    287    551 PF00425.13  Chorismate_bind   Family     2   257   257    292.1   3.2e-87   1 No_clan  
NODE_6_length_389917_cov_36.22.g548      30     78     29     80 PF00817.15  IMS               Family     2    54   149     41.6     1e-10   1 No_clan  
NODE_6_length_389917_cov_36.22.g548     108    305    107    307 PF00817.15  IMS               Family     2   147   149    121.6   2.2e-35   1 No_clan  
NODE_6_length_389917_cov_36.22.g548     411    530    410    540 PF11799.3   IMS_C             Domain     2    99   127     40.3   2.5e-10   1 No_clan  
NODE_6_length_389917_cov_36.22.g548     660    995    654    995 PF05277.7   DUF726            Family     7   345   345    289.1   3.6e-86   1 CL0028   
NODE_6_length_389917_cov_36.22.g549     338    407    338    407 PF03456.13  uDENN             Domain     1    65    65     59.0   3.2e-16   1 No_clan  
NODE_6_length_389917_cov_36.22.g549     512    709    512    709 PF02141.16  DENN              Family     1   185   185    193.6   2.5e-57   1 CL0330   
NODE_6_length_389917_cov_36.22.g549    1008   1078   1006   1078 PF03455.14  dDENN             Domain     3    68    68     65.2   3.8e-18   1 No_clan  
NODE_6_length_389917_cov_36.22.g550     150    367    150    373 PF06159.8   DUF974            Family     1   224   249    232.0   6.8e-69   1 No_clan  
NODE_6_length_389917_cov_36.22.g552     293    353    289    354 PF00013.24  KH_1              Domain    13    59    60     31.4   1.1e-07   1 CL0007   
NODE_6_length_389917_cov_36.22.g553     157    221    157    223 PF01842.20  ACT               Domain     1    64    66     42.6   2.8e-11   1 CL0070   
NODE_6_length_389917_cov_36.22.g553     298    361    294    361 PF10369.4   ALS_ss_C          Family    12    75    75     61.4   4.7e-17   1 No_clan  
NODE_6_length_389917_cov_36.22.g554     106    249    106    250 PF02729.16  OTCace_N          Domain     1   141   142    139.8   4.3e-41   1 No_clan  
NODE_6_length_389917_cov_36.22.g554     264    419    264    421 PF00185.19  OTCace            Domain     1   155   158    134.9   2.1e-39   1 No_clan  
NODE_6_length_389917_cov_36.22.g555     106    323     96    324 PF14099.1   Polysacc_lyase    Family    12   223   224    170.0   5.6e-50   1 No_clan  
NODE_6_length_389917_cov_36.22.g556     609    721    596    724 PF12505.3   DUF3712           Family    18   122   125     26.1   6.6e-06   1 No_clan  
NODE_6_length_389917_cov_36.22.g557      21     79     19     81 PF00248.16  Aldo_ket_red      Domain     3    63   283     28.6   5.7e-07   1 No_clan  
NODE_6_length_389917_cov_36.22.g557      99    349     97    350 PF00248.16  Aldo_ket_red      Domain     3   279   283    165.9   8.3e-49   1 No_clan  
NODE_6_length_389917_cov_36.22.g558     182    671    155    671 PF02696.9   UPF0061           Family    61   487   487    402.7  1.6e-120   1 No_clan  
NODE_6_length_389917_cov_36.22.g558     736    812    735    813 PF13510.1   Fer2_4            Domain     2    81    82     65.9     2e-18   1 CL0486   
NODE_6_length_389917_cov_36.22.g558     819    859    819    859 PF10588.4   NADH-G_4Fe-4S_3   Domain     1    41    41     64.8   2.9e-18   1 No_clan  
NODE_6_length_389917_cov_36.22.g558    1009   1333   1009   1335 PF00384.17  Molybdopterin     Family     1   430   432    246.1   5.7e-73   1 No_clan  
NODE_6_length_389917_cov_36.22.g558    1372   1415   1363   1415 PF09326.6   DUF1982           Family    10    49    49     52.3   4.4e-14   1 No_clan  
NODE_6_length_389917_cov_36.22.g560      38     80     37     82 PF00364.17  Biotin_lipoyl     Domain     2    44    74     35.9   4.1e-09   1 CL0105   
NODE_6_length_389917_cov_36.22.g560     116    189    115    189 PF00364.17  Biotin_lipoyl     Domain     2    74    74     67.7   4.8e-19   1 CL0105   
NODE_6_length_389917_cov_36.22.g560     255    290    253    291 PF02817.12  E3_binding        Family     3    38    39     42.7     3e-11   1 No_clan  
NODE_6_length_389917_cov_36.22.g560     304    536    302    536 PF00198.18  2-oxoacid_dh      Domain     3   231   231    256.2     2e-76   1 CL0149   
NODE_6_length_389917_cov_36.22.g561     544    615    537    626 PF00632.20  HECT              Domain   130   201   317     67.8   8.4e-19   1 CL0552   
NODE_6_length_389917_cov_36.22.g562      48     75     48     78 PF05047.11  L51_S25_CI-B8     Domain     1    28    52     45.2   5.5e-12   1 No_clan  
NODE_6_length_389917_cov_36.22.g562     126    212    126    212 PF05047.11  L51_S25_CI-B8     Domain     1    52    52     62.7   1.9e-17   1 No_clan  
NODE_6_length_389917_cov_36.22.g563     218    324    217    351 PF01926.18  MMR_HSR1          Family     4    60   116     26.1   6.1e-06   1 CL0023   
NODE_6_length_389917_cov_36.22.g564       3     72      2     79 PF14938.1   SNAP              Domain     2    70   282     54.6   8.3e-15   1 CL0020   
NODE_6_length_389917_cov_36.22.g564      81    225     80    249 PF14938.1   SNAP              Domain     2   127   282     63.6   1.5e-17   1 CL0020   
NODE_6_length_389917_cov_36.22.g565     123    540    122    541 PF00723.16  Glyco_hydro_15    Family     2   447   448    342.1  3.8e-102   1 CL0059   
NODE_6_length_389917_cov_36.22.g565     607    694    606    702 PF00686.14  CBM_20            Family     2    89    97    103.5   3.3e-30   1 CL0369   
NODE_6_length_389917_cov_36.22.g566       3     78      2     83 PF03343.8   SART-1            Family     2    68   613     53.9   9.5e-15   1 No_clan  
NODE_6_length_389917_cov_36.22.g566      81    705     80    705 PF03343.8   SART-1            Family     2   613   613    516.1  1.1e-154   1 No_clan  
NODE_6_length_389917_cov_36.22.g568      81    316     69    317 PF00149.23  Metallophos       Domain    17   199   200     25.1   9.1e-06   1 CL0163   
NODE_6_length_389917_cov_36.22.g568     418    570    418    571 PF05011.8   DBR1              Domain     1   144   145    166.2     4e-49   1 No_clan  
NODE_6_length_389917_cov_36.22.g568     609    802    609    803 PF00856.23  SET               Family     1   161   162     58.8   7.4e-16   1 No_clan  
NODE_6_length_389917_cov_36.22.g569       8     70      8     73 PF03931.10  Skp1_POZ          Domain     1    59    62     36.5   3.8e-09   1 CL0033   
NODE_6_length_389917_cov_36.22.g569      86    148     86    151 PF03931.10  Skp1_POZ          Domain     1    59    62     36.5   3.8e-09   1 CL0033   
NODE_6_length_389917_cov_36.22.g570      56     80     56    109 PF00071.17  Ras               Domain     1    25   162     22.5   5.8e-05   1 CL0023   
NODE_6_length_389917_cov_36.22.g570     134    302    134    304 PF00071.17  Ras               Domain     1   160   162    150.8   1.9e-44   1 CL0023   
NODE_6_length_389917_cov_36.22.g571      16     70     15     72 PF08649.5   DASH_Dad1         Family     2    56    58     84.9   2.1e-24   1 No_clan  
NODE_6_length_389917_cov_36.22.g571      94    148     93    150 PF08649.5   DASH_Dad1         Family     2    56    58     84.9   2.1e-24   1 No_clan  
NODE_6_length_389917_cov_36.22.g573      79    277     78    281 PF01916.12  DS                Domain    89   282   299    324.6     5e-97   1 CL0085   
NODE_6_length_389917_cov_36.22.g574      88    215     87    218 PF01408.17  GFO_IDH_MocA      Family     2   117   120     68.8   5.6e-19   1 CL0063   
NODE_6_length_389917_cov_36.22.g575     128    218    128    219 PF08241.7   Methyltransf_11   Domain     1    94    95     50.6     2e-13   1 CL0063   
NODE_6_length_389917_cov_36.22.g576     231    273    229    273 PF00249.26  Myb_DNA-binding   Domain     3    48    48     34.9   1.1e-08   1 CL0123   
NODE_6_length_389917_cov_36.22.g577       4     78      3     80 PF14560.1   Ubiquitin_2       Domain     2    77    87     52.2   5.4e-14   1 CL0072   
NODE_6_length_389917_cov_36.22.g577      82    165     81    166 PF14560.1   Ubiquitin_2       Domain     2    86    87     68.3   4.8e-19   1 CL0072   
NODE_6_length_389917_cov_36.22.g577     232    304    232    304 PF01302.20  CAP_GLY           Domain     1    69    69     78.4   2.3e-22   1 No_clan  
NODE_6_length_389917_cov_36.22.g578      29     59     28     64 PF00172.13  Zn_clus           Domain     2    33    40     34.3   1.6e-08   1 No_clan  
NODE_6_length_389917_cov_36.22.g578     107    137    106    142 PF00172.13  Zn_clus           Domain     2    33    40     34.3   1.6e-08   1 No_clan  
NODE_6_length_389917_cov_36.22.g578     349    556    346    602 PF04082.13  Fungal_trans      Domain     4   222   260     55.3   4.1e-15   1 CL0507   
NODE_6_length_389917_cov_36.22.g581     148    522    145    539 PF07000.6   DUF1308           Family     4   346   361    142.6   1.2e-41   1 No_clan  
NODE_6_length_389917_cov_36.22.g583     322    532    307    533 PF08016.7   PKD_channel       Family   200   425   426     19.9    0.0002   1 CL0030   
NODE_6_length_389917_cov_36.22.g584       1     64      1     64 PF01661.16  Macro             Domain    53   118   118     61.6   6.1e-17   1 CL0223   
NODE_6_length_389917_cov_36.22.g584      77    142     72    142 PF01661.16  Macro             Domain    51   118   118     63.8   1.2e-17   1 CL0223   
NODE_7_length_364000_cov_39.02.g585      96    340     95    340 PF13561.1   adh_short_C2      Domain     2   241   241    100.1   1.6e-28   1 CL0063   
NODE_7_length_364000_cov_39.02.g586       5     78      5     81 PF05368.8   NmrA              Family     1    73   233     56.2   2.8e-15   1 CL0063   
NODE_7_length_364000_cov_39.02.g586      83    236     83    244 PF05368.8   NmrA              Family     1   129   233     88.6   3.5e-25   1 CL0063   
NODE_7_length_364000_cov_39.02.g587      23     78     23     83 PF08975.5   2H-phosphodiest   Domain     1    56   118     53.6   1.6e-14   1 CL0247   
NODE_7_length_364000_cov_39.02.g587     101    216    101    220 PF08975.5   2H-phosphodiest   Domain     1   114   118    124.8   1.4e-36   1 CL0247   
NODE_7_length_364000_cov_39.02.g588      83    302     83    311 PF05368.8   NmrA              Family     1   224   233     49.0   4.3e-13   1 CL0063   
NODE_7_length_364000_cov_39.02.g589      28     86     27     99 PF08240.7   ADH_N             Domain     2    68   109     46.6   2.3e-12   1 CL0296   
NODE_7_length_364000_cov_39.02.g589     106    208    105    208 PF08240.7   ADH_N             Domain     2   109   109     73.9   7.6e-21   1 CL0296   
NODE_7_length_364000_cov_39.02.g589     249    369    249    371 PF00107.21  ADH_zinc_N        Family     1   128   130     49.0     4e-13   1 CL0063   
NODE_7_length_364000_cov_39.02.g590     112    294    111    328 PF01370.16  Epimerase         Family     2   174   236     24.9   1.2e-05   1 CL0063   
NODE_7_length_364000_cov_39.02.g591      85    296     85    341 PF13460.1   NAD_binding_10    Domain     1   153   183     43.7   2.8e-11   1 CL0063   
NODE_7_length_364000_cov_39.02.g592     112    357    112    360 PF12697.2   Abhydrolase_6     Domain     1   225   228     91.8   5.7e-26   1 CL0028   
NODE_7_length_364000_cov_39.02.g593     210    599    209    603 PF07690.11  MFS_1             Family     2   348   352    103.7   8.2e-30   1 CL0015   
NODE_7_length_364000_cov_39.02.g594      96    262     95    263 PF00501.23  AMP-binding       Family     2   165   417     37.4   9.3e-10   1 CL0378   
NODE_7_length_364000_cov_39.02.g594     546    616    544    616 PF00550.20  PP-binding        Domain     3    67    67     29.3   7.6e-07   1 CL0314   
NODE_7_length_364000_cov_39.02.g594     670    903    670    906 PF07993.7   NAD_binding_4     Family     1   246   249     99.6   1.2e-28   1 CL0063   
NODE_7_length_364000_cov_39.02.g595      84    304     84    307 PF05368.8   NmrA              Family     1   230   233     71.3   6.9e-20   1 CL0063   
NODE_7_length_364000_cov_39.02.g596       6     73      3     79 PF00106.20  adh_short         Domain     5    75   167     22.1   0.00011   1 CL0063   
NODE_7_length_364000_cov_39.02.g596      84    233     81    263 PF00106.20  adh_short         Domain     5   143   167     36.3   4.8e-09   1 CL0063   
NODE_7_length_364000_cov_39.02.g597     304    380    295    380 PF08445.5   FR47              Family    13    86    86     26.9   2.9e-06   1 CL0257   
NODE_7_length_364000_cov_39.02.g598      11     77     10     86 PF01494.14  FAD_binding_3     Family     2    68   356     53.7   1.6e-14   1 CL0063   
NODE_7_length_364000_cov_39.02.g598      89    427     88    428 PF01494.14  FAD_binding_3     Family     2   355   356    216.2   6.5e-64   1 CL0063   
NODE_7_length_364000_cov_39.02.g599     162    433    161    436 PF05141.7   DIT1_PvcA         Family     2   275   278    291.1   7.8e-87   1 No_clan  
NODE_7_length_364000_cov_39.02.g599     488    733    459    734 PF02668.11  TauD              Family    29   257   258     91.9     5e-26   1 CL0029   
NODE_7_length_364000_cov_39.02.g600     551    818    510    832 PF00067.17  p450              Domain   138   393   463     64.6   5.9e-18   1 No_clan  
NODE_7_length_364000_cov_39.02.g601     321    511    321    513 PF00270.24  DEAD              Domain     1   167   169    133.9   3.7e-39   1 CL0023   
NODE_7_length_364000_cov_39.02.g601     602    677    601    678 PF00271.26  Helicase_C        Family     2    77    78     77.4   5.3e-22   1 CL0023   
NODE_7_length_364000_cov_39.02.g602    1122   1251   1121   1252 PF07926.7   TPR_MLP1_2        Family     2   131   132     98.5   2.4e-28   1 No_clan  
NODE_7_length_364000_cov_39.02.g603     118    217    117    217 PF14856.1   Hce2              Family     2    96    96     51.3   7.7e-14   1 No_clan  
NODE_7_length_364000_cov_39.02.g604     422    730    399    738 PF01793.11  Glyco_transf_15   Family    56   322   331    155.4   1.7e-45   1 No_clan  
NODE_7_length_364000_cov_39.02.g605     176    452    165    452 PF04142.10  Nuc_sug_transp    Family    14   244   244    258.9   3.2e-77   1 CL0184   
NODE_7_length_364000_cov_39.02.g606      20     82     20     96 PF00483.18  NTP_transferase   Family     1    62   248     30.7   1.8e-07   1 CL0110   
NODE_7_length_364000_cov_39.02.g606      98    291     98    305 PF00483.18  NTP_transferase   Family     1   192   248    103.0   1.5e-29   1 CL0110   
NODE_7_length_364000_cov_39.02.g606     406    430    392    432 PF00132.19  Hexapep           Repeat    10    34    36     20.5   0.00022   1 CL0536   
NODE_7_length_364000_cov_39.02.g607      11     70     11     79 PF00076.17  RRM_1             Domain     4    60    70     31.7   8.1e-08   1 CL0221   
NODE_7_length_364000_cov_39.02.g607      89    148     89    157 PF00076.17  RRM_1             Domain     4    60    70     31.8   7.5e-08   1 CL0221   
NODE_7_length_364000_cov_39.02.g607     269    303    260    303 PF13893.1   RRM_5             Domain    22    56    56     31.2   1.4e-07   1 CL0221   
NODE_7_length_364000_cov_39.02.g608     228    462    228    462 PF00350.18  Dynamin_N         Family     1   168   168     73.5   1.7e-20   1 CL0023   
NODE_7_length_364000_cov_39.02.g608     909    996    904    997 PF02212.13  GED               Family     9    91    92     30.7   2.1e-07   1 No_clan  
NODE_7_length_364000_cov_39.02.g610     161    275    138    279 PF03928.9   DUF336            Family    20   127   132     63.5   1.6e-17   1 No_clan  
NODE_7_length_364000_cov_39.02.g612      18     79     18     90 PF15454.1   LAMTOR            Family     1    62    76     54.5     1e-14   1 No_clan  
NODE_7_length_364000_cov_39.02.g612      96    160     96    170 PF15454.1   LAMTOR            Family     1    65    76     55.7   4.2e-15   1 No_clan  
NODE_7_length_364000_cov_39.02.g613     161    201    160    205 PF12937.2   F-box-like        Domain     2    42    47     37.6   1.3e-09   1 CL0271   
NODE_7_length_364000_cov_39.02.g615      11     89      9     91 PF05983.6   Med7              Family     3    53   162     29.7   4.8e-07   1 No_clan  
NODE_7_length_364000_cov_39.02.g615      89    279     87    279 PF05983.6   Med7              Family     3   162   162    172.7   4.9e-51   1 No_clan  
NODE_7_length_364000_cov_39.02.g616     134    185    134    186 PF00628.24  PHD               Domain     1    50    51     32.8   3.8e-08   1 CL0390   
NODE_7_length_364000_cov_39.02.g616     345    448    334    450 PF07500.9   TFIIS_M           Domain    11   113   115     61.0     1e-16   1 No_clan  
NODE_7_length_364000_cov_39.02.g616     595    706    595    706 PF07744.8   SPOC              Domain     1   119   119     73.3   2.1e-20   1 No_clan  
NODE_7_length_364000_cov_39.02.g617       5     27      5     27 PF10584.4   Proteasome_A_N    Domain     1    23    23     50.3   9.8e-14   1 No_clan  
NODE_7_length_364000_cov_39.02.g617      28     81     28    103 PF00227.21  Proteasome        Domain     1    55   190     46.8     2e-12   1 CL0052   
NODE_7_length_364000_cov_39.02.g617      83    105     83    105 PF10584.4   Proteasome_A_N    Domain     1    23    23     50.3   9.8e-14   1 No_clan  
NODE_7_length_364000_cov_39.02.g617     106    293    106    293 PF00227.21  Proteasome        Domain     1   190   190    202.7   3.2e-60   1 CL0052   
NODE_7_length_364000_cov_39.02.g618     185    335    184    337 PF01569.16  PAP2              Family     2   126   129     84.3   5.2e-24   1 CL0525   
NODE_7_length_364000_cov_39.02.g619       9     79      8     81 PF09370.5   TIM-br_sig_trns   Domain     2    72   268     99.9   1.2e-28   1 CL0036   
NODE_7_length_364000_cov_39.02.g619      87    353     86    353 PF09370.5   TIM-br_sig_trns   Domain     2   268   268    454.7  7.4e-137   1 CL0036   
NODE_7_length_364000_cov_39.02.g620       1     80      1     82 PF06792.6   UPF0261           Family     1    79   404     44.3   8.1e-12   1 No_clan  
NODE_7_length_364000_cov_39.02.g620      79    493     79    497 PF06792.6   UPF0261           Family     1   399   404    500.2    3e-150   1 No_clan  
NODE_7_length_364000_cov_39.02.g621      14     43     14     43 PF00397.21  WW                Domain     1    31    31     35.6   5.8e-09   1 No_clan  
NODE_7_length_364000_cov_39.02.g621      92    121     92    121 PF00397.21  WW                Domain     1    31    31     35.6   5.8e-09   1 No_clan  
NODE_7_length_364000_cov_39.02.g621     367    417    366    417 PF01846.14  FF                Family     2    51    51     35.4   7.3e-09   1 No_clan  
NODE_7_length_364000_cov_39.02.g622      36     69     36     72 PF00172.13  Zn_clus           Domain     1    36    40     29.2   5.9e-07   1 No_clan  
NODE_7_length_364000_cov_39.02.g622     114    147    114    150 PF00172.13  Zn_clus           Domain     1    36    40     29.2   5.9e-07   1 No_clan  
NODE_7_length_364000_cov_39.02.g622     393    509    359    515 PF04082.13  Fungal_trans      Domain    54   185   260     44.7   6.8e-12   1 CL0507   
NODE_7_length_364000_cov_39.02.g622     747    890    736    903 PF00293.23  NUDIX             Domain    24   121   135     26.1   5.3e-06   1 CL0261   
NODE_7_length_364000_cov_39.02.g622     931   1228    929   1230 PF01008.12  IF-2B             Family     3   279   282     76.9   1.2e-21   1 CL0246   
NODE_7_length_364000_cov_39.02.g623     158    525    156    525 PF13434.1   K_oxygenase       Family     3   341   341    343.1  1.3e-102   1 CL0063   
NODE_7_length_364000_cov_39.02.g624     133    503    133    503 PF00501.23  AMP-binding       Family     1   393   417    232.9   4.1e-69   1 CL0378   
NODE_7_length_364000_cov_39.02.g624     713   1111    712   1111 PF00501.23  AMP-binding       Family     2   417   417    276.1   3.3e-82   1 CL0378   
NODE_7_length_364000_cov_39.02.g624    1126   1206   1119   1206 PF13193.1   AMP-binding_C     Domain     7    73    73     22.9   0.00012   1 CL0531   
NODE_7_length_364000_cov_39.02.g624    1245   1309   1243   1309 PF00550.20  PP-binding        Domain     3    67    67     29.8   5.1e-07   1 CL0314   
NODE_7_length_364000_cov_39.02.g624    1388   1449   1386   1451 PF00550.20  PP-binding        Domain     3    65    67     38.2   1.2e-09   1 CL0314   
NODE_7_length_364000_cov_39.02.g624    1518   1748   1517   1751 PF00668.15  Condensation      Family    53   297   301     87.5   6.5e-25   1 CL0149   
NODE_7_length_364000_cov_39.02.g624    1922   1984   1920   1985 PF00550.20  PP-binding        Domain     3    66    67     35.7   7.6e-09   1 CL0314   
NODE_7_length_364000_cov_39.02.g625      14     69     14     89 PF00732.14  GMC_oxred_N       Domain     1    54   296     29.9     3e-07   1 CL0063   
NODE_7_length_364000_cov_39.02.g625      92    384     92    384 PF00732.14  GMC_oxred_N       Domain     1   296   296    178.3   1.8e-52   1 CL0063   
NODE_7_length_364000_cov_39.02.g625     463    604    463    604 PF05199.8   GMC_oxred_C       Domain     1   144   144    137.8     3e-40   1 No_clan  
NODE_7_length_364000_cov_39.02.g626      21     79     17     91 PF00171.17  Aldedh            Family     6    63   462     38.7   3.8e-10   1 CL0099   
NODE_7_length_364000_cov_39.02.g626      99    569     94    570 PF00171.17  Aldedh            Family     6   461   462    502.5  7.5e-151   1 CL0099   
NODE_7_length_364000_cov_39.02.g628     218    418    212    420 PF13087.1   AAA_12            Domain     9   198   200     71.6   5.4e-20   1 CL0023   
NODE_7_length_364000_cov_39.02.g630     590    847    572    848 PF13086.1   AAA_11            Domain    19   235   236     37.1   2.4e-09   1 CL0023   
NODE_7_length_364000_cov_39.02.g630     870   1073    866   1075 PF13087.1   AAA_12            Domain     6   198   200     77.0   1.2e-21   1 CL0023   
NODE_7_length_364000_cov_39.02.g633     111    359    110    381 PF00704.23  Glyco_hydro_18    Domain     2   250   343     68.1   8.5e-19   1 CL0058   
NODE_7_length_364000_cov_39.02.g633     460    488    460    488 PF00734.13  CBM_1             Domain     1    29    29     44.2     1e-11   1 No_clan  
NODE_7_length_364000_cov_39.02.g634      35     82     32     84 PF14226.1   DIOX_N            Family     4    49   116     33.1   6.5e-08   1 No_clan  
NODE_7_length_364000_cov_39.02.g634     113    214    110    231 PF14226.1   DIOX_N            Family     4   100   116     70.3   1.9e-19   1 No_clan  
NODE_7_length_364000_cov_39.02.g635       3     78      1     81 PF12697.2   Abhydrolase_6     Domain    13    90   228     45.0   1.1e-11   1 CL0028   
NODE_7_length_364000_cov_39.02.g635      80    308     75    309 PF12697.2   Abhydrolase_6     Domain    12   227   228     92.7   2.8e-26   1 CL0028   
NODE_7_length_364000_cov_39.02.g637     142    587    140    596 PF05577.7   Peptidase_S28     Family     3   417   434    145.5   1.7e-42   1 CL0028   
NODE_7_length_364000_cov_39.02.g638       5     78      5     81 PF05368.8   NmrA              Family     1    72   233     32.5   4.9e-08   1 CL0063   
NODE_7_length_364000_cov_39.02.g638      83    326     83    327 PF05368.8   NmrA              Family     1   232   233     75.9   2.7e-21   1 CL0063   
NODE_7_length_364000_cov_39.02.g640       8     79      7     81 PF13417.1   GST_N_3           Domain     2    64    75     36.7   3.6e-09   1 CL0172   
NODE_7_length_364000_cov_39.02.g640      86    164     85    170 PF13417.1   GST_N_3           Domain     2    71    75     45.7   5.3e-12   1 CL0172   
NODE_7_length_364000_cov_39.02.g641      53    417     51    418 PF00083.19  Sugar_tr          Family     3   324   451    208.7   1.1e-61   1 CL0015   
NODE_7_length_364000_cov_39.02.g642      18     74     17     77 PF13802.1   Gal_mutarotas_2   Domain     2    65    68     55.1   4.8e-15   1 CL0103   
NODE_7_length_364000_cov_39.02.g642      96    152     95    155 PF13802.1   Gal_mutarotas_2   Domain     2    65    68     55.1   4.8e-15   1 CL0103   
NODE_7_length_364000_cov_39.02.g642     172    235    167    237 PF01055.21  Glyco_hydro_31    Family    36    97   441     32.7   3.5e-08   1 CL0058   
NODE_7_length_364000_cov_39.02.g642     237    521    235    521 PF01055.21  Glyco_hydro_31    Family   155   441   441    250.9   2.2e-74   1 CL0058   
NODE_7_length_364000_cov_39.02.g644     126    294    109    299 PF05704.7   Caps_synth        Family    42   197   278     61.0   9.2e-17   1 CL0110   
NODE_7_length_364000_cov_39.02.g645     241    389    241    390 PF03151.11  TPT               Family     1   152   153     46.7   2.4e-12   1 CL0184   
NODE_7_length_364000_cov_39.02.g647     213    459    163    461 PF04230.8   PS_pyruv_trans    Family    61   283   286     60.7   1.7e-16   1 CL0113   
NODE_7_length_364000_cov_39.02.g648      74    353     72    353 PF00083.19  Sugar_tr          Family   182   451   451    166.7   6.2e-49   1 CL0015   
NODE_7_length_364000_cov_39.02.g649     135    420    135    420 PF05426.7   Alginate_lyase    Family     1   272   272    275.7   3.8e-82   1 No_clan  
NODE_7_length_364000_cov_39.02.g650     135    272    119    302 PF02065.13  Melibiase         Family    52   192   394     28.4   6.1e-07   1 CL0058   
NODE_7_length_364000_cov_39.02.g651      95    227     95    248 PF01073.14  3Beta_HSD         Family     1   130   280     35.6   3.7e-09   1 CL0063   
NODE_7_length_364000_cov_39.02.g652      18     77      9     96 PF00295.12  Glyco_hydro_28    Domain   152   224   326     35.5   5.1e-09   1 CL0268   
NODE_7_length_364000_cov_39.02.g652      97    198     88    203 PF00295.12  Glyco_hydro_28    Domain   153   254   326     47.6     1e-12   1 CL0268   
NODE_7_length_364000_cov_39.02.g653       7     76      7     82 PF00884.18  Sulfatase         Family     1    70   308     64.4   9.4e-18   1 CL0088   
NODE_7_length_364000_cov_39.02.g653      85    515     85    515 PF00884.18  Sulfatase         Family     1   308   308    252.7   4.4e-75   1 CL0088   
NODE_7_length_364000_cov_39.02.g654     191    569    185    569 PF07690.11  MFS_1             Family     5   352   352    162.9     8e-48   1 CL0015   
NODE_7_length_364000_cov_39.02.g655     341    519    330    561 PF04082.13  Fungal_trans      Domain    14   192   260     41.9   5.1e-11   1 CL0507   
NODE_7_length_364000_cov_39.02.g656      98    291     97    310 PF03328.9   HpcH_HpaI         Family     2   184   221     97.9   3.6e-28   1 CL0151   
NODE_7_length_364000_cov_39.02.g657     228    421    166    422 PF00891.13  Methyltransf_2    Family    62   241   242     75.2   4.2e-21   1 CL0063   
NODE_7_length_364000_cov_39.02.g658     203    385    201    385 PF00155.16  Aminotran_1_2     Domain   190   363   363     98.7   3.2e-28   1 CL0061   
NODE_7_length_364000_cov_39.02.g660     281    359    280    365 PF00107.21  ADH_zinc_N        Family     3    83   130     45.2   5.8e-12   1 CL0063   
NODE_7_length_364000_cov_39.02.g661       7     75      6     81 PF00109.21  ketoacyl-synt     Domain     2    66   254     38.2   1.1e-09   1 CL0046   
NODE_7_length_364000_cov_39.02.g661      85    335     84    335 PF00109.21  ketoacyl-synt     Domain     2   254   254    237.9   1.2e-70   1 CL0046   
NODE_7_length_364000_cov_39.02.g661     344    465    344    465 PF02801.17  Ketoacyl-synt_C   Domain     2   119   119    110.5   4.1e-32   1 CL0046   
NODE_7_length_364000_cov_39.02.g661     627    946    626    955 PF00698.16  Acyl_transf_1     Domain     3   305   318    175.6   1.5e-51   1 CL0323   
NODE_7_length_364000_cov_39.02.g661    1013   1317   1013   1319 PF14765.1   PS-DH             Domain     1   294   296    143.8   5.7e-42   1 CL0050   
NODE_7_length_364000_cov_39.02.g661    1503   1605   1503   1605 PF08242.7   Methyltransf_12   Domain     1    99    99     48.1   1.2e-12   1 CL0063   
NODE_7_length_364000_cov_39.02.g661    2175   2336   2175   2342 PF08659.5   KR                Family     1   165   181    161.2   1.9e-47   1 CL0063   
NODE_8_length_343931_cov_41.37.g663     133    172    118    173 PF14510.1   ABC_trans_N       Domain    46    84    85     29.8   4.4e-07   1 No_clan  
NODE_8_length_343931_cov_41.37.g663     204    358    199    361 PF00005.22  ABC_tran          Domain     6   134   137     54.3   1.6e-14   1 CL0023   
NODE_8_length_343931_cov_41.37.g663     517    727    517    727 PF01061.19  ABC2_membrane     Family     1   210   210    152.3   9.1e-45   1 CL0181   
NODE_8_length_343931_cov_41.37.g663     739    845    738    847 PF06422.7   PDR_CDR           Family     2   101   103    102.9   5.8e-30   1 CL0181   
NODE_8_length_343931_cov_41.37.g663     902   1053    902   1053 PF00005.22  ABC_tran          Domain     1   137   137     59.5     4e-16   1 CL0023   
NODE_8_length_343931_cov_41.37.g663    1201   1410   1200   1413 PF01061.19  ABC2_membrane     Family     2   207   210    132.6     1e-38   1 CL0181   
NODE_8_length_343931_cov_41.37.g664       2     71      2     78 PF00300.17  His_Phos_1        Domain     1    69   158     50.4   2.5e-13   1 CL0071   
NODE_8_length_343931_cov_41.37.g664      80    233     80    234 PF00300.17  His_Phos_1        Domain     1   157   158     78.4   6.1e-22   1 CL0071   
NODE_8_length_343931_cov_41.37.g665     481    665    470    665 PF02732.10  ERCC4             Domain    11   143   143     59.4   3.1e-16   1 CL0236   
NODE_8_length_343931_cov_41.37.g666     395    537    394    561 PF02515.12  CoA_transf_3      Family     2   139   191    102.9   1.2e-29   1 No_clan  
NODE_8_length_343931_cov_41.37.g670     164    514    121    514 PF00225.18  Kinesin           Domain    26   335   335    297.3     1e-88   1 CL0023   
NODE_8_length_343931_cov_41.37.g671       9     81      8     87 PF01035.15  DNA_binding_1     Domain     2    67    85     67.3   6.8e-19   1 No_clan  
NODE_8_length_343931_cov_41.37.g671      87    178     86    179 PF01035.15  DNA_binding_1     Domain     2    84    85     75.6   1.8e-21   1 No_clan  
NODE_8_length_343931_cov_41.37.g672      97    310     91    310 PF00230.15  MIP               Family    11   227   227    151.6   2.2e-44   1 No_clan  
NODE_8_length_343931_cov_41.37.g673     447    629    447    629 PF04366.7   DUF500            Family     1   126   126    153.2     2e-45   1 No_clan  
NODE_8_length_343931_cov_41.37.g674       6     72      1     84 PF03959.8   FSH1              Family     4    78   212     28.8   7.5e-07   1 CL0028   
NODE_8_length_343931_cov_41.37.g674      84    318     77    321 PF03959.8   FSH1              Family     4   209   212     90.9   7.3e-26   1 CL0028   
NODE_8_length_343931_cov_41.37.g675      11     79     10     87 PF07958.6   DUF1688           Family     2    69   420     65.1     4e-18   1 No_clan  
NODE_8_length_343931_cov_41.37.g675      89    269     88    275 PF07958.6   DUF1688           Family     2   180   420    216.9   3.4e-64   1 No_clan  
NODE_8_length_343931_cov_41.37.g675     276    485    268    485 PF07958.6   DUF1688           Family   213   420   420    259.6   3.7e-77   1 No_clan  
NODE_8_length_343931_cov_41.37.g676     147    438    142    443 PF07690.11  MFS_1             Family     5   276   352     70.3   1.1e-19   1 CL0015   
NODE_8_length_343931_cov_41.37.g678     176    626    174    626 PF07519.6   Tannase           Family     3   474   474    346.1  2.8e-103   1 CL0028   
NODE_8_length_343931_cov_41.37.g680      35     79     34     84 PF09286.6   Pro-kuma_activ    Domain     2    46   143     47.6   1.6e-12   1 No_clan  
NODE_8_length_343931_cov_41.37.g680     113    253    112    255 PF09286.6   Pro-kuma_activ    Domain     2   141   143    159.6   4.7e-47   1 No_clan  
NODE_8_length_343931_cov_41.37.g680     446    636    407    651 PF00082.17  Peptidase_S8      Domain   105   237   282     34.3   1.3e-08   1 No_clan  
NODE_8_length_343931_cov_41.37.g681      41     80     40     89 PF09286.6   Pro-kuma_activ    Domain     2    41   143     24.4   2.4e-05   1 No_clan  
NODE_8_length_343931_cov_41.37.g681     119    256    118    256 PF09286.6   Pro-kuma_activ    Domain     2   143   143    127.5   3.6e-37   1 No_clan  
NODE_8_length_343931_cov_41.37.g681     434    612    411    691 PF00082.17  Peptidase_S8      Domain   103   238   282     23.0   3.7e-05   1 No_clan  
NODE_8_length_343931_cov_41.37.g682     132    499    128    500 PF07690.11  MFS_1             Family     2   351   352    118.0   3.5e-34   1 CL0015   
NODE_8_length_343931_cov_41.37.g683      13     79     12     83 PF00962.17  A_deaminase       Domain     2    67   331     26.3     3e-06   1 CL0034   
NODE_8_length_343931_cov_41.37.g683      91    420     90    421 PF00962.17  A_deaminase       Domain     2   330   331    193.9   3.1e-57   1 CL0034   
NODE_8_length_343931_cov_41.37.g684     639    702    639    704 PF00512.20  HisKA             Domain     1    66    68     48.4   6.4e-13   1 CL0025   
NODE_8_length_343931_cov_41.37.g684     778    919    778    920 PF02518.21  HATPase_c         Domain     1   110   111    100.8   3.4e-29   1 CL0025   
NODE_8_length_343931_cov_41.37.g684    1024   1139   1024   1140 PF00072.19  Response_reg      Domain     1   111   112     97.0   6.2e-28   1 CL0304   
NODE_8_length_343931_cov_41.37.g686     129    394     80    400 PF02668.11  TauD              Family    31   252   258    118.4   4.2e-34   1 CL0029   
NODE_8_length_343931_cov_41.37.g686     476    641    474    657 PF04082.13  Fungal_trans      Domain     3   167   260     56.7   1.6e-15   1 CL0507   
NODE_8_length_343931_cov_41.37.g689       9     59      9     69 PF13450.1   NAD_binding_8     Domain     1    49    68     28.9     8e-07   1 CL0063   
NODE_8_length_343931_cov_41.37.g689      87    137     87    147 PF13450.1   NAD_binding_8     Domain     1    49    68     28.9     8e-07   1 CL0063   
NODE_8_length_343931_cov_41.37.g690      37     71     37     82 PF00484.14  Pro_CA            Domain     1    35   153     24.3   2.5e-05   1 No_clan  
NODE_8_length_343931_cov_41.37.g690     115    186    115    215 PF00484.14  Pro_CA            Domain     1    70   153     34.6   1.6e-08   1 No_clan  
NODE_8_length_343931_cov_41.37.g691      34     84      1     97 PF00083.19  Sugar_tr          Family    47    97   451     23.7   1.5e-05   1 CL0015   
NODE_8_length_343931_cov_41.37.g691     112    402     80    406 PF00083.19  Sugar_tr          Family    47   343   451    184.8   2.1e-54   1 CL0015   
NODE_8_length_343931_cov_41.37.g691     404    474    401    474 PF00083.19  Sugar_tr          Family   380   451   451     26.8   1.7e-06   1 CL0015   
NODE_8_length_343931_cov_41.37.g692     149    309    149    311 PF07335.6   Glyco_hydro_75    Family     1   154   156    161.0   1.9e-47   1 No_clan  
NODE_8_length_343931_cov_41.37.g693     409    571    408    588 PF05729.7   NACHT             Domain     2   145   166     27.7   1.8e-06   1 CL0023   
NODE_8_length_343931_cov_41.37.g696     167    270    166    279 PF07859.8   Abhydrolase_3     Domain     2   112   211     73.1   2.3e-20   1 CL0028   
NODE_8_length_343931_cov_41.37.g697       3     79      1     82 PF00109.21  ketoacyl-synt     Domain    61   134   254     50.4   1.9e-13   1 CL0046   
NODE_8_length_343931_cov_41.37.g697      80    270     76    270 PF00109.21  ketoacyl-synt     Domain    60   254   254    174.4   2.7e-51   1 CL0046   
NODE_8_length_343931_cov_41.37.g697     279    392    278    394 PF02801.17  Ketoacyl-synt_C   Domain     2   115   119    106.5   6.7e-31   1 CL0046   
NODE_8_length_343931_cov_41.37.g697     551    874    550    874 PF00698.16  Acyl_transf_1     Domain     2   318   318    142.9   1.4e-41   1 CL0323   
NODE_8_length_343931_cov_41.37.g697     953   1144    943   1146 PF14765.1   PS-DH             Domain    16   192   296     33.8   1.9e-08   1 CL0050   
NODE_8_length_343931_cov_41.37.g698      31     82     27     87 PF02801.17  Ketoacyl-synt_C   Domain    44    94   119     50.6   1.5e-13   1 CL0046   
NODE_8_length_343931_cov_41.37.g698     109    185    105    185 PF02801.17  Ketoacyl-synt_C   Domain    44   119   119     96.1   1.2e-27   1 CL0046   
NODE_8_length_343931_cov_41.37.g698     384    528    381    544 PF00698.16  Acyl_transf_1     Domain   170   297   318     37.9   1.2e-09   1 CL0323   
NODE_8_length_343931_cov_41.37.g699     172    352    154    352 PF11807.3   DUF3328           Family    43   217   217    130.5   6.8e-38   1 No_clan  
NODE_8_length_343931_cov_41.37.g700      98    347     93    347 PF13561.1   adh_short_C2      Domain     7   241   241     95.2   4.9e-27   1 CL0063   
NODE_8_length_343931_cov_41.37.g701     141    433     99    442 PF00083.19  Sugar_tr          Family    43   326   451    210.9   2.6e-62   1 CL0015   
NODE_8_length_343931_cov_41.37.g702       2     79      1     83 PF01179.15  Cu_amine_oxid     Domain   254   330   413     38.3   6.3e-10   1 No_clan  
NODE_8_length_343931_cov_41.37.g702      78    193     77    193 PF01179.15  Cu_amine_oxid     Domain   252   365   413     62.1   3.6e-17   1 No_clan  
NODE_8_length_343931_cov_41.37.g703     229    354    227    384 PF00854.16  PTR2              Family     3   113   373     50.7   1.1e-13   1 CL0015   
NODE_8_length_343931_cov_41.37.g703     436    574    419    575 PF00854.16  PTR2              Family   245   372   373     28.7   5.2e-07   1 CL0015   
NODE_8_length_343931_cov_41.37.g705     186    440    181    445 PF12697.2   Abhydrolase_6     Domain    14   220   228     41.0   1.9e-10   1 CL0028   
NODE_8_length_343931_cov_41.37.g706      26     78     26     80 PF00171.17  Aldedh            Family     1    51   462     27.7     8e-07   1 CL0099   
NODE_8_length_343931_cov_41.37.g706     104    546    104    546 PF00171.17  Aldedh            Family     1   462   462    569.7  3.1e-171   1 CL0099   
NODE_8_length_343931_cov_41.37.g707       7     72      5     79 PF01494.14  FAD_binding_3     Family     3    67   356     35.7   4.6e-09   1 CL0063   
NODE_8_length_343931_cov_41.37.g707      85    290     83    343 PF01494.14  FAD_binding_3     Family     3   218   356     65.6   3.8e-18   1 CL0063   
NODE_8_length_343931_cov_41.37.g707     376    427    355    439 PF01494.14  FAD_binding_3     Family   280   330   356     38.3   7.5e-10   1 CL0063   
NODE_8_length_343931_cov_41.37.g708      15     78      4     80 PF00135.23  COesterase        Domain   101   169   535     69.0   3.2e-19   1 CL0028   
NODE_8_length_343931_cov_41.37.g708      92    368     80    410 PF00135.23  COesterase        Domain   100   388   535    215.2   1.6e-63   1 CL0028   
NODE_8_length_343931_cov_41.37.g709      83    239     80    241 PF01370.16  Epimerase         Family    89   234   236     32.6   5.2e-08   1 CL0063   
NODE_8_length_343931_cov_41.37.g710     179    584    169    588 PF00067.17  p450              Domain    39   436   463    192.8   7.6e-57   1 No_clan  
NODE_9_length_343799_cov_42.23.g712       3     56      3     79 PF03114.13  BAR               Domain     1    54   230     26.0   5.4e-06   1 CL0145   
NODE_9_length_343799_cov_42.23.g712      81    307     81    308 PF03114.13  BAR               Domain     1   229   230    125.4   2.3e-36   1 CL0145   
NODE_9_length_343799_cov_42.23.g714     134    548     92    553 PF02055.11  Glyco_hydro_30    Family    68   490   496    173.9   3.4e-51   1 CL0058   
NODE_9_length_343799_cov_42.23.g715     106    458     91    467 PF00296.15  Bac_luciferase    Domain    17   299   307    200.4   3.5e-59   1 No_clan  
NODE_9_length_343799_cov_42.23.g716      11     78     11     82 PF00248.16  Aldo_ket_red      Domain     1    64   283     26.8     2e-06   1 No_clan  
NODE_9_length_343799_cov_42.23.g716      89    387     89    390 PF00248.16  Aldo_ket_red      Domain     1   280   283    173.2   4.7e-51   1 No_clan  
NODE_9_length_343799_cov_42.23.g718      78    242     72    243 PF01494.14  FAD_binding_3     Family   192   355   356     85.6   3.3e-24   1 CL0063   
NODE_9_length_343799_cov_42.23.g719      79    254     77    255 PF03657.8   UPF0113           Family     3   161   162     23.4   3.7e-05   1 CL0178   
NODE_9_length_343799_cov_42.23.g720       4     77      4     81 PF13460.1   NAD_binding_10    Domain     1    67   183     31.2   1.9e-07   1 CL0063   
NODE_9_length_343799_cov_42.23.g720      82    307     82    308 PF13460.1   NAD_binding_10    Domain     1   182   183     45.6   7.6e-12   1 CL0063   
NODE_9_length_343799_cov_42.23.g721     139    499    113    499 PF00155.16  Aminotran_1_2     Domain    33   363   363    152.9     1e-44   1 CL0061   
NODE_9_length_343799_cov_42.23.g722      21     77     20     83 PF01019.16  G_glu_transpept   Family    18    77   510     47.9   6.9e-13   1 CL0052   
NODE_9_length_343799_cov_42.23.g722      99    542     98    546 PF01019.16  G_glu_transpept   Family    18   460   510    475.1  2.2e-142   1 CL0052   
NODE_9_length_343799_cov_42.23.g723       2     79      2     81 PF01408.17  GFO_IDH_MocA      Family     1    78   120     42.0   1.1e-10   1 CL0063   
NODE_9_length_343799_cov_42.23.g723      80    194     80    199 PF01408.17  GFO_IDH_MocA      Family     1   115   120     77.1   1.5e-21   1 CL0063   
NODE_9_length_343799_cov_42.23.g724     312    669    302    674 PF04547.7   Anoctamin         Family   110   447   452    244.6   1.5e-72   1 CL0416   
NODE_9_length_343799_cov_42.23.g725       2     68      1     77 PF14498.1   Glyco_hyd_65N_2   Domain    12    71   236     54.0   1.8e-14   1 CL0103   
NODE_9_length_343799_cov_42.23.g725      80    312     73    313 PF14498.1   Glyco_hyd_65N_2   Domain    12   235   236    160.1   6.6e-47   1 CL0103   
NODE_9_length_343799_cov_42.23.g726       6     80      6     83 PF05368.8   NmrA              Family     1    70   233     31.4     1e-07   1 CL0063   
NODE_9_length_343799_cov_42.23.g726      84    288     84    324 PF01370.16  Epimerase         Family     1   176   236     58.9   4.6e-16   1 CL0063   
NODE_9_length_343799_cov_42.23.g727       5     79      5     82 PF05368.8   NmrA              Family     1    73   233     54.7     8e-15   1 CL0063   
NODE_9_length_343799_cov_42.23.g727      83    320     83    321 PF05368.8   NmrA              Family     1   232   233    111.2   4.2e-32   1 CL0063   
NODE_9_length_343799_cov_42.23.g728      30     74     29     84 PF00106.20  adh_short         Domain     2    48   167     27.2   2.9e-06   1 CL0063   
NODE_9_length_343799_cov_42.23.g728     108    280    107    282 PF00106.20  adh_short         Domain     2   165   167     76.3   2.4e-21   1 CL0063   
NODE_9_length_343799_cov_42.23.g729      24     97     24    100 PF01384.15  PHO4              Family     1    74   326     64.3   7.1e-18   1 No_clan  
NODE_9_length_343799_cov_42.23.g729     102    667    102    668 PF01384.15  PHO4              Family     1   325   326    328.7   2.6e-98   1 No_clan  
NODE_9_length_343799_cov_42.23.g731     212    440    207    457 PF07690.11  MFS_1             Family   136   328   352     46.1   2.5e-12   1 CL0015   
NODE_9_length_343799_cov_42.23.g732       9     75      8     83 PF01494.14  FAD_binding_3     Family     2    70   356     68.2   6.4e-19   1 CL0063   
NODE_9_length_343799_cov_42.23.g732      87    494     86    495 PF01494.14  FAD_binding_3     Family     2   355   356    300.6   1.4e-89   1 CL0063   
NODE_9_length_343799_cov_42.23.g732     591    680    587    681 PF07976.7   Phe_hydrox_dim    Family    78   167   169     76.9   1.3e-21   1 No_clan  
NODE_9_length_343799_cov_42.23.g733     148    444    148    450 PF07690.11  MFS_1             Family     1   284   352     70.1   1.3e-19   1 CL0015   
NODE_9_length_343799_cov_42.23.g735     155    497    140    498 PF07690.11  MFS_1             Family    22   351   352     88.9   2.5e-25   1 CL0015   
NODE_9_length_343799_cov_42.23.g739       7     42      7     81 PF13460.1   NAD_binding_10    Domain     1    36   183     25.7   9.4e-06   1 CL0063   
NODE_9_length_343799_cov_42.23.g739      85    118     85    126 PF05368.8   NmrA              Family     1    34   233     22.5   5.4e-05   1 CL0063   
NODE_9_length_343799_cov_42.23.g739     126    276    123    287 PF05368.8   NmrA              Family    65   221   233     67.0   1.4e-18   1 CL0063   
NODE_9_length_343799_cov_42.23.g740     165    834    164    835 PF03169.10  OPT               Family     2   623   624    420.2  1.3e-125   1 No_clan  
NODE_9_length_343799_cov_42.23.g741      80    126     57    129 PF13738.1   Pyr_redox_3       Family   154   200   203     27.2   3.5e-06   1 CL0063   
NODE_9_length_343799_cov_42.23.g742     233    489    212    496 PF00481.16  PP2C              Family    35   238   255    119.1     2e-34   1 CL0238   
NODE_9_length_343799_cov_42.23.g743       3     79      1     81 PF00724.15  Oxidored_FMN      Domain    84   163   341     42.6   3.6e-11   1 CL0036   
NODE_9_length_343799_cov_42.23.g743      80    327     78    327 PF00724.15  Oxidored_FMN      Domain    83   341   341    198.7   1.2e-58   1 CL0036   
NODE_9_length_343799_cov_42.23.g744      19     79     14     85 PF03198.9   Glyco_hydro_72    Family     6    62   315     47.4   1.3e-12   1 CL0058   
NODE_9_length_343799_cov_42.23.g744      97    409     92    410 PF03198.9   Glyco_hydro_72    Family     6   314   315    418.8  1.1e-125   1 CL0058   
NODE_9_length_343799_cov_42.23.g744     458    533    457    534 PF07983.8   X8                Domain     2    77    78     86.5   1.2e-24   1 No_clan  
NODE_9_length_343799_cov_42.23.g745     302    363    250    365 PF01494.14  FAD_binding_3     Family   291   354   356     39.1   4.3e-10   1 CL0063   
NODE_9_length_343799_cov_42.23.g746      13     79     12     87 PF06441.7   EHN               Family     2    71   112     51.8   6.2e-14   1 CL0028   
NODE_9_length_343799_cov_42.23.g746      91    175     90    183 PF06441.7   EHN               Family     2    89   112     80.5   7.8e-23   1 CL0028   
NODE_9_length_343799_cov_42.23.g746     519    658    486    659 PF13278.1   DUF4066           Domain    25   165   166     85.0   3.2e-24   1 CL0014   
NODE_9_length_343799_cov_42.23.g747     304    395    303    396 PF01061.19  ABC2_membrane     Family     5    97   210     34.4   1.1e-08   1 CL0181   
NODE_9_length_343799_cov_42.23.g747     395    583    369    596 PF00144.19  Beta-lactamase    Domain   123   313   330     64.2   9.7e-18   1 CL0013   
NODE_9_length_343799_cov_42.23.g749      16     79     16     89 PF00206.15  Lyase_1           Domain     1    57   312     21.5    0.0001   1 No_clan  
NODE_9_length_343799_cov_42.23.g749      94    334     94    339 PF00206.15  Lyase_1           Domain     1   222   312    207.0   3.7e-61   1 No_clan  
NODE_9_length_343799_cov_42.23.g751      69    168     68    168 PF00933.16  Glyco_hydro_3     Family   189   299   299     77.9   6.3e-22   1 CL0058   
NODE_9_length_343799_cov_42.23.g751     205    595    204    595 PF01915.17  Glyco_hydro_3_C   Domain     2   227   227    243.6   1.7e-72   1 No_clan  
NODE_9_length_343799_cov_42.23.g751     288    404    285    422 PF07691.7   PA14              Domain     4   120   146     45.8   4.4e-12   1 CL0301   
NODE_9_length_343799_cov_42.23.g751     630    700    630    700 PF14310.1   Fn3-like          Family     1    71    71     74.5   4.6e-21   1 No_clan  
NODE_9_length_343799_cov_42.23.g753     121    564    115    564 PF00083.19  Sugar_tr          Family     7   451   451    284.0   1.6e-84   1 CL0015   
NODE_9_length_343799_cov_42.23.g754      16     71     13     84 PF12146.3   Hydrolase_4       Family     4    59    79     55.8   2.9e-15   1 CL0028   
NODE_9_length_343799_cov_42.23.g754     109    354    109    357 PF12697.2   Abhydrolase_6     Domain     1   225   228     67.9   1.1e-18   1 CL0028   
NODE_9_length_343799_cov_42.23.g755      99    167     96    169 PF00753.22  Lactamase_B       Domain     4    60   194     37.1   2.3e-09   1 CL0381   
NODE_9_length_343799_cov_42.23.g756      33     72     31     82 PF01828.12  Peptidase_A4      Family     3    51   208     23.1     3e-05   1 No_clan  
NODE_9_length_343799_cov_42.23.g756     111    314    109    314 PF01828.12  Peptidase_A4      Family     3   208   208    138.8   1.2e-40   1 No_clan  
NODE_10_length_341122_cov_37.8.g757      12     80     10     86 PF04000.10  Sas10_Utp3        Family     3    77    85     36.7   3.5e-09   1 No_clan  
NODE_10_length_341122_cov_37.8.g757      90    166     88    166 PF04000.10  Sas10_Utp3        Family     3    85    85     49.3   3.9e-13   1 No_clan  
NODE_10_length_341122_cov_37.8.g758     156    260    135    262 PF02558.11  ApbA              Family    51   149   151     35.2   7.5e-09   1 CL0063   
NODE_10_length_341122_cov_37.8.g758     301    425    293    426 PF08546.6   ApbA_C            Family    10   124   125     57.2   1.6e-15   1 No_clan  
NODE_10_length_341122_cov_37.8.g760       9     78      9     83 PF01984.15  dsDNA_bind        Family     1    64   107     58.4   5.7e-16   1 No_clan  
NODE_10_length_341122_cov_37.8.g760      87    198     87    198 PF01984.15  dsDNA_bind        Family     1   107   107    108.4   1.6e-31   1 No_clan  
NODE_10_length_341122_cov_37.8.g761     153    374    153    374 PF05019.8   Coq4              Family     1   222   222    318.8     1e-95   1 No_clan  
NODE_10_length_341122_cov_37.8.g764      17     56     17     72 PF13450.1   NAD_binding_8     Domain     1    40    68     25.3   1.1e-05   1 CL0063   
NODE_10_length_341122_cov_37.8.g764      92    417     90    520 PF00743.14  FMO-like          Family     3   337   532    168.1   2.2e-49   1 CL0063   
NODE_10_length_341122_cov_37.8.g765     115    213     28    213 PF00856.23  SET               Family    42   162   162     41.5   1.5e-10   1 No_clan  
NODE_10_length_341122_cov_37.8.g766     173    231    173    241 PF14259.1   RRM_6             Domain     1    55    70     30.1   3.4e-07   1 CL0221   
NODE_10_length_341122_cov_37.8.g767     321    348    314    348 PF00400.27  WD40              Repeat    12    39    39     15.9    0.0083   1 CL0186   
NODE_10_length_341122_cov_37.8.g767     460    498    458    498 PF00400.27  WD40              Repeat     3    39    39     35.9   4.2e-09   1 CL0186   
NODE_10_length_341122_cov_37.8.g767     603    629    586    629 PF00400.27  WD40              Repeat    17    39    39     19.6   0.00057   1 CL0186   
NODE_10_length_341122_cov_37.8.g768     342    417    342    417 PF01169.14  UPF0016           Family     1    78    78     68.0   5.8e-19   1 CL0292   
NODE_10_length_341122_cov_37.8.g768     517    592    517    592 PF01169.14  UPF0016           Family     1    78    78     77.8     5e-22   1 CL0292   
NODE_10_length_341122_cov_37.8.g769     168    455    131    480 PF07690.11  MFS_1             Family    29   330   352     37.7   9.1e-10   1 CL0015   
NODE_10_length_341122_cov_37.8.g770      80    260     74    267 PF01636.18  APH               Family    45   218   239     57.5   1.6e-15   1 CL0016   
NODE_10_length_341122_cov_37.8.g771     275    369    275    369 PF12796.2   Ank_2             Family     2    89    89     47.8   1.3e-12   1 CL0465   
NODE_10_length_341122_cov_37.8.g771     376    465    376    473 PF12796.2   Ank_2             Family     1    81    89     38.9   7.9e-10   1 CL0465   
NODE_10_length_341122_cov_37.8.g771     540    578    523    580 PF13637.1   Ank_4             Domain    16    50    54     23.1   7.6e-05   1 CL0465   
NODE_10_length_341122_cov_37.8.g772       4     79      3     80 PF14306.1   PUA_2             Domain     2    77   160     77.5   6.9e-22   1 CL0178   
NODE_10_length_341122_cov_37.8.g772      82    243     81    244 PF14306.1   PUA_2             Domain     2   159   160    174.6   9.4e-52   1 CL0178   
NODE_10_length_341122_cov_37.8.g772     252    467    250    468 PF01747.12  ATP-sulfurylase   Domain     3   214   215    293.5   6.6e-88   1 CL0039   
NODE_10_length_341122_cov_37.8.g772     474    631    474    632 PF01583.15  APS_kinase        Domain     1   156   157    192.2   4.1e-57   1 CL0023   
NODE_10_length_341122_cov_37.8.g774     104    247    103    262 PF00106.20  adh_short         Domain     2   140   167     42.1   8.1e-11   1 CL0063   
NODE_10_length_341122_cov_37.8.g775     130    592    129    592 PF00083.19  Sugar_tr          Family     2   451   451    276.5     3e-82   1 CL0015   
NODE_10_length_341122_cov_37.8.g776      39     77     39     78 PF00172.13  Zn_clus           Domain     1    39    40     27.8   1.6e-06   1 No_clan  
NODE_10_length_341122_cov_37.8.g776     117    155    117    156 PF00172.13  Zn_clus           Domain     1    39    40     27.8   1.6e-06   1 No_clan  
NODE_10_length_341122_cov_37.8.g776     343    530    342    581 PF04082.13  Fungal_trans      Domain     2   199   260     89.2   1.8e-25   1 CL0507   
NODE_10_length_341122_cov_37.8.g777      15     78     15     80 PF01931.13  NTPase_I-T        Family     1    64   168     64.0   1.3e-17   1 CL0269   
NODE_10_length_341122_cov_37.8.g777      93    192     93    204 PF01931.13  NTPase_I-T        Family     1    99   168    102.2   2.4e-29   1 CL0269   
NODE_10_length_341122_cov_37.8.g777     204    282    189    285 PF01931.13  NTPase_I-T        Family    87   165   168     48.2   9.2e-13   1 CL0269   
NODE_10_length_341122_cov_37.8.g778      27     76     25     80 PF14558.1   TRP_N             Domain     3    53   142     31.0     2e-07   1 CL0532   
NODE_10_length_341122_cov_37.8.g778     105    242    103    243 PF14558.1   TRP_N             Domain     3   141   142    129.0   1.3e-37   1 CL0532   
NODE_10_length_341122_cov_37.8.g778     247    698    246    699 PF06011.7   TRP               Family     2   437   438    476.0  8.5e-143   1 No_clan  
NODE_10_length_341122_cov_37.8.g779      36     78     27     86 PF11790.3   Glyco_hydro_cc    Family     6    45   239     24.6   1.4e-05   1 CL0058   
NODE_10_length_341122_cov_37.8.g779     114    356    105    356 PF11790.3   Glyco_hydro_cc    Family     6   239   239    218.7     7e-65   1 CL0058   
NODE_10_length_341122_cov_37.8.g780     346    446    346    514 PF06985.6   HET               Family     1    89   139     43.3   3.8e-11   1 No_clan  
NODE_10_length_341122_cov_37.8.g781      32     72     32     96 PF04444.9   Dioxygenase_N     Family     1    41    74     33.2   3.7e-08   1 No_clan  
NODE_10_length_341122_cov_37.8.g781     110    178    110    186 PF04444.9   Dioxygenase_N     Family     1    67    74     61.1     7e-17   1 No_clan  
NODE_10_length_341122_cov_37.8.g781     189    350    188    376 PF00775.16  Dioxygenase_C     Domain     2   167   183    158.8     8e-47   1 CL0287   
NODE_10_length_341122_cov_37.8.g782     381    479    378    490 PF07757.8   AdoMet_MTase      Family     3    99   112    131.3   1.5e-38   1 CL0063   
NODE_10_length_341122_cov_37.8.g783      23     81     23     83 PF01253.17  SUI1              Domain     1    60    83     54.0   1.1e-14   1 No_clan  
NODE_10_length_341122_cov_37.8.g783     101    177    101    180 PF01253.17  SUI1              Domain     1    78    83     88.1   2.4e-25   1 No_clan  
NODE_10_length_341122_cov_37.8.g784     320    404    317    407 PF12326.3   EOS1              Family     5    87   148     69.1     3e-19   1 No_clan  
NODE_10_length_341122_cov_37.8.g785     118    484    117    495 PF00474.12  SSF               Family     2   393   406     40.4   1.4e-10   1 CL0062   
NODE_10_length_341122_cov_37.8.g786     369    458    369    459 PF10296.4   DUF2404           Family     1    90    91    102.8   7.9e-30   1 No_clan  
NODE_10_length_341122_cov_37.8.g787      79    394     75    406 PF00136.16  DNA_pol_B         Family   126   450   466    244.2   2.4e-72   1 CL0194   
NODE_10_length_341122_cov_37.8.g787     430    504    430    504 PF14260.1   zf-C4pol          Domain     1    73    73     59.6   2.1e-16   1 No_clan  
NODE_10_length_341122_cov_37.8.g788     195    433    194    433 PF11708.3   Slu7              Domain     2   239   239    245.3   6.9e-73   1 No_clan  
NODE_10_length_341122_cov_37.8.g789     123    205    105    205 PF00163.14  Ribosomal_S4      Family    20    94    94     75.4   3.4e-21   1 No_clan  
NODE_10_length_341122_cov_37.8.g789     206    249    206    252 PF01479.20  S4                Domain     1    44    48     47.5   8.5e-13   1 CL0492   
NODE_10_length_341122_cov_37.8.g790       3     78      2     81 PF01157.13  Ribosomal_L21e    Family     2    77    99    104.9   1.5e-30   1 CL0107   
NODE_10_length_341122_cov_37.8.g790      81    177     80    178 PF01157.13  Ribosomal_L21e    Family     2    98    99    134.0   1.2e-39   1 CL0107   
NODE_10_length_341122_cov_37.8.g791      41     80     40     89 PF07651.11  ANTH              Domain     2    42   280     32.7   2.9e-08   1 CL0009   
NODE_10_length_341122_cov_37.8.g791     119    382    118    385 PF07651.11  ANTH              Domain     2   277   280    275.4   3.2e-82   1 CL0009   
NODE_10_length_341122_cov_37.8.g791    1004   1155   1004   1156 PF01608.12  I_LWEQ            Family     1   151   152    214.2   7.5e-64   1 No_clan  
NODE_10_length_341122_cov_37.8.g792     359    448    359    449 PF12862.2   Apc5              Domain     1    93    94    112.3     7e-33   1 CL0020   
NODE_10_length_341122_cov_37.8.g793      17     80      1     94 PF02046.10  COX6A             Family     7    73   116     56.5   2.3e-15   1 No_clan  
NODE_10_length_341122_cov_37.8.g793      95    201     79    201 PF02046.10  COX6A             Family     7   116   116    148.2   8.1e-44   1 No_clan  
NODE_10_length_341122_cov_37.8.g794     199    364    198    365 PF14529.1   Exo_endo_phos_2   Domain     2   118   119     66.8   1.2e-18   1 CL0530   
NODE_10_length_341122_cov_37.8.g795     121    195    121    231 PF08547.7   CIA30             Family     1    57   157     42.2   6.9e-11   1 CL0202   
NODE_10_length_341122_cov_37.8.g796     157    293    155    295 PF04280.10  Tim44             Family    23   145   147     37.7   1.8e-09   1 CL0051   
NODE_10_length_341122_cov_37.8.g797     224    294    224    294 PF00076.17  RRM_1             Domain     1    70    70     28.1   1.1e-06   1 CL0221   
NODE_10_length_341122_cov_37.8.g797     388    461    386    461 PF00076.17  RRM_1             Domain     3    70    70     32.6   4.3e-08   1 CL0221   
NODE_10_length_341122_cov_37.8.g797     496    649    493    651 PF00795.17  CN_hydrolase      Family     4   164   186     43.5   2.1e-11   1 No_clan  
NODE_10_length_341122_cov_37.8.g799     102    207    101    211 PF01408.17  GFO_IDH_MocA      Family     2   106   120     70.7   1.4e-19   1 CL0063   
NODE_10_length_341122_cov_37.8.g800     111    314    111    320 PF08787.6   Alginate_lyase2   Domain     1   230   236    107.0   1.1e-30   1 No_clan  
NODE_10_length_341122_cov_37.8.g801     201    396    201    401 PF04082.13  Fungal_trans      Domain     1   153   260     58.6     4e-16   1 CL0507   
NODE_10_length_341122_cov_37.8.g802      93    509     92    517 PF04209.8   HgmA              Family     2   410   424    302.6     3e-90   1 CL0029   
NODE_10_length_341122_cov_37.8.g803     262    432    258    455 PF02129.13  Peptidase_S15     Family     5   151   272    116.1   1.8e-33   1 CL0028   
NODE_10_length_341122_cov_37.8.g803     550    782    547    783 PF08530.5   PepX_C            Domain     4   217   218    135.6   2.1e-39   1 CL0202   
NODE_10_length_341122_cov_37.8.g804     134    188    122    194 PF02353.15  CMAS              Family    53   107   273     23.5   2.3e-05   1 CL0063   
NODE_10_length_341122_cov_37.8.g807     271    433    264    682 PF01425.16  Amidase           Family    42   198   441    129.9   1.1e-37   1 No_clan  
NODE_10_length_341122_cov_37.8.g809     209    357    209    357 PF06985.6   HET               Family     1   139   139     73.1   2.4e-20   1 No_clan  
NODE_10_length_341122_cov_37.8.g810    1649   1765   1648   1767 PF12814.2   Mcp5_PH           Domain     2   121   123    145.4   6.9e-43   1 CL0266   
NODE_10_length_341122_cov_37.8.g811      18     79     18     80 PF06766.6   Hydrophobin_2     Family     1    61    66     63.5     1e-17   1 No_clan  
NODE_10_length_341122_cov_37.8.g811      96    162     96    162 PF06766.6   Hydrophobin_2     Family     1    66    66     73.1     1e-20   1 No_clan  
NODE_10_length_341122_cov_37.8.g813       4     80      3     82 PF03986.8   Autophagy_N       Domain     2    77   146    126.2   7.9e-37   1 No_clan  
NODE_10_length_341122_cov_37.8.g813      82    241     81    243 PF03986.8   Autophagy_N       Domain     2   144   146    160.8   1.6e-47   1 No_clan  
NODE_10_length_341122_cov_37.8.g813     259    322    259    322 PF03987.10  Autophagy_act_C   Domain     1    62    62     78.7   2.7e-22   1 No_clan  
NODE_10_length_341122_cov_37.8.g813     399    423    399    423 PF10381.4   Autophagy_Cterm   Domain     1    25    25     51.7   3.2e-14   1 No_clan  
NODE_10_length_341122_cov_37.8.g815     381    527    345    530 PF01544.13  CorA              Family   156   288   292     43.9   1.4e-11   1 No_clan  
NODE_10_length_341122_cov_37.8.g817     125    278    113    288 PF00117.23  GATase            Domain    21   177   192     43.6     2e-11   1 CL0014   
NODE_10_length_341122_cov_37.8.g818     463    567    442    587 PF11951.3   Fungal_trans_2    Family   262   359   383     39.4   2.7e-10   1 CL0507   
NODE_10_length_341122_cov_37.8.g819     128    233    117    235 PF07732.10  Cu-oxidase_3      Domain    12   116   118     94.3     4e-27   1 CL0026   
NODE_10_length_341122_cov_37.8.g819     243    400    242    401 PF00394.17  Cu-oxidase        Domain     2   158   159     79.3   2.8e-22   1 CL0026   
NODE_10_length_341122_cov_37.8.g819     517    647    490    652 PF07731.9   Cu-oxidase_2      Domain    26   133   138     73.7   9.5e-21   1 CL0026   
NODE_10_length_341122_cov_37.8.g820       3     39      3     40 PF08071.7   RS4NT             Domain     1    37    38     64.7   4.8e-18   1 No_clan  
NODE_10_length_341122_cov_37.8.g820      81    117     81    118 PF08071.7   RS4NT             Domain     1    37    38     64.7   4.8e-18   1 No_clan  
NODE_10_length_341122_cov_37.8.g820     172    248    172    248 PF00900.15  Ribosomal_S4e     Family     1    77    77    106.2   4.7e-31   1 No_clan  
NODE_10_length_341122_cov_37.8.g820     256    289    255    289 PF00467.24  KOW               Family     2    32    32     22.4   6.6e-05   1 CL0107   
NODE_10_length_341122_cov_37.8.g821     401    449    401    450 PF00249.26  Myb_DNA-binding   Domain     1    46    48     27.2   2.9e-06   1 CL0123   
NODE_10_length_341122_cov_37.8.g823     213    338    210    349 PF00735.13  Septin            Family     4   124   281     29.2   4.1e-07   1 CL0023   
NODE_10_length_341122_cov_37.8.g823     373    552    366    556 PF00735.13  Septin            Family   130   276   281     70.3   1.3e-19   1 CL0023   
NODE_10_length_341122_cov_37.8.g824     286    386    280    386 PF03109.11  ABC1              Family    12   119   119     65.9     3e-18   1 CL0016   
NODE_10_length_341122_cov_37.8.g825       6     81      4     84 PF06687.7   SUR7              Family     3   104   212     27.5     2e-06   1 CL0375   
NODE_10_length_341122_cov_37.8.g825      84    243     82    244 PF06687.7   SUR7              Family     3   211   212     82.5   2.9e-23   1 CL0375   
NODE_10_length_341122_cov_37.8.g827      92    196     85    197 PF12680.2   SnoaL_2           Domain     7   101   102     46.8   2.9e-12   1 CL0051   
NODE_10_length_341122_cov_37.8.g828     124    220    122    271 PF01066.16  CDP-OH_P_transf   Family     3    77   101     59.1   4.1e-16   1 No_clan  
NODE_10_length_341122_cov_37.8.g829     221    277    219    278 PF00170.16  bZIP_1            Family     7    63    64     29.3   5.9e-07   1 CL0018   
NODE_10_length_341122_cov_37.8.g831       8     81      8     84 PF00732.14  GMC_oxred_N       Domain     1    72   296     39.8   2.8e-10   1 CL0063   
NODE_10_length_341122_cov_37.8.g831      86    396     86    397 PF00732.14  GMC_oxred_N       Domain     1   295   296    208.3   1.3e-61   1 CL0063   
NODE_10_length_341122_cov_37.8.g833     190    537    190    538 PF03630.9   Fumble            Family     1   340   341    430.7  2.9e-129   1 CL0108   
NODE_10_length_341122_cov_37.8.g835     210    286    209    292 PF13640.1   2OG-FeII_Oxy_3    Domain     2    75   100     30.2   4.8e-07   1 CL0029   
NODE_10_length_341122_cov_37.8.g836     234    398    223    406 PF05183.7   RdRP              Family   135   299   580    141.8   2.9e-41   1 No_clan  
NODE_10_length_341122_cov_37.8.g836     410    605    402    608 PF05183.7   RdRP              Family   363   576   580    225.0   1.8e-66   1 No_clan  
NODE_10_length_341122_cov_37.8.g837     276    414    276    415 PF01565.18  FAD_binding_4     Domain     1   138   139    120.4   3.7e-35   1 CL0077   
NODE_10_length_341122_cov_37.8.g837     452    696    451    696 PF02913.14  FAD-oxidase_C     Domain     2   248   248    200.0   3.7e-59   1 CL0277   
NODE_10_length_341122_cov_37.8.g838       7     80      5     85 PF08534.5   Redoxin           Domain     3    62   146     41.4   9.1e-11   1 CL0172   
NODE_10_length_341122_cov_37.8.g838      85    241     83    241 PF08534.5   Redoxin           Domain     3   146   146    120.3   4.3e-35   1 CL0172   
NODE_10_length_341122_cov_37.8.g839       1     71      1     71 PF01246.15  Ribosomal_L24e    Family     1    71    71    105.9   6.7e-31   1 CL0175   
NODE_10_length_341122_cov_37.8.g839      79    149     79    149 PF01246.15  Ribosomal_L24e    Family     1    71    71    105.9   6.7e-31   1 CL0175   
NODE_10_length_341122_cov_37.8.g840     131    492    131    494 PF02137.13  A_deamin          Family     1   341   343    226.7   4.6e-67   1 CL0109   
NODE_10_length_341122_cov_37.8.g841      41     83     41     89 PF01849.13  NAC               Family     1    43    58     44.7   6.6e-12   1 No_clan  
NODE_10_length_341122_cov_37.8.g841     119    175    119    176 PF01849.13  NAC               Family     1    57    58     70.3   6.7e-20   1 No_clan  
NODE_10_length_341122_cov_37.8.g842     177    826    175    829 PF03169.10  OPT               Family     3   621   624    565.2  1.7e-169   1 No_clan  
NODE_11_length_338982_cov_40.6.g844     754    819    753    824 PF01480.12  PWI               Family     2    72    77     37.4   1.9e-09   1 No_clan  
NODE_11_length_338982_cov_40.6.g845     216    260    213    260 PF01165.15  Ribosomal_S21     Family    13    57    57     28.7   6.3e-07   1 No_clan  
NODE_11_length_338982_cov_40.6.g846     162    401    161    424 PF14661.1   HAUS6_N           Family     2   245   247    187.4   2.7e-55   1 No_clan  
NODE_11_length_338982_cov_40.6.g847     170    483    169    484 PF14388.1   DUF4419           Family     2   298   299    278.6   5.6e-83   1 No_clan  
NODE_11_length_338982_cov_40.6.g848       7     79      6     86 PF01232.18  Mannitol_dh       Domain     2    81   151     37.8   1.6e-09   1 CL0063   
NODE_11_length_338982_cov_40.6.g848      85    205     84    206 PF01232.18  Mannitol_dh       Domain     2   150   151     65.8   3.8e-18   1 CL0063   
NODE_11_length_338982_cov_40.6.g848     238    450    234    458 PF08125.8   Mannitol_dh_C     Domain     6   236   245    150.0   6.1e-44   1 CL0106   
NODE_11_length_338982_cov_40.6.g849     133    621    133    621 PF00342.14  PGI               Domain     1   486   486    690.4  9.6e-208   1 CL0067   
NODE_11_length_338982_cov_40.6.g850     355    612    355    612 PF00069.20  Pkinase           Domain     1   260   260    236.6   2.3e-70   1 CL0016   
NODE_11_length_338982_cov_40.6.g850     633    676    632    677 PF00433.19  Pkinase_C         Family     2    46    48     39.9   4.2e-10   1 No_clan  
NODE_11_length_338982_cov_40.6.g851     166    203    165    203 PF00400.27  WD40              Repeat     2    39    39     33.6   2.3e-08   1 CL0186   
NODE_11_length_338982_cov_40.6.g851     208    247    208    247 PF00400.27  WD40              Repeat     1    39    39     39.9   2.3e-10   1 CL0186   
NODE_11_length_338982_cov_40.6.g851     262    292    258    292 PF00400.27  WD40              Repeat    11    39    39     23.1   4.6e-05   1 CL0186   
NODE_11_length_338982_cov_40.6.g851     298    334    296    334 PF00400.27  WD40              Repeat     3    39    39     37.3   1.5e-09   1 CL0186   
NODE_11_length_338982_cov_40.6.g851     397    840    396    840 PF04053.9   Coatomer_WDAD     Family     2   443   443    572.8  4.5e-172   1 CL0186   
NODE_11_length_338982_cov_40.6.g856      45     81     45     87 PF01266.19  DAO               Domain     1    35   358     25.9     4e-06   1 CL0063   
NODE_11_length_338982_cov_40.6.g856     123    472    123    472 PF01266.19  DAO               Domain     1   358   358    145.9   1.3e-42   1 CL0063   
NODE_11_length_338982_cov_40.6.g857     173    643    172    645 PF01593.19  Amino_oxidase     Domain     2   446   450     89.1   3.1e-25   1 CL0063   
NODE_11_length_338982_cov_40.6.g858       7     78      7     83 PF01266.19  DAO               Domain     1    73   358     52.5   3.3e-14   1 CL0063   
NODE_11_length_338982_cov_40.6.g858      85    466     85    466 PF01266.19  DAO               Domain     1   358   358    124.5   4.4e-36   1 CL0063   
NODE_11_length_338982_cov_40.6.g859     211    591    197    602 PF01490.13  Aa_trans          Family    15   381   409     88.0   4.4e-25   1 CL0062   
NODE_11_length_338982_cov_40.6.g863      29     80     29     84 PF00128.19  Alpha-amylase     Domain     1    52   316     73.2   2.2e-20   1 CL0058   
NODE_11_length_338982_cov_40.6.g863     107    179    107    181 PF00128.19  Alpha-amylase     Domain     1    73   316    104.5   6.7e-30   1 CL0058   
NODE_11_length_338982_cov_40.6.g863     183    429    179    433 PF00128.19  Alpha-amylase     Domain   106   313   316    148.8   2.3e-43   1 CL0058   
NODE_11_length_338982_cov_40.6.g864      26     74     23    103 PF00202.16  Aminotran_3       Domain     4    52   339     20.7   0.00015   1 CL0061   
NODE_11_length_338982_cov_40.6.g864     104    454    101    456 PF00202.16  Aminotran_3       Domain     4   337   339    267.0   1.9e-79   1 CL0061   
NODE_11_length_338982_cov_40.6.g865     133    587    131    587 PF00083.19  Sugar_tr          Family     3   451   451    253.8   2.4e-75   1 CL0015   
NODE_11_length_338982_cov_40.6.g867     164    566    128    567 PF07690.11  MFS_1             Family    20   351   352     34.6   8.2e-09   1 CL0015   
NODE_11_length_338982_cov_40.6.g868      88    398     88    400 PF00732.14  GMC_oxred_N       Domain     1   294   296    196.5   5.1e-58   1 CL0063   
NODE_11_length_338982_cov_40.6.g868     513    659    513    660 PF05199.8   GMC_oxred_C       Domain     1   121   144     91.2     7e-26   1 No_clan  
NODE_11_length_338982_cov_40.6.g869     149    308    149    310 PF07335.6   Glyco_hydro_75    Family     1   154   156    151.8   1.2e-44   1 No_clan  
NODE_11_length_338982_cov_40.6.g870      31     79     28     82 PF07732.10  Cu-oxidase_3      Domain     4    52   118     34.4   1.5e-08   1 CL0026   
NODE_11_length_338982_cov_40.6.g870     109    205    106    212 PF07732.10  Cu-oxidase_3      Domain     4   101   118    114.7   1.9e-33   1 CL0026   
NODE_11_length_338982_cov_40.6.g870     237    442    234    443 PF00394.17  Cu-oxidase        Domain     5   158   159     52.0   6.9e-14   1 CL0026   
NODE_11_length_338982_cov_40.6.g870     537    662    509    666 PF07731.9   Cu-oxidase_2      Domain    28   134   138     70.5   9.4e-20   1 CL0026   
NODE_11_length_338982_cov_40.6.g871      28     69     28     86 PF07110.6   EthD              Domain     1    43    95     27.2   5.4e-06   1 CL0032   
NODE_11_length_338982_cov_40.6.g871     106    202    106    202 PF07110.6   EthD              Domain     1    95    95     75.8   3.7e-21   1 CL0032   
NODE_11_length_338982_cov_40.6.g871     414    663    413    663 PF00109.21  ketoacyl-synt     Domain     2   254   254    258.9   4.6e-77   1 CL0046   
NODE_11_length_338982_cov_40.6.g871     671    790    671    791 PF02801.17  Ketoacyl-synt_C   Domain     1   118   119    107.9   2.6e-31   1 CL0046   
NODE_11_length_338982_cov_40.6.g871     946   1128    945   1133 PF00698.16  Acyl_transf_1     Domain     2   183   318    107.9   5.9e-31   1 CL0323   
NODE_11_length_338982_cov_40.6.g871    1423   1489   1423   1489 PF00550.20  PP-binding        Domain     1    67    67     51.5   8.7e-14   1 CL0314   
NODE_11_length_338982_cov_40.6.g871    1543   1601   1540   1602 PF00550.20  PP-binding        Domain     4    62    67     34.5   1.7e-08   1 CL0314   
NODE_11_length_338982_cov_40.6.g871    1653   1896   1652   1898 PF00975.15  Thioesterase      Family     2   227   229     71.4   1.2e-19   1 CL0028   
NODE_11_length_338982_cov_40.6.g872      13     78     12     78 PF00291.20  PALP              Family     2    65   306     51.0   1.2e-13   1 No_clan  
NODE_11_length_338982_cov_40.6.g872      91    259     90    266 PF00291.20  PALP              Family     2   165   306    119.0   2.3e-34   1 No_clan  
NODE_11_length_338982_cov_40.6.g873       4     72      1     80 PF05368.8   NmrA              Family    21    84   233     29.0   5.5e-07   1 CL0063   
NODE_11_length_338982_cov_40.6.g873      78    296     69    299 PF05368.8   NmrA              Family    18   230   233     83.6   1.2e-23   1 CL0063   
NODE_11_length_338982_cov_40.6.g874     174    444    173    444 PF02668.11  TauD              Family     2   258   258    181.0   3.2e-53   1 CL0029   
NODE_11_length_338982_cov_40.6.g875     341    490    323    493 PF07690.11  MFS_1             Family    37   175   352     40.1   1.7e-10   1 CL0015   
NODE_11_length_338982_cov_40.6.g876     122    233    120    269 PF13847.1   Methyltransf_31   Domain     3   126   152     61.6   5.8e-17   1 CL0063   
NODE_11_length_338982_cov_40.6.g877      85    406     83    408 PF00933.16  Glyco_hydro_3     Family     3   297   299    213.9   2.3e-63   1 CL0058   
NODE_11_length_338982_cov_40.6.g877     447    609    446    611 PF01915.17  Glyco_hydro_3_C   Domain     2   186   227     44.9   9.1e-12   1 No_clan  
NODE_11_length_338982_cov_40.6.g878     114    334    113    336 PF00026.18  Asp               Family     2   207   317     90.4   1.2e-25   1 CL0129   
NODE_11_length_338982_cov_40.6.g879      97    264     97    264 PF14845.1   Glycohydro_20b2   Domain     1   128   128     75.8   4.4e-21   1 CL0546   
NODE_11_length_338982_cov_40.6.g879     289    627    289    628 PF00728.17  Glyco_hydro_20    Domain     1   350   351    303.0   2.8e-90   1 CL0058   
NODE_11_length_338982_cov_40.6.g880      23     80     20     94 PF11563.3   Protoglobin       Family     4    61   158     53.9   1.5e-14   1 CL0090   
NODE_11_length_338982_cov_40.6.g880     101    276     98    277 PF11563.3   Protoglobin       Family     4   157   158    185.0   6.7e-55   1 CL0090   
NODE_11_length_338982_cov_40.6.g881     701    847    697    847 PF13515.1   FUSC_2            Family     4   128   128     83.6   9.9e-24   1 CL0307   
NODE_11_length_338982_cov_40.6.g882     102    295     98    300 PF00083.19  Sugar_tr          Family     5   193   451     72.1   3.1e-20   1 CL0015   
NODE_11_length_338982_cov_40.6.g882     324    514    296    524 PF00083.19  Sugar_tr          Family   253   441   451     47.3   1.1e-12   1 CL0015   
NODE_11_length_338982_cov_40.6.g884      26     70     26     97 PF13594.1   Amidohydro_5      Domain     1    44    68     42.3   4.8e-11   1 CL0034   
NODE_11_length_338982_cov_40.6.g884     136    576    135    576 PF07969.6   Amidohydro_3      Family     2   404   404     77.9   8.3e-22   1 CL0034   
NODE_11_length_338982_cov_40.6.g884     579    625    579    626 PF07908.7   D-aminoacyl_C     Family     1    47    48     58.4   2.9e-16   1 No_clan  
NODE_11_length_338982_cov_40.6.g885      78    332     75    334 PF00083.19  Sugar_tr          Family   199   449   451    163.7   5.3e-48   1 CL0015   
NODE_11_length_338982_cov_40.6.g886      12     79     10     86 PF01073.14  3Beta_HSD         Family     3    66   280     22.6   3.5e-05   1 CL0063   
NODE_11_length_338982_cov_40.6.g886      87    318     87    345 PF05368.8   NmrA              Family     1   228   233     86.9   1.2e-24   1 CL0063   
NODE_11_length_338982_cov_40.6.g887     143    325    140    371 PF07690.11  MFS_1             Family    13   189   352    107.3   6.5e-31   1 CL0015   
NODE_11_length_338982_cov_40.6.g888      12     72     11     80 PF08240.7   ADH_N             Domain     2    61   109     35.1   8.4e-09   1 CL0296   
NODE_11_length_338982_cov_40.6.g888      90    150     89    157 PF08240.7   ADH_N             Domain     2    61   109     35.0   9.1e-09   1 CL0296   
NODE_11_length_338982_cov_40.6.g890     127    264    126    267 PF09286.6   Pro-kuma_activ    Domain     2   140   143    135.0   1.8e-39   1 No_clan  
NODE_11_length_338982_cov_40.6.g890     484    696    466    724 PF00082.17  Peptidase_S8      Domain   105   241   282     32.1     6e-08   1 No_clan  
NODE_11_length_338982_cov_40.6.g891      29     81     28     99 PF08240.7   ADH_N             Domain     2    62   109     47.7     1e-12   1 CL0296   
NODE_11_length_338982_cov_40.6.g891     107    207    106    210 PF08240.7   ADH_N             Domain     2   106   109     70.0   1.2e-19   1 CL0296   
NODE_11_length_338982_cov_40.6.g891     251    299    251    351 PF00107.21  ADH_zinc_N        Family     1    49   130     38.9   5.3e-10   1 CL0063   
NODE_11_length_338982_cov_40.6.g892     132    334    131    334 PF01828.12  Peptidase_A4      Family     2   208   208    223.7   1.2e-66   1 No_clan  
NODE_11_length_338982_cov_40.6.g893      19     84     19     95 PF00840.15  Glyco_hydro_7     Domain     1    67   433     75.4   2.7e-21   1 CL0004   
NODE_11_length_338982_cov_40.6.g893      97    520     97    521 PF00840.15  Glyco_hydro_7     Domain     1   432   433    673.8    7e-203   1 CL0004   
NODE_11_length_338982_cov_40.6.g893     551    579    551    579 PF00734.13  CBM_1             Domain     1    29    29     49.7     2e-13   1 No_clan  
NODE_11_length_338982_cov_40.6.g894     569    659    568    660 PF12796.2   Ank_2             Family     2    87    89     65.0   5.7e-18   1 CL0465   
NODE_11_length_338982_cov_40.6.g894     670    757    668    775 PF12796.2   Ank_2             Family     3    85    89     59.0   4.3e-16   1 CL0465   
NODE_11_length_338982_cov_40.6.g896     100    182     80    203 PF01636.18  APH               Family   140   215   239     35.8   6.6e-09   1 CL0016   
NODE_11_length_338982_cov_40.6.g897     169    352    133    376 PF07690.11  MFS_1             Family    72   238   352     42.1   4.2e-11   1 CL0015   
NODE_11_length_338982_cov_40.6.g897     562    604    541    617 PF01494.14  FAD_binding_3     Family   289   330   356     20.3   0.00023   1 CL0063   
NODE_11_length_338982_cov_40.6.g898     111    264    110    269 PF01565.18  FAD_binding_4     Domain     3   134   139     47.0   1.7e-12   1 CL0077   
NODE_11_length_338982_cov_40.6.g899     123    365    115    367 PF02958.15  EcKinase          Family     9   287   294     49.4   3.3e-13   1 CL0016   
NODE_11_length_338982_cov_40.6.g900      89    261     89    264 PF00106.20  adh_short         Domain     1   164   167     85.1   4.7e-24   1 CL0063   
NODE_11_length_338982_cov_40.6.g901       4     80      4     81 PF13522.1   GATase_6          Domain     1    77   133     65.4   4.5e-18   1 CL0052   
NODE_11_length_338982_cov_40.6.g901      99    225     99    226 PF13537.1   GATase_7          Domain     1   124   125    117.5   2.8e-34   1 CL0052   
NODE_11_length_338982_cov_40.6.g901     299    661    298    661 PF00733.16  Asn_synthase      Domain     2   255   255    192.0   1.2e-56   1 CL0039   
NODE_11_length_338982_cov_40.6.g902      29     78     28     93 PF00331.15  Glyco_hydro_10    Family     2    50   320     24.8   9.5e-06   1 CL0058   
NODE_11_length_338982_cov_40.6.g902     197    309    196    320 PF00331.15  Glyco_hydro_10    Family   114   230   320    137.9   3.5e-40   1 CL0058   
NODE_11_length_338982_cov_40.6.g903       5     76      5     80 PF05368.8   NmrA              Family     1    70   233     35.5   5.9e-09   1 CL0063   
NODE_11_length_338982_cov_40.6.g903      83    252     83    264 PF01370.16  Epimerase         Family     1   149   236     57.4   1.4e-15   1 CL0063   
NODE_11_length_338982_cov_40.6.g905     106    324     88    349 PF00144.19  Beta-lactamase    Domain   125   302   330     20.1   0.00025   1 CL0013   
NODE_11_length_338982_cov_40.6.g906     114    249    114    251 PF01565.18  FAD_binding_4     Domain     1   137   139     69.4     2e-19   1 CL0077   
NODE_12_length_333005_cov_40.7.g908      14     73     14     81 PF01370.16  Epimerase         Family     1    52   236     22.4   6.6e-05   1 CL0063   
NODE_12_length_333005_cov_40.7.g908      92    340     92    349 PF01370.16  Epimerase         Family     1   227   236     54.1   1.4e-14   1 CL0063   
NODE_12_length_333005_cov_40.7.g913       6     76      6     82 PF13460.1   NAD_binding_10    Domain     1    71   183     40.3   3.2e-10   1 CL0063   
NODE_12_length_333005_cov_40.7.g913      84    217     84    225 PF05368.8   NmrA              Family     1   139   233     56.9   1.6e-15   1 CL0063   
NODE_12_length_333005_cov_40.7.g914      12     72      2     81 PF00135.23  COesterase        Domain     5    71   535     30.5   1.5e-07   1 CL0028   
NODE_12_length_333005_cov_40.7.g914      90    509     79    517 PF00135.23  COesterase        Domain     5   442   535    290.1   3.2e-86   1 CL0028   
NODE_12_length_333005_cov_40.7.g915     151    317    139    323 PF08450.7   SGL               Family    82   236   246     66.2   2.7e-18   1 CL0186   
NODE_12_length_333005_cov_40.7.g916       7     74      6     85 PF04371.10  PAD_porph         Family     2    66   329     33.9   1.6e-08   1 CL0197   
NODE_12_length_333005_cov_40.7.g916      85    431     84    431 PF04371.10  PAD_porph         Family     2   329   329    275.3     6e-82   1 CL0197   
NODE_12_length_333005_cov_40.7.g917      26     81     10     88 PF06110.6   DUF953            Family    35    92   119     35.9   4.1e-09   1 CL0172   
NODE_12_length_333005_cov_40.7.g917     104    184     84    188 PF06110.6   DUF953            Family    35   114   119     49.0   3.4e-13   1 CL0172   
NODE_12_length_333005_cov_40.7.g918     160    372    157    387 PF07690.11  MFS_1             Family     5   225   352     49.8     2e-13   1 CL0015   
NODE_12_length_333005_cov_40.7.g920      85    294     85    296 PF13738.1   Pyr_redox_3       Family     1   200   203     64.9   9.7e-18   1 CL0063   
NODE_12_length_333005_cov_40.7.g921     183    428    183    432 PF09258.5   Glyco_transf_64   Domain     1   243   247    194.1   2.1e-57   1 CL0110   
NODE_12_length_333005_cov_40.7.g922      19     85     17     87 PF13417.1   GST_N_3           Domain     5    64    75     29.0     9e-07   1 CL0172   
NODE_12_length_333005_cov_40.7.g922      97    174     95    174 PF13417.1   GST_N_3           Domain     5    75    75     43.1   3.4e-11   1 CL0172   
NODE_12_length_333005_cov_40.7.g923     485    711    479    735 PF14587.1   Glyco_hydr_30_2   Domain     7   224   384     56.1   2.8e-15   1 CL0058   
NODE_12_length_333005_cov_40.7.g924     147    249    147    250 PF04749.12  PLAC8             Family     1   105   106     85.5   3.2e-24   1 No_clan  
NODE_12_length_333005_cov_40.7.g925      99    277     99    280 PF00857.15  Isochorismatase   Family     1   136   174     40.0   3.5e-10   1 No_clan  
NODE_12_length_333005_cov_40.7.g928     307    340    305    341 PF00400.27  WD40              Repeat     4    36    39     15.4     0.012   1 CL0186   
NODE_12_length_333005_cov_40.7.g928     415    433    401    433 PF00400.27  WD40              Repeat    22    39    39     15.8    0.0091   1 CL0186   
NODE_12_length_333005_cov_40.7.g928     457    482    452    482 PF00400.27  WD40              Repeat    13    39    39     16.4     0.006   1 CL0186   
NODE_12_length_333005_cov_40.7.g929     151    236    148    236 PF13508.1   Acetyltransf_7    Domain     4    79    79     49.4   3.7e-13   1 CL0257   
NODE_12_length_333005_cov_40.7.g930     330    376    329    382 PF02893.15  GRAM              Family     2    49    69     26.6   3.1e-06   1 CL0266   
NODE_12_length_333005_cov_40.7.g930     382    475    381    476 PF00169.24  PH                Domain     2   103   104     45.0   9.5e-12   1 CL0266   
NODE_12_length_333005_cov_40.7.g930     830    895    830    896 PF02893.15  GRAM              Family     1    68    69     50.9   7.7e-14   1 CL0266   
NODE_12_length_333005_cov_40.7.g930    1017   1148   1014   1149 PF03033.15  Glyco_transf_28   Family     4   138   139     79.7   1.7e-22   1 CL0113   
NODE_12_length_333005_cov_40.7.g930    1244   1403   1163   1414 PF00201.13  UDPGT             Family   263   409   500     25.0   6.3e-06   1 CL0113   
NODE_12_length_333005_cov_40.7.g932       2     79      1     81 PF06212.7   GRIM-19           Family     6    83   130     68.9   3.1e-19   1 No_clan  
NODE_12_length_333005_cov_40.7.g932      79    188     77    191 PF06212.7   GRIM-19           Family     5   120   130     78.6   3.3e-22   1 No_clan  
NODE_12_length_333005_cov_40.7.g933      17     74     17     79 PF00106.20  adh_short         Domain     1    61   167     27.2     3e-06   1 CL0063   
NODE_12_length_333005_cov_40.7.g933      95    184     95    217 PF00106.20  adh_short         Domain     1    95   167     43.8   2.4e-11   1 CL0063   
NODE_12_length_333005_cov_40.7.g934     238    393    237    410 PF03031.13  NIF               Family     2   132   159     95.6   2.3e-27   1 CL0137   
NODE_12_length_333005_cov_40.7.g934     580    649    580    649 PF12738.2   PTCB-BRCT         Family     1    63    63     38.9   5.6e-10   1 CL0459   
NODE_12_length_333005_cov_40.7.g935     162    327    161    327 PF12922.2   Cnd1_N            Domain     2   171   171    192.0   5.9e-57   1 No_clan  
NODE_12_length_333005_cov_40.7.g935     990   1147    987   1148 PF12717.2   Cnd1              Family     4   177   178    110.8   6.5e-32   1 CL0020   
NODE_12_length_333005_cov_40.7.g936     219    526    208    526 PF00069.20  Pkinase           Domain    23   260   260    129.3   1.3e-37   1 CL0016   
NODE_12_length_333005_cov_40.7.g937      20     80     20     96 PF00828.14  Ribosomal_L18e    Family     1    65   129     48.2   1.3e-12   1 No_clan  
NODE_12_length_333005_cov_40.7.g937      98    225     98    226 PF00828.14  Ribosomal_L18e    Family     1   128   129    114.2   5.1e-33   1 No_clan  
NODE_12_length_333005_cov_40.7.g938      45     84     15    103 PF06733.10  DEAD_2            Family    26    65   174     25.1   9.6e-06   1 CL0023   
NODE_12_length_333005_cov_40.7.g938     123    271     91    272 PF06733.10  DEAD_2            Family    26   173   174    133.6   4.3e-39   1 CL0023   
NODE_12_length_333005_cov_40.7.g938     512    717    512    718 PF13307.1   Helicase_C_2      Domain     1   166   167    198.2   8.4e-59   1 CL0023   
NODE_12_length_333005_cov_40.7.g939     121    493    121    501 PF02133.10  Transp_cyt_pur    Family     1   380   440    121.3   3.7e-35   1 CL0062   
NODE_12_length_333005_cov_40.7.g940       9     78      7     83 PF00266.14  Aminotran_5       Domain     3    70   371     24.7   8.5e-06   1 CL0061   
NODE_12_length_333005_cov_40.7.g940      87    174     85    205 PF00266.14  Aminotran_5       Domain     3    85   371     34.4   9.4e-09   1 CL0061   
NODE_12_length_333005_cov_40.7.g940     242    328    198    362 PF00266.14  Aminotran_5       Domain   128   215   371     24.6   8.9e-06   1 CL0061   
NODE_12_length_333005_cov_40.7.g942      11     32      9     33 PF00642.19  zf-CCCH           Family     4    26    27     23.3   3.6e-05   1 CL0537   
NODE_12_length_333005_cov_40.7.g942      39     56     37     61 PF00642.19  zf-CCCH           Family     4    22    27     20.5   0.00026   1 CL0537   
NODE_12_length_333005_cov_40.7.g942      89    110     87    111 PF00642.19  zf-CCCH           Family     4    26    27     23.3   3.6e-05   1 CL0537   
NODE_12_length_333005_cov_40.7.g942     117    134    115    139 PF00642.19  zf-CCCH           Family     4    22    27     20.5   0.00026   1 CL0537   
NODE_12_length_333005_cov_40.7.g943     155    210    143    210 PF00550.20  PP-binding        Domain    13    67    67     40.7     2e-10   1 CL0314   
NODE_12_length_333005_cov_40.7.g944     197    251    197    251 PF12838.2   Fer4_7            Domain     1    52    52     44.2   1.8e-11   1 CL0344   
NODE_12_length_333005_cov_40.7.g946      87    314     87    382 PF05368.8   NmrA              Family     1   228   233     70.9   8.7e-20   1 CL0063   
NODE_12_length_333005_cov_40.7.g947      85    240     84    243 PF00106.20  adh_short         Domain     2   146   167     53.3   2.8e-14   1 CL0063   
NODE_12_length_333005_cov_40.7.g949       2     77      1     79 PF01135.14  PCMT              Family    42   110   210     78.9   3.5e-22   1 CL0063   
NODE_12_length_333005_cov_40.7.g949      79    272     77    274 PF01135.14  PCMT              Family    41   208   210    156.0   8.8e-46   1 CL0063   
NODE_12_length_333005_cov_40.7.g950     179    394    174    395 PF10176.4   DUF2370           Family     6   233   234    278.0     5e-83   1 No_clan  
NODE_12_length_333005_cov_40.7.g952      17     51     15     83 PF00153.22  Mito_carr         Family     3    35    96     28.7   7.7e-07   1 No_clan  
NODE_12_length_333005_cov_40.7.g952      95    127     93    140 PF00153.22  Mito_carr         Family     3    35    96     28.5     9e-07   1 No_clan  
NODE_12_length_333005_cov_40.7.g952     185    273    180    276 PF00153.22  Mito_carr         Family     6    93    96     59.6   1.8e-16   1 No_clan  
NODE_12_length_333005_cov_40.7.g952     281    371    280    373 PF00153.22  Mito_carr         Family     2    94    96     82.9   9.2e-24   1 No_clan  
NODE_12_length_333005_cov_40.7.g954     116    174    114    213 PF08240.7   ADH_N             Domain     3    61   109     34.0   1.9e-08   1 CL0296   
NODE_12_length_333005_cov_40.7.g954     252    378    252    387 PF00107.21  ADH_zinc_N        Family     1   122   130     56.8   1.5e-15   1 CL0063   
NODE_12_length_333005_cov_40.7.g954     415    512    399    512 PF13278.1   DUF4066           Domain    69   166   166     64.1   8.5e-18   1 CL0014   
NODE_12_length_333005_cov_40.7.g955    1039   1108   1038   1108 PF13424.1   TPR_12            Repeat     2    78    78     34.5   1.4e-08   1 CL0020   
NODE_12_length_333005_cov_40.7.g955    1131   1161   1128   1162 PF13181.1   TPR_8             Repeat     4    33    34     15.2     0.013   1 CL0020   
NODE_12_length_333005_cov_40.7.g956     268    418    266    441 PF02515.12  CoA_transf_3      Family     3   148   191    102.5   1.6e-29   1 No_clan  
NODE_12_length_333005_cov_40.7.g957      28     73     27     81 PF04444.9   Dioxygenase_N     Family     2    42    74     32.1     8e-08   1 No_clan  
NODE_12_length_333005_cov_40.7.g957     106    170    105    178 PF04444.9   Dioxygenase_N     Family     2    64    74     44.5   1.1e-11   1 No_clan  
NODE_12_length_333005_cov_40.7.g957     188    366    187    368 PF00775.16  Dioxygenase_C     Domain     2   181   183    174.9   9.2e-52   1 CL0287   
NODE_12_length_333005_cov_40.7.g958      16     69     16     77 PF13450.1   NAD_binding_8     Domain     1    50    68     36.0   5.2e-09   1 CL0063   
NODE_12_length_333005_cov_40.7.g958      90    444     89    448 PF01494.14  FAD_binding_3     Family     2   352   356     60.8   1.1e-16   1 CL0063   
NODE_12_length_333005_cov_40.7.g959     110    408    110    408 PF04909.9   Amidohydro_2      Domain     2   273   273    138.4   3.2e-40   1 CL0034   
NODE_12_length_333005_cov_40.7.g960     222    542    217    570 PF07690.11  MFS_1             Family     4   300   352     86.5   1.3e-24   1 CL0015   
NODE_12_length_333005_cov_40.7.g961     771    889    771    892 PF00004.24  AAA               Family     1   129   132     63.0   3.1e-17   1 CL0023   
NODE_12_length_333005_cov_40.7.g962       2     78      1     83 PF03659.9   Glyco_hydro_71    Family    15    91   386     53.3   1.5e-14   1 No_clan  
NODE_12_length_333005_cov_40.7.g962      77    455     75    456 PF03659.9   Glyco_hydro_71    Family    12   385   386    251.6   8.6e-75   1 No_clan  
NODE_12_length_333005_cov_40.7.g963     131    238    131    238 PF07690.11  MFS_1             Family     1   110   352     58.2   5.3e-16   1 CL0015   
NODE_12_length_333005_cov_40.7.g964      80    208     78    224 PF00067.17  p450              Domain   329   438   463     34.6   7.2e-09   1 No_clan  
NODE_12_length_333005_cov_40.7.g964     268    375    267    377 PF14087.1   DUF4267           Family     2   111   113     70.0   1.1e-19   1 No_clan  
NODE_12_length_333005_cov_40.7.g965     308    482    306    489 PF04389.12  Peptidase_M28     Family     3   171   179     82.2   3.5e-23   1 CL0035   
NODE_12_length_333005_cov_40.7.g967      36     78     36    108 PF12697.2   Abhydrolase_6     Domain     1    43   228     35.6   8.5e-09   1 CL0028   
NODE_12_length_333005_cov_40.7.g967     114    368    114    369 PF12697.2   Abhydrolase_6     Domain     1   227   228     98.0   6.8e-28   1 CL0028   
NODE_12_length_333005_cov_40.7.g969     134    548    118    567 PF00067.17  p450              Domain    20   444   463    199.8   5.6e-59   1 No_clan  
NODE_12_length_333005_cov_40.7.g970     181    339    169    340 PF13489.1   Methyltransf_23   Domain    16   160   161     48.9   5.6e-13   1 CL0063   
NODE_12_length_333005_cov_40.7.g971     143    431    135    432 PF00026.18  Asp               Family     9   316   317    104.1   8.1e-30   1 CL0129   
NODE_12_length_333005_cov_40.7.g972     115    383    115    384 PF12697.2   Abhydrolase_6     Domain     1   227   228     79.9   2.5e-22   1 CL0028   
NODE_12_length_333005_cov_40.7.g974      77    120     72    125 PF01425.16  Amidase           Family    62   105   441     20.6   0.00016   1 No_clan  
NODE_12_length_333005_cov_40.7.g976      83    266     73    266 PF11807.3   DUF3328           Family    44   217   217    142.4   1.5e-41   1 No_clan  
NODE_12_length_333005_cov_40.7.g977     124    575    123    578 PF13520.1   AA_permease_2     Family     2   425   426    194.0     3e-57   1 CL0062   
NODE_12_length_333005_cov_40.7.g978      41     78     41     94 PF10510.4   PIG-S             Family     1    38   517     46.8   1.7e-12   1 No_clan  
NODE_12_length_333005_cov_40.7.g978     119    558    119    564 PF10510.4   PIG-S             Family     1   473   517    383.2  1.8e-114   1 No_clan  
NODE_12_length_333005_cov_40.7.g980     146    384    136    401 PF00501.23  AMP-binding       Family    10   255   417    137.4   4.1e-40   1 CL0378   
NODE_13_length_332168_cov_39.5.g981     695    786    693    786 PF12796.2   Ank_2             Family     3    89    89     41.4   1.4e-10   1 CL0465   
NODE_13_length_332168_cov_39.5.g981     882    979    882    979 PF12796.2   Ank_2             Family     1    89    89     54.6     1e-14   1 CL0465   
NODE_13_length_332168_cov_39.5.g981     982   1012    981   1013 PF00023.25  Ank               Repeat     2    32    33     27.1   2.2e-06   1 CL0465   
NODE_13_length_332168_cov_39.5.g981    1027   1095   1025   1098 PF12796.2   Ank_2             Family    11    75    89     50.4     2e-13   1 CL0465   
NODE_13_length_332168_cov_39.5.g982     122    256     98    293 PF00082.17  Peptidase_S8      Domain    94   240   282     33.3   2.7e-08   1 No_clan  
NODE_13_length_332168_cov_39.5.g983      51     79     51     80 PF14295.1   PAN_4             Domain     1    28    51      9.3      0.89   1 CL0168   
NODE_13_length_332168_cov_39.5.g983     129    173    129    173 PF14295.1   PAN_4             Domain     1    51    51     29.3   4.9e-07   1 CL0168   
NODE_13_length_332168_cov_39.5.g983     223    263    223    268 PF14295.1   PAN_4             Domain     1    44    51     16.6    0.0046   1 CL0168   
NODE_13_length_332168_cov_39.5.g983    1018   1051   1017   1063 PF14295.1   PAN_4             Domain     4    38    51     13.8     0.035   1 CL0168   
NODE_13_length_332168_cov_39.5.g984       9     61      8     76 PF05368.8   NmrA              Family     2    52   233     28.8   6.6e-07   1 CL0063   
NODE_13_length_332168_cov_39.5.g984      87    343     86    346 PF01370.16  Epimerase         Family     2   233   236     60.2   1.9e-16   1 CL0063   
NODE_13_length_332168_cov_39.5.g986     148    375    143    396 PF07690.11  MFS_1             Family     3   240   352     57.2   1.1e-15   1 CL0015   
NODE_13_length_332168_cov_39.5.g986     514    655    514    655 PF06985.6   HET               Family     1   139   139    114.4   4.3e-33   1 No_clan  
NODE_13_length_332168_cov_39.5.g987      43     90     42    108 PF00106.20  adh_short         Domain     2    50   167     25.2   1.3e-05   1 CL0063   
NODE_13_length_332168_cov_39.5.g987     121    265    120    271 PF00106.20  adh_short         Domain     2   135   167     57.6   1.4e-15   1 CL0063   
NODE_13_length_332168_cov_39.5.g988     268    386    268    387 PF08797.6   HIRAN             Domain     1   106   107     94.3   3.8e-27   1 No_clan  
NODE_13_length_332168_cov_39.5.g988     528    899    528    900 PF00176.18  SNF2_N            Family     1   298   299    185.4     1e-54   1 CL0023   
NODE_13_length_332168_cov_39.5.g988     965   1009    965   1009 PF13923.1   zf-C3HC4_2        Domain     1    39    39     28.5   1.1e-06   1 CL0229   
NODE_13_length_332168_cov_39.5.g988    1088   1165   1086   1165 PF00271.26  Helicase_C        Family     3    78    78     51.4     7e-14   1 CL0023   
NODE_13_length_332168_cov_39.5.g989     122    438    121    438 PF00494.14  SQS_PSY           Domain     2   267   267    183.1   5.9e-54   1 No_clan  
NODE_13_length_332168_cov_39.5.g990       2     74      1     78 PF01250.12  Ribosomal_S6      Domain     2    71    92     31.9   8.3e-08   1 No_clan  
NODE_13_length_332168_cov_39.5.g990      80    172     79    173 PF01250.12  Ribosomal_S6      Domain     2    91    92     42.4   4.4e-11   1 No_clan  
NODE_13_length_332168_cov_39.5.g991      12     48     10     52 PF14555.1   UBA_4             Domain     3    39    43     39.4   3.1e-10   1 CL0214   
NODE_13_length_332168_cov_39.5.g991      90    126     88    130 PF14555.1   UBA_4             Domain     3    39    43     39.4   3.1e-10   1 CL0214   
NODE_13_length_332168_cov_39.5.g991     217    338    214    338 PF03556.10  Cullin_binding    Family     4   117   117    110.3   5.4e-32   1 No_clan  
NODE_13_length_332168_cov_39.5.g992      24     73     24     79 PF12738.2   PTCB-BRCT         Family     1    50    63     30.0   3.2e-07   1 CL0459   
NODE_13_length_332168_cov_39.5.g992     102    165    102    166 PF12738.2   PTCB-BRCT         Family     1    62    63     31.5   1.1e-07   1 CL0459   
NODE_13_length_332168_cov_39.5.g992     216    276    215    276 PF12738.2   PTCB-BRCT         Family     2    63    63     62.0   3.5e-17   1 CL0459   
NODE_13_length_332168_cov_39.5.g992     520    585    520    585 PF12738.2   PTCB-BRCT         Family     1    63    63     36.0   4.6e-09   1 CL0459   
NODE_13_length_332168_cov_39.5.g993     355    402    354    406 PF12511.3   DUF3716           Family     2    54    60     38.0   8.8e-10   1 No_clan  
NODE_13_length_332168_cov_39.5.g994       3     79      2     81 PF12271.3   Chs3p             Family     2    79   293     92.1   2.8e-26   1 No_clan  
NODE_13_length_332168_cov_39.5.g994      81    370     80    370 PF12271.3   Chs3p             Family     2   293   293    460.3    2e-138   1 No_clan  
NODE_13_length_332168_cov_39.5.g995     217    412    150    412 PF08613.6   Cyclin            Family    30   149   149     51.8   1.1e-13   1 CL0065   
NODE_13_length_332168_cov_39.5.g996     108    322    101    324 PF01596.12  Methyltransf_3    Domain     7   203   205    134.4   2.5e-39   1 CL0063   
NODE_13_length_332168_cov_39.5.g997     659    819    658    831 PF00004.24  AAA               Family     2   116   132     29.1   9.1e-07   1 CL0023   
NODE_13_length_332168_cov_39.5.g1000    345    460    345    476 PF12921.2   ATP13             Family     1   109   126     55.3   3.8e-15   1 No_clan  
NODE_13_length_332168_cov_39.5.g1001     20     60     16     82 PF01423.17  LSM               Domain     5    45    67     44.6   7.2e-12   1 CL0527   
NODE_13_length_332168_cov_39.5.g1001     98    138     94    158 PF01423.17  LSM               Domain     5    45    67     44.6   7.3e-12   1 CL0527   
NODE_13_length_332168_cov_39.5.g1002    286    476    265    479 PF00009.22  GTP_EFTU          Domain    40   187   188     57.3   1.2e-15   1 CL0023   
NODE_13_length_332168_cov_39.5.g1002    501    571    501    572 PF03144.20  GTP_EFTU_D2       Domain     1    73    74     35.7   6.4e-09   1 CL0023   
NODE_13_length_332168_cov_39.5.g1002    582    668    580    669 PF03143.12  GTP_EFTU_D3       Domain     3    98    99     52.4   4.3e-14   1 No_clan  
NODE_13_length_332168_cov_39.5.g1003     25     57     24     61 PF00172.13  Zn_clus           Domain     2    35    40     27.6   1.9e-06   1 No_clan  
NODE_13_length_332168_cov_39.5.g1003    103    135    102    139 PF00172.13  Zn_clus           Domain     2    35    40     27.6   1.9e-06   1 No_clan  
NODE_13_length_332168_cov_39.5.g1005    174    229    172    229 PF00690.21  Cation_ATPase_N   Domain    13    69    69     35.1   6.5e-09   1 No_clan  
NODE_13_length_332168_cov_39.5.g1005    240    509    240    509 PF00122.15  E1-E2_ATPase      Family     1   230   230    232.4   3.2e-69   1 No_clan  
NODE_13_length_332168_cov_39.5.g1005    513    780    513    780 PF00702.21  Hydrolase         Domain     1   215   215     84.8     1e-23   1 CL0137   
NODE_13_length_332168_cov_39.5.g1007     91    215     91    217 PF12681.2   Glyoxalase_2      Domain     1   106   108     32.0   1.5e-07   1 CL0104   
NODE_13_length_332168_cov_39.5.g1008    231    410    225    429 PF05592.6   Bac_rhamnosid     Family   137   320   509     51.8   3.8e-14   1 CL0059   
NODE_13_length_332168_cov_39.5.g1008    502    593    472    594 PF05592.6   Bac_rhamnosid     Family   422   508   509     51.1   6.1e-14   1 CL0059   
NODE_13_length_332168_cov_39.5.g1009    170    433    116    439 PF07690.11  MFS_1             Family    29   268   352     35.0   6.3e-09   1 CL0015   
NODE_13_length_332168_cov_39.5.g1010     10     66     10     78 PF00248.16  Aldo_ket_red      Domain     1    51   283     22.4   4.3e-05   1 No_clan  
NODE_13_length_332168_cov_39.5.g1010     88    389     88    395 PF00248.16  Aldo_ket_red      Domain     1   275   283    180.8   2.3e-53   1 No_clan  
NODE_13_length_332168_cov_39.5.g1011     18     78     17     84 PF00248.16  Aldo_ket_red      Domain     2    61   283     39.9   2.1e-10   1 No_clan  
NODE_13_length_332168_cov_39.5.g1011     96    360     95    370 PF00248.16  Aldo_ket_red      Domain     2   254   283    241.5   7.3e-72   1 No_clan  
NODE_13_length_332168_cov_39.5.g1012    208    312    208    338 PF00107.21  ADH_zinc_N        Family     1   105   130     90.9   4.5e-26   1 CL0063   
NODE_13_length_332168_cov_39.5.g1014    232    405    231    407 PF04389.12  Peptidase_M28     Family     2   177   179    116.0   1.5e-33   1 CL0035   
NODE_13_length_332168_cov_39.5.g1015    156    284    107    284 PF01979.15  Amidohydro_1      Domain   208   333   333     25.2   1.1e-05   1 CL0034   
NODE_13_length_332168_cov_39.5.g1016    112    262    111    265 PF00857.15  Isochorismatase   Family     2   171   174     65.5   5.4e-18   1 No_clan  
NODE_13_length_332168_cov_39.5.g1017    132    442     71    443 PF00933.16  Glyco_hydro_3     Family    12   298   299    205.1   1.1e-60   1 CL0058   
NODE_13_length_332168_cov_39.5.g1017    481    707    481    708 PF01915.17  Glyco_hydro_3_C   Domain     1   226   227    160.2   5.3e-47   1 No_clan  
NODE_13_length_332168_cov_39.5.g1017    765    825    760    828 PF14310.1   Fn3-like          Family     7    66    71     28.1   1.4e-06   1 No_clan  
NODE_13_length_332168_cov_39.5.g1018    239    402    210    402 PF13229.1   Beta_helix        Family     6   158   158     41.3   1.3e-10   1 CL0268   
NODE_13_length_332168_cov_39.5.g1019    329    522    215    527 PF00067.17  p450              Domain   280   458   463     65.6     3e-18   1 No_clan  
NODE_13_length_332168_cov_39.5.g1020    240    362    227    368 PF00190.17  Cupin_1           Domain    14   136   144     41.2   9.7e-11   1 CL0029   
NODE_13_length_332168_cov_39.5.g1020    413    521    410    547 PF00190.17  Cupin_1           Domain     6   123   144     48.3   6.3e-13   1 CL0029   
NODE_13_length_332168_cov_39.5.g1021    182    270    169    296 PF13434.1   K_oxygenase       Family   134   227   341     29.8   2.6e-07   1 CL0063   
NODE_13_length_332168_cov_39.5.g1022    124    282    111    283 PF00933.16  Glyco_hydro_3     Family    30   184   299    151.0   3.4e-44   1 CL0058   
NODE_13_length_332168_cov_39.5.g1022    411    655    410    655 PF01915.17  Glyco_hydro_3_C   Domain     2   227   227    150.4   5.2e-44   1 No_clan  
NODE_13_length_332168_cov_39.5.g1023    236    339    225    349 PF00083.19  Sugar_tr          Family    90   195   451     90.8   6.7e-26   1 CL0015   
NODE_13_length_332168_cov_39.5.g1023    337    499    331    501 PF00795.17  CN_hydrolase      Family    18   184   186     94.5   4.7e-27   1 No_clan  
NODE_13_length_332168_cov_39.5.g1024    101    345     97    386 PF00923.14  Transaldolase     Family     5   238   287    106.4   1.4e-30   1 CL0036   
NODE_13_length_332168_cov_39.5.g1026    277    528    276    528 PF04082.13  Fungal_trans      Domain     2   260   260     99.5   1.3e-28   1 CL0507   
NODE_13_length_332168_cov_39.5.g1027     29     84     29     92 PF08240.7   ADH_N             Domain     1    64   109     46.0   3.5e-12   1 CL0296   
NODE_13_length_332168_cov_39.5.g1027    107    209    107    210 PF08240.7   ADH_N             Domain     1   108   109     72.5     2e-20   1 CL0296   
NODE_13_length_332168_cov_39.5.g1027    251    373    251    374 PF00107.21  ADH_zinc_N        Family     1   129   130     47.1   1.5e-12   1 CL0063   
NODE_13_length_332168_cov_39.5.g1029     83    245     82    247 PF00106.20  adh_short         Domain     2   165   167     93.6   1.2e-26   1 CL0063   
NODE_13_length_332168_cov_39.5.g1030    211    514    210    515 PF00557.19  Peptidase_M24     Domain     2   206   207    129.6   1.1e-37   1 No_clan  
NODE_13_length_332168_cov_39.5.g1031     32     83     31     92 PF08240.7   ADH_N             Domain     2    55   109     45.5   5.2e-12   1 CL0296   
NODE_13_length_332168_cov_39.5.g1031    110    209    109    217 PF08240.7   ADH_N             Domain     2   102   109    101.9   1.4e-29   1 CL0296   
NODE_13_length_332168_cov_39.5.g1031    266    395    266    396 PF00107.21  ADH_zinc_N        Family     1   129   130     59.5   2.3e-16   1 CL0063   
NODE_13_length_332168_cov_39.5.g1032     35     78     34     92 PF08240.7   ADH_N             Domain     2    46   109     37.6   1.4e-09   1 CL0296   
NODE_13_length_332168_cov_39.5.g1032    113    232    112    232 PF08240.7   ADH_N             Domain     2   109   109     70.1   1.2e-19   1 CL0296   
NODE_13_length_332168_cov_39.5.g1032    273    398    273    399 PF00107.21  ADH_zinc_N        Family     1   129   130     73.4   1.1e-20   1 CL0063   
NODE_13_length_332168_cov_39.5.g1033     10     80     10     84 PF05368.8   NmrA              Family     1    69   233     25.3   7.5e-06   1 CL0063   
NODE_13_length_332168_cov_39.5.g1033     88    336     88    343 PF01370.16  Epimerase         Family     1   227   236     57.6   1.1e-15   1 CL0063   
NODE_13_length_332168_cov_39.5.g1035     10     80      2     85 PF00135.23  COesterase        Domain   155   223   535     97.3   8.4e-28   1 CL0028   
NODE_13_length_332168_cov_39.5.g1035     88    426     79    447 PF00135.23  COesterase        Domain   155   514   535    165.3   2.2e-48   1 CL0028   
NODE_13_length_332168_cov_39.5.g1038    102    296     99    296 PF00753.22  Lactamase_B       Domain     5   194   194     83.9   1.1e-23   1 CL0381   
NODE_13_length_332168_cov_39.5.g1038    365    540    338    543 PF13489.1   Methyltransf_23   Domain    24   157   161     44.0   1.8e-11   1 CL0063   
NODE_13_length_332168_cov_39.5.g1038    598    672    582    675 PF12796.2   Ank_2             Family    22    86    89     29.7   5.7e-07   1 CL0465   
NODE_13_length_332168_cov_39.5.g1038    709    803    709    805 PF12796.2   Ank_2             Family     1    87    89     71.3   6.1e-20   1 CL0465   
NODE_13_length_332168_cov_39.5.g1038    812    869    803    871 PF12796.2   Ank_2             Family    27    83    89     39.8   4.1e-10   1 CL0465   
NODE_13_length_332168_cov_39.5.g1042      6     79      6     83 PF09044.5   Kp4               Domain     1    77   128     42.0   6.8e-11   1 No_clan  
NODE_13_length_332168_cov_39.5.g1042     84    206     84    206 PF09044.5   Kp4               Domain     1   128   128     83.7   8.5e-24   1 No_clan  
NODE_13_length_332168_cov_39.5.g1042    234    348    229    349 PF09044.5   Kp4               Domain     8   125   128     74.6   5.9e-21   1 No_clan  
NODE_13_length_332168_cov_39.5.g1044     45     81     44     87 PF03659.9   Glyco_hydro_71    Family     2    37   386     34.5   7.6e-09   1 No_clan  
NODE_13_length_332168_cov_39.5.g1044    123    514    122    515 PF03659.9   Glyco_hydro_71    Family     2   385   386    454.5    2e-136   1 No_clan  
NODE_13_length_332168_cov_39.5.g1046    117    308    108    329 PF00266.14  Aminotran_5       Domain    43   228   371     96.9   9.9e-28   1 CL0061   
NODE_13_length_332168_cov_39.5.g1047    126    422    104    430 PF00155.16  Aminotran_1_2     Domain    39   348   363    140.3   7.3e-41   1 CL0061   
NODE_14_length_318501_cov_39.6.g1050      6     81      1     89 PF00501.23  AMP-binding       Family   247   323   417     27.1   1.2e-06   1 CL0378   
NODE_14_length_318501_cov_39.6.g1050     84    258     79    259 PF00501.23  AMP-binding       Family   247   416   417    125.6   1.6e-36   1 CL0378   
NODE_14_length_318501_cov_39.6.g1050    267    356    267    356 PF13193.1   AMP-binding_C     Domain     1    73    73     59.7     4e-16   1 CL0531   
NODE_14_length_318501_cov_39.6.g1051    166    224    165    225 PF08390.6   TRAM1             Family     2    64    65     61.8     3e-17   1 No_clan  
NODE_14_length_318501_cov_39.6.g1051    228    457    228    457 PF03798.11  TRAM_LAG1_CLN8    Domain     1   198   198    156.0     8e-46   1 No_clan  
NODE_14_length_318501_cov_39.6.g1052    148    349    148    349 PF01027.15  Bax1-I            Family     1   205   205    165.8   9.1e-49   1 CL0453   
NODE_14_length_318501_cov_39.6.g1053     14     78     14     84 PF00735.13  Septin            Family     1    63   281     41.7   6.6e-11   1 CL0023   
NODE_14_length_318501_cov_39.6.g1053     92    370     92    376 PF00735.13  Septin            Family     1   275   281    358.6  1.7e-107   1 CL0023   
NODE_14_length_318501_cov_39.6.g1054    216    243    213    243 PF00400.27  WD40              Repeat    12    39    39     19.3    0.0007   1 CL0186   
NODE_14_length_318501_cov_39.6.g1055     35     79     35     96 PF00076.17  RRM_1             Domain     1    44    70     32.5   4.6e-08   1 CL0221   
NODE_14_length_318501_cov_39.6.g1055    113    182    113    183 PF00076.17  RRM_1             Domain     1    69    70     55.3   3.5e-15   1 CL0221   
NODE_14_length_318501_cov_39.6.g1056     91    408     90    412 PF05783.6   DLIC              Family     2   313   472    105.0   3.7e-30   1 CL0023   
NODE_14_length_318501_cov_39.6.g1057     38     81     37     94 PF03190.10  Thioredox_DsbH    Family     2    45   163     28.1   1.4e-06   1 CL0172   
NODE_14_length_318501_cov_39.6.g1057    116    164    115    166 PF03190.10  Thioredox_DsbH    Family     2    50   163     42.7   4.4e-11   1 CL0172   
NODE_14_length_318501_cov_39.6.g1057    166    254    164    255 PF03190.10  Thioredox_DsbH    Family    83   162   163     78.5   4.3e-22   1 CL0172   
NODE_14_length_318501_cov_39.6.g1059    116    254    115    271 PF09757.4   Arb2              Family     2   160   178     57.0   1.6e-15   1 CL0028   
NODE_14_length_318501_cov_39.6.g1061    136    271    135    276 PF00899.16  ThiF              Family     2   130   136    120.6   3.8e-35   1 CL0063   
NODE_14_length_318501_cov_39.6.g1064    287    313    287    314 PF13465.1   zf-H2C2_2         Domain     1    25    26     28.0   1.6e-06   1 CL0361   
NODE_14_length_318501_cov_39.6.g1065     10     41      9     48 PF00172.13  Zn_clus           Domain     2    33    40     30.0   3.3e-07   1 No_clan  
NODE_14_length_318501_cov_39.6.g1065     88    119     87    126 PF00172.13  Zn_clus           Domain     2    33    40     30.0   3.3e-07   1 No_clan  
NODE_14_length_318501_cov_39.6.g1067      7     72      7     81 PF00069.20  Pkinase           Domain     1    66   260     35.4   6.1e-09   1 CL0016   
NODE_14_length_318501_cov_39.6.g1067     85    367     85    368 PF00069.20  Pkinase           Domain     1   259   260    204.5   1.5e-60   1 CL0016   
NODE_14_length_318501_cov_39.6.g1068    118    170     93    175 PF12796.2   Ank_2             Family    31    83    89     35.6   8.4e-09   1 CL0465   
NODE_14_length_318501_cov_39.6.g1068    225    322    220    325 PF00651.26  BTB               Domain    10   102   111     34.2   1.9e-08   1 CL0033   
NODE_14_length_318501_cov_39.6.g1068    433    514    426    519 PF00651.26  BTB               Domain    23   104   111     50.7   1.5e-13   1 CL0033   
NODE_14_length_318501_cov_39.6.g1069    294    367    294    371 PF04428.9   Choline_kin_N     Family     1    49    53     66.3   1.1e-18   1 No_clan  
NODE_14_length_318501_cov_39.6.g1069    404    654    403    655 PF01633.15  Choline_kinase    Family     2   210   211    210.6   1.8e-62   1 CL0016   
NODE_14_length_318501_cov_39.6.g1070    164    337    158    341 PF02630.9   SCO1-SenC         Family     7   171   174    195.4   5.3e-58   1 CL0172   
NODE_14_length_318501_cov_39.6.g1070    469    575    469    576 PF13344.1   Hydrolase_6       Domain     1   100   101     77.5   5.6e-22   1 CL0137   
NODE_14_length_318501_cov_39.6.g1070    732    826    731    826 PF13242.1   Hydrolase_like    Domain     2    75    75     59.6   1.7e-16   1 CL0137   
NODE_14_length_318501_cov_39.6.g1071    211    259    211    260 PF00628.24  PHD               Domain     1    50    51     41.5   7.5e-11   1 CL0390   
NODE_14_length_318501_cov_39.6.g1072    197    234    195    234 PF00400.27  WD40              Repeat     3    39    39     28.0   1.3e-06   1 CL0186   
NODE_14_length_318501_cov_39.6.g1072    298    333    295    333 PF00400.27  WD40              Repeat     4    39    39     29.5   4.4e-07   1 CL0186   
NODE_14_length_318501_cov_39.6.g1072    478    506    472    506 PF00400.27  WD40              Repeat    11    39    39     14.5     0.023   1 CL0186   
NODE_14_length_318501_cov_39.6.g1072    881    992    880    993 PF01399.22  PCI               Family     5   104   105     73.1   1.8e-20   1 CL0123   
NODE_14_length_318501_cov_39.6.g1073     24     88     22    103 PF03959.8   FSH1              Family     3    62   212     39.3   4.4e-10   1 CL0028   
NODE_14_length_318501_cov_39.6.g1073    102    332     97    333 PF03959.8   FSH1              Family     3   211   212    198.3     1e-58   1 CL0028   
NODE_14_length_318501_cov_39.6.g1074    201    295    194    297 PF07978.8   NIPSNAP           Domain     6   100   102     31.4   1.4e-07   1 CL0032   
NODE_14_length_318501_cov_39.6.g1074    308    405    308    405 PF07978.8   NIPSNAP           Domain     1   102   102     99.6     8e-29   1 CL0032   
NODE_14_length_318501_cov_39.6.g1075     30     78     23     81 PF10259.4   Rogdi_lz          Family    13    61   273     58.7   4.7e-16   1 No_clan  
NODE_14_length_318501_cov_39.6.g1075    108    394    101    394 PF10259.4   Rogdi_lz          Family    13   273   273    203.3   3.7e-60   1 No_clan  
NODE_14_length_318501_cov_39.6.g1076     44     86     42     99 PF12328.3   Rpp20             Family     3    46   144     29.7     4e-07   1 CL0441   
NODE_14_length_318501_cov_39.6.g1076    122    247    120    247 PF12328.3   Rpp20             Family     3   144   144     96.6   9.9e-28   1 CL0441   
NODE_14_length_318501_cov_39.6.g1077    222    369    222    372 PF11578.3   DUF3237           Family     1   143   150     47.2   1.3e-12   1 No_clan  
NODE_14_length_318501_cov_39.6.g1078    271    408    271    408 PF00188.21  CAP               Domain     1   124   124     77.6     1e-21   1 No_clan  
NODE_14_length_318501_cov_39.6.g1079    169    201    169    203 PF06747.8   CHCH              Domain     1    33    35     26.9     3e-06   1 CL0351   
NODE_14_length_318501_cov_39.6.g1080    206    341    202    342 PF13874.1   Nup54             Domain     4   140   141    142.7   5.7e-42   1 No_clan  
NODE_14_length_318501_cov_39.6.g1081    169    544    168    617 PF02347.11  GDC-P             Family     2   364   429    487.3  3.2e-146   1 CL0061   
NODE_14_length_318501_cov_39.6.g1081    643    925    625    928 PF02347.11  GDC-P             Family    21   284   429     46.0   2.8e-12   1 CL0061   
NODE_14_length_318501_cov_39.6.g1083     14     79     12     84 PF08287.6   DASH_Spc19        Family     3    68   153     76.4   1.6e-21   1 No_clan  
NODE_14_length_318501_cov_39.6.g1083     92    233     90    233 PF08287.6   DASH_Spc19        Family     3   153   153    132.6   8.1e-39   1 No_clan  
NODE_14_length_318501_cov_39.6.g1084    324    371    324    371 PF00018.23  SH3_1             Domain     1    48    48     35.4   4.7e-09   1 CL0010   
NODE_14_length_318501_cov_39.6.g1086     35     82     34     85 PF01490.13  Aa_trans          Family     2    49   409     24.2   9.9e-06   1 CL0062   
NODE_14_length_318501_cov_39.6.g1086    113    511    112    514 PF01490.13  Aa_trans          Family     2   384   409    305.5     4e-91   1 CL0062   
NODE_14_length_318501_cov_39.6.g1087      9     77      9     77 PF00886.14  Ribosomal_S16     Family     1    62    62     87.1   4.5e-25   1 No_clan  
NODE_14_length_318501_cov_39.6.g1087     87    155     87    155 PF00886.14  Ribosomal_S16     Family     1    62    62     87.1   4.5e-25   1 No_clan  
NODE_14_length_318501_cov_39.6.g1088    117    225    110    236 PF03853.10  YjeF_N            Domain    36   151   169     74.4   7.4e-21   1 CL0063   
NODE_14_length_318501_cov_39.6.g1089     84    245     82    246 PF00106.20  adh_short         Domain     3   166   167     75.8   3.4e-21   1 CL0063   
NODE_14_length_318501_cov_39.6.g1090     65    234     36    251 PF01040.13  UbiA              Family    71   246   257     29.5     4e-07   1 No_clan  
NODE_14_length_318501_cov_39.6.g1091      2     79      1     80 PF00698.16  Acyl_transf_1     Domain     3    75   318     34.1   1.8e-08   1 CL0323   
NODE_14_length_318501_cov_39.6.g1091     80    399     78    404 PF00698.16  Acyl_transf_1     Domain     3   309   318    194.6   2.4e-57   1 CL0323   
NODE_14_length_318501_cov_39.6.g1091    439    504    438    505 PF00550.20  PP-binding        Domain     3    65    67     31.2   1.9e-07   1 CL0314   
NODE_14_length_318501_cov_39.6.g1091    548    792    542    793 PF00668.15  Condensation      Family    32   300   301    111.6   3.1e-32   1 CL0149   
NODE_14_length_318501_cov_39.6.g1091    951   1024    950   1047 PF00668.15  Condensation      Family     2    78   301     32.4   3.9e-08   1 CL0149   
NODE_14_length_318501_cov_39.6.g1091   1087   1147   1058   1148 PF00668.15  Condensation      Family   240   300   301     44.9   6.2e-12   1 CL0149   
NODE_14_length_318501_cov_39.6.g1092      3     52      1     53 PF00550.20  PP-binding        Domain    15    65    67     29.7   5.4e-07   1 CL0314   
NODE_14_length_318501_cov_39.6.g1092     80    130     71    131 PF00550.20  PP-binding        Domain    14    65    67     30.3   3.6e-07   1 CL0314   
NODE_14_length_318501_cov_39.6.g1092    175    235    174    243 PF00668.15  Condensation      Family     2    64   301     26.4   2.7e-06   1 CL0149   
NODE_14_length_318501_cov_39.6.g1092    244    381    240    383 PF00668.15  Condensation      Family   115   267   301     64.9     5e-18   1 CL0149   
NODE_14_length_318501_cov_39.6.g1093    120    213    120    213 PF13193.1   AMP-binding_C     Domain     1    73    73     24.1   4.9e-05   1 CL0531   
NODE_14_length_318501_cov_39.6.g1093    252    304    252    311 PF00550.20  PP-binding        Domain     2    54    67     34.8   1.4e-08   1 CL0314   
NODE_14_length_318501_cov_39.6.g1093    322    561    322    563 PF07993.7   NAD_binding_4     Family     1   247   249    151.9   1.4e-44   1 CL0063   
NODE_14_length_318501_cov_39.6.g1094    109    424    103    427 PF02541.11  Ppx-GppA          Family     7   282   285    135.8   1.5e-39   1 CL0108   
NODE_14_length_318501_cov_39.6.g1095    123    583    123    585 PF00324.16  AA_permease       Family     1   472   478    396.0  1.6e-118   1 CL0062   
NODE_14_length_318501_cov_39.6.g1096     87    394     85    395 PF00248.16  Aldo_ket_red      Domain     3   282   283    175.2   1.2e-51   1 No_clan  
NODE_14_length_318501_cov_39.6.g1097     82    265     68    271 PF12697.2   Abhydrolase_6     Domain    59   221   228     48.3   1.1e-12   1 CL0028   
NODE_14_length_318501_cov_39.6.g1098     21     53     20     56 PF00172.13  Zn_clus           Domain     2    35    40     27.2   2.6e-06   1 No_clan  
NODE_14_length_318501_cov_39.6.g1098     99    131     98    134 PF00172.13  Zn_clus           Domain     2    35    40     27.2   2.6e-06   1 No_clan  
NODE_14_length_318501_cov_39.6.g1098    351    507    286    508 PF04082.13  Fungal_trans      Domain    91   259   260     76.8   1.2e-21   1 CL0507   
NODE_14_length_318501_cov_39.6.g1098    723   1088    723   1089 PF07690.11  MFS_1             Family     1   351   352    115.8   1.7e-33   1 CL0015   
NODE_14_length_318501_cov_39.6.g1099      9     68      9     80 PF05378.8   Hydant_A_N        Family     1    56   176     35.3   7.7e-09   1 CL0108   
NODE_14_length_318501_cov_39.6.g1099     87    301     87    301 PF05378.8   Hydant_A_N        Family     1   176   176    180.3   2.2e-53   1 CL0108   
NODE_14_length_318501_cov_39.6.g1099    319    618    319    619 PF01968.13  Hydantoinase_A    Family     1   289   290    320.9   5.8e-96   1 CL0108   
NODE_14_length_318501_cov_39.6.g1099    825   1356    824   1359 PF02538.9   Hydantoinase_B    Family     2   518   527    617.3  1.6e-185   1 No_clan  
NODE_14_length_318501_cov_39.6.g1101    231    393    227    405 PF04055.16  Radical_SAM       Domain     5   165   166     45.3     1e-11   1 No_clan  
NODE_14_length_318501_cov_39.6.g1102     13     82      6     93 PF02598.12  Methyltrn_RNA_3   Family    17    86   291     46.3   3.3e-12   1 CL0098   
NODE_14_length_318501_cov_39.6.g1102     91    369     82    370 PF02598.12  Methyltrn_RNA_3   Family    17   290   291    258.2   9.3e-77   1 CL0098   
NODE_14_length_318501_cov_39.6.g1103      5     79      3     80 PF00709.16  Adenylsucc_synt   Domain     3    77   421    102.0   2.8e-29   1 CL0023   
NODE_14_length_318501_cov_39.6.g1103     83    514     81    515 PF00709.16  Adenylsucc_synt   Domain     3   420   421    413.5  7.5e-124   1 CL0023   
NODE_14_length_318501_cov_39.6.g1103    538    632    531    633 PF00085.15  Thioredoxin       Domain     9   103   104     89.3   1.1e-25   1 CL0172   
NODE_14_length_318501_cov_39.6.g1103   1030   1306    968   1307 PF09243.5   Rsm22             Family    69   274   275    104.7   4.1e-30   1 CL0063   
NODE_14_length_318501_cov_39.6.g1104    194    665    193    666 PF01532.15  Glyco_hydro_47    Domain     2   451   452    521.3  1.7e-156   1 CL0059   
NODE_14_length_318501_cov_39.6.g1105    220    278    207    280 PF00170.16  bZIP_1            Family     4    62    64     35.6   6.5e-09   1 CL0018   
NODE_14_length_318501_cov_39.6.g1106    100    217     98    220 PF13241.1   NAD_binding_7     Domain     4   100   103     57.9   9.2e-16   1 CL0063   
NODE_14_length_318501_cov_39.6.g1106    224    252    223    252 PF14824.1   Sirohm_synth_M    Domain     2    30    30     26.5   2.2e-06   1 No_clan  
NODE_14_length_318501_cov_39.6.g1106    303    344    294    347 PF14823.1   Sirohm_synth_C    Domain    27    68    71     33.0   2.7e-08   1 No_clan  
NODE_15_length_314355_cov_40.5.g1108    191    524    191    525 PF01546.23  Peptidase_M20     Family     1   188   189     99.4   1.7e-28   1 CL0035   
NODE_15_length_314355_cov_40.5.g1108    327    427    324    430 PF07687.9   M20_dimer         Domain     4   110   112     26.7   3.4e-06   1 No_clan  
NODE_15_length_314355_cov_40.5.g1109     52     80     51     86 PF00324.16  AA_permease       Family     2    30   478     22.5     3e-05   1 CL0062   
NODE_15_length_314355_cov_40.5.g1109    130    580    129    583 PF00324.16  AA_permease       Family     2   475   478    428.8  1.9e-128   1 CL0062   
NODE_15_length_314355_cov_40.5.g1110    146    371    145    373 PF00230.15  MIP               Family     2   225   227    100.4   9.6e-29   1 No_clan  
NODE_15_length_314355_cov_40.5.g1111     44     75     35     87 PF00135.23  COesterase        Domain    41    72   535     28.7   5.1e-07   1 CL0028   
NODE_15_length_314355_cov_40.5.g1111    122    633    110    633 PF00135.23  COesterase        Domain    41   535   535    250.8   2.6e-74   1 CL0028   
NODE_15_length_314355_cov_40.5.g1112     87    175     84    218 PF00149.23  Metallophos       Domain     5    88   200     21.4   0.00013   1 CL0163   
NODE_15_length_314355_cov_40.5.g1112    540    825    540    827 PF13476.1   AAA_23            Family     1   200   202     55.3     1e-14   1 CL0023   
NODE_15_length_314355_cov_40.5.g1114    255    456    229    487 PF01494.14  FAD_binding_3     Family   157   332   356     33.9   1.7e-08   1 CL0063   
NODE_15_length_314355_cov_40.5.g1116    147    213    147    214 PF03707.11  MHYT              Repeat     1    61    62     25.2   1.3e-05   1 No_clan  
NODE_15_length_314355_cov_40.5.g1117    226    497    214    523 PF02458.10  Transferase       Family   132   380   432     34.8   5.9e-09   1 CL0149   
NODE_15_length_314355_cov_40.5.g1119    285    462    284    464 PF05729.7   NACHT             Domain     2   164   166     39.4   4.3e-10   1 CL0023   
NODE_15_length_314355_cov_40.5.g1120    157    243    157    244 PF14510.1   ABC_trans_N       Domain     1    84    85     62.0     4e-17   1 No_clan  
NODE_15_length_314355_cov_40.5.g1120    265    424    264    425 PF00005.22  ABC_tran          Domain     2   136   137     56.9   2.6e-15   1 CL0023   
NODE_15_length_314355_cov_40.5.g1120    590    800    590    800 PF01061.19  ABC2_membrane     Family     1   210   210    165.4   9.3e-49   1 CL0181   
NODE_15_length_314355_cov_40.5.g1120    810    903    809    912 PF06422.7   PDR_CDR           Family     2    93   103    107.1     3e-31   1 CL0181   
NODE_15_length_314355_cov_40.5.g1120    962   1113    962   1113 PF00005.22  ABC_tran          Domain     1   137   137     58.0   1.2e-15   1 CL0023   
NODE_15_length_314355_cov_40.5.g1120   1262   1477   1261   1479 PF01061.19  ABC2_membrane     Family     2   208   210    166.1   5.6e-49   1 CL0181   
NODE_15_length_314355_cov_40.5.g1121     25     76     12     86 PF00135.23  COesterase        Domain    17    71   535     34.9   6.9e-09   1 CL0028   
NODE_15_length_314355_cov_40.5.g1121    102    595     87    628 PF00135.23  COesterase        Domain    16   497   535    308.8   7.2e-92   1 CL0028   
NODE_15_length_314355_cov_40.5.g1122    149    585    149    590 PF07690.11  MFS_1             Family     1   350   352    118.3   2.8e-34   1 CL0015   
NODE_15_length_314355_cov_40.5.g1124    147    382    147    382 PF01063.14  Aminotran_4       Domain     1   231   231    121.9   2.6e-35   1 No_clan  
NODE_15_length_314355_cov_40.5.g1125     22     76     21     98 PF00732.14  GMC_oxred_N       Domain     2    51   296     24.1   1.6e-05   1 CL0063   
NODE_15_length_314355_cov_40.5.g1125    100    347     99    363 PF00732.14  GMC_oxred_N       Domain     2   239   296    130.2     8e-38   1 CL0063   
NODE_15_length_314355_cov_40.5.g1125    413    584    413    584 PF05199.8   GMC_oxred_C       Domain     1   144   144    113.9     7e-33   1 No_clan  
NODE_15_length_314355_cov_40.5.g1126     22     77     22     96 PF00248.16  Aldo_ket_red      Domain     1    55   283     37.9   8.4e-10   1 No_clan  
NODE_15_length_314355_cov_40.5.g1126    100    396    100    398 PF00248.16  Aldo_ket_red      Domain     1   281   283    238.2   7.4e-71   1 No_clan  
NODE_15_length_314355_cov_40.5.g1127     43     86     43    114 PF00350.18  Dynamin_N         Family     1    45   168     34.7   1.4e-08   1 CL0023   
NODE_15_length_314355_cov_40.5.g1127    121    311    121    311 PF00350.18  Dynamin_N         Family     1   168   168     98.4   3.7e-28   1 CL0023   
NODE_15_length_314355_cov_40.5.g1128    171    396    171    396 PF12708.2   Pectate_lyase_3   Family     1   225   225    210.6   3.1e-62   1 CL0268   
NODE_15_length_314355_cov_40.5.g1128    527    703    526    772 PF12708.2   Pectate_lyase_3   Family     2   161   225     57.2   2.4e-15   1 CL0268   
NODE_15_length_314355_cov_40.5.g1130    114    273    114    273 PF13302.1   Acetyltransf_3    Domain     1   142   142    108.2   3.5e-31   1 CL0257   
NODE_15_length_314355_cov_40.5.g1131     10     80      6     88 PF04828.9   GFA               Family    13    79    92     37.8   1.3e-09   1 No_clan  
NODE_15_length_314355_cov_40.5.g1131     87    166     83    169 PF04828.9   GFA               Family    12    89    92     39.8   3.2e-10   1 No_clan  
NODE_15_length_314355_cov_40.5.g1132    291    598    276    607 PF11951.3   Fungal_trans_2    Family    30   356   383     35.6   3.7e-09   1 CL0507   
NODE_15_length_314355_cov_40.5.g1133    144    575    138    584 PF00067.17  p450              Domain     8   450   463    180.8   3.3e-53   1 No_clan  
NODE_15_length_314355_cov_40.5.g1134     82    226     81    231 PF13460.1   NAD_binding_10    Domain     2   133   183     24.6     2e-05   1 CL0063   
NODE_15_length_314355_cov_40.5.g1136    126    361    121    364 PF03936.11  Terpene_synth_C   Domain    32   267   270     60.6   1.3e-16   1 No_clan  
NODE_15_length_314355_cov_40.5.g1137    178    428    178    459 PF09995.4   DUF2236           Family     1   232   242     88.3   4.5e-25   1 No_clan  
NODE_15_length_314355_cov_40.5.g1141    118    312    115    312 PF00753.22  Lactamase_B       Domain     5   194   194     60.9   1.2e-16   1 CL0381   
NODE_15_length_314355_cov_40.5.g1142     26     82     26     89 PF08240.7   ADH_N             Domain     1    60   109     27.5     2e-06   1 CL0296   
NODE_15_length_314355_cov_40.5.g1142    104    161    104    166 PF08240.7   ADH_N             Domain     1    61   109     33.8   2.1e-08   1 CL0296   
NODE_15_length_314355_cov_40.5.g1142    238    316    238    360 PF00107.21  ADH_zinc_N        Family     1    79   130     32.5     5e-08   1 CL0063   
NODE_15_length_314355_cov_40.5.g1143    194    370    191    372 PF02222.17  ATP-grasp         Family     4   170   172    160.9   1.8e-47   1 CL0179   
NODE_15_length_314355_cov_40.5.g1143    502    650    501    650 PF00731.15  AIRC              Domain     2   150   150    196.2   1.6e-58   1 No_clan  
NODE_15_length_314355_cov_40.5.g1144      9     36      9     41 PF00023.25  Ank               Repeat     1    28    33     31.1   1.2e-07   1 CL0465   
NODE_15_length_314355_cov_40.5.g1144     87    114     87    119 PF00023.25  Ank               Repeat     1    28    33     31.1   1.2e-07   1 CL0465   
NODE_15_length_314355_cov_40.5.g1145    145    426    113    428 PF00155.16  Aminotran_1_2     Domain    39   300   363    117.0   8.5e-34   1 CL0061   
NODE_15_length_314355_cov_40.5.g1149    191    515    191    518 PF00026.18  Asp               Family     1   313   317    236.0   5.8e-70   1 CL0129   
NODE_15_length_314355_cov_40.5.g1150     27     99     27    104 PF00106.20  adh_short         Domain     1    73   167     29.3   6.7e-07   1 CL0063   
NODE_15_length_314355_cov_40.5.g1150    105    272    105    273 PF00106.20  adh_short         Domain     1   165   167     71.8   5.9e-20   1 CL0063   
NODE_15_length_314355_cov_40.5.g1151    153    340    151    397 PF04082.13  Fungal_trans      Domain     3   188   260     69.7   1.7e-19   1 CL0507   
NODE_15_length_314355_cov_40.5.g1152    121    260    121    265 PF07690.11  MFS_1             Family     1   142   352     83.1   1.5e-23   1 CL0015   
NODE_15_length_314355_cov_40.5.g1153    119    386    116    387 PF00149.23  Metallophos       Domain     4   199   200     35.5     6e-09   1 CL0163   
NODE_15_length_314355_cov_40.5.g1155    114    557    114    561 PF13520.1   AA_permease_2     Family     1   425   426    179.7   6.5e-53   1 CL0062   
NODE_15_length_314355_cov_40.5.g1156    202    480    200    480 PF00120.19  Gln-synt_C        Domain     3   259   259    175.5     1e-51   1 CL0286   
NODE_15_length_314355_cov_40.5.g1157    176    251    120    268 PF00117.23  GATase            Domain    58   126   192     30.3   2.5e-07   1 CL0014   
NODE_15_length_314355_cov_40.5.g1158      3     79      1     82 PF00171.17  Aldedh            Family     8    84   462     35.9   2.7e-09   1 CL0099   
NODE_15_length_314355_cov_40.5.g1158     81    536     77    537 PF00171.17  Aldedh            Family     8   461   462    437.2    5e-131   1 CL0099   
NODE_15_length_314355_cov_40.5.g1159      9     79      8     83 PF00106.20  adh_short         Domain     2    71   167     24.5   2.1e-05   1 CL0063   
NODE_15_length_314355_cov_40.5.g1159     87    257     86    259 PF00106.20  adh_short         Domain     2   163   167     86.5   1.7e-24   1 CL0063   
NODE_15_length_314355_cov_40.5.g1160     29     59     29     64 PF00172.13  Zn_clus           Domain     1    31    40     26.1   5.6e-06   1 No_clan  
NODE_15_length_314355_cov_40.5.g1160    107    137    107    142 PF00172.13  Zn_clus           Domain     1    31    40     26.1   5.6e-06   1 No_clan  
NODE_15_length_314355_cov_40.5.g1160    337    708    336    714 PF11951.3   Fungal_trans_2    Family     2   377   383    137.3   4.8e-40   1 CL0507   
NODE_15_length_314355_cov_40.5.g1161      3     74      2     79 PF00106.20  adh_short         Domain     2    75   167     22.4   8.9e-05   1 CL0063   
NODE_15_length_314355_cov_40.5.g1161     81    263     80    264 PF00106.20  adh_short         Domain     2   166   167     47.9   1.3e-12   1 CL0063   
NODE_15_length_314355_cov_40.5.g1162    214    485    210    488 PF03583.9   LIP               Family     5   286   290    284.7   7.1e-85   1 CL0028   
NODE_16_length_309554_cov_39.2.g1163     43     81     43     85 PF02636.12  Methyltransf_28   Family     1    39   252     47.4   1.6e-12   1 CL0063   
NODE_16_length_309554_cov_39.2.g1163    121    228    121    235 PF02636.12  Methyltransf_28   Family     1    95   252    102.8   1.9e-29   1 CL0063   
NODE_16_length_309554_cov_39.2.g1165    483    827    482    828 PF07690.11  MFS_1             Family    62   351   352     94.8   3.9e-27   1 CL0015   
NODE_16_length_309554_cov_39.2.g1166     82    284     81    286 PF13460.1   NAD_binding_10    Domain     2   181   183     33.7   3.2e-08   1 CL0063   
NODE_16_length_309554_cov_39.2.g1167    121    282    120    313 PF11951.3   Fungal_trans_2    Family     2   166   383     39.3   2.9e-10   1 CL0507   
NODE_16_length_309554_cov_39.2.g1167    335    422    323    435 PF11951.3   Fungal_trans_2    Family   273   366   383     32.0   4.7e-08   1 CL0507   
NODE_16_length_309554_cov_39.2.g1168      3     73      2     78 PF00106.20  adh_short         Domain     2    75   167     37.0   2.8e-09   1 CL0063   
NODE_16_length_309554_cov_39.2.g1168     81    264     80    265 PF00106.20  adh_short         Domain     2   166   167     58.7   6.3e-16   1 CL0063   
NODE_16_length_309554_cov_39.2.g1169     19     79     16     81 PF00144.19  Beta-lactamase    Domain     6    66   330     40.3   1.8e-10   1 CL0013   
NODE_16_length_309554_cov_39.2.g1169     97    455     93    466 PF00144.19  Beta-lactamase    Domain     6   319   330    147.5   4.3e-43   1 CL0013   
NODE_16_length_309554_cov_39.2.g1169    499    567    496    590 PF11954.3   DUF3471           Family     4    66   100     29.2     6e-07   1 No_clan  
NODE_16_length_309554_cov_39.2.g1171    188    480    187    480 PF00069.20  Pkinase           Domain     2   260   260    205.5   7.3e-61   1 CL0016   
NODE_16_length_309554_cov_39.2.g1172      1     76      1     78 PF04299.7   FMN_bind_2        Family     1    68   169     54.3   1.1e-14   1 CL0336   
NODE_16_length_309554_cov_39.2.g1172     79    287     79    287 PF04299.7   FMN_bind_2        Family     1   169   169    163.8   2.4e-48   1 CL0336   
NODE_16_length_309554_cov_39.2.g1173     77    194     72    196 PF01447.13  Peptidase_M4      Domain    33   145   151     78.0   7.6e-22   1 CL0126   
NODE_16_length_309554_cov_39.2.g1173    195    356    192    356 PF02868.10  Peptidase_M4_C    Domain    16   164   164    114.4   4.2e-33   1 CL0126   
NODE_16_length_309554_cov_39.2.g1175    302    486    286    569 PF11951.3   Fungal_trans_2    Family    91   277   383     20.9   0.00011   1 CL0507   
NODE_16_length_309554_cov_39.2.g1176     92    330     92    330 PF13561.1   adh_short_C2      Domain     1   241   241     98.2   5.7e-28   1 CL0063   
NODE_16_length_309554_cov_39.2.g1177     32     78     32     81 PF01735.13  PLA2_B            Family     1    44   491     58.9   2.4e-16   1 CL0323   
NODE_16_length_309554_cov_39.2.g1177    110    218    110    222 PF01735.13  PLA2_B            Family     1   106   491    116.8   6.9e-34   1 CL0323   
NODE_16_length_309554_cov_39.2.g1177    220    566    209    566 PF01735.13  PLA2_B            Family   132   491   491    406.9  7.7e-122   1 CL0323   
NODE_16_length_309554_cov_39.2.g1179    220    322    218    323 PF08241.7   Methyltransf_11   Domain     5    94    95     68.0   7.3e-19   1 CL0063   
NODE_16_length_309554_cov_39.2.g1182    110    529    110    549 PF00067.17  p450              Domain     1   444   463    217.0   3.4e-64   1 No_clan  
NODE_16_length_309554_cov_39.2.g1183    153    314    153    315 PF07690.11  MFS_1             Family     1   156   352     68.1   5.2e-19   1 CL0015   
NODE_16_length_309554_cov_39.2.g1184      2     76      1     78 PF13409.1   GST_N_2           Domain    10    58    70     29.8   4.2e-07   1 CL0172   
NODE_16_length_309554_cov_39.2.g1184     80    167     78    168 PF13409.1   GST_N_2           Domain    10    69    70     52.6   3.3e-14   1 CL0172   
NODE_16_length_309554_cov_39.2.g1184    212    258    187    262 PF00043.20  GST_C             Domain    18    60    95     25.5     9e-06   1 CL0497   
NODE_16_length_309554_cov_39.2.g1185    103    551    100    551 PF00083.19  Sugar_tr          Family     4   451   451    257.5   1.8e-76   1 CL0015   
NODE_16_length_309554_cov_39.2.g1186      5     71      5     80 PF00884.18  Sulfatase         Family     1    68   308     50.8   1.2e-13   1 CL0088   
NODE_16_length_309554_cov_39.2.g1186     83    329     83    342 PF00884.18  Sulfatase         Family     1   260   308    121.1   5.1e-35   1 CL0088   
NODE_16_length_309554_cov_39.2.g1187     39     93     34     97 PF09286.6   Pro-kuma_activ    Domain     6    59   143     21.7   0.00016   1 No_clan  
NODE_16_length_309554_cov_39.2.g1187    117    251    112    254 PF09286.6   Pro-kuma_activ    Domain     6   140   143    130.0   6.2e-38   1 No_clan  
NODE_16_length_309554_cov_39.2.g1187    478    678    447    692 PF00082.17  Peptidase_S8      Domain   105   237   282     26.3   3.7e-06   1 No_clan  
NODE_16_length_309554_cov_39.2.g1189    133    274    109    293 PF00722.16  Glyco_hydro_16    Domain    16   168   185     83.0   1.5e-23   1 CL0004   
NODE_16_length_309554_cov_39.2.g1191    184    452    182    457 PF12697.2   Abhydrolase_6     Domain     3   220   228     56.2   4.2e-15   1 CL0028   
NODE_16_length_309554_cov_39.2.g1192    130    305    129    306 PF00457.12  Glyco_hydro_11    Domain     2   182   183    228.5   3.6e-68   1 CL0004   
NODE_16_length_309554_cov_39.2.g1194    137    400    137    444 PF00295.12  Glyco_hydro_28    Domain     1   271   326    280.5   1.4e-83   1 CL0268   
NODE_16_length_309554_cov_39.2.g1195    153    252    152    258 PF01464.15  SLT               Family     2   104   121     23.6   2.8e-05   1 CL0037   
NODE_16_length_309554_cov_39.2.g1196    265    421    122    430 PF11951.3   Fungal_trans_2    Family   192   336   383     24.5   8.8e-06   1 CL0507   
NODE_16_length_309554_cov_39.2.g1196    419    546    410    569 PF00701.17  DHDPS             Domain   121   246   289     64.8   4.6e-18   1 CL0036   
NODE_16_length_309554_cov_39.2.g1196    583    749    582    752 PF00083.19  Sugar_tr          Family     3   180   451    113.8   6.9e-33   1 CL0015   
NODE_16_length_309554_cov_39.2.g1197    141    245    141    252 PF01966.17  HD                Family     1   115   122     20.9   0.00026   1 CL0237   
NODE_16_length_309554_cov_39.2.g1199    103    348    103    352 PF13714.1   PEP_mutase        Domain     1   234   238    186.4   4.4e-55   1 CL0151   
NODE_16_length_309554_cov_39.2.g1200    147    521    147    521 PF07690.11  MFS_1             Family     1   352   352    123.0   1.1e-35   1 CL0015   
NODE_16_length_309554_cov_39.2.g1201     30     62     26     66 PF11960.3   DUF3474           Family   102   134   136     30.5     3e-07   1 No_clan  
NODE_16_length_309554_cov_39.2.g1201    108    140    103    144 PF11960.3   DUF3474           Family   102   134   136     30.5     3e-07   1 No_clan  
NODE_16_length_309554_cov_39.2.g1201    158    431    156    436 PF00487.19  FA_desaturase     Domain     3   248   257     83.1   2.1e-23   1 No_clan  
NODE_16_length_309554_cov_39.2.g1202    193    544    189    545 PF07690.11  MFS_1             Family     5   351   352     91.0   5.8e-26   1 CL0015   
NODE_16_length_309554_cov_39.2.g1203      3     78      1     81 PF11578.3   DUF3237           Family    30   123   150     61.7   4.6e-17   1 No_clan  
NODE_16_length_309554_cov_39.2.g1203     79    182     72    182 PF11578.3   DUF3237           Family    28   150   150     88.9   1.9e-25   1 No_clan  
NODE_16_length_309554_cov_39.2.g1204    107    284    107    285 PF00106.20  adh_short         Domain     1   166   167     87.8   7.1e-25   1 CL0063   
NODE_16_length_309554_cov_39.2.g1207    243    387    243    387 PF09792.4   But2              Domain     1   143   143    178.9   4.3e-53   1 No_clan  
NODE_16_length_309554_cov_39.2.g1208     43     78     43     84 PF08153.7   NGP1NT            Domain     1    36   130     28.9   8.6e-07   1 No_clan  
NODE_16_length_309554_cov_39.2.g1208    121    257    121    257 PF08153.7   NGP1NT            Domain     1   130   130    161.6   8.1e-48   1 No_clan  
NODE_16_length_309554_cov_39.2.g1208    404    466    403    521 PF01926.18  MMR_HSR1          Family     2    67   116     52.2   5.1e-14   1 CL0023   
NODE_16_length_309554_cov_39.2.g1210    464    615    461    615 PF00005.22  ABC_tran          Domain     4   137   137     88.3   5.3e-25   1 CL0023   
NODE_16_length_309554_cov_39.2.g1210    883   1093    883   1094 PF01061.19  ABC2_membrane     Family     1   209   210    122.5   1.2e-35   1 CL0181   
NODE_16_length_309554_cov_39.2.g1212    131    463    127    463 PF00155.16  Aminotran_1_2     Domain    35   363   363    151.6   2.7e-44   1 CL0061   
NODE_16_length_309554_cov_39.2.g1213     55     79     54     83 PF00026.18  Asp               Family     2    26   317     21.7   9.6e-05   1 CL0129   
NODE_16_length_309554_cov_39.2.g1213    133    477    132    478 PF00026.18  Asp               Family     2   316   317    217.3   2.8e-64   1 CL0129   
NODE_16_length_309554_cov_39.2.g1213    598    880    596    880 PF00009.22  GTP_EFTU          Domain     3   188   188    187.3   1.8e-55   1 CL0023   
NODE_16_length_309554_cov_39.2.g1213    921    987    921    987 PF03144.20  GTP_EFTU_D2       Domain     1    74    74     48.9     5e-13   1 CL0023   
NODE_16_length_309554_cov_39.2.g1213   1000   1074   1000   1074 PF14492.1   EFG_II            Domain     1    75    75    106.2   5.5e-31   1 CL0437   
NODE_16_length_309554_cov_39.2.g1213   1075   1194   1075   1194 PF03764.13  EFG_IV            Domain     1   120   120    103.0     7e-30   1 CL0329   
NODE_16_length_309554_cov_39.2.g1213   1197   1282   1196   1283 PF00679.19  EFG_C             Domain     2    88    89     77.8   4.1e-22   1 CL0437   
NODE_16_length_309554_cov_39.2.g1215      7     50      6     65 PF00410.14  Ribosomal_S8      Domain     3    46   129     24.6   1.7e-05   1 No_clan  
NODE_16_length_309554_cov_39.2.g1215     85    243     83    244 PF00410.14  Ribosomal_S8      Domain     3   128   129     84.3   5.9e-24   1 No_clan  
NODE_16_length_309554_cov_39.2.g1216      8     38      8     39 PF13450.1   NAD_binding_8     Domain     1    31    68     23.9   2.9e-05   1 CL0063   
NODE_16_length_309554_cov_39.2.g1216     81    435     81    442 PF01494.14  FAD_binding_3     Family     1   328   356     60.4   1.4e-16   1 CL0063   
NODE_16_length_309554_cov_39.2.g1217    219    443    218    450 PF00557.19  Peptidase_M24     Domain     2   201   207    143.7   5.4e-42   1 No_clan  
NODE_16_length_309554_cov_39.2.g1218      1     78      1     79 PF03311.9   Cornichon         Family    29   106   128    115.2   2.1e-33   1 No_clan  
NODE_16_length_309554_cov_39.2.g1218     78    178     76    178 PF03311.9   Cornichon         Family    28   128   128    154.5   1.4e-45   1 No_clan  
NODE_16_length_309554_cov_39.2.g1219    291    327    290    329 PF00400.27  WD40              Repeat     2    37    39     27.3   2.1e-06   1 CL0186   
NODE_16_length_309554_cov_39.2.g1219    335    372    334    372 PF00400.27  WD40              Repeat     2    39    39     36.6   2.5e-09   1 CL0186   
NODE_16_length_309554_cov_39.2.g1219    422    459    421    459 PF00400.27  WD40              Repeat     2    39    39     21.4   0.00015   1 CL0186   
NODE_16_length_309554_cov_39.2.g1219    556    592    553    592 PF00400.27  WD40              Repeat     4    39    39     26.1   5.1e-06   1 CL0186   
NODE_16_length_309554_cov_39.2.g1220    318    367    312    367 PF00856.23  SET               Family   113   162   162     32.0   1.3e-07   1 No_clan  
NODE_16_length_309554_cov_39.2.g1220    457    691    456    694 PF00491.16  Arginase          Domain     2   219   278    187.2   3.5e-55   1 CL0302   
NODE_16_length_309554_cov_39.2.g1220    879    993    811   1001 PF00644.15  PARP              Family    59   153   206     32.5   5.3e-08   1 CL0084   
NODE_16_length_309554_cov_39.2.g1222    184    280    179    281 PF13578.1   Methyltransf_24   Domain     8   105   106     28.1   2.8e-06   1 CL0063   
NODE_16_length_309554_cov_39.2.g1223     92    223     81    228 PF03358.10  FMN_red           Family    14   142   152     41.1   1.2e-10   1 CL0042   
NODE_16_length_309554_cov_39.2.g1226    212    355    212    355 PF00817.15  IMS               Family     1   149   149    144.1   2.5e-42   1 No_clan  
NODE_16_length_309554_cov_39.2.g1226    443    547    436    555 PF11799.3   IMS_C             Domain     9   116   127     48.2   9.4e-13   1 No_clan  
NODE_16_length_309554_cov_39.2.g1227     34     80     33    104 PF00254.23  FKBP_C            Domain     2    47    94     46.7   2.3e-12   1 No_clan  
NODE_16_length_309554_cov_39.2.g1227    112    203    111    203 PF00254.23  FKBP_C            Domain     2    94    94    119.1   5.9e-35   1 No_clan  
NODE_16_length_309554_cov_39.2.g1229     35     53     29     54 PF02755.10  RPEL              Family     7    25    26     26.6   2.5e-06   1 No_clan  
NODE_16_length_309554_cov_39.2.g1229    113    131    107    132 PF02755.10  RPEL              Family     7    25    26     26.6   2.5e-06   1 No_clan  
NODE_16_length_309554_cov_39.2.g1229    151    176    151    176 PF02755.10  RPEL              Family     1    26    26     26.7   2.2e-06   1 No_clan  
NODE_16_length_309554_cov_39.2.g1230     42     79     41     92 PF00063.16  Myosin_head       Domain     2    39   689     24.6   5.7e-06   1 CL0023   
NODE_16_length_309554_cov_39.2.g1230    120    778    119    778 PF00063.16  Myosin_head       Domain     2   689   689    769.9  1.9e-231   1 CL0023   
NODE_16_length_309554_cov_39.2.g1230    835   1037    835   1038 PF06017.8   Myosin_TH1        Family     1   198   199    137.3   3.8e-40   1 No_clan  
NODE_16_length_309554_cov_39.2.g1230   1171   1216   1171   1216 PF00018.23  SH3_1             Domain     1    48    48     49.6   1.8e-13   1 CL0010   
NODE_16_length_309554_cov_39.2.g1231    155    289     59    291 PF01529.15  zf-DHHC           Family    41   172   174    107.4     5e-31   1 CL0167   
NODE_16_length_309554_cov_39.2.g1236     43     80     39     87 PF01474.11  DAHP_synth_2      Family    51    88   439     35.4   3.8e-09   1 CL0036   
NODE_16_length_309554_cov_39.2.g1236    121    303    118    319 PF01474.11  DAHP_synth_2      Family    51   238   439    235.7   6.1e-70   1 CL0036   
NODE_17_length_305507_cov_41.7.g1237     19     83     19     96 PF00857.15  Isochorismatase   Family     1    52   174     23.1   5.6e-05   1 No_clan  
NODE_17_length_305507_cov_41.7.g1237     97    290     97    300 PF00857.15  Isochorismatase   Family     1   164   174     68.8     5e-19   1 No_clan  
NODE_17_length_305507_cov_41.7.g1238      7     75      7     81 PF13460.1   NAD_binding_10    Domain     1    68   183     34.3   2.2e-08   1 CL0063   
NODE_17_length_305507_cov_41.7.g1238     85    303     85    373 PF05368.8   NmrA              Family     1   227   233     39.8   2.8e-10   1 CL0063   
NODE_17_length_305507_cov_41.7.g1240     84    389     84    390 PF04909.9   Amidohydro_2      Domain     1   272   273     76.2   2.9e-21   1 CL0034   
NODE_17_length_305507_cov_41.7.g1241     14     69     14     78 PF13450.1   NAD_binding_8     Domain     1    53    68     37.6   1.6e-09   1 CL0063   
NODE_17_length_305507_cov_41.7.g1241     91    293     91    294 PF13738.1   Pyr_redox_3       Family     1   202   203     92.9   2.5e-26   1 CL0063   
NODE_17_length_305507_cov_41.7.g1242     95    348     95    349 PF08450.7   SGL               Family     1   244   246    116.7   1.1e-33   1 CL0186   
NODE_17_length_305507_cov_41.7.g1243     86    221     78    242 PF04082.13  Fungal_trans      Domain    37   173   260     77.2   8.8e-22   1 CL0507   
NODE_17_length_305507_cov_41.7.g1243    288    488    269    493 PF00171.17  Aldedh            Family    88   282   462    201.5   1.5e-59   1 CL0099   
NODE_17_length_305507_cov_41.7.g1243    494    613    494    623 PF00107.21  ADH_zinc_N        Family     1   119   130     80.2   8.8e-23   1 CL0063   
NODE_17_length_305507_cov_41.7.g1245      5     70      4     81 PF01494.14  FAD_binding_3     Family     2    67   356     58.8   4.6e-16   1 CL0063   
NODE_17_length_305507_cov_41.7.g1245     83    435     82    435 PF01494.14  FAD_binding_3     Family     2   356   356    270.0   2.8e-80   1 CL0063   
NODE_17_length_305507_cov_41.7.g1245    467    625    467    626 PF07976.7   Phe_hydrox_dim    Family     1   167   169    133.7   4.5e-39   1 No_clan  
NODE_17_length_305507_cov_41.7.g1246    263    425    263    454 PF00082.17  Peptidase_S8      Domain     1   181   282     49.8   2.5e-13   1 No_clan  
NODE_17_length_305507_cov_41.7.g1249    150    550    150    555 PF07690.11  MFS_1             Family     1   349   352    128.9   1.7e-37   1 CL0015   
NODE_17_length_305507_cov_41.7.g1250    322    604    315    604 PF00724.15  Oxidored_FMN      Domain    51   341   341    240.7     2e-71   1 CL0036   
NODE_17_length_305507_cov_41.7.g1251    109    350     85    351 PF04909.9   Amidohydro_2      Domain    63   272   273     98.2   5.8e-28   1 CL0034   
NODE_17_length_305507_cov_41.7.g1252    114    187     79    222 PF01494.14  FAD_binding_3     Family   105   178   356     32.7   3.9e-08   1 CL0063   
NODE_17_length_305507_cov_41.7.g1253    272    395    272    396 PF00903.20  Glyoxalase        Domain     1   127   128     27.6   2.2e-06   1 CL0104   
NODE_17_length_305507_cov_41.7.g1254      5     81      5     83 PF05378.8   Hydant_A_N        Family     1    72   176     52.6   3.7e-14   1 CL0108   
NODE_17_length_305507_cov_41.7.g1254     83    263     83    264 PF05378.8   Hydant_A_N        Family     1   175   176     99.9   1.1e-28   1 CL0108   
NODE_17_length_305507_cov_41.7.g1254    283    577    283    578 PF01968.13  Hydantoinase_A    Family     1   289   290    147.8   3.3e-43   1 CL0108   
NODE_17_length_305507_cov_41.7.g1254    703    842    703    878 PF06032.7   DUF917            Family     1   137   353    137.8   3.1e-40   1 No_clan  
NODE_17_length_305507_cov_41.7.g1254    884   1034    877   1036 PF06032.7   DUF917            Family   218   349   353    124.0   4.7e-36   1 No_clan  
NODE_17_length_305507_cov_41.7.g1255     85    315     65    352 PF00067.17  p450              Domain   201   430   463    144.0   4.7e-42   1 No_clan  
NODE_17_length_305507_cov_41.7.g1256    122    506    120    514 PF07690.11  MFS_1             Family     2   345   352     94.2     6e-27   1 CL0015   
NODE_17_length_305507_cov_41.7.g1257      3     73      1     74 PF01522.16  Polysacc_deac_1   Family    53   123   124     38.2     9e-10   1 CL0158   
NODE_17_length_305507_cov_41.7.g1257     80    151     75    152 PF01522.16  Polysacc_deac_1   Family    52   123   124     38.6   6.7e-10   1 CL0158   
NODE_17_length_305507_cov_41.7.g1258    103    556    101    556 PF00083.19  Sugar_tr          Family     2   451   451    267.0   2.5e-79   1 CL0015   
NODE_17_length_305507_cov_41.7.g1259    184    431    167    470 PF00150.13  Cellulase         Domain    15   246   281     56.9   1.7e-15   1 CL0058   
NODE_17_length_305507_cov_41.7.g1260      7     78      5     80 PF02798.15  GST_N             Domain     3    74    76     31.6   1.3e-07   1 CL0172   
NODE_17_length_305507_cov_41.7.g1260     85    158     83    158 PF02798.15  GST_N             Domain     3    76    76     32.8   5.6e-08   1 CL0172   
NODE_17_length_305507_cov_41.7.g1260    267    317    264    326 PF00067.17  p450              Domain     4    57   463     24.0   1.2e-05   1 No_clan  
NODE_17_length_305507_cov_41.7.g1260    325    656    316    677 PF00067.17  p450              Domain   111   449   463    142.5   1.4e-41   1 No_clan  
NODE_17_length_305507_cov_41.7.g1262    133    417    118    422 PF00295.12  Glyco_hydro_28    Domain    66   323   326    112.7   1.6e-32   1 CL0268   
NODE_17_length_305507_cov_41.7.g1263     29     79     28     85 PF00171.17  Aldedh            Family     2    49   462     32.9   2.1e-08   1 CL0099   
NODE_17_length_305507_cov_41.7.g1263    107    572    106    572 PF00171.17  Aldedh            Family     2   462   462    623.1  1.9e-187   1 CL0099   
NODE_17_length_305507_cov_41.7.g1265     88    242     85    250 PF00248.16  Aldo_ket_red      Domain     4   165   283     78.5   3.6e-22   1 No_clan  
NODE_17_length_305507_cov_41.7.g1265    340    425    331    437 PF10294.4   Methyltransf_16   Family    14    91   174     31.1   1.4e-07   1 CL0063   
NODE_17_length_305507_cov_41.7.g1266     17     83     16     93 PF00248.16  Aldo_ket_red      Domain     2    69   283     34.2   1.1e-08   1 No_clan  
NODE_17_length_305507_cov_41.7.g1266     95    373     94    374 PF00248.16  Aldo_ket_red      Domain     2   282   283    182.4   7.7e-54   1 No_clan  
NODE_17_length_305507_cov_41.7.g1267    223    327    223    328 PF13344.1   Hydrolase_6       Domain     1   100   101     73.2   1.2e-20   1 CL0137   
NODE_17_length_305507_cov_41.7.g1267    454    538    454    538 PF13242.1   Hydrolase_like    Domain     1    75    75     63.3   1.2e-17   1 CL0137   
NODE_17_length_305507_cov_41.7.g1269    187    287    186    291 PF02826.14  2-Hacid_dh_C      Domain     2   102   178     78.1   4.3e-22   1 CL0063   
NODE_17_length_305507_cov_41.7.g1270    114    322    111    333 PF05721.8   PhyH              Family     4   202   211     38.1   1.6e-09   1 CL0029   
NODE_17_length_305507_cov_41.7.g1271     81    291     81    309 PF01370.16  Epimerase         Family     1   210   236     65.6   4.2e-18   1 CL0063   
NODE_17_length_305507_cov_41.7.g1272     22     79     20     92 PF01116.15  F_bP_aldolase     Domain     3    60   287     47.0   1.7e-12   1 CL0036   
NODE_17_length_305507_cov_41.7.g1272    100    381     98    381 PF01116.15  F_bP_aldolase     Domain     3   287   287    275.9   3.1e-82   1 CL0036   
NODE_17_length_305507_cov_41.7.g1273    235    680    234    680 PF00083.19  Sugar_tr          Family     2   451   451    296.2   3.2e-88   1 CL0015   
NODE_17_length_305507_cov_41.7.g1274    173    248    165    248 PF01565.18  FAD_binding_4     Domain    62   139   139     46.5   2.3e-12   1 CL0077   
NODE_17_length_305507_cov_41.7.g1275      2     53      1     76 PF03959.8   FSH1              Family    93   146   212     42.2   5.7e-11   1 CL0028   
NODE_17_length_305507_cov_41.7.g1275     80    259     75    264 PF03959.8   FSH1              Family    93   207   212     71.1   8.2e-20   1 CL0028   
NODE_17_length_305507_cov_41.7.g1276     14     81     12     85 PF00109.21  ketoacyl-synt     Domain     3    67   254     45.9   4.6e-12   1 CL0046   
NODE_17_length_305507_cov_41.7.g1276     92    225     90    233 PF00109.21  ketoacyl-synt     Domain     3   133   254    115.2   3.3e-33   1 CL0046   
NODE_17_length_305507_cov_41.7.g1276    271    387    270    388 PF02801.17  Ketoacyl-synt_C   Domain     2   118   119    128.2   1.3e-37   1 CL0046   
NODE_17_length_305507_cov_41.7.g1276    561    897    560    898 PF00698.16  Acyl_transf_1     Domain     2   317   318    197.2   3.9e-58   1 CL0323   
NODE_17_length_305507_cov_41.7.g1276    946   1258    946   1262 PF14765.1   PS-DH             Domain     1   290   296    166.4   7.5e-49   1 CL0050   
NODE_17_length_305507_cov_41.7.g1276   1460   1567   1460   1567 PF08242.7   Methyltransf_12   Domain     1    99    99     53.1   3.4e-14   1 CL0063   
NODE_17_length_305507_cov_41.7.g1276   1877   1931   1876   1949 PF08240.7   ADH_N             Domain     2    61   109     32.1   7.3e-08   1 CL0296   
NODE_17_length_305507_cov_41.7.g1276   2156   2334   2156   2336 PF08659.5   KR                Family     1   179   181    192.8     4e-57   1 CL0063   
NODE_17_length_305507_cov_41.7.g1278    128    380    127    409 PF13520.1   AA_permease_2     Family     2   241   426     73.2   1.4e-20   1 CL0062   
NODE_17_length_305507_cov_41.7.g1279     12     76     12     88 PF00795.17  CN_hydrolase      Family     1    67   186     34.2   1.5e-08   1 No_clan  
NODE_17_length_305507_cov_41.7.g1279     90    270     90    271 PF00795.17  CN_hydrolase      Family     1   185   186    113.7   5.9e-33   1 No_clan  
NODE_18_length_288180_cov_36.7.g1280     12     78      6     89 PF00459.20  Inositol_P        Family     8    76   271     21.5   0.00012   1 CL0171   
NODE_18_length_288180_cov_36.7.g1280     89    431     83    433 PF00459.20  Inositol_P        Family     7   269   271    173.8     4e-51   1 CL0171   
NODE_18_length_288180_cov_36.7.g1281     87    195     86    195 PF13233.1   Complex1_LYR_2    Family     2   104   104     64.3   1.1e-17   1 CL0491   
NODE_18_length_288180_cov_36.7.g1283     13     77     13     83 PF09229.6   Aha1_N            Domain     1    66   137     67.0   1.4e-18   1 No_clan  
NODE_18_length_288180_cov_36.7.g1283     91    224     91    224 PF09229.6   Aha1_N            Domain     1   137   137    133.8   3.2e-39   1 No_clan  
NODE_18_length_288180_cov_36.7.g1283    279    397    278    398 PF08327.6   AHSA1             Family     2   123   124     67.7   9.5e-19   1 CL0209   
NODE_18_length_288180_cov_36.7.g1284    198    376    197    377 PF01529.15  zf-DHHC           Family     2   173   174    107.4     5e-31   1 CL0167   
NODE_18_length_288180_cov_36.7.g1286    185    291    184    292 PF11626.3   Rap1_C            Family     2    86    87     84.0   4.8e-24   1 No_clan  
NODE_18_length_288180_cov_36.7.g1287      6     78      6     83 PF00795.17  CN_hydrolase      Family     1    82   186     26.5   3.4e-06   1 No_clan  
NODE_18_length_288180_cov_36.7.g1287     10     37      3     38 PF08238.7   Sel1              Repeat    10    38    39      9.5       1.5   1 CL0020   
NODE_18_length_288180_cov_36.7.g1287     84    260     84    261 PF00795.17  CN_hydrolase      Family     1   185   186     96.8     9e-28   1 No_clan  
NODE_18_length_288180_cov_36.7.g1287     88    115     81    116 PF08238.7   Sel1              Repeat    10    38    39      9.5       1.5   1 CL0020   
NODE_18_length_288180_cov_36.7.g1288    456    518    455    518 PF00010.21  HLH               Domain     2    55    55     54.3   7.7e-15   1 No_clan  
NODE_18_length_288180_cov_36.7.g1289     78    193     76    202 PF05195.11  AMP_N             Domain    16   127   134     93.5   6.3e-27   1 CL0356   
NODE_18_length_288180_cov_36.7.g1289    239    444    238    444 PF00557.19  Peptidase_M24     Domain     2   207   207    109.9   1.2e-31   1 No_clan  
NODE_18_length_288180_cov_36.7.g1290    336    467    336    467 PF08630.5   Dfp1_Him1_M       Family     1   125   125    142.5   5.4e-42   1 No_clan  
NODE_18_length_288180_cov_36.7.g1290    667    715    667    715 PF07535.7   zf-DBF            Domain     1    49    49     81.6   2.2e-23   1 No_clan  
NODE_18_length_288180_cov_36.7.g1291    144    231    144    231 PF04110.8   APG12             Family     1    87    87     94.9   2.3e-27   1 CL0072   
NODE_18_length_288180_cov_36.7.g1292     10     79     10     86 PF02548.10  Pantoate_transf   Family     1    70   261     73.3   1.6e-20   1 CL0151   
NODE_18_length_288180_cov_36.7.g1292     88    350     88    350 PF02548.10  Pantoate_transf   Family     1   261   261    351.3  2.4e-105   1 CL0151   
NODE_18_length_288180_cov_36.7.g1293     34     82      7     91 PF00179.21  UQ_con            Domain    25    73   140     42.1   5.3e-11   1 CL0208   
NODE_18_length_288180_cov_36.7.g1293    112    227     85    228 PF00179.21  UQ_con            Domain    25   139   140    116.4     6e-34   1 CL0208   
NODE_18_length_288180_cov_36.7.g1294      7     78      4     84 PF04502.8   DUF572            Family     8    65   324     61.3   8.4e-17   1 No_clan  
NODE_18_length_288180_cov_36.7.g1294     85    418     82    431 PF04502.8   DUF572            Family     8   289   324    203.4     5e-60   1 No_clan  
NODE_18_length_288180_cov_36.7.g1295     25     93     25    102 PF02146.12  SIR2              Family     1    68   178     31.3   1.4e-07   1 CL0085   
NODE_18_length_288180_cov_36.7.g1295    103    313    103    313 PF02146.12  SIR2              Family     1   178   178    119.0   1.8e-34   1 CL0085   
NODE_18_length_288180_cov_36.7.g1295    635   1142    631   1142 PF07971.7   Glyco_hydro_92    Domain     7   503   503    548.5  1.3e-164   1 CL0268   
NODE_18_length_288180_cov_36.7.g1296    147    303    134    304 PF00722.16  Glyco_hydro_16    Domain    19   184   185    132.6   9.2e-39   1 CL0004   
NODE_18_length_288180_cov_36.7.g1297    207    319    188    319 PF01447.13  Peptidase_M4      Domain    41   151   151     94.6   5.7e-27   1 CL0126   
NODE_18_length_288180_cov_36.7.g1297    321    488    321    488 PF02868.10  Peptidase_M4_C    Domain     1   164   164    159.1   7.4e-47   1 CL0126   
NODE_18_length_288180_cov_36.7.g1299    147    317    146    318 PF01145.20  Band_7            Family     2   178   179    102.6   2.2e-29   1 CL0433   
NODE_18_length_288180_cov_36.7.g1300     30     80     10     87 PF00179.21  UQ_con            Domain    20    68   140     36.1   3.6e-09   1 CL0208   
NODE_18_length_288180_cov_36.7.g1300    108    208     88    216 PF00179.21  UQ_con            Domain    20   115   140     59.4   2.4e-16   1 CL0208   
NODE_18_length_288180_cov_36.7.g1302      9     83      9     86 PF13793.1   Pribosyltran_N    Domain     1    74   116     61.8   4.5e-17   1 No_clan  
NODE_18_length_288180_cov_36.7.g1302     87    204     87    204 PF13793.1   Pribosyltran_N    Domain     1   116   116    137.9   1.1e-40   1 No_clan  
NODE_18_length_288180_cov_36.7.g1302    288    396    279    397 PF14572.1   Pribosyl_synth    Domain    75   183   184    120.7   5.6e-35   1 CL0533   
NODE_18_length_288180_cov_36.7.g1303    277    432    274    432 PF12783.2   Sec7_N            Domain     4   168   168    128.2   1.9e-37   1 No_clan  
NODE_18_length_288180_cov_36.7.g1304     21     63     21     81 PF01728.14  FtsJ              Family     1    45   181     56.2   3.9e-15   1 CL0063   
NODE_18_length_288180_cov_36.7.g1304     99    345     99    345 PF01728.14  FtsJ              Family     1   181   181    200.4   2.2e-59   1 CL0063   
NODE_18_length_288180_cov_36.7.g1305    182    249    177    250 PF00583.19  Acetyltransf_1    Family     6    79    83     26.6   4.4e-06   1 CL0257   
NODE_18_length_288180_cov_36.7.g1307    226    871    226    872 PF03169.10  OPT               Family     1   623   624    526.9  6.5e-158   1 No_clan  
NODE_18_length_288180_cov_36.7.g1308    269    308    264    315 PF00170.16  bZIP_1            Family     6    45    64     42.7   3.8e-11   1 CL0018   
NODE_18_length_288180_cov_36.7.g1309    308    394    307    394 PF13300.1   DUF4078           Family     2    88    88     99.9   6.1e-29   1 No_clan  
NODE_18_length_288180_cov_36.7.g1310     91    225     91    225 PF03447.11  NAD_binding_3     Domain     1   117   117     62.6   4.2e-17   1 CL0063   
NODE_18_length_288180_cov_36.7.g1310    233    436    233    436 PF00742.14  Homoserine_dh     Domain     1   179   179    177.9   1.5e-52   1 No_clan  
NODE_18_length_288180_cov_36.7.g1312     12     75      5     82 PF02390.12  Methyltransf_4    Family    11    57   197     31.7   6.9e-08   1 CL0063   
NODE_18_length_288180_cov_36.7.g1312     89    298     79    299 PF02390.12  Methyltransf_4    Family    10   196   197    178.0   1.1e-52   1 CL0063   
NODE_18_length_288180_cov_36.7.g1312    408    592    406    594 PF02194.10  PXA               Family     3   183   185    178.8   7.6e-53   1 No_clan  
NODE_18_length_288180_cov_36.7.g1312    722    857    721    858 PF00615.14  RGS               Domain     2   117   118     45.7   5.9e-12   1 CL0272   
NODE_18_length_288180_cov_36.7.g1312   1188   1287   1175   1287 PF00787.19  PX                Domain    15   113   113     73.5   1.1e-20   1 No_clan  
NODE_18_length_288180_cov_36.7.g1312   1396   1503   1396   1504 PF08628.7   Nexin_C           Family     1   112   113    103.6   6.1e-30   1 No_clan  
NODE_18_length_288180_cov_36.7.g1313    200    460    199    461 PF04078.8   Rcd1              Family     2   262   263    433.3    2e-130   1 No_clan  
NODE_18_length_288180_cov_36.7.g1314     99    170     97    171 PF13409.1   GST_N_2           Domain     3    69    70     31.7   1.1e-07   1 CL0172   
NODE_18_length_288180_cov_36.7.g1314    229    293    208    293 PF00043.20  GST_C             Domain    32    95    95     27.6   2.1e-06   1 CL0497   
NODE_18_length_288180_cov_36.7.g1316     22     80     16     88 PF08547.7   CIA30             Family     8    66   157     40.4   2.5e-10   1 CL0202   
NODE_18_length_288180_cov_36.7.g1316    100    251     93    252 PF08547.7   CIA30             Family     8   146   157    114.1   5.1e-33   1 CL0202   
NODE_18_length_288180_cov_36.7.g1317     14     82     14     86 PF00316.15  FBPase            Family     1    68   325     47.9   7.9e-13   1 CL0171   
NODE_18_length_288180_cov_36.7.g1317     92    416     92    417 PF00316.15  FBPase            Family     1   322   325    393.0  7.3e-118   1 CL0171   
NODE_18_length_288180_cov_36.7.g1318     12     81     12     88 PF05648.9   PEX11             Family     1    70   223     82.5   2.5e-23   1 No_clan  
NODE_18_length_288180_cov_36.7.g1318     90    308     90    308 PF05648.9   PEX11             Family     1   223   223    242.8   2.4e-72   1 No_clan  
NODE_18_length_288180_cov_36.7.g1319      9     58      9     61 PF00076.17  RRM_1             Domain     1    55    70     31.5   9.9e-08   1 CL0221   
NODE_18_length_288180_cov_36.7.g1319     87    136     87    139 PF00076.17  RRM_1             Domain     1    55    70     31.5   9.9e-08   1 CL0221   
NODE_18_length_288180_cov_36.7.g1319    230    275    229    276 PF00076.17  RRM_1             Domain    25    69    70     27.3   1.9e-06   1 CL0221   
NODE_18_length_288180_cov_36.7.g1320    290    552    288    552 PF00069.20  Pkinase           Domain     3   260   260    255.5   4.1e-76   1 CL0016   
NODE_18_length_288180_cov_36.7.g1320   1167   1211   1165   1211 PF02149.14  KA1               Domain     3    47    47     65.5     2e-18   1 No_clan  
NODE_18_length_288180_cov_36.7.g1321     35     86     34     94 PF07713.8   DUF1604           Family     2    52    87     83.3   7.4e-24   1 No_clan  
NODE_18_length_288180_cov_36.7.g1321    113    202    112    202 PF07713.8   DUF1604           Family     2    87    87    130.3   1.6e-38   1 No_clan  
NODE_18_length_288180_cov_36.7.g1321    227    248    225    254 PF01585.18  G-patch           Family     3    24    45     21.2   0.00017   1 CL0449   
NODE_18_length_288180_cov_36.7.g1322    176    635    176    635 PF01532.15  Glyco_hydro_47    Domain     1   452   452    549.4  5.5e-165   1 CL0059   
NODE_18_length_288180_cov_36.7.g1323    130    499    129    502 PF07995.6   GSDH              Domain     2   328   331     36.1   3.7e-09   1 CL0186   
NODE_18_length_288180_cov_36.7.g1324     29     80     24    121 PF00293.23  NUDIX             Domain     5    61   135     35.0   9.1e-09   1 CL0261   
NODE_18_length_288180_cov_36.7.g1324    107    219    102    227 PF00293.23  NUDIX             Domain     5   120   135     46.5   2.6e-12   1 CL0261   
NODE_18_length_288180_cov_36.7.g1325     15     89     15     92 PF13350.1   Y_phosphatase3    Family     1    72   164     47.3   2.5e-12   1 CL0031   
NODE_18_length_288180_cov_36.7.g1325     93    272     93    273 PF13350.1   Y_phosphatase3    Family     1   163   164    129.7   1.1e-37   1 CL0031   
NODE_18_length_288180_cov_36.7.g1326      8     39      3     40 PF00400.27  WD40              Repeat     7    38    39     18.0    0.0018   1 CL0186   
NODE_18_length_288180_cov_36.7.g1326     49     77     46     78 PF00400.27  WD40              Repeat     4    30    39     27.3   2.1e-06   1 CL0186   
NODE_18_length_288180_cov_36.7.g1326     86    117     81    118 PF00400.27  WD40              Repeat     7    38    39     18.0    0.0018   1 CL0186   
NODE_18_length_288180_cov_36.7.g1326    127    164    124    164 PF00400.27  WD40              Repeat     4    39    39     43.1   2.2e-11   1 CL0186   
NODE_18_length_288180_cov_36.7.g1326    174    211    173    211 PF00400.27  WD40              Repeat     2    37    39     24.7   1.4e-05   1 CL0186   
NODE_18_length_288180_cov_36.7.g1326    223    272    219    273 PF00400.27  WD40              Repeat     6    38    39     29.5   4.4e-07   1 CL0186   
NODE_18_length_288180_cov_36.7.g1326    288    322    283    323 PF00400.27  WD40              Repeat     7    38    39     43.6   1.6e-11   1 CL0186   
NODE_18_length_288180_cov_36.7.g1326    341    367    336    368 PF00400.27  WD40              Repeat    12    38    39     20.0   0.00045   1 CL0186   
NODE_18_length_288180_cov_36.7.g1327     82    297     81    298 PF12710.2   HAD               Family     2   191   192     70.9   1.5e-19   1 CL0137   
NODE_18_length_288180_cov_36.7.g1328    360    495    357    497 PF00723.16  Glyco_hydro_15    Family     4   133   448     68.9     3e-19   1 CL0059   
NODE_18_length_288180_cov_36.7.g1329    126    420    110    421 PF02270.10  TFIIF_beta        Family    11   274   275    216.3   6.5e-64   1 No_clan  
NODE_18_length_288180_cov_36.7.g1330     22     87     22     90 PF06881.6   Elongin_A         Family     1    67   109     39.4   5.9e-10   1 No_clan  
NODE_18_length_288180_cov_36.7.g1330    100    208    100    211 PF06881.6   Elongin_A         Family     1   106   109     72.2     4e-20   1 No_clan  
NODE_18_length_288180_cov_36.7.g1331      6     74      6     74 PF00240.18  ubiquitin         Domain     1    69    69     80.9   3.1e-23   1 CL0072   
NODE_18_length_288180_cov_36.7.g1331     84    152     84    152 PF00240.18  ubiquitin         Domain     1    69    69     80.9   3.1e-23   1 CL0072   
NODE_18_length_288180_cov_36.7.g1332    137    316    136    326 PF01145.20  Band_7            Family     2   169   179     77.4   1.2e-21   1 CL0433   
NODE_18_length_288180_cov_36.7.g1333    705    808    705    810 PF08241.7   Methyltransf_11   Domain     1    93    95     46.2   4.7e-12   1 CL0063   
NODE_18_length_288180_cov_36.7.g1334    178    253    175    257 PF01253.17  SUI1              Domain     4    79    83     72.8   1.4e-20   1 No_clan  
NODE_18_length_288180_cov_36.7.g1335     48     79     48     80 PF10444.4   Nbl1_Borealin_N   Family     1    32    59     26.1   3.9e-06   1 No_clan  
NODE_18_length_288180_cov_36.7.g1335    126    184    126    184 PF10444.4   Nbl1_Borealin_N   Family     1    59    59     68.7   1.9e-19   1 No_clan  
NODE_18_length_288180_cov_36.7.g1336      6     74      5     81 PF13519.1   VWA_2             Domain     2    65   172     28.6   1.3e-06   1 CL0128   
NODE_18_length_288180_cov_36.7.g1336     84    245     83    257 PF13519.1   VWA_2             Domain     2   153   172     50.1   3.1e-13   1 CL0128   
NODE_18_length_288180_cov_36.7.g1337     33     79     32    100 PF03874.11  RNA_pol_Rpb4      Family     2    57   117     22.8   6.7e-05   1 CL0426   
NODE_18_length_288180_cov_36.7.g1337    111    217    110    218 PF03874.11  RNA_pol_Rpb4      Family     2   116   117     97.7   4.2e-28   1 CL0426   
NODE_18_length_288180_cov_36.7.g1339    450    598    449    603 PF08144.6   CPL               Domain     2   141   148     61.3   8.6e-17   1 No_clan  
NODE_18_length_288180_cov_36.7.g1340     52     77     51     80 PF00172.13  Zn_clus           Domain     2    27    40     24.8   1.5e-05   1 No_clan  
NODE_18_length_288180_cov_36.7.g1340    130    164    129    167 PF00172.13  Zn_clus           Domain     2    37    40     33.2   3.4e-08   1 No_clan  
NODE_18_length_288180_cov_36.7.g1340    332    607    332    608 PF04082.13  Fungal_trans      Domain     1   259   260     87.5     6e-25   1 CL0507   
NODE_18_length_288180_cov_36.7.g1341    146    235    135    235 PF02746.11  MR_MLE_N          Domain    30   117   117     41.3   1.2e-10   1 CL0227   
NODE_18_length_288180_cov_36.7.g1341    284    346    283    352 PF01188.16  MR_MLE            Domain     2    62    67     44.3   1.8e-11   1 CL0256   
NODE_18_length_288180_cov_36.7.g1341    352    466    352    466 PF13378.1   MR_MLE_C          Domain     1   111   111     72.5   2.5e-20   1 CL0256   
NODE_18_length_288180_cov_36.7.g1342     88    268     88    271 PF00106.20  adh_short         Domain     1   164   167     88.0   6.2e-25   1 CL0063   
NODE_18_length_288180_cov_36.7.g1343    149    254    149    254 PF13344.1   Hydrolase_6       Domain     1   101   101     77.1   7.4e-22   1 CL0137   
NODE_18_length_288180_cov_36.7.g1343    382    469    381    469 PF13242.1   Hydrolase_like    Domain     2    75    75     39.3   3.8e-10   1 CL0137   
NODE_18_length_288180_cov_36.7.g1345    203    258    200    264 PF00237.14  Ribosomal_L22     Domain     4    59   105     30.0   3.8e-07   1 No_clan  
NODE_18_length_288180_cov_36.7.g1345    287    332    283    332 PF00237.14  Ribosomal_L22     Domain    61   105   105     21.1   0.00021   1 No_clan  
NODE_18_length_288180_cov_36.7.g1347    668    735    668    736 PF00076.17  RRM_1             Domain     1    69    70     40.3   1.8e-10   1 CL0221   
NODE_18_length_288180_cov_36.7.g1347    745    810    745    811 PF00076.17  RRM_1             Domain     1    67    70     39.7   2.7e-10   1 CL0221   
NODE_18_length_288180_cov_36.7.g1347    838    904    836    905 PF00076.17  RRM_1             Domain     3    69    70     66.2   1.5e-18   1 CL0221   
NODE_18_length_288180_cov_36.7.g1347    967   1026    963   1027 PF00076.17  RRM_1             Domain     5    69    70     23.3   3.6e-05   1 CL0221   
NODE_18_length_288180_cov_36.7.g1348    732    820    728    821 PF00271.26  Helicase_C        Family     7    77    78     46.5   2.3e-12   1 CL0023   
NODE_18_length_288180_cov_36.7.g1349     95    271     94    275 PF00857.15  Isochorismatase   Family     2   136   174     46.9   2.7e-12   1 No_clan  
NODE_18_length_288180_cov_36.7.g1349    353    552    348    552 PF13532.1   2OG-FeII_Oxy_2    Domain     6   194   194     94.0   9.7e-27   1 CL0029   
NODE_18_length_288180_cov_36.7.g1350    219    494    217    495 PF00464.14  SHMT              Domain   130   398   399    410.2  5.8e-123   1 CL0061   
NODE_18_length_288180_cov_36.7.g1351    182    280    182    281 PF13646.1   HEAT_2            Family     1    87    88     28.1   1.8e-06   1 CL0020   
NODE_18_length_288180_cov_36.7.g1351    936   1083    936   1083 PF01280.15  Ribosomal_L19e    Family     1   148   148    195.9   2.6e-58   1 No_clan  
NODE_18_length_288180_cov_36.7.g1352    177    423    174    423 PF13561.1   adh_short_C2      Domain     6   241   241     88.0     8e-25   1 CL0063   
NODE_18_length_288180_cov_36.7.g1353    160    333    160    336 PF01512.12  Complex1_51K      Family     1   148   151    159.9   3.5e-47   1 CL0105   
NODE_18_length_288180_cov_36.7.g1353    359    409    358    410 PF10531.4   SLBB              Domain     2    58    59     34.7   1.2e-08   1 CL0072   
NODE_18_length_288180_cov_36.7.g1353    447    492    447    492 PF10589.4   NADH_4Fe-4S       Domain     1    46    46     63.5   6.8e-18   1 No_clan  
NODE_18_length_288180_cov_36.7.g1354    148    244    147    244 PF15277.1   Sec3-PIP2_bind    Domain     2    91    91    104.2   2.3e-30   1 No_clan  
NODE_18_length_288180_cov_36.7.g1354    230    598    225    598 PF09763.4   Sec3_C            Family   336   701   701    401.5  5.7e-120   1 CL0295   
NODE_18_length_288180_cov_36.7.g1355    154    256    151    256 PF00329.14  Complex1_30kDa    Family     4   103   103    118.8     1e-34   1 No_clan  
NODE_19_length_275229_cov_37.6.g1356     74    152     72    152 PF12776.2   Myb_DNA-bind_3    Domain    17    96    96     50.5   2.4e-13   1 CL0123   
NODE_19_length_275229_cov_37.6.g1357    156    288    153    288 PF00583.19  Acetyltransf_1    Family     4    83    83     27.7   1.9e-06   1 CL0257   
NODE_19_length_275229_cov_37.6.g1358    250    286    250    286 PF06747.8   CHCH              Domain     1    35    35     26.6   3.8e-06   1 CL0351   
NODE_19_length_275229_cov_37.6.g1359    114    227    106    241 PF04263.11  TPK_catalytic     Domain     8   112   123     82.4   1.7e-23   1 No_clan  
NODE_19_length_275229_cov_37.6.g1359    252    323    252    323 PF04265.9   TPK_B1_binding    Domain     1    68    68     86.7     6e-25   1 No_clan  
NODE_19_length_275229_cov_37.6.g1360    234    294    231    295 PF12352.3   V-SNARE_C         Domain     5    65    66     53.2   2.3e-14   1 CL0147   
NODE_19_length_275229_cov_37.6.g1361    135    532    133    535 PF07690.11  MFS_1             Family     3   349   352    167.2     4e-49   1 CL0015   
NODE_19_length_275229_cov_37.6.g1362     74    480     63    481 PF00067.17  p450              Domain    17   410   463    145.6   1.6e-42   1 No_clan  
NODE_19_length_275229_cov_37.6.g1363    221    596    221    598 PF00854.16  PTR2              Family     1   371   373    134.0   5.4e-39   1 CL0015   
NODE_19_length_275229_cov_37.6.g1364    169    555    166    555 PF07690.11  MFS_1             Family     2   352   352    106.2   1.4e-30   1 CL0015   
NODE_19_length_275229_cov_37.6.g1366     16     82     15     88 PF00144.19  Beta-lactamase    Domain     2    68   330     35.8   4.4e-09   1 CL0013   
NODE_19_length_275229_cov_37.6.g1366     94    399     93    423 PF00144.19  Beta-lactamase    Domain     2   280   330    180.2   5.1e-53   1 CL0013   
NODE_19_length_275229_cov_37.6.g1366    381    537    379    539 PF00106.20  adh_short         Domain     6   165   167     86.1   2.3e-24   1 CL0063   
NODE_19_length_275229_cov_37.6.g1366    576    881    575    883 PF00248.16  Aldo_ket_red      Domain     2   281   283    211.2   1.2e-62   1 No_clan  
NODE_19_length_275229_cov_37.6.g1367    173    545    172    559 PF07690.11  MFS_1             Family     2   338   352     88.8   2.8e-25   1 CL0015   
NODE_19_length_275229_cov_37.6.g1368     11     77     11     82 PF13714.1   PEP_mutase        Domain     1    67   238     45.8   3.9e-12   1 CL0151   
NODE_19_length_275229_cov_37.6.g1368     89    332     89    332 PF13714.1   PEP_mutase        Domain     1   238   238    188.6   9.7e-56   1 CL0151   
NODE_19_length_275229_cov_37.6.g1369      4     75      4     80 PF01370.16  Epimerase         Family     1    72   236     22.3     7e-05   1 CL0063   
NODE_19_length_275229_cov_37.6.g1369     82    156     82    322 PF01370.16  Epimerase         Family     1    75   236     24.0   2.2e-05   1 CL0063   
NODE_19_length_275229_cov_37.6.g1370      1     72      1     78 PF07859.8   Abhydrolase_3     Domain     1    71   211     42.7   4.4e-11   1 CL0028   
NODE_19_length_275229_cov_37.6.g1370     79    157     79    160 PF07859.8   Abhydrolase_3     Domain     1    77   211     44.2   1.5e-11   1 CL0028   
NODE_19_length_275229_cov_37.6.g1370    161    261    157    263 PF07859.8   Abhydrolase_3     Domain   104   203   211     36.9   2.7e-09   1 CL0028   
NODE_19_length_275229_cov_37.6.g1371     92    318     77    323 PF12697.2   Abhydrolase_6     Domain    15   207   228     37.9   1.7e-09   1 CL0028   
NODE_19_length_275229_cov_37.6.g1372      8     77      4     79 PF02798.15  GST_N             Domain     5    70    76     24.9   1.6e-05   1 CL0172   
NODE_19_length_275229_cov_37.6.g1372     87    165     86    167 PF13417.1   GST_N_3           Domain     2    73    75     34.5   1.7e-08   1 CL0172   
NODE_19_length_275229_cov_37.6.g1372    216    288    193    288 PF00043.20  GST_C             Domain    31    95    95     28.0   1.6e-06   1 CL0497   
NODE_19_length_275229_cov_37.6.g1373    105    161    103    163 PF00484.14  Pro_CA            Domain     4    64   153     24.3   2.5e-05   1 No_clan  
NODE_19_length_275229_cov_37.6.g1374    152    188    152    191 PF00172.13  Zn_clus           Domain     1    37    40     32.4   6.1e-08   1 No_clan  
NODE_19_length_275229_cov_37.6.g1374    341    618    341    619 PF04082.13  Fungal_trans      Domain     1   259   260     67.5     8e-19   1 CL0507   
NODE_19_length_275229_cov_37.6.g1375      7     64      6     79 PF00370.16  FGGY_N            Domain     2    59   245     55.4   5.2e-15   1 CL0108   
NODE_19_length_275229_cov_37.6.g1375     85    339     84    339 PF00370.16  FGGY_N            Domain     2   245   245    219.7   3.4e-65   1 CL0108   
NODE_19_length_275229_cov_37.6.g1375    348    539    348    539 PF02782.11  FGGY_C            Domain     1   198   198    240.8   9.3e-72   1 CL0108   
NODE_19_length_275229_cov_37.6.g1376    110    350    103    350 PF00230.15  MIP               Family     7   227   227    174.1   2.8e-51   1 No_clan  
NODE_19_length_275229_cov_37.6.g1378    161    528    161    528 PF01266.19  DAO               Domain     1   358   358    167.3   4.2e-49   1 CL0063   
NODE_19_length_275229_cov_37.6.g1379    121    199    120    202 PF05922.11  Inhibitor_I9      Domain     2    79    82     30.9   2.8e-07   1 No_clan  
NODE_19_length_275229_cov_37.6.g1379    241    338    239    340 PF00082.17  Peptidase_S8      Domain     3   112   282     50.4   1.6e-13   1 No_clan  
NODE_19_length_275229_cov_37.6.g1379    339    405    337    410 PF00082.17  Peptidase_S8      Domain   178   251   282     42.6   3.7e-11   1 No_clan  
NODE_19_length_275229_cov_37.6.g1380     12     78     11     86 PF00890.19  FAD_binding_2     Family     2    66   417     55.7   3.6e-15   1 CL0063   
NODE_19_length_275229_cov_37.6.g1380     90    623     89    623 PF00890.19  FAD_binding_2     Family     2   417   417    315.6   4.5e-94   1 CL0063   
NODE_19_length_275229_cov_37.6.g1381    162    443    162    443 PF05426.7   Alginate_lyase    Family     1   272   272    293.5   1.4e-87   1 No_clan  
NODE_19_length_275229_cov_37.6.g1382     29     75     29     85 PF04185.9   Phosphoesterase   Family     1    51   376     36.4   3.2e-09   1 CL0088   
NODE_19_length_275229_cov_37.6.g1382    107    466    107    468 PF04185.9   Phosphoesterase   Family     1   371   376    237.4   2.8e-70   1 CL0088   
NODE_19_length_275229_cov_37.6.g1383    198    311    192    312 PF07732.10  Cu-oxidase_3      Domain     7   117   118    134.9   9.8e-40   1 CL0026   
NODE_19_length_275229_cov_37.6.g1383    323    456    321    482 PF00394.17  Cu-oxidase        Domain     3   127   159     43.2   3.5e-11   1 CL0026   
NODE_19_length_275229_cov_37.6.g1383    587    662    568    667 PF07731.9   Cu-oxidase_2      Domain    40   103   138     44.9   7.7e-12   1 CL0026   
NODE_19_length_275229_cov_37.6.g1386    316    580    316    580 PF03372.18  Exo_endo_phos     Domain     1   249   249     62.2   6.8e-17   1 CL0530   
NODE_19_length_275229_cov_37.6.g1387     84    201     84    212 PF01408.17  GFO_IDH_MocA      Family     1   106   120     53.9   2.4e-14   1 CL0063   
NODE_19_length_275229_cov_37.6.g1388    549    671    546    671 PF04677.10  CwfJ_C_1          Family     5   122   122     90.3   6.4e-26   1 CL0265   
NODE_19_length_275229_cov_37.6.g1388    680    782    680    782 PF04676.9   CwfJ_C_2          Family     1    98    98     74.1   9.3e-21   1 No_clan  
NODE_19_length_275229_cov_37.6.g1389    218    502    177    505 PF12697.2   Abhydrolase_6     Domain    40   220   228     50.9   1.7e-13   1 CL0028   
NODE_19_length_275229_cov_37.6.g1390     12     82      9     87 PF00199.14  Catalase          Domain     4    71   384     61.0   7.8e-17   1 No_clan  
NODE_19_length_275229_cov_37.6.g1390     90    473     87    475 PF00199.14  Catalase          Domain     4   382   384    540.9  1.2e-162   1 No_clan  
NODE_19_length_275229_cov_37.6.g1390    500    562    496    563 PF06628.7   Catalase-rel      Family     6    67    68     23.6   3.3e-05   1 No_clan  
NODE_19_length_275229_cov_37.6.g1391    258    444    258    445 PF00174.14  Oxidored_molyb    Domain     1   168   169    153.0   4.8e-45   1 No_clan  
NODE_19_length_275229_cov_37.6.g1391    467    588    465    590 PF03404.11  Mo-co_dimer       Domain     3   129   131     83.7   8.2e-24   1 CL0159   
NODE_19_length_275229_cov_37.6.g1392     37     78     34     83 PF00456.16  Transketolase_N   Domain     4    45   333     26.2   3.1e-06   1 CL0254   
NODE_19_length_275229_cov_37.6.g1392    115    216    112    219 PF00456.16  Transketolase_N   Domain     4   102   333    121.1   4.1e-35   1 CL0254   
NODE_19_length_275229_cov_37.6.g1392    357    414    351    417 PF02779.19  Transket_pyr      Domain    27    71   178     27.4   1.9e-06   1 CL0254   
NODE_19_length_275229_cov_37.6.g1393     12     65     11     81 PF08240.7   ADH_N             Domain     2    53   109     44.8   8.2e-12   1 CL0296   
NODE_19_length_275229_cov_37.6.g1393     90    143     89    181 PF08240.7   ADH_N             Domain     2    53   109     45.1   6.6e-12   1 CL0296   
NODE_19_length_275229_cov_37.6.g1393    221    370    221    372 PF00107.21  ADH_zinc_N        Family     1   128   130     41.9   6.3e-11   1 CL0063   
NODE_19_length_275229_cov_37.6.g1394    192    494    172    507 PF07690.11  MFS_1             Family    17   265   352     54.3   8.3e-15   1 CL0015   
NODE_19_length_275229_cov_37.6.g1395    280    382    279    382 PF13426.1   PAS_9             Domain     2   104   104     50.0   2.9e-13   1 CL0183   
NODE_19_length_275229_cov_37.6.g1395    401    465    400    465 PF00512.20  HisKA             Domain     2    68    68     59.5   2.2e-16   1 CL0025   
NODE_19_length_275229_cov_37.6.g1395    511    626    511    627 PF02518.21  HATPase_c         Domain     1   110   111     84.2   4.6e-24   1 CL0025   
NODE_19_length_275229_cov_37.6.g1395    671    723    671    753 PF00072.19  Response_reg      Domain     1    51   112     24.7   1.7e-05   1 CL0304   
NODE_19_length_275229_cov_37.6.g1395    791   1235    785   1235 PF00083.19  Sugar_tr          Family     7   451   451    215.9   7.5e-64   1 CL0015   
NODE_19_length_275229_cov_37.6.g1396     34    100     34    108 PF00920.16  ILVD_EDD          Family     1    68   521     39.3   2.5e-10   1 No_clan  
NODE_19_length_275229_cov_37.6.g1396    112    264    112    265 PF00920.16  ILVD_EDD          Family     1   157   521    137.1     6e-40   1 No_clan  
NODE_19_length_275229_cov_37.6.g1397    136    433    100    440 PF07690.11  MFS_1             Family    27   335   352     92.3   2.3e-26   1 CL0015   
NODE_19_length_275229_cov_37.6.g1398    275    357    245    368 PF02040.10  ArsB              Family   130   209   423     25.2   7.1e-06   1 CL0182   
NODE_19_length_275229_cov_37.6.g1399    225    319    224    339 PF04116.8   FA_hydroxylase    Family     2    91   114     26.1   8.6e-06   1 No_clan  
NODE_19_length_275229_cov_37.6.g1400    120    677    117    700 PF10300.4   DUF3808           Family     4   457   468    417.8  4.4e-125   1 CL0020   
NODE_19_length_275229_cov_37.6.g1401     21     78     20     84 PF05160.8   DSS1_SEM1         Family     1    54    63     62.5   2.2e-17   1 No_clan  
NODE_19_length_275229_cov_37.6.g1401     99    164     98    165 PF05160.8   DSS1_SEM1         Family     1    62    63     76.9   7.3e-22   1 No_clan  
NODE_19_length_275229_cov_37.6.g1402      9     86      8     87 PF00162.14  PGK               Domain     2    78   384     82.0     3e-23   1 No_clan  
NODE_19_length_275229_cov_37.6.g1402     87    484     86    484 PF00162.14  PGK               Domain     2   384   384    509.3  4.5e-153   1 No_clan  
NODE_19_length_275229_cov_37.6.g1403    266    332    266    333 PF04117.7   Mpv17_PMP22       Family     1    67    68     79.5     1e-22   1 No_clan  
NODE_19_length_275229_cov_37.6.g1406    148    208    147    217 PF03937.11  Sdh5              Domain     2    62    74     80.4   5.5e-23   1 No_clan  
NODE_19_length_275229_cov_37.6.g1408     16     85     14     89 PF01231.13  IDO               Family     3    73   423     49.6   1.9e-13   1 CL0380   
NODE_19_length_275229_cov_37.6.g1408     94    485     92    485 PF01231.13  IDO               Family     3   410   423    431.3  2.7e-129   1 CL0380   
NODE_19_length_275229_cov_37.6.g1409    163    530    162    533 PF00266.14  Aminotran_5       Domain     2   334   371     43.3   1.8e-11   1 CL0061   
NODE_19_length_275229_cov_37.6.g1410      9     64      8     75 PF13460.1   NAD_binding_10    Domain     3    59   183     32.3   8.7e-08   1 CL0063   
NODE_19_length_275229_cov_37.6.g1410     86    250     83    251 PF00106.20  adh_short         Domain     4   166   167     81.1   8.2e-23   1 CL0063   
NODE_19_length_275229_cov_37.6.g1411     10     75      8     77 PF00701.17  DHDPS             Domain     3    68   289     34.5   7.7e-09   1 CL0036   
NODE_19_length_275229_cov_37.6.g1411     88    370     86    381 PF00701.17  DHDPS             Domain     3   275   289    166.7     4e-49   1 CL0036   
NODE_19_length_275229_cov_37.6.g1412    218    443     92    443 PF04909.9   Amidohydro_2      Domain    85   273   273     61.3     1e-16   1 CL0034   
NODE_19_length_275229_cov_37.6.g1413    496    558    489    570 PF12709.2   Kinetocho_Slk19   Family     8    70    87     74.6   4.9e-21   1 No_clan  
NODE_19_length_275229_cov_37.6.g1415    242    336    241    336 PF00533.21  BRCT              Family     2    78    78     28.0   1.7e-06   1 CL0459   
NODE_19_length_275229_cov_37.6.g1416    153    623    150    624 PF00501.23  AMP-binding       Family     4   416   417    258.3     8e-77   1 CL0378   
NODE_19_length_275229_cov_37.6.g1416    633    716    632    716 PF13193.1   AMP-binding_C     Domain     2    73    73     56.7   3.3e-15   1 CL0531   
NODE_19_length_275229_cov_37.6.g1418     29     78     29     89 PF08240.7   ADH_N             Domain     1    50   109     28.6   9.2e-07   1 CL0296   
NODE_19_length_275229_cov_37.6.g1418    107    167    107    172 PF08240.7   ADH_N             Domain     1    60   109     38.6   6.9e-10   1 CL0296   
NODE_19_length_275229_cov_37.6.g1418    232    351    232    365 PF00107.21  ADH_zinc_N        Family     1   118   130     90.1   7.6e-26   1 CL0063   
NODE_19_length_275229_cov_37.6.g1419    138    393    137    394 PF01738.13  DLH               Domain     2   216   218     61.2   8.1e-17   1 CL0028   
NODE_19_length_275229_cov_37.6.g1420      7     79      7     81 PF04057.7   Rep-A_N           Domain     1    70   101     47.2   1.5e-12   1 CL0021   
NODE_19_length_275229_cov_37.6.g1420     85    186     85    187 PF04057.7   Rep-A_N           Domain     1   100   101     80.1     8e-23   1 CL0021   
NODE_19_length_275229_cov_37.6.g1420    256    338    256    346 PF01336.20  tRNA_anti-codon   Domain     1    67    75     41.3     1e-10   1 CL0021   
NODE_19_length_275229_cov_37.6.g1420    521    666    521    666 PF08646.5   Rep_fac-A_C       Family     1   146   146    177.7     1e-52   1 No_clan  
NODE_20_length_274015_cov_41.6.g1423     17     81     17     91 PF00106.20  adh_short         Domain     1    73   167     22.5   8.6e-05   1 CL0063   
NODE_20_length_274015_cov_41.6.g1423     95    260     95    263 PF00106.20  adh_short         Domain     1   163   167     55.5     6e-15   1 CL0063   
NODE_20_length_274015_cov_41.6.g1423    336    398    336    401 PF05368.8   NmrA              Family     1    65   233     25.6   6.2e-06   1 CL0063   
NODE_20_length_274015_cov_41.6.g1424      4     56      1     78 PF00704.23  Glyco_hydro_18    Domain    69   126   343     39.6     4e-10   1 CL0058   
NODE_20_length_274015_cov_41.6.g1424     79    210     64    258 PF00704.23  Glyco_hydro_18    Domain    66   190   343     47.2   1.9e-12   1 CL0058   
NODE_20_length_274015_cov_41.6.g1425     28     80     23     90 PF12588.3   PSDC              Family     6    55   141     38.8     6e-10   1 No_clan  
NODE_20_length_274015_cov_41.6.g1425    106    241    101    243 PF12588.3   PSDC              Family     6   139   141    163.1   2.8e-48   1 No_clan  
NODE_20_length_274015_cov_41.6.g1425    274    475    273    494 PF02666.10  PS_Dcarbxylase    Family     2   184   202    118.2   2.6e-34   1 No_clan  
NODE_20_length_274015_cov_41.6.g1426    113    190    113    191 PF05922.11  Inhibitor_I9      Domain     1    81    82     64.4     1e-17   1 No_clan  
NODE_20_length_274015_cov_41.6.g1426    236    461    234    479 PF00082.17  Peptidase_S8      Domain     3   252   282    142.5   1.3e-41   1 No_clan  
NODE_20_length_274015_cov_41.6.g1427      3     70      1     78 PF00174.14  Oxidored_molyb    Domain    44    96   169     41.0   1.2e-10   1 No_clan  
NODE_20_length_274015_cov_41.6.g1427     80    222     75    223 PF00174.14  Oxidored_molyb    Domain    43   168   169    124.1   3.5e-36   1 No_clan  
NODE_20_length_274015_cov_41.6.g1427    245    295    243    304 PF03404.11  Mo-co_dimer       Domain     3    54   131     46.7   2.1e-12   1 CL0159   
NODE_20_length_274015_cov_41.6.g1428    129    350    123    352 PF00149.23  Metallophos       Domain    31   198   200     65.0   5.8e-18   1 CL0163   
NODE_20_length_274015_cov_41.6.g1428    372    434    372    435 PF14008.1   Metallophos_C     Domain     1    61    62     48.3   7.3e-13   1 No_clan  
NODE_20_length_274015_cov_41.6.g1429    180    435    149    435 PF02668.11  TauD              Family    20   258   258    105.2   4.3e-30   1 CL0029   
NODE_20_length_274015_cov_41.6.g1430     76    403     68    409 PF13520.1   AA_permease_2     Family   107   423   426    158.9   1.4e-46   1 CL0062   
NODE_20_length_274015_cov_41.6.g1431     11     49     10     64 PF01656.18  CbiA              Domain     2    40   195     27.2   2.2e-06   1 CL0023   
NODE_20_length_274015_cov_41.6.g1431     86    134     86    155 PF09140.6   MipZ              Family     1    49   261     21.7   8.4e-05   1 CL0023   
NODE_20_length_274015_cov_41.6.g1431    204    290    203    290 PF10609.4   ParA              Family     2    81    81    122.6   4.4e-36   1 CL0023   
NODE_20_length_274015_cov_41.6.g1432     33     79     32     88 PF01536.11  SAM_decarbox      Family     2    46   332     24.8   7.3e-06   1 No_clan  
NODE_20_length_274015_cov_41.6.g1432    111    528    110    574 PF01536.11  SAM_decarbox      Family     2   293   332    273.9   1.2e-81   1 No_clan  
NODE_20_length_274015_cov_41.6.g1433    378    450    378    450 PF08772.6   NOB1_Zn_bind      Domain     1    73    73    105.8   7.4e-31   1 CL0167   
NODE_20_length_274015_cov_41.6.g1434    137    527    134    529 PF01490.13  Aa_trans          Family     4   407   409    173.0   6.8e-51   1 CL0062   
NODE_20_length_274015_cov_41.6.g1434    629    816    629    818 PF02515.12  CoA_transf_3      Family     1   189   191    209.2   3.1e-62   1 No_clan  
NODE_20_length_274015_cov_41.6.g1435     25     79     22     87 PF00378.15  ECH               Family     8    62   245     25.4   6.4e-06   1 CL0127   
NODE_20_length_274015_cov_41.6.g1435    103    237    100    239 PF00378.15  ECH               Family     8   142   245     88.5   3.6e-25   1 CL0127   
NODE_20_length_274015_cov_41.6.g1435    238    324    235    324 PF00378.15  ECH               Family   162   245   245     24.2   1.5e-05   1 CL0127   
NODE_20_length_274015_cov_41.6.g1436    138    253    138    253 PF08883.6   DOPA_dioxygen     Domain     1   104   104     99.0   1.3e-28   1 No_clan  
NODE_20_length_274015_cov_41.6.g1437    142    510    141    511 PF07690.11  MFS_1             Family     2   351   352    111.1   4.6e-32   1 CL0015   
NODE_20_length_274015_cov_41.6.g1438    269    365    242    365 PF00703.16  Glyco_hydro_2     Domain    16   110   110     36.9   3.8e-09   1 No_clan  
NODE_20_length_274015_cov_41.6.g1440    195    259    193    260 PF13802.1   Gal_mutarotas_2   Domain     3    67    68     53.0   2.2e-14   1 CL0103   
NODE_20_length_274015_cov_41.6.g1440    285    493    285    554 PF01055.21  Glyco_hydro_31    Family     1   185   441    111.9   3.2e-32   1 CL0058   
NODE_20_length_274015_cov_41.6.g1440    577    665    567    665 PF01055.21  Glyco_hydro_31    Family   366   441   441     33.6   1.8e-08   1 CL0058   
NODE_20_length_274015_cov_41.6.g1441    161    528    161    528 PF07690.11  MFS_1             Family     1   352   352    113.3   9.8e-33   1 CL0015   
NODE_20_length_274015_cov_41.6.g1442    415    454    415    454 PF05920.6   Homeobox_KN       Family     1    40    40     55.1   4.3e-15   1 CL0123   
NODE_20_length_274015_cov_41.6.g1443    112    344    110    377 PF00291.20  PALP              Family     3   215   306    134.5   4.5e-39   1 No_clan  
NODE_20_length_274015_cov_41.6.g1443    462    764    462    766 PF01546.23  Peptidase_M20     Family     1   187   189     95.1   3.5e-27   1 CL0035   
NODE_20_length_274015_cov_41.6.g1443    560    664    560    669 PF07687.9   M20_dimer         Domain     1   105   112     51.4   7.2e-14   1 No_clan  
NODE_20_length_274015_cov_41.6.g1444    112    600    110    600 PF00083.19  Sugar_tr          Family     3   451   451    381.6  4.1e-114   1 CL0015   
NODE_20_length_274015_cov_41.6.g1446    122    318    117    339 PF00378.15  ECH               Family    12   212   245     81.5   4.8e-23   1 CL0127   
NODE_20_length_274015_cov_41.6.g1448      6     39      5     41 PF13587.1   DJ-1_PfpI_N       Domain     2    35    38     48.0   6.3e-13   1 No_clan  
NODE_20_length_274015_cov_41.6.g1448     84    117     83    119 PF13587.1   DJ-1_PfpI_N       Domain     2    35    38     48.0   6.3e-13   1 No_clan  
NODE_20_length_274015_cov_41.6.g1448    174    309    149    310 PF01965.19  DJ-1_PfpI         Family    36   146   147     70.3   1.1e-19   1 CL0014   
NODE_20_length_274015_cov_41.6.g1449    158    611    158    616 PF00067.17  p450              Domain     1   455   463    232.6   6.6e-69   1 No_clan  
NODE_20_length_274015_cov_41.6.g1450      4     75      3     77 PF00173.23  Cyt-b5            Domain     2    74    76     80.7   4.9e-23   1 No_clan  
NODE_20_length_274015_cov_41.6.g1450     82    153     81    155 PF00173.23  Cyt-b5            Domain     2    74    76     80.7   4.9e-23   1 No_clan  
NODE_20_length_274015_cov_41.6.g1450    204    311    204    312 PF00175.16  NAD_binding_1     Domain     1   108   109    111.5   2.7e-32   1 CL0091   
NODE_20_length_274015_cov_41.6.g1451     16     70     15     82 PF02737.13  3HCDH_N           Domain     2    56   180     31.0   1.8e-07   1 CL0063   
NODE_20_length_274015_cov_41.6.g1451     94    257     93    267 PF02737.13  3HCDH_N           Domain     2   170   180    108.4   3.1e-31   1 CL0063   
NODE_20_length_274015_cov_41.6.g1451    270    365    270    367 PF00725.17  3HCDH             Domain     1    94    97     48.5   8.3e-13   1 CL0106   
NODE_20_length_274015_cov_41.6.g1452    302    526    248    585 PF07944.7   DUF1680           Family   243   457   520     69.2   2.1e-19   1 CL0059   
NODE_20_length_274015_cov_41.6.g1453    296    529    296    531 PF13641.1   Glyco_tranf_2_3   Domain     1   226   228    120.9   6.6e-35   1 CL0110   
NODE_20_length_274015_cov_41.6.g1454    257    401    221    401 PF01670.11  Glyco_hydro_12    Family    23   156   156     61.5   7.4e-17   1 CL0004   
NODE_20_length_274015_cov_41.6.g1456      6     79      3     83 PF00106.20  adh_short         Domain     4    82   167     27.9   1.8e-06   1 CL0063   
NODE_20_length_274015_cov_41.6.g1456     84    245     81    246 PF00106.20  adh_short         Domain     4   166   167     95.9   2.3e-27   1 CL0063   
NODE_20_length_274015_cov_41.6.g1457     35     69     35     76 PF00890.19  FAD_binding_2     Family     1    35   417     23.6     2e-05   1 CL0063   
NODE_20_length_274015_cov_41.6.g1457    113    380    113    384 PF07992.9   Pyr_redox_2       Domain     1   197   201     59.0   5.4e-16   1 CL0063   
NODE_20_length_274015_cov_41.6.g1458    102    476    101    477 PF09587.5   PGA_cap           Domain     2   249   250    162.1   1.4e-47   1 CL0163   
NODE_20_length_274015_cov_41.6.g1460      4     78      1     81 PF09044.5   Kp4               Domain    16    96   128     54.8   7.4e-15   1 No_clan  
NODE_20_length_274015_cov_41.6.g1460     82    186     79    189 PF09044.5   Kp4               Domain    16   125   128    103.1   8.9e-30   1 No_clan  
NODE_20_length_274015_cov_41.6.g1462    141    496    136    500 PF00501.23  AMP-binding       Family    35   411   417    176.3   6.2e-52   1 CL0378   
NODE_20_length_274015_cov_41.6.g1462    512    599    511    599 PF13193.1   AMP-binding_C     Domain     2    73    73     40.7   3.4e-10   1 CL0531   
NODE_20_length_274015_cov_41.6.g1463    122    286    122    292 PF00106.20  adh_short         Domain     1   159   167    102.4   2.3e-29   1 CL0063   
NODE_20_length_274015_cov_41.6.g1463    543    744    534    912 PF01425.16  Amidase           Family    83   272   441     35.7   4.1e-09   1 No_clan  
NODE_20_length_274015_cov_41.6.g1465     82    375     82    378 PF07992.9   Pyr_redox_2       Domain     1   198   201     69.6   3.2e-19   1 CL0063   
NODE_20_length_274015_cov_41.6.g1465    237    315    236    322 PF00070.22  Pyr_redox         Domain     2    75    80     27.5   2.9e-06   1 CL0063   
NODE_20_length_274015_cov_41.6.g1466     26     61     25     63 PF00172.13  Zn_clus           Domain     2    38    40     37.9   1.2e-09   1 No_clan  
NODE_20_length_274015_cov_41.6.g1466    104    139    103    141 PF00172.13  Zn_clus           Domain     2    38    40     37.9   1.2e-09   1 No_clan  
NODE_20_length_274015_cov_41.6.g1466    244    429    241    476 PF04082.13  Fungal_trans      Domain     1   193   260     63.4   1.4e-17   1 CL0507   
NODE_21_length_269528_cov_39.4.g1468     34     71     34     80 PF00106.20  adh_short         Domain     1    41   167     29.0   8.5e-07   1 CL0063   
NODE_21_length_269528_cov_39.4.g1468    112    259    112    263 PF00106.20  adh_short         Domain     1   142   167     60.2   2.2e-16   1 CL0063   
NODE_21_length_269528_cov_39.4.g1470    425    623    387    624 PF12796.2   Ank_2             Family    13    88    89     42.9   4.3e-11   1 CL0465   
NODE_21_length_269528_cov_39.4.g1472    222    361    222    368 PF00176.18  SNF2_N            Family     1   147   299    114.2   4.8e-33   1 CL0023   
NODE_21_length_269528_cov_39.4.g1472    380    444    363    484 PF00176.18  SNF2_N            Family   206   259   299     36.2   2.6e-09   1 CL0023   
NODE_21_length_269528_cov_39.4.g1472    707    783    705    783 PF00271.26  Helicase_C        Family     4    78    78     55.4     4e-15   1 CL0023   
NODE_21_length_269528_cov_39.4.g1473     95    173     84    174 PF14497.1   GST_C_3           Domain     9    98    99     36.1   6.8e-09   1 CL0497   
NODE_21_length_269528_cov_39.4.g1473    290    404    290    404 PF01588.15  tRNA_bind         Domain     1    95    95     73.8   7.4e-21   1 CL0021   
NODE_21_length_269528_cov_39.4.g1474    312    643    311    643 PF14700.1   RPOL_N            Domain     2   318   318    252.4     6e-75   1 No_clan  
NODE_21_length_269528_cov_39.4.g1474    766   1352    766   1352 PF00940.14  RNA_pol           Family     1   405   405    535.3  6.4e-161   1 No_clan  
NODE_21_length_269528_cov_39.4.g1476     79    241     72    243 PF01368.15  DHH               Family     9   143   145     44.7   9.4e-12   1 No_clan  
NODE_21_length_269528_cov_39.4.g1476    282    432    282    432 PF02833.9   DHHA2             Family     1   127   127     99.2   1.9e-28   1 No_clan  
NODE_21_length_269528_cov_39.4.g1477     35     78     34     90 PF08240.7   ADH_N             Domain     2    46   109     21.8   0.00011   1 CL0296   
NODE_21_length_269528_cov_39.4.g1477    113    176    112    213 PF08240.7   ADH_N             Domain     2    66   109     39.3   4.3e-10   1 CL0296   
NODE_21_length_269528_cov_39.4.g1477    237    351    237    368 PF00107.21  ADH_zinc_N        Family     1   117   130     96.2     1e-27   1 CL0063   
NODE_21_length_269528_cov_39.4.g1478      6     76      6     82 PF01370.16  Epimerase         Family     1    66   236     37.9   1.2e-09   1 CL0063   
NODE_21_length_269528_cov_39.4.g1478     84    349     84    351 PF01370.16  Epimerase         Family     1   234   236    124.8   3.4e-36   1 CL0063   
NODE_21_length_269528_cov_39.4.g1478    364    425    364    425 PF13950.1   Epimerase_Csub    Domain     1    62    62     83.9   5.1e-24   1 No_clan  
NODE_21_length_269528_cov_39.4.g1480    154    195    154    220 PF00270.24  DEAD              Domain     1    42   169     46.8   2.1e-12   1 CL0023   
NODE_21_length_269528_cov_39.4.g1480    234    297    228    298 PF00270.24  DEAD              Domain   104   168   169     39.8   3.1e-10   1 CL0023   
NODE_21_length_269528_cov_39.4.g1480    362    411    357    412 PF00271.26  Helicase_C        Family    28    77    78     56.4   1.9e-15   1 CL0023   
NODE_21_length_269528_cov_39.4.g1480    452    515    452    515 PF13959.1   DUF4217           Domain     1    65    65     79.0   1.3e-22   1 No_clan  
NODE_21_length_269528_cov_39.4.g1484    114    302    108    311 PF01370.16  Epimerase         Family    56   227   236     32.3   6.2e-08   1 CL0063   
NODE_21_length_269528_cov_39.4.g1485    738    766    738    767 PF08159.7   NUC153            Domain     1    29    30     46.7   1.6e-12   1 No_clan  
NODE_21_length_269528_cov_39.4.g1486    115    269    100    272 PF13489.1   Methyltransf_23   Domain    18   158   161     71.8   4.9e-20   1 CL0063   
NODE_21_length_269528_cov_39.4.g1488     21     67     21     91 PF03659.9   Glyco_hydro_71    Family     1    47   386     48.1   5.4e-13   1 No_clan  
NODE_21_length_269528_cov_39.4.g1488     99    481     99    486 PF03659.9   Glyco_hydro_71    Family     1   378   386    446.6  4.7e-134   1 No_clan  
NODE_21_length_269528_cov_39.4.g1489    270    435    257    460 PF04082.13  Fungal_trans      Domain    16   168   260     21.5   8.5e-05   1 CL0507   
NODE_21_length_269528_cov_39.4.g1490     30     78     30     82 PF00501.23  AMP-binding       Family     1    46   417     22.1   4.1e-05   1 CL0378   
NODE_21_length_269528_cov_39.4.g1490    108    497    108    497 PF00501.23  AMP-binding       Family     1   417   417    278.9   4.6e-83   1 CL0378   
NODE_21_length_269528_cov_39.4.g1491     19     79     16     88 PF00378.15  ECH               Family     6    66   245     53.8   1.4e-14   1 CL0127   
NODE_21_length_269528_cov_39.4.g1491     97    239     93    243 PF00378.15  ECH               Family     6   148   245    138.0   2.7e-40   1 CL0127   
NODE_21_length_269528_cov_39.4.g1491    266    368    262    368 PF00378.15  ECH               Family   141   245   245     43.1   2.6e-11   1 CL0127   
NODE_21_length_269528_cov_39.4.g1492     10     79     10     81 PF10914.3   DUF2781           Family     1    62   150     28.5   1.1e-06   1 No_clan  
NODE_21_length_269528_cov_39.4.g1492     88    244     88    245 PF10914.3   DUF2781           Family     1   149   150     82.3   2.9e-23   1 No_clan  
NODE_21_length_269528_cov_39.4.g1494    136    256     89    270 PF01209.13  Ubie_methyltran   Family    46   162   233     47.8   8.8e-13   1 CL0063   
NODE_21_length_269528_cov_39.4.g1495    213    666    212    667 PF08801.6   Nucleoporin_N     Domain     2   421   422    283.4   2.5e-84   1 CL0186   
NODE_21_length_269528_cov_39.4.g1495    802   1345    801   1346 PF03177.9   Nucleoporin_C     Domain     2   586   587    437.6    7e-131   1 No_clan  
NODE_21_length_269528_cov_39.4.g1496    136    307    135    308 PF00106.20  adh_short         Domain     2   166   167     81.1   8.1e-23   1 CL0063   
NODE_21_length_269528_cov_39.4.g1497     12     47     12     75 PF03694.8   Erg28             Family     1    36   111     35.1     1e-08   1 No_clan  
NODE_21_length_269528_cov_39.4.g1497     90    231     90    232 PF03694.8   Erg28             Family     1   110   111    148.8   5.1e-44   1 No_clan  
NODE_21_length_269528_cov_39.4.g1498      6     80      2     84 PF01087.17  GalP_UDP_transf   Domain     5    82   183     96.6   1.8e-27   1 CL0265   
NODE_21_length_269528_cov_39.4.g1498     84    286     80    286 PF01087.17  GalP_UDP_transf   Domain     5   183   183    227.8   9.3e-68   1 CL0265   
NODE_21_length_269528_cov_39.4.g1498    294    448    292    460 PF02744.12  GalP_UDP_tr_C     Domain     3   155   167    181.5   8.5e-54   1 CL0265   
NODE_21_length_269528_cov_39.4.g1499     18     60     16     62 PF00569.12  ZZ                Domain     4    44    46     30.6   1.6e-07   1 CL0006   
NODE_21_length_269528_cov_39.4.g1499     96    138     94    140 PF00569.12  ZZ                Domain     4    44    46     30.6   1.6e-07   1 CL0006   
NODE_21_length_269528_cov_39.4.g1499    159    203    157    204 PF00249.26  Myb_DNA-binding   Domain     3    47    48     27.9   1.8e-06   1 CL0123   
NODE_21_length_269528_cov_39.4.g1499    522    598    519    600 PF04433.12  SWIRM             Domain     4    84    86     48.3   7.8e-13   1 No_clan  
NODE_21_length_269528_cov_39.4.g1499    617    719    610    719 PF00581.15  Rhodanese         Domain     7   113   113     45.4   8.3e-12   1 No_clan  
NODE_21_length_269528_cov_39.4.g1500    139    290    138    305 PF13023.1   HD_3              Domain     2   150   165    154.5   1.9e-45   1 CL0237   
NODE_21_length_269528_cov_39.4.g1502     41     77     40    104 PF00350.18  Dynamin_N         Family     2    39   168     38.3   1.1e-09   1 CL0023   
NODE_21_length_269528_cov_39.4.g1502    119    314    118    315 PF00350.18  Dynamin_N         Family     2   167   168    104.9   3.7e-30   1 CL0023   
NODE_21_length_269528_cov_39.4.g1502    328    492    327    519 PF01031.15  Dynamin_M         Family     2   167   296     41.7   5.8e-11   1 No_clan  
NODE_21_length_269528_cov_39.4.g1503      7     79      6     83 PF03435.13  Saccharop_dh      Family     2    78   386     57.3   1.2e-15   1 CL0063   
NODE_21_length_269528_cov_39.4.g1503     85    520     84    522 PF03435.13  Saccharop_dh      Family     2   384   386    424.2  4.3e-127   1 CL0063   
NODE_21_length_269528_cov_39.4.g1504    147    644    145    647 PF00083.19  Sugar_tr          Family     3   448   451    158.0   2.7e-46   1 CL0015   
NODE_21_length_269528_cov_39.4.g1505    180    526    180    528 PF00561.15  Abhydrolase_1     Domain     1   228   230    145.1   2.3e-42   1 CL0028   
NODE_21_length_269528_cov_39.4.g1506    996   1071    996   1072 PF11732.3   Thoc2             Family     1    76    77     87.9   2.7e-25   1 No_clan  
NODE_21_length_269528_cov_39.4.g1506   1353   1688   1353   1688 PF11262.3   Tho2              Family     1   298   298    236.9   2.4e-70   1 No_clan  
NODE_21_length_269528_cov_39.4.g1508     33     82     31     95 PF03619.11  Solute_trans_a    Family     3    52   274     51.5   8.3e-14   1 No_clan  
NODE_21_length_269528_cov_39.4.g1508    111    391    109    391 PF03619.11  Solute_trans_a    Family     3   274   274    267.9   8.9e-80   1 No_clan  
NODE_21_length_269528_cov_39.4.g1509     39     80     29     85 PF01822.14  WSC               Family    16    58    82     24.1   2.5e-05   1 No_clan  
NODE_21_length_269528_cov_39.4.g1509    117    174    107    179 PF01822.14  WSC               Family    16    74    82     37.1   2.2e-09   1 No_clan  
NODE_21_length_269528_cov_39.4.g1510    177    304    158    306 PF00388.14  PI-PLC-X          Family    21   144   146     35.7   4.9e-09   1 CL0384   
NODE_21_length_269528_cov_39.4.g1512     33     88     31     96 PF13967.1   RSN1_TM           Family     3    59   157     32.0   7.6e-08   1 No_clan  
NODE_21_length_269528_cov_39.4.g1512    111    261    109    261 PF13967.1   RSN1_TM           Family     3   157   157    139.7   5.6e-41   1 No_clan  
NODE_21_length_269528_cov_39.4.g1512    314    415    314    416 PF14703.1   DUF4463           Domain     1    84    85     58.1     9e-16   1 No_clan  
NODE_21_length_269528_cov_39.4.g1512    437    761    437    761 PF02714.10  DUF221            Family     1   325   325    338.3  3.4e-101   1 CL0416   
NODE_21_length_269528_cov_39.4.g1512    861    959    861    959 PF12621.3   DUF3779           Family     1    95    95     99.3   8.3e-29   1 No_clan  
NODE_21_length_269528_cov_39.4.g1515    106    362    104    362 PF01738.13  DLH               Domain     3   218   218     71.1   7.2e-20   1 CL0028   
NODE_21_length_269528_cov_39.4.g1517     19     80     17     83 PF13417.1   GST_N_3           Domain     5    59    75     24.0   3.3e-05   1 CL0172   
NODE_21_length_269528_cov_39.4.g1517     97    173     95    174 PF13417.1   GST_N_3           Domain     5    74    75     41.2   1.4e-10   1 CL0172   
NODE_21_length_269528_cov_39.4.g1518    124    227    121    231 PF05978.11  UNC-93            Family    43   142   157     40.6   1.7e-10   1 CL0015   
NODE_21_length_269528_cov_39.4.g1519    112    360    110    375 PF00704.23  Glyco_hydro_18    Domain     3   259   343     67.8   1.1e-18   1 CL0058   
NODE_21_length_269528_cov_39.4.g1519    448    472    447    474 PF00734.13  CBM_1             Domain     2    26    29     43.6   1.5e-11   1 No_clan  
NODE_21_length_269528_cov_39.4.g1520    163    241    150    241 PF03109.11  ABC1              Family    42   119   119     32.0   9.2e-08   1 CL0016   
NODE_21_length_269528_cov_39.4.g1521    129    206    127    223 PF01425.16  Amidase           Family   130   206   441     86.0   2.3e-24   1 No_clan  
NODE_21_length_269528_cov_39.4.g1522     21     79     20     87 PF00248.16  Aldo_ket_red      Domain     2    59   283     41.4   7.3e-11   1 No_clan  
NODE_21_length_269528_cov_39.4.g1522     99    395     98    396 PF00248.16  Aldo_ket_red      Domain     2   282   283    249.2   3.4e-74   1 No_clan  
NODE_21_length_269528_cov_39.4.g1524    174    379    172    381 PF07859.8   Abhydrolase_3     Domain     3   209   211    147.9   2.8e-43   1 CL0028   
NODE_21_length_269528_cov_39.4.g1525      8     80      7     83 PF00180.15  Iso_dh            Domain     2    73   348     45.8   3.7e-12   1 CL0270   
NODE_21_length_269528_cov_39.4.g1525     86    430     85    430 PF00180.15  Iso_dh            Domain     2   348   348    328.1   5.4e-98   1 CL0270   
NODE_21_length_269528_cov_39.4.g1526     29     70     27     88 PF00176.18  SNF2_N            Family     5    48   299     29.2   3.6e-07   1 CL0023   
NODE_21_length_269528_cov_39.4.g1526    107    278    105    293 PF00176.18  SNF2_N            Family     5   158   299     89.1     2e-25   1 CL0023   
NODE_21_length_269528_cov_39.4.g1526    409    487    408    487 PF00271.26  Helicase_C        Family     2    78    78     37.7   1.3e-09   1 CL0023   
NODE_21_length_269528_cov_39.4.g1527    198    506    187    535 PF00067.17  p450              Domain   116   433   463    188.4   1.6e-55   1 No_clan  
NODE_21_length_269528_cov_39.4.g1529    191    305    190    361 PF04055.16  Radical_SAM       Domain     2   120   166     32.4     9e-08   1 No_clan  
NODE_21_length_269528_cov_39.4.g1530      1     61      1     61 PF07933.9   DUF1681           Family   101   160   160     53.4     2e-14   1 No_clan  
NODE_21_length_269528_cov_39.4.g1530     75    139     68    139 PF07933.9   DUF1681           Family    97   160   160     55.9   3.3e-15   1 No_clan  
NODE_22_length_259969_cov_38.4.g1531    108    183    107    184 PF13409.1   GST_N_2           Domain     2    69    70     31.9   9.7e-08   1 CL0172   
NODE_22_length_259969_cov_38.4.g1532    102    225     96    246 PF00457.12  Glyco_hydro_11    Domain    20   143   183    118.9   1.5e-34   1 CL0004   
NODE_22_length_259969_cov_38.4.g1533    118    310    117    331 PF00155.16  Aminotran_1_2     Domain     2   196   363    119.8   1.2e-34   1 CL0061   
NODE_22_length_259969_cov_38.4.g1533    446    552    444    554 PF07690.11  MFS_1             Family     8   113   352     36.2   2.7e-09   1 CL0015   
NODE_22_length_259969_cov_38.4.g1534      2     79      1     81 PF00282.14  Pyridoxal_deC     Family    38   121   373     24.4   8.3e-06   1 CL0061   
NODE_22_length_259969_cov_38.4.g1534     80    405     79    406 PF00282.14  Pyridoxal_deC     Family    38   372   373    228.2   9.9e-68   1 CL0061   
NODE_22_length_259969_cov_38.4.g1535     38     80     36     90 PF00081.17  Sod_Fe_N          Domain     3    45    82     68.5   4.3e-19   1 No_clan  
NODE_22_length_259969_cov_38.4.g1535    116    195    114    195 PF00081.17  Sod_Fe_N          Domain     3    82    82    108.6   1.3e-31   1 No_clan  
NODE_22_length_259969_cov_38.4.g1535    203    307    203    307 PF02777.13  Sod_Fe_C          Domain     1   106   106    133.6     2e-39   1 No_clan  
NODE_22_length_259969_cov_38.4.g1538    117    262    116    265 PF00106.20  adh_short         Domain     2   144   167     58.3   8.1e-16   1 CL0063   
NODE_22_length_259969_cov_38.4.g1539    127    266     93    267 PF13278.1   DUF4066           Domain    25   165   166     89.6   1.2e-25   1 CL0014   
NODE_22_length_259969_cov_38.4.g1540    136    342    136    342 PF01828.12  Peptidase_A4      Family     1   208   208    263.8   6.5e-79   1 No_clan  
NODE_22_length_259969_cov_38.4.g1544     32     76     32     81 PF00106.20  adh_short         Domain     1    47   167     31.8   1.2e-07   1 CL0063   
NODE_22_length_259969_cov_38.4.g1544    110    274    110    276 PF00106.20  adh_short         Domain     1   165   167     60.3     2e-16   1 CL0063   
NODE_22_length_259969_cov_38.4.g1545    145    579    135    579 PF00067.17  p450              Domain    13   463   463    188.1     2e-55   1 No_clan  
NODE_22_length_259969_cov_38.4.g1546      4     74      4     80 PF00732.14  GMC_oxred_N       Domain     1    92   296     44.9   7.6e-12   1 CL0063   
NODE_22_length_259969_cov_38.4.g1546     82    355     82    356 PF00732.14  GMC_oxred_N       Domain     1   295   296    175.7   1.1e-51   1 CL0063   
NODE_22_length_259969_cov_38.4.g1546    496    643    496    643 PF05199.8   GMC_oxred_C       Domain     1   144   144    117.9   4.1e-34   1 No_clan  
NODE_22_length_259969_cov_38.4.g1548    163    186    162    186 PF12171.3   zf-C2H2_jaz       Family     4    27    27     26.4   5.1e-06   1 CL0361   
NODE_22_length_259969_cov_38.4.g1548    288    385    287    386 PF12756.2   zf-C2H2_2         Family     2   100   101     98.7   1.6e-28   1 CL0361   
NODE_22_length_259969_cov_38.4.g1549    977   1299    974   1300 PF00632.20  HECT              Domain     4   316   317    234.3   1.7e-69   1 CL0552   
NODE_22_length_259969_cov_38.4.g1550    126    315    107    315 PF13532.1   2OG-FeII_Oxy_2    Domain    34   194   194    111.1   5.7e-32   1 CL0029   
NODE_22_length_259969_cov_38.4.g1551    179    310    179    310 PF01926.18  MMR_HSR1          Family     1   116   116     62.6     3e-17   1 CL0023   
NODE_22_length_259969_cov_38.4.g1552    182    319    182    321 PF07967.8   zf-C3HC           Domain     1   132   134    116.8   5.2e-34   1 CL0417   
NODE_22_length_259969_cov_38.4.g1552    356    456    356    456 PF08600.5   Rsm1              Domain     1    91    91     84.9   2.5e-24   1 CL0417   
NODE_22_length_259969_cov_38.4.g1553    388    455    387    455 PF05022.7   SRP40_C           Domain     2    72    72     67.5   1.1e-18   1 No_clan  
NODE_22_length_259969_cov_38.4.g1555    259    682    259    686 PF00962.17  A_deaminase       Domain     1   326   331    147.2     5e-43   1 CL0034   
NODE_22_length_259969_cov_38.4.g1556    285    353    280    356 PF01565.18  FAD_binding_4     Domain    67   136   139     26.9   2.6e-06   1 CL0077   
NODE_22_length_259969_cov_38.4.g1557   1950   2040   1949   2040 PF11919.3   DUF3437           Family     2    90    90    106.7   3.5e-31   1 No_clan  
NODE_22_length_259969_cov_38.4.g1559     17     75     16     76 PF05347.10  Complex1_LYR      Family     2    58    59     43.4   2.1e-11   1 CL0491   
NODE_22_length_259969_cov_38.4.g1559     95    153     94    154 PF05347.10  Complex1_LYR      Family     2    58    59     43.4   2.1e-11   1 CL0491   
NODE_22_length_259969_cov_38.4.g1560    386    700    384    704 PF00069.20  Pkinase           Domain     3   254   260    100.8   6.7e-29   1 CL0016   
NODE_22_length_259969_cov_38.4.g1561    121    330    120    342 PF04479.8   RTA1              Family     2   213   226    153.5   5.9e-45   1 No_clan  
NODE_22_length_259969_cov_38.4.g1562    148    192    143    199 PF00170.16  bZIP_1            Family     6    50    64     31.5   1.2e-07   1 CL0018   
NODE_22_length_259969_cov_38.4.g1563    149    228     95    235 PF01112.13  Asparaginase_2    Domain    40   117   319     52.4     3e-14   1 CL0052   
NODE_22_length_259969_cov_38.4.g1563    260    364    254    366 PF01112.13  Asparaginase_2    Domain   116   227   319     83.3   1.2e-23   1 CL0052   
NODE_22_length_259969_cov_38.4.g1564      7     78      7     84 PF02466.14  Tim17             Family     1    76   128     53.6   2.1e-14   1 No_clan  
NODE_22_length_259969_cov_38.4.g1564     85    206     85    212 PF02466.14  Tim17             Family     1   126   128    112.9   9.5e-33   1 No_clan  
NODE_22_length_259969_cov_38.4.g1565    198    259    155    259 PF00583.19  Acetyltransf_1    Family    22    83    83     23.3   4.8e-05   1 CL0257   
NODE_22_length_259969_cov_38.4.g1566    427    580    426    580 PF04280.10  Tim44             Family     2   147   147    113.0   1.1e-32   1 CL0051   
NODE_22_length_259969_cov_38.4.g1567    205    320    203    320 PF00411.14  Ribosomal_S11     Family     4   110   110     34.0   2.5e-08   1 CL0267   
NODE_22_length_259969_cov_38.4.g1568     26    105     25    106 PF05903.9   Peptidase_C97     Domain     2    82   151     30.8   2.1e-07   1 No_clan  
NODE_22_length_259969_cov_38.4.g1568    104    238    103    245 PF05903.9   Peptidase_C97     Domain     2   141   151    111.6   2.8e-32   1 No_clan  
NODE_22_length_259969_cov_38.4.g1569     24     66     22     82 PF01926.18  MMR_HSR1          Family     3    45   116     27.0   3.3e-06   1 CL0023   
NODE_22_length_259969_cov_38.4.g1569    102    209    100    310 PF01926.18  MMR_HSR1          Family     3    92   116     45.7   5.3e-12   1 CL0023   
NODE_22_length_259969_cov_38.4.g1569    385    467    385    468 PF06071.8   YchF-GTPase_C     Domain     1    83    84    115.2   8.4e-34   1 CL0072   
NODE_22_length_259969_cov_38.4.g1571    466    577    464    581 PF02204.13  VPS9              Family     3    99   104     65.4   3.8e-18   1 No_clan  
NODE_22_length_259969_cov_38.4.g1571    915    970    914    970 PF13857.1   Ank_5             Domain     2    56    56     43.6   2.1e-11   1 CL0465   
NODE_22_length_259969_cov_38.4.g1572    136    591    136    594 PF00324.16  AA_permease       Family     1   475   478    387.2    8e-116   1 CL0062   
NODE_22_length_259969_cov_38.4.g1573      7     80      2     86 PF03006.15  HlyIII            Family    42   116   222     45.8   4.5e-12   1 No_clan  
NODE_22_length_259969_cov_38.4.g1573     85    265     79    266 PF03006.15  HlyIII            Family    42   221   222    138.1   2.7e-40   1 No_clan  
NODE_22_length_259969_cov_38.4.g1574     88    390     86    393 PF01048.15  PNP_UDP_1         Domain     3   231   234     41.5     7e-11   1 CL0408   
NODE_22_length_259969_cov_38.4.g1574    460    612    459    635 PF05729.7   NACHT             Domain     2   130   166     32.6   5.4e-08   1 CL0023   
NODE_22_length_259969_cov_38.4.g1574    895    958    877    958 PF12796.2   Ank_2             Family    27    89    89     49.3   4.3e-13   1 CL0465   
NODE_22_length_259969_cov_38.4.g1574    963   1021    959   1023 PF12796.2   Ank_2             Family    28    86    89     49.7   3.3e-13   1 CL0465   
NODE_22_length_259969_cov_38.4.g1575    553    598    551    601 PF13857.1   Ank_5             Domain     8    53    56     28.5   1.2e-06   1 CL0465   
NODE_22_length_259969_cov_38.4.g1575    631    663    631    663 PF00023.25  Ank               Repeat     1    33    33     16.7    0.0043   1 CL0465   
NODE_22_length_259969_cov_38.4.g1577    454    674    453    715 PF00082.17  Peptidase_S8      Domain     2   238   282     78.3   5.1e-22   1 No_clan  
NODE_22_length_259969_cov_38.4.g1578    148    348    147    349 PF03006.15  HlyIII            Family     3   199   222    121.1   4.2e-35   1 No_clan  
NODE_22_length_259969_cov_38.4.g1579     30     81     29     91 PF08740.6   BCS1_N            Domain     2    53   187     41.1   1.3e-10   1 No_clan  
NODE_22_length_259969_cov_38.4.g1579    108    287    107    287 PF08740.6   BCS1_N            Domain     2   187   187    148.2   1.9e-43   1 No_clan  
NODE_22_length_259969_cov_38.4.g1579    323    447    322    448 PF00004.24  AAA               Family     2   131   132     60.9   1.4e-16   1 CL0023   
NODE_22_length_259969_cov_38.4.g1583    133    199    132    199 PF05730.6   CFEM              Domain     2    66    66     44.6   8.8e-12   1 No_clan  
NODE_22_length_259969_cov_38.4.g1583    170    327    119    354 PF09507.5   CDC27             Family   164   328   430     28.2   1.1e-06   1 No_clan  
NODE_22_length_259969_cov_38.4.g1583    183    300    149    322 PF11600.3   CAF-1_p150        Family    57   180   216     27.6   1.6e-06   1 No_clan  
NODE_22_length_259969_cov_38.4.g1584    235    353    235    369 PF00781.19  DAGK_cat          Family     1   114   130     90.9   4.1e-26   1 CL0240   
NODE_22_length_259969_cov_38.4.g1585    162    187    162    188 PF00515.23  TPR_1             Repeat     8    33    34     25.5   6.5e-06   1 CL0020   
NODE_22_length_259969_cov_38.4.g1585    262    759    262    759 PF12569.3   NARP1             Family     1   517   517    656.7  2.5e-197   1 CL0020   
NODE_22_length_259969_cov_38.4.g1586     15     77     15     81 PF09774.4   Cid2              Family     1    49   151     43.1   4.4e-11   1 No_clan  
NODE_22_length_259969_cov_38.4.g1586     93    257     93    257 PF09774.4   Cid2              Family     1   151   151    158.2   1.4e-46   1 No_clan  
NODE_22_length_259969_cov_38.4.g1587      8     80      8     84 PF01237.13  Oxysterol_BP      Family     1    71   354     55.0   4.3e-15   1 No_clan  
NODE_22_length_259969_cov_38.4.g1587     86    430     86    461 PF01237.13  Oxysterol_BP      Family     1   338   354    296.0   2.3e-88   1 No_clan  
NODE_22_length_259969_cov_38.4.g1588     17     80     15     94 PF01116.15  F_bP_aldolase     Domain     3    63   287     53.4   1.9e-14   1 CL0036   
NODE_22_length_259969_cov_38.4.g1588     95    437     93    438 PF01116.15  F_bP_aldolase     Domain     3   286   287    322.2   2.4e-96   1 CL0036   
NODE_22_length_259969_cov_38.4.g1589    116    178    111    214 PF00651.26  BTB               Domain    13    78   111     29.2   6.7e-07   1 CL0033   
NODE_22_length_259969_cov_38.4.g1590    114    253    108    253 PF05033.11  Pre-SET            Motif     7   103   103     65.3   4.7e-18   1 No_clan  
NODE_22_length_259969_cov_38.4.g1590    272    395    272    396 PF00856.23  SET               Family     1   161   162     66.3   3.7e-18   1 No_clan  
NODE_23_length_254094_cov_36.0.g1593      3     77      3     80 PF00091.20  Tubulin           Domain     1    71   216     58.0   1.1e-15   1 CL0442   
NODE_23_length_254094_cov_36.0.g1593     81    300     81    302 PF00091.20  Tubulin           Domain     1   214   216    241.5   8.3e-72   1 CL0442   
NODE_23_length_254094_cov_36.0.g1593    339    460    339    461 PF03953.12  Tubulin_C         Domain     1   125   126    165.1   6.4e-49   1 CL0442   
NODE_23_length_254094_cov_36.0.g1594    374    443    323    443 PF00005.22  ABC_tran          Domain    79   137   137     39.4   6.3e-10   1 CL0023   
NODE_23_length_254094_cov_36.0.g1594    483    566    482    568 PF12848.2   ABC_tran_2        Domain     2    83    85     73.7   7.6e-21   1 CL0023   
NODE_23_length_254094_cov_36.0.g1594    595    726    595    726 PF00005.22  ABC_tran          Domain     1   137   137     76.6   2.2e-21   1 CL0023   
NODE_23_length_254094_cov_36.0.g1597    106    272    104    273 PF12900.2   Pyridox_ox_2      Family     3   142   143    126.7   5.7e-37   1 CL0336   
NODE_23_length_254094_cov_36.0.g1598    419    525    391    554 PF01564.12  Spermine_synth    Family    78   189   246     43.4   1.8e-11   1 CL0063   
NODE_23_length_254094_cov_36.0.g1599    318    562    318    563 PF04082.13  Fungal_trans      Domain     1   259   260     81.7   3.7e-23   1 CL0507   
NODE_23_length_254094_cov_36.0.g1600    210    260    137    261 PF13508.1   Acetyltransf_7    Domain    30    78    79     28.3   1.4e-06   1 CL0257   
NODE_23_length_254094_cov_36.0.g1601    304    777    302    778 PF01432.15  Peptidase_M3      Family     3   457   458    469.0  1.7e-140   1 CL0126   
NODE_23_length_254094_cov_36.0.g1602    167    219     91    222 PF13499.1   EF-hand_7         Domain     6    63    66     38.4     1e-09   1 CL0220   
NODE_23_length_254094_cov_36.0.g1603     18     69     17     89 PF13380.1   CoA_binding_2     Domain     3    52   116     44.7   1.3e-11   1 CL0063   
NODE_23_length_254094_cov_36.0.g1603     96    200     95    209 PF13380.1   CoA_binding_2     Domain     3   102   116     87.3   7.3e-25   1 CL0063   
NODE_23_length_254094_cov_36.0.g1604     14     81     14     88 PF00653.16  BIR               Domain     1    52    70     40.3   2.9e-10   1 CL0417   
NODE_23_length_254094_cov_36.0.g1604     92    176     92    177 PF00653.16  BIR               Domain     1    69    70     70.9   8.5e-20   1 CL0417   
NODE_23_length_254094_cov_36.0.g1604    202    258    202    275 PF00653.16  BIR               Domain     1    53    70     43.6   2.8e-11   1 CL0417   
NODE_23_length_254094_cov_36.0.g1607    145    211    144    211 PF02320.11  UCR_hinge         Family     2    65    65     93.1   6.9e-27   1 No_clan  
NODE_23_length_254094_cov_36.0.g1608    210    311    210    312 PF10349.4   WWbp              Domain     1   115   116     48.3   1.5e-12   1 No_clan  
NODE_23_length_254094_cov_36.0.g1609    125    278    115    278 PF03737.10  Methyltransf_6    Family    20   154   154     65.6   4.2e-18   1 No_clan  
NODE_23_length_254094_cov_36.0.g1610    370    634    367    648 PF06371.8   Drf_GBD           Domain     5   145   188     39.2   4.2e-10   1 CL0020   
NODE_23_length_254094_cov_36.0.g1611     36     75     35     83 PF04444.9   Dioxygenase_N     Family     2    41    74     35.6   6.6e-09   1 No_clan  
NODE_23_length_254094_cov_36.0.g1611    114    179    113    186 PF04444.9   Dioxygenase_N     Family     2    66    74     51.1   9.3e-14   1 No_clan  
NODE_23_length_254094_cov_36.0.g1611    196    376    195    377 PF00775.16  Dioxygenase_C     Domain     2   182   183    165.5   7.1e-49   1 CL0287   
NODE_23_length_254094_cov_36.0.g1612     84    373     83    419 PF10282.4   Lactonase         Family     2   282   345     55.2   5.5e-15   1 CL0186   
NODE_23_length_254094_cov_36.0.g1613    133    303    130    305 PF01595.15  DUF21             Family     4   181   183    112.7   1.2e-32   1 No_clan  
NODE_23_length_254094_cov_36.0.g1614     21     75     21     82 PF00389.25  2-Hacid_dh        Domain     1    55   133     28.8   6.7e-07   1 CL0325   
NODE_23_length_254094_cov_36.0.g1614     99    411     99    411 PF00389.25  2-Hacid_dh        Domain     1   133   133    118.6   1.2e-34   1 CL0325   
NODE_23_length_254094_cov_36.0.g1614    200    379    200    379 PF02826.14  2-Hacid_dh_C      Domain     1   178   178    180.1     2e-53   1 CL0063   
NODE_23_length_254094_cov_36.0.g1615    231    458    231    458 PF09365.5   DUF2461           Domain     1   212   212    225.6     4e-67   1 No_clan  
NODE_23_length_254094_cov_36.0.g1617     43     83     43     90 PF00012.15  HSP70             Family     1    41   602     50.2   9.5e-14   1 CL0108   
NODE_23_length_254094_cov_36.0.g1617    121    726    121    726 PF00012.15  HSP70             Family     1   602   602    895.6  9.5e-270   1 CL0108   
NODE_23_length_254094_cov_36.0.g1618      7     81      7     84 PF08938.5   HBS1_N            Domain     1    75    79     68.9   2.9e-19   1 No_clan  
NODE_23_length_254094_cov_36.0.g1618     85    162     85    163 PF08938.5   HBS1_N            Domain     1    78    79     72.1   2.9e-20   1 No_clan  
NODE_23_length_254094_cov_36.0.g1618    494    686    493    757 PF00009.22  GTP_EFTU          Domain     2   176   188    167.2   2.5e-49   1 CL0023   
NODE_23_length_254094_cov_36.0.g1618    736    802    735    802 PF03144.20  GTP_EFTU_D2       Domain     2    74    74     33.0   4.6e-08   1 CL0023   
NODE_23_length_254094_cov_36.0.g1618    836    901    828    903 PF03143.12  GTP_EFTU_D3       Domain    34    94    99     29.8   4.9e-07   1 No_clan  
NODE_23_length_254094_cov_36.0.g1619     50     79     50     84 PF00118.19  Cpn60_TCP1        Family     1    30   485     23.7   1.6e-05   1 No_clan  
NODE_23_length_254094_cov_36.0.g1619    128    624    128    625 PF00118.19  Cpn60_TCP1        Family     1   484   485    488.7  1.6e-146   1 No_clan  
NODE_23_length_254094_cov_36.0.g1620    671    729    671    733 PF05495.7   zf-CHY            Domain     1    67    71     53.3   2.1e-14   1 No_clan  
NODE_23_length_254094_cov_36.0.g1621     31     58     31     59 PF08550.5   DUF1752           Domain     1    28    29     45.5   3.9e-12   1 No_clan  
NODE_23_length_254094_cov_36.0.g1621    109    136    109    137 PF08550.5   DUF1752           Domain     1    28    29     45.5   3.9e-12   1 No_clan  
NODE_23_length_254094_cov_36.0.g1621    167    276    162    290 PF11702.3   DUF3295           Family     6   127   507     53.4     2e-14   1 No_clan  
NODE_23_length_254094_cov_36.0.g1621    298    618    278    618 PF11702.3   DUF3295           Family   189   507   507    371.5    8e-111   1 No_clan  
NODE_23_length_254094_cov_36.0.g1623    108    407    108    409 PF00248.16  Aldo_ket_red      Domain     1   281   283    208.5   8.4e-62   1 No_clan  
NODE_23_length_254094_cov_36.0.g1624     36     64     34     64 PF00400.27  WD40              Repeat    12    39    39     17.5    0.0026   1 CL0186   
NODE_23_length_254094_cov_36.0.g1624    114    142    112    142 PF00400.27  WD40              Repeat    12    39    39     17.5    0.0026   1 CL0186   
NODE_23_length_254094_cov_36.0.g1624    217    247    213    249 PF00400.27  WD40              Repeat     7    37    39     16.9    0.0041   1 CL0186   
NODE_23_length_254094_cov_36.0.g1624    374    400    371    400 PF00400.27  WD40              Repeat    13    39    39     20.8   0.00023   1 CL0186   
NODE_23_length_254094_cov_36.0.g1625     14     78     13     80 PF00575.18  S1                Domain     2    64    74     35.0   1.1e-08   1 CL0021   
NODE_23_length_254094_cov_36.0.g1625     92    166     91    166 PF00575.18  S1                Domain     2    74    74     47.5   1.4e-12   1 CL0021   
NODE_23_length_254094_cov_36.0.g1625    204    315    203    315 PF07541.7   EIF_2_alpha       Family     2   114   114    129.4   4.4e-38   1 No_clan  
NODE_23_length_254094_cov_36.0.g1626    287    377    284    379 PF00153.22  Mito_carr         Family     4    94    96     69.2   1.8e-19   1 No_clan  
NODE_23_length_254094_cov_36.0.g1626    383    475    380    480 PF00153.22  Mito_carr         Family     5    91    96     57.6   7.1e-16   1 No_clan  
NODE_23_length_254094_cov_36.0.g1626    485    607    483    610 PF00153.22  Mito_carr         Family     3    91    96     66.9     9e-19   1 No_clan  
NODE_23_length_254094_cov_36.0.g1629     33     76     21     86 PF00276.15  Ribosomal_L23     Family    14    57    92     33.2   3.5e-08   1 CL0221   
NODE_23_length_254094_cov_36.0.g1629    111    190     99    192 PF00276.15  Ribosomal_L23     Family    14    90    92     46.7   2.2e-12   1 CL0221   
NODE_23_length_254094_cov_36.0.g1630    254    426    254    426 PF05063.9   MT-A70            Family     1   176   176    122.1   1.7e-35   1 CL0063   
NODE_23_length_254094_cov_36.0.g1631    138    232    137    235 PF00153.22  Mito_carr         Family     2    93    96     74.8   3.2e-21   1 No_clan  
NODE_23_length_254094_cov_36.0.g1631    237    334    236    337 PF00153.22  Mito_carr         Family     2    93    96     61.8   3.5e-17   1 No_clan  
NODE_23_length_254094_cov_36.0.g1631    359    448    356    451 PF00153.22  Mito_carr         Family     4    93    96     65.3   2.8e-18   1 No_clan  
NODE_23_length_254094_cov_36.0.g1631    597    829    536    830 PF05179.9   CDC73             Family    52   272   273    153.4   7.2e-45   1 No_clan  
NODE_23_length_254094_cov_36.0.g1632    480    561    480    561 PF00610.16  DEP               Domain     1    74    74     63.0   1.5e-17   1 No_clan  
NODE_23_length_254094_cov_36.0.g1632    600    744    600    745 PF00615.14  RGS               Domain     1   117   118    121.1   2.4e-35   1 CL0272   
NODE_23_length_254094_cov_36.0.g1635    150    413    137    417 PF03663.9   Glyco_hydro_76    Family    86   359   370    144.7   4.6e-42   1 CL0059   
NODE_23_length_254094_cov_36.0.g1636     15     75     14     80 PF00144.19  Beta-lactamase    Domain     5    65   330     42.4   4.2e-11   1 CL0013   
NODE_23_length_254094_cov_36.0.g1636     93    454     91    461 PF00144.19  Beta-lactamase    Domain     5   322   330    194.9   1.7e-57   1 CL0013   
NODE_23_length_254094_cov_36.0.g1636    497    600    494    611 PF11954.3   DUF3471           Family     4    86   100     44.5     1e-11   1 No_clan  
NODE_23_length_254094_cov_36.0.g1637     28     77     28     84 PF00106.20  adh_short         Domain     1    52   167     38.4   1.1e-09   1 CL0063   
NODE_23_length_254094_cov_36.0.g1637    106    284    106    286 PF00106.20  adh_short         Domain     1   165   167     67.5   1.3e-18   1 CL0063   
NODE_23_length_254094_cov_36.0.g1639     16     52     16     82 PF00106.20  adh_short         Domain     1    40   167     23.7   3.6e-05   1 CL0063   
NODE_23_length_254094_cov_36.0.g1639     94    129     94    146 PF00106.20  adh_short         Domain     1    39   167     22.7   7.5e-05   1 CL0063   
NODE_23_length_254094_cov_36.0.g1640    106    255     80    255 PF11807.3   DUF3328           Family    75   217   217    136.9   7.5e-40   1 No_clan  
NODE_23_length_254094_cov_36.0.g1643    152    291    150    291 PF00583.19  Acetyltransf_1    Family     3    83    83     27.0   3.2e-06   1 CL0257   
NODE_23_length_254094_cov_36.0.g1644     22     75     21     82 PF00248.16  Aldo_ket_red      Domain     2    54   283     38.4   5.8e-10   1 No_clan  
NODE_23_length_254094_cov_36.0.g1644    100    396     99    398 PF00248.16  Aldo_ket_red      Domain     2   281   283    251.9   5.1e-75   1 No_clan  
NODE_24_length_251039_cov_38.3.g1645     14     44     12     44 PF00400.27  WD40              Repeat     9    39    39     13.5     0.047   1 CL0186   
NODE_24_length_251039_cov_38.3.g1645     92    122     90    122 PF00400.27  WD40              Repeat     9    39    39     13.5     0.047   1 CL0186   
NODE_24_length_251039_cov_38.3.g1645    210    379    200    387 PF04053.9   Coatomer_WDAD     Family    24   170   443     27.8     1e-06   1 CL0186   
NODE_24_length_251039_cov_38.3.g1645    594    620    594    620 PF12341.3   DUF3639           Family     1    27    27     40.3   2.1e-10   1 No_clan  
NODE_24_length_251039_cov_38.3.g1646    152    188    150    188 PF00400.27  WD40              Repeat     4    39    39     16.0     0.008   1 CL0186   
NODE_24_length_251039_cov_38.3.g1646    196    232    192    232 PF00400.27  WD40              Repeat     5    39    39     16.8    0.0043   1 CL0186   
NODE_24_length_251039_cov_38.3.g1646    359    380    350    380 PF00400.27  WD40              Repeat    16    39    39     14.0     0.033   1 CL0186   
NODE_24_length_251039_cov_38.3.g1648     10     80     10     84 PF00071.17  Ras               Domain     1    71   162    101.6   2.6e-29   1 CL0023   
NODE_24_length_251039_cov_38.3.g1648     88    248     88    249 PF00071.17  Ras               Domain     1   161   162    218.0   4.2e-65   1 CL0023   
NODE_24_length_251039_cov_38.3.g1650     47     78     35     82 PF01423.17  LSM               Domain     8    39    67     27.0   2.4e-06   1 CL0527   
NODE_24_length_251039_cov_38.3.g1650    125    195    113    197 PF01423.17  LSM               Domain     8    65    67     43.7   1.4e-11   1 CL0527   
NODE_24_length_251039_cov_38.3.g1651     33     78     32     79 PF00293.23  NUDIX             Domain     2    51   135     22.0   9.8e-05   1 CL0261   
NODE_24_length_251039_cov_38.3.g1651    111    223    110    235 PF00293.23  NUDIX             Domain     2   119   135     60.0   1.8e-16   1 CL0261   
NODE_24_length_251039_cov_38.3.g1652     34     72     34    110 PF01138.16  RNase_PH          Domain     1    38   132     31.4   1.9e-07   1 CL0329   
NODE_24_length_251039_cov_38.3.g1652    112    266    112    266 PF01138.16  RNase_PH          Domain     1   132   132     52.9   4.4e-14   1 CL0329   
NODE_24_length_251039_cov_38.3.g1654      7     64      6     79 PF00034.16  Cytochrom_C       Domain     2    60    91     30.3   5.5e-07   1 CL0318   
NODE_24_length_251039_cov_38.3.g1654     85    181     84    183 PF00034.16  Cytochrom_C       Domain     2    89    91     40.8   2.8e-10   1 CL0318   
NODE_24_length_251039_cov_38.3.g1655    302    429    302    431 PF00004.24  AAA               Family     1   130   132     68.5     6e-19   1 CL0023   
NODE_24_length_251039_cov_38.3.g1655    599    727    598    728 PF00004.24  AAA               Family     2   131   132    152.3   7.5e-45   1 CL0023   
NODE_24_length_251039_cov_38.3.g1656     13     86     13     90 PF03357.16  Snf7              Family     1    74   171     36.3   3.2e-09   1 CL0235   
NODE_24_length_251039_cov_38.3.g1656     91    255     91    256 PF03357.16  Snf7              Family     1   170   171    122.5   1.1e-35   1 CL0235   
NODE_24_length_251039_cov_38.3.g1657     96    386     79    387 PF03881.9   Fructosamin_kin   Family    18   287   288    236.9   2.1e-70   1 CL0016   
NODE_24_length_251039_cov_38.3.g1659     39     78     38     81 PF08442.5   ATP-grasp_2       Domain     2    41   202     28.2     1e-06   1 CL0179   
NODE_24_length_251039_cov_38.3.g1659    117    323    116    324 PF08442.5   ATP-grasp_2       Domain     2   201   202    258.2   3.9e-77   1 CL0179   
NODE_24_length_251039_cov_38.3.g1659    383    503    383    503 PF00549.14  Ligase_CoA        Domain     1   153   153     91.3   4.2e-26   1 CL0506   
NODE_24_length_251039_cov_38.3.g1660    177    561    173    583 PF00067.17  p450              Domain    42   435   463    194.5   2.3e-57   1 No_clan  
NODE_24_length_251039_cov_38.3.g1661     42     79     42     91 PF01035.15  DNA_binding_1     Domain     1    40    85     34.2   1.5e-08   1 No_clan  
NODE_24_length_251039_cov_38.3.g1661    120    210    120    211 PF01035.15  DNA_binding_1     Domain     1    84    85     88.5   1.7e-25   1 No_clan  
NODE_24_length_251039_cov_38.3.g1662    208    301    206    302 PF01521.15  Fe-S_biosyn       Family     3   106   112     58.4   5.8e-16   1 No_clan  
NODE_24_length_251039_cov_38.3.g1663    267    377    265    381 PF10528.4   PA14_2            Domain     3   108   113     70.9   7.6e-20   1 CL0301   
NODE_24_length_251039_cov_38.3.g1665    232    602    232    604 PF00854.16  PTR2              Family     1   371   373    152.6   1.2e-44   1 CL0015   
NODE_24_length_251039_cov_38.3.g1666    160    567    157    568 PF07690.11  MFS_1             Family     6   351   352     88.7   2.8e-25   1 CL0015   
NODE_24_length_251039_cov_38.3.g1667      5     78      4     80 PF02844.10  GARS_N            Domain     2    72   100     79.6   1.8e-22   1 No_clan  
NODE_24_length_251039_cov_38.3.g1667     83    184     82    184 PF02844.10  GARS_N            Domain     2   100   100    123.2   4.8e-36   1 No_clan  
NODE_24_length_251039_cov_38.3.g1667    185    377    185    377 PF01071.14  GARS_A            Domain     1   194   194    275.2   2.4e-82   1 CL0179   
NODE_24_length_251039_cov_38.3.g1667    414    505    413    506 PF02843.11  GARS_C            Domain     2    92    93     77.2   7.7e-22   1 No_clan  
NODE_24_length_251039_cov_38.3.g1667    565    651    533    651 PF00586.19  AIRS              Domain    11    96    96     59.4   2.9e-16   1 No_clan  
NODE_24_length_251039_cov_38.3.g1667    687    850    686    854 PF02769.17  AIRS_C            Domain     2   149   153    109.5   1.4e-31   1 No_clan  
NODE_24_length_251039_cov_38.3.g1668    335    436    335    437 PF09949.4   DUF2183           Family     1    99   100     96.9     5e-28   1 No_clan  
NODE_24_length_251039_cov_38.3.g1671     17     81     17     93 PF10937.3   DUF2638           Family     1    51   112     46.7   5.3e-12   1 No_clan  
NODE_24_length_251039_cov_38.3.g1671     95    215     95    215 PF10937.3   DUF2638           Family     1   112   112    114.0   6.8e-33   1 No_clan  
NODE_24_length_251039_cov_38.3.g1672    478    700    478    704 PF08427.5   DUF1741           Domain     1   233   237    278.0   5.6e-83   1 No_clan  
NODE_24_length_251039_cov_38.3.g1673    147    611    147    615 PF00324.16  AA_permease       Family     1   474   478    488.4  1.6e-146   1 CL0062   
NODE_24_length_251039_cov_38.3.g1675      7     78      7     82 PF00764.14  Arginosuc_synth   Family     1    74   388     62.0   4.8e-17   1 CL0039   
NODE_24_length_251039_cov_38.3.g1675     85    479     85    480 PF00764.14  Arginosuc_synth   Family     1   387   388    458.3    2e-137   1 CL0039   
NODE_24_length_251039_cov_38.3.g1678    141    519    140    520 PF07690.11  MFS_1             Family     2   351   352    137.5   4.1e-40   1 CL0015   
NODE_24_length_251039_cov_38.3.g1679    161    386    160    387 PF07859.8   Abhydrolase_3     Domain     2   210   211    125.6   1.9e-36   1 CL0028   
NODE_24_length_251039_cov_38.3.g1680    112    201    102    202 PF10517.4   DM13              Domain    13   107   108     39.5   5.6e-10   1 No_clan  
NODE_24_length_251039_cov_38.3.g1681    118    192    118    225 PF01966.17  HD                Family     1    76   122     25.1   1.3e-05   1 CL0237   
NODE_24_length_251039_cov_38.3.g1682    186    318    186    318 PF13826.1   DUF4188           Family     1   117   117     74.6   6.4e-21   1 CL0032   
NODE_24_length_251039_cov_38.3.g1683    112    307    111    348 PF04082.13  Fungal_trans      Domain     2   195   260     54.2   9.2e-15   1 CL0507   
NODE_24_length_251039_cov_38.3.g1684    126    502    125    502 PF07690.11  MFS_1             Family     3   352   352     86.9     1e-24   1 CL0015   
NODE_24_length_251039_cov_38.3.g1685    454    511    441    524 PF00618.15  RasGEF_N          Domain    28    94   104     30.8   2.3e-07   1 CL0542   
NODE_24_length_251039_cov_38.3.g1685    600    792    600    793 PF00617.14  RasGEF            Family     1   187   188    188.1   1.2e-55   1 No_clan  
NODE_24_length_251039_cov_38.3.g1686    171    515    133    517 PF07690.11  MFS_1             Family    39   350   352     63.6   1.2e-17   1 CL0015   
NODE_24_length_251039_cov_38.3.g1688      8     83      8     85 PF00290.15  Trp_syntA         Domain     1    76   259     88.8   1.9e-25   1 CL0036   
NODE_24_length_251039_cov_38.3.g1688     86    333     86    342 PF00290.15  Trp_syntA         Domain     1   246   259    309.8   7.2e-93   1 CL0036   
NODE_24_length_251039_cov_38.3.g1688    457    772    446    772 PF00291.20  PALP              Family    15   306   306    150.3   6.6e-44   1 No_clan  
NODE_24_length_251039_cov_38.3.g1689    167    226    165    226 PF00830.14  Ribosomal_L28     Family     3    61    61     50.2   1.7e-13   1 No_clan  
NODE_24_length_251039_cov_38.3.g1691    132    497    131    497 PF00155.16  Aminotran_1_2     Domain     2   363   363    309.5   2.7e-92   1 CL0061   
NODE_24_length_251039_cov_38.3.g1692    157    534    155    535 PF00083.19  Sugar_tr          Family     3   375   451    226.2   5.5e-67   1 CL0015   
NODE_24_length_251039_cov_38.3.g1693     13     79     13     85 PF02991.11  Atg8              Domain     1    67   104    100.8   3.4e-29   1 CL0072   
NODE_24_length_251039_cov_38.3.g1693     91    194     91    194 PF02991.11  Atg8              Domain     1   104   104    169.5   1.4e-50   1 CL0072   
NODE_24_length_251039_cov_38.3.g1694    187    491    186    491 PF01218.13  Coprogen_oxidas   Family     2   296   296    443.5  1.9e-133   1 No_clan  
NODE_24_length_251039_cov_38.3.g1695     14     85     12     93 PF01398.16  JAB               Family     4    72   114     47.6   1.1e-12   1 CL0366   
NODE_24_length_251039_cov_38.3.g1695     92    202     89    203 PF01398.16  JAB               Family     4   113   114    100.4   4.8e-29   1 CL0366   
NODE_24_length_251039_cov_38.3.g1695    250    373    250    373 PF13012.1   MitMem_reg        Family     1   115   115    133.7   2.8e-39   1 No_clan  
NODE_24_length_251039_cov_38.3.g1696    125    436    123    440 PF08449.6   UAA               Family     3   298   303    303.7     1e-90   1 CL0184   
NODE_24_length_251039_cov_38.3.g1697     79    241     70    242 PF00962.17  A_deaminase       Domain    28   101   331     40.9   1.1e-10   1 CL0034   
NODE_24_length_251039_cov_38.3.g1698     12     79     11     82 PF00133.17  tRNA-synt_1       Family     2    69   601     76.1   1.5e-21   1 CL0039   
NODE_24_length_251039_cov_38.3.g1698     90    712     89    715 PF00133.17  tRNA-synt_1       Family     2   598   601    728.6  3.8e-219   1 CL0039   
NODE_24_length_251039_cov_38.3.g1698    769    924    769    926 PF08264.8   Anticodon_1       Domain     1   151   153     84.7     5e-24   1 No_clan  
NODE_24_length_251039_cov_38.3.g1699      9     78      2     84 PF08569.6   Mo25              Family    35   104   335     55.7   3.8e-15   1 CL0020   
NODE_24_length_251039_cov_38.3.g1699     83    415     76    416 PF08569.6   Mo25              Family    31   334   335    400.3  5.9e-120   1 CL0020   
NODE_24_length_251039_cov_38.3.g1700    319    376    317    390 PF02201.13  SWIB              Domain     3    60    76     44.9   6.5e-12   1 No_clan  
NODE_24_length_251039_cov_38.3.g1701    120    468    117    468 PF00704.23  Glyco_hydro_18    Domain     4   343   343    342.4  3.3e-102   1 CL0058   
NODE_24_length_251039_cov_38.3.g1702    252    313    252    314 PF05739.14  SNARE             Family     1    62    63     45.7   3.8e-12   1 CL0445   
NODE_24_length_251039_cov_38.3.g1703    220    526    219    528 PF11754.3   Velvet            Family     2   201   203    238.5     5e-71   1 No_clan  
NODE_24_length_251039_cov_38.3.g1704    133    277    129    278 PF03798.11  TRAM_LAG1_CLN8    Domain    47   197   198    109.4   1.5e-31   1 No_clan  
NODE_25_length_245559_cov_37.6.g1705    194    333    194    363 PF00535.21  Glycos_transf_2   Family     1   105   169     75.2   4.5e-21   1 CL0110   
NODE_25_length_245559_cov_37.6.g1707    351    539    349    541 PF04802.10  SMK-1             Family     3   191   193    252.6   1.9e-75   1 No_clan  
NODE_25_length_245559_cov_37.6.g1708    321    443    320    446 PF00004.24  AAA               Family     2   129   132     38.0   1.6e-09   1 CL0023   
NODE_25_length_245559_cov_37.6.g1708    599    736    599    737 PF00004.24  AAA               Family     1   131   132    131.9   1.5e-38   1 CL0023   
NODE_25_length_245559_cov_37.6.g1710     15     84     15     92 PF00071.17  Ras               Domain     1    70   162     88.7   2.6e-25   1 CL0023   
NODE_25_length_245559_cov_37.6.g1710     93    253     93    254 PF00071.17  Ras               Domain     1   161   162    216.8     1e-64   1 CL0023   
NODE_25_length_245559_cov_37.6.g1711      1     76      1     79 PF03443.9   Glyco_hydro_61    Family    49   118   218     43.2   3.6e-11   1 No_clan  
NODE_25_length_245559_cov_37.6.g1711     77    257     75    257 PF03443.9   Glyco_hydro_61    Family    47   218   218    131.6   3.5e-38   1 No_clan  
NODE_25_length_245559_cov_37.6.g1712     10     78      9     84 PF00166.16  Cpn10             Domain     2    70    93     74.9   3.6e-21   1 CL0296   
NODE_25_length_245559_cov_37.6.g1712     88    181     87    181 PF00166.16  Cpn10             Domain     2    93    93     93.5   5.5e-27   1 CL0296   
NODE_25_length_245559_cov_37.6.g1713    507    837    505    837 PF00069.20  Pkinase           Domain     3   260   260    195.5   8.3e-58   1 CL0016   
NODE_25_length_245559_cov_37.6.g1714     14     73     14     73 PF03946.9   Ribosomal_L11_N   Domain     1    60    60     87.1   3.7e-25   1 No_clan  
NODE_25_length_245559_cov_37.6.g1714     92    151     92    151 PF03946.9   Ribosomal_L11_N   Domain     1    60    60     87.1   3.7e-25   1 No_clan  
NODE_25_length_245559_cov_37.6.g1714    156    233    156    233 PF00298.14  Ribosomal_L11     Domain     1    69    69     81.3   4.1e-23   1 No_clan  
NODE_25_length_245559_cov_37.6.g1716    112    162    112    218 PF08240.7   ADH_N             Domain     1    52   109     22.2   8.5e-05   1 CL0296   
NODE_25_length_245559_cov_37.6.g1716    263    391    263    392 PF00107.21  ADH_zinc_N        Family     1   129   130     73.2   1.3e-20   1 CL0063   
NODE_25_length_245559_cov_37.6.g1717    157    186    155    194 PF04143.9   Sulf_transp       Family     3    32    43     25.3   1.1e-05   1 No_clan  
NODE_25_length_245559_cov_37.6.g1717    354    394    352    395 PF04143.9   Sulf_transp       Family     3    42    43     36.6   3.1e-09   1 No_clan  
NODE_25_length_245559_cov_37.6.g1718     16     76      8     79 PF01042.16  Ribonuc_L-PSP     Domain     9    70   121     55.0   6.3e-15   1 CL0534   
NODE_25_length_245559_cov_37.6.g1718     94    201     86    203 PF01042.16  Ribonuc_L-PSP     Domain     9   119   121     85.7   1.8e-24   1 CL0534   
NODE_25_length_245559_cov_37.6.g1719    175    322    174    324 PF09424.5   YqeY              Domain     2   141   143     86.6   1.3e-24   1 CL0279   
NODE_25_length_245559_cov_37.6.g1720    249    643    246    644 PF00454.22  PI3_PI4_kinase    Family     9   234   235    138.3   2.6e-40   1 No_clan  
NODE_25_length_245559_cov_37.6.g1721      9     78      1     91 PF10337.4   DUF2422           Family   233   309   459     38.5   5.9e-10   1 CL0307   
NODE_25_length_245559_cov_37.6.g1721     79    293     77    301 PF10337.4   DUF2422           Family   225   451   459     87.9   5.9e-25   1 CL0307   
NODE_25_length_245559_cov_37.6.g1721    437    543    428    548 PF13515.1   FUSC_2            Family     6   123   128     29.8   4.4e-07   1 CL0307   
NODE_25_length_245559_cov_37.6.g1723    143    263    141    267 PF12796.2   Ank_2             Family     3    84    89     33.8   3.1e-08   1 CL0465   
NODE_25_length_245559_cov_37.6.g1723    341    442    341    444 PF12796.2   Ank_2             Family     1    87    89     44.9   1.1e-11   1 CL0465   
NODE_25_length_245559_cov_37.6.g1724    242    315    241    316 PF00533.21  BRCT              Family     2    77    78     47.6   1.3e-12   1 CL0459   
NODE_25_length_245559_cov_37.6.g1727    166    917    164    918 PF12726.2   SEN1_N            Domain     3   726   727    420.2  1.3e-125   1 No_clan  
NODE_25_length_245559_cov_37.6.g1727   1406   1702   1405   1702 PF13086.1   AAA_11            Domain     2   236   236    237.4   1.5e-70   1 CL0023   
NODE_25_length_245559_cov_37.6.g1727   1709   1905   1709   1906 PF13087.1   AAA_12            Domain     1   199   200    207.3   1.4e-61   1 CL0023   
NODE_25_length_245559_cov_37.6.g1728    137    382    120    383 PF13086.1   AAA_11            Domain    17   235   236     38.5   8.9e-10   1 CL0023   
NODE_25_length_245559_cov_37.6.g1728    407    604    403    608 PF13087.1   AAA_12            Domain     5   196   200     85.2   3.5e-24   1 CL0023   
NODE_25_length_245559_cov_37.6.g1729    688    712    688    712 PF00096.21  zf-C2H2           Domain     1    23    23     15.0     0.023   1 CL0361   
NODE_25_length_245559_cov_37.6.g1731     18     81     18     86 PF00012.15  HSP70             Family     1    64   602     39.9   1.2e-10   1 CL0108   
NODE_25_length_245559_cov_37.6.g1731     96    554     96    565 PF00012.15  HSP70             Family     1   441   602    256.3   3.8e-76   1 CL0108   
NODE_25_length_245559_cov_37.6.g1732     11     68      9     80 PF10358.4   NT-C2             Family     3    57   143     32.5   4.9e-08   1 CL0154   
NODE_25_length_245559_cov_37.6.g1732     89    270     87    270 PF10358.4   NT-C2             Family     3   143   143     87.5   5.5e-25   1 CL0154   
NODE_25_length_245559_cov_37.6.g1733    140    354    140    355 PF06978.6   POP1              Family     1   186   187    200.5   1.8e-59   1 No_clan  
NODE_25_length_245559_cov_37.6.g1733    634    725    634    739 PF08170.7   POPLD             Domain     1    86    92     90.3   4.9e-26   1 No_clan  
NODE_25_length_245559_cov_37.6.g1734     37     80     36    104 PF04828.9   GFA               Family     2    42    92     23.0   5.2e-05   1 No_clan  
NODE_25_length_245559_cov_37.6.g1734    115    196    114    209 PF04828.9   GFA               Family     2    80    92     53.9   1.2e-14   1 No_clan  
NODE_25_length_245559_cov_37.6.g1735     12     80     12     83 PF09816.4   EAF               Domain     1    76   109     23.7   3.5e-05   1 No_clan  
NODE_25_length_245559_cov_37.6.g1735     90    189     90    190 PF09816.4   EAF               Domain     1   108   109     61.3   7.1e-17   1 No_clan  
NODE_25_length_245559_cov_37.6.g1737      3     69      1     69 PF01200.13  Ribosomal_S28e    Family     3    69    69    114.4   1.4e-33   1 No_clan  
NODE_25_length_245559_cov_37.6.g1738    178    262    172    262 PF00611.18  FCH               Family     8    91    91     51.0   1.1e-13   1 No_clan  
NODE_25_length_245559_cov_37.6.g1738    676    829    676    833 PF00620.22  RhoGAP            Domain     1   148   152    161.2   1.3e-47   1 CL0409   
NODE_25_length_245559_cov_37.6.g1740    113    335    112    336 PF13883.1   Pyrid_oxidase_2   Domain     2   169   170    128.4   2.2e-37   1 CL0336   
NODE_25_length_245559_cov_37.6.g1742    356    659    356    659 PF00069.20  Pkinase           Domain     1   260   260    194.8   1.3e-57   1 CL0016   
NODE_25_length_245559_cov_37.6.g1742    678    733    677    733 PF00433.19  Pkinase_C         Family     2    48    48     23.9   4.2e-05   1 No_clan  
NODE_25_length_245559_cov_37.6.g1743    187    215    187    215 PF08550.5   DUF1752           Domain     1    29    29     48.2   5.4e-13   1 No_clan  
NODE_25_length_245559_cov_37.6.g1743    780    813    780    814 PF00320.22  GATA              Domain     1    35    36     58.2   3.6e-16   1 CL0167   
NODE_25_length_245559_cov_37.6.g1744    126    319    126    320 PF00657.17  Lipase_GDSL       Family     1   233   234     44.0   2.2e-11   1 CL0264   
NODE_25_length_245559_cov_37.6.g1744    345    416    343    417 PF09429.5   Wbp11             Family     7    77    78     60.2   1.4e-16   1 No_clan  
NODE_25_length_245559_cov_37.6.g1745    231    482    228    483 PF07690.11  MFS_1             Family    85   351   352     83.9   8.5e-24   1 CL0015   
NODE_25_length_245559_cov_37.6.g1746    121    174    118    198 PF04127.10  DFP               Family     4    55   185     23.4   3.5e-05   1 CL0063   
NODE_25_length_245559_cov_37.6.g1747    166    370    165    379 PF13000.2   Acatn             Family     2   220   544    265.1   1.1e-78   1 CL0015   
NODE_25_length_245559_cov_37.6.g1748    237    328    237    333 PF09496.5   CENP-O            Family     1    85    90     79.9   1.2e-22   1 No_clan  
NODE_25_length_245559_cov_37.6.g1750    168    205    168    206 PF09811.4   Yae1_N            Family     1    38    39     48.0   6.2e-13   1 CL0255   
NODE_25_length_245559_cov_37.6.g1751    166    479     94    479 PF07690.11  MFS_1             Family    34   352   352    122.2   1.9e-35   1 CL0015   
NODE_25_length_245559_cov_37.6.g1752     29     87     21     94 PF00009.22  GTP_EFTU          Domain    11    56   188     25.8   5.9e-06   1 CL0023   
NODE_25_length_245559_cov_37.6.g1752    107    324     99    328 PF00009.22  GTP_EFTU          Domain    11   184   188    175.8   5.7e-52   1 CL0023   
NODE_25_length_245559_cov_37.6.g1752    350    416    350    417 PF03144.20  GTP_EFTU_D2       Domain     1    73    74     61.8   4.8e-17   1 CL0023   
NODE_25_length_245559_cov_37.6.g1752    425    531    423    532 PF03143.12  GTP_EFTU_D3       Domain     3    98    99    121.2   1.6e-35   1 No_clan  
NODE_25_length_245559_cov_37.6.g1753      3     54      3     60 PF07189.6   SF3b10            Family     1    52    79     88.3     2e-25   1 No_clan  
NODE_25_length_245559_cov_37.6.g1753     81    132     81    138 PF07189.6   SF3b10            Family     1    52    79     88.3     2e-25   1 No_clan  
NODE_25_length_245559_cov_37.6.g1753    447    537    447    539 PF14611.1   SLS               Family     1    86   210     60.9   1.1e-16   1 No_clan  
NODE_25_length_245559_cov_37.6.g1755     19     77     18     81 PF00083.19  Sugar_tr          Family     2    67   451     28.0   7.4e-07   1 CL0015   
NODE_25_length_245559_cov_37.6.g1755     97    548     96    548 PF00083.19  Sugar_tr          Family     2   451   451    349.1    3e-104   1 CL0015   
NODE_25_length_245559_cov_37.6.g1756    120    232    119    234 PF00787.19  PX                Domain     2   111   113     84.2   5.2e-24   1 No_clan  
NODE_25_length_245559_cov_37.6.g1757     31     81     30     83 PF01805.15  Surp              Family     2    53    55     66.1   1.5e-18   1 No_clan  
NODE_25_length_245559_cov_37.6.g1757    109    161    108    161 PF01805.15  Surp              Family     2    55    55     68.0     4e-19   1 No_clan  
NODE_25_length_245559_cov_37.6.g1757    206    258    206    259 PF01805.15  Surp              Family     1    54    55     64.3   5.7e-18   1 No_clan  
NODE_25_length_245559_cov_37.6.g1757    282    554    275    554 PF12230.3   PRP21_like_P      Family     8   229   229    184.2   2.5e-54   1 No_clan  
NODE_25_length_245559_cov_37.6.g1758    139    387    137    388 PF02366.13  PMT               Family     3   244   245    261.4   6.6e-78   1 CL0111   
NODE_25_length_245559_cov_37.6.g1758    433    621    433    622 PF02815.14  MIR               Domain     1   189   190    177.2   2.5e-52   1 CL0066   
NODE_25_length_245559_cov_37.6.g1759    219    405    217    534 PF04082.13  Fungal_trans      Domain     3   185   260     83.6   9.4e-24   1 CL0507   
NODE_25_length_245559_cov_37.6.g1761     42     96     42    102 PF12697.2   Abhydrolase_6     Domain     1    50   228     26.2     6e-06   1 CL0028   
NODE_25_length_245559_cov_37.6.g1761    120    379    120    381 PF12697.2   Abhydrolase_6     Domain     1   226   228     92.7   2.9e-26   1 CL0028   
NODE_25_length_245559_cov_37.6.g1762    204    301    203    307 PF06428.6   Sec2p             Family     2    95   101     76.9   8.2e-22   1 No_clan  
NODE_26_length_240808_cov_38.5.g1764    421    502    419    504 PF12796.2   Ank_2             Family     3    87    89     35.7   7.8e-09   1 CL0465   
NODE_26_length_240808_cov_38.5.g1764    513    603    507    604 PF12796.2   Ank_2             Family     2    87    89     43.0   4.3e-11   1 CL0465   
NODE_26_length_240808_cov_38.5.g1764    616    694    613    696 PF12796.2   Ank_2             Family     9    87    89     51.7     8e-14   1 CL0465   
NODE_26_length_240808_cov_38.5.g1764    704    788    702    789 PF12796.2   Ank_2             Family     4    88    89     49.3   4.4e-13   1 CL0465   
NODE_26_length_240808_cov_38.5.g1764    821    913    821    914 PF12796.2   Ank_2             Family     1    87    89     41.0   1.8e-10   1 CL0465   
NODE_26_length_240808_cov_38.5.g1765      9     49      9     66 PF12831.2   FAD_oxidored      Family     1    38   428     30.0   2.7e-07   1 CL0063   
NODE_26_length_240808_cov_38.5.g1765     87    304     87    317 PF00890.19  FAD_binding_2     Family     1   205   417     71.5   5.5e-20   1 CL0063   
NODE_26_length_240808_cov_38.5.g1765    335    521    335    527 PF00171.17  Aldedh            Family     1   185   462    180.4   3.8e-53   1 CL0099   
NODE_26_length_240808_cov_38.5.g1765    526    763    520    763 PF00171.17  Aldedh            Family   224   462   462    236.6   3.5e-70   1 CL0099   
NODE_26_length_240808_cov_38.5.g1766    160    308    155    310 PF03575.12  Peptidase_S51     Family     7   152   154     50.1   2.4e-13   1 CL0014   
NODE_26_length_240808_cov_38.5.g1768      6     78      6     81 PF13417.1   GST_N_3           Domain     1    72    75     50.3     2e-13   1 CL0172   
NODE_26_length_240808_cov_38.5.g1768     84    158     84    159 PF13417.1   GST_N_3           Domain     1    74    75     52.3   4.9e-14   1 CL0172   
NODE_26_length_240808_cov_38.5.g1768    223    285    206    288 PF13410.1   GST_C_2           Domain     6    66    69     32.9   4.3e-08   1 CL0497   
NODE_26_length_240808_cov_38.5.g1770      6     76      3     84 PF00106.20  adh_short         Domain    73   138   167     30.4   3.1e-07   1 CL0063   
NODE_26_length_240808_cov_38.5.g1770     84    174     79    182 PF00106.20  adh_short         Domain    73   158   167     48.9   6.3e-13   1 CL0063   
NODE_26_length_240808_cov_38.5.g1771    110    411     89    413 PF00389.25  2-Hacid_dh        Domain    20   131   133     61.5   5.1e-17   1 CL0325   
NODE_26_length_240808_cov_38.5.g1771    204    381    203    381 PF02826.14  2-Hacid_dh_C      Domain     2   178   178    168.8   6.1e-50   1 CL0063   
NODE_26_length_240808_cov_38.5.g1772    148    389    147    394 PF07690.11  MFS_1             Family     2   225   352     90.3   9.6e-26   1 CL0015   
NODE_26_length_240808_cov_38.5.g1773    407    553    407    593 PF02515.12  CoA_transf_3      Family     1   139   191     98.7   2.4e-28   1 No_clan  
NODE_26_length_240808_cov_38.5.g1774    149    520    124    522 PF07690.11  MFS_1             Family    18   350   352     50.9   9.2e-14   1 CL0015   
NODE_26_length_240808_cov_38.5.g1775     11     79      1     85 PF00067.17  p450              Domain   219   287   463     32.7   2.8e-08   1 No_clan  
NODE_26_length_240808_cov_38.5.g1775     89    191     79    194 PF00067.17  p450              Domain   219   322   463     74.8   4.7e-21   1 No_clan  
NODE_26_length_240808_cov_38.5.g1776    333    574    333    576 PF12697.2   Abhydrolase_6     Domain     1   226   228    106.8   1.4e-30   1 CL0028   
NODE_26_length_240808_cov_38.5.g1777    127    173    126    229 PF00106.20  adh_short         Domain     2    51   167     26.2   6.1e-06   1 CL0063   
NODE_26_length_240808_cov_38.5.g1778    358    504    353    530 PF00664.18  ABC_membrane      Family    10   158   275     24.9   1.1e-05   1 CL0241   
NODE_26_length_240808_cov_38.5.g1778    681    818    681    820 PF00005.22  ABC_tran          Domain     1   135   137     66.1   3.7e-18   1 CL0023   
NODE_26_length_240808_cov_38.5.g1778    893   1139    883   1142 PF00664.18  ABC_membrane      Family    24   272   275     86.7   1.7e-24   1 CL0241   
NODE_26_length_240808_cov_38.5.g1778   1218   1263   1218   1284 PF00005.22  ABC_tran          Domain     1    43   137     32.3     1e-07   1 CL0023
[truncated: 1,573,912 more chars]
