# Supplementary material for: Genomic characterization of Trichoderma atrobrunneum (T. harzianum species complex) ITEM 908: insight into the genetic endowment of a multi-target biocontrol strain
Source: BMC Genomics. 2018 Sep 11;19:662. doi: 10.1186/s12864-018-5049-3 (PMC6131884; doi:10.1186/s12864-018-5049-3)
Supplement: Supplementary file 5 — Table S1. Comparative analysis of PFAM domains associated to CAZYmes in Trichoderma spp. (XLSX 42 kb) [file 12864_2018_5049_MOESM5_ESM.xlsx]

## Sheet: CAZy
Accession PFAM_CAZY	ID	Description	T. atrobrunneum ITEM 908	T. longibrachiatum SMF2 ANBJ01.1	T. virens IMV 00454 MSJK01.1	T. virens IMI 304061 LQCH01.1	T. virens Gv29-8 ABDF02.1	T. virens F T333 J T.GJ01.1	T. reesei RUT_C-30 JABP01.1	T. reesei QM6a AAIL02.1	T. reesei CBS 999.97 MLIW01.1.	T. pleuroti TPhu1 MDJU01.1	T. parareesei CBS 125925 LFMI01.1	T. koningii JCM 1883 BCGH01.1	T. harzianum T6776 JOKZ01.1	T. harzianum B97 MRYK01.1.	T. hamatum GD12 ANCB02.1	T. guizhouense NJAU 4742 LVVK01.1	T. gamsii T.6085 JPDN01.1	T. atroviride XS2015 JZUQ01.1	T. atroviride JCM 9410 BCFX01.1	T. a T.roviride IMI 206040 ABDG02.1	T. asperellum B05 JNNP01.1	tot
PF07335	Glyco_hydro_75	Fungal chitosanase of glycosyl hydrolase group 75	5	3	4	4	5	5	3	3	3	4	3	3	4	4	6	4	5	5	5	5	5	88
PF00534	Glycos_transf_1	Glycosyl transferases group 1	4	5	4	6	4	4	5	5	6	4	5	5	4	5	4	4	5	5	5	5	5	99
PF01501	Glyco_transf_8	Glycosyl transferase family 8	3	2	3	3	3	3	2	2	2	2	2	2	3	3	3	3	3	3	3	3	2	55
PF03033	Glyco_transf_28	Glycosyltransferase family 28 N-terminal domain	2	4	2	5	2	2	3	3	3	3	3	4	2	2	3	2	3	3	3	3	1	58
PF04101	Glyco_tran_28_C	Glycosyltransferase family 28 C-terminal domain	2	2	2	2	2	2	2	2	3	1	3	2	0	2	2	2	0	2	2	2	0	37
PF04488	Gly_transf_sug	Glycosyltransferase sugar-binding region containing DXD motif	8	7	7	8	7	7	8	8	7	6	7	7	7	7	7	7	7	7	7	7	7	150
PF05345	He_PIG	Putative Ig domain	1	0	1	0	0	0	1	1	1	1	1	0	0	0	0	0	0	1	0	1	0	9
PF05593	RHS_repeat	RHS Repeat	0	0	1	0	0	0	2	2	3	1	2	0	1	0	0	0	0	3	3	3	0	21
PF05637	Glyco_transf_34	galactosyl transferase GMA12/MNN10 family	3	3	3	3	3	3	3	3	3	3	3	3	3	3	3	3	3	3	3	3	3	63
PF05686	Glyco_transf_90	Glycosyl transferase family 90	4	5	3	3	3	3	5	5	5	4	5	5	4	4	2	3	2	2	3	3	2	75
PF06427	UDP-g_GGTase	UDP-glucose:Glycoprotein Glucosyltransferase	0	1	1	1	1	1	1	1	1	1	1	1	1	1	0	1	0	0	0	0	0	14
PF13385	Laminin_G_3	Concanavalin A-like lectin/glucanases superfamily	1	1	1	2	1	1	1	1	1	1	1	1	1	1	1	1	0	1	1	1	1	21
PF13641	Glyco_tranf_2_3	Glycosyltransferase like family 2	3	3	3	3	3	3	3	3	3	3	3	3	3	3	3	3	3	3	3	3	3	63
PF13692	Glyco_trans_1_4	Glycosyl transferases group 1	1	1	1	1	1	1	1	1	1	1	1	1	1	1	1	1	1	1	1	1	1	21
PF00128	Alpha-amylase	Alpha amylase, catalytic domain	11	6	10	7	7	7	6	6	6	9	6	6	12	10	6	10	13	4	4	5	4	155
PF00150	Cellulase	Cellulase (glycosyl hydrolase family 5)	9	8	10	15	11	11	8	9	9	9	9	8	10	9	10	10	11	10	10	10	8	204
PF00232	Glyco_hydro_1	Glycosyl hydrolase family 1	4	5	4	4	4	4	4	4	4	4	4	4	4	4	4	5	4	5	6	5	4	90
PF00295	Glyco_hydro_28	Glycosyl hydrolases family 28	6	3	5	6	7	7	3	4	5	4	5	3	3	6	6	5	8	5	6	5	4	106
PF00331	Glyco_hydro_10	Glycosyl hydrolase family 10	2	1	2	0	0	0	1	1	1	2	1	1	2	2	2	2	4	2	2	2	2	32
PF00332	Glyco_hydro_17	Glycosyl hydrolases family 17	1	1	1	1	1	1	1	1	1	1	1	1	1	1	1	1	1	1	1	1	2	22
PF00343	Phosphorylase	Carbohydrate phosphorylase	1	1	1	1	1	1	1	1	1	2	1	1	1	1	1	1	1	1	1	1	1	22
PF00535	Glycos_transf_2	Glycosyl transferase family 2	3	3	3	3	3	3	3	3	3	3	3	3	3	3	3	3	3	3	3	3	3	63
PF00686	CBM_20	Starch binding domain	1	1	1	1	1	1	1	1	1	1	1	1	1	1	2	1	2	3	3	3	2	30
PF00703	Glyco_hydro_2	Glycosyl hydrolases family 2	10	7	9	10	7	7	6	6	6	8	6	7	9	9	6	9	9	8	8	8	7	162
PF00704	Glyco_hydro_18	Glycosyl hydrolases family 18	24	20	23	38	31	31	20	19	18	23	22	21	27	26	22	23	25	30	31	30	24	528
PF00723	Glyco_hydro_15	Glycosyl hydrolases family 15	2	2	2	3	3	3	2	2	2	2	2	2	2	2	2	2	3	3	3	3	2	49
PF00728	Glyco_hydro_20	Glycosyl hydrolase family 20, catalytic domain	3	3	3	3	3	3	3	3	3	4	3	3	3	3	3	3	3	3	3	3	3	64
PF00840	Glyco_hydro_7	Glycosyl hydrolase family 7	4	4	4	3	4	4	4	4	4	4	4	4	4	4	4	4	4	4	4	4	4	83
PF00933	Glyco_hydro_3	Glycosyl hydrolase family 3 N terminal domain	18	14	16	29	17	17	14	14	13	16	14	14	18	19	19	17	17	17	17	16	18	354
PF00959	Phage_lysozyme	Phage lysozyme/GH24	1	1	1	1	1	1	1	1	1	1	1	1	1	1	0	1	0	0	0	0	0	15
PF00982	Glyco_transf_20	Glycosyltransferase family 20	6	5	6	4	4	4	5	5	5	6	5	5	5	6	6	6	5	5	5	5	5	108
PF01055	Glyco_hydro_31	Glycosyl hydrolases family 31	7	6	4	5	4	4	6	6	6	5	6	6	5	3	7	4	7	8	8	8	7	122
PF01074	Glyco_hydro_38	Glycosyl hydrolases family 38 N-terminal domain	1	1	1	1	1	1	1	1	1	1	1	1	1	1	1	1	1	1	1	1	1	21
PF01183	Glyco_hydro_25	Glycosyl hydrolases family 25	2	2	2	0	0	0	2	2	2	2	2	2	2	2	0	2	2	0	0	0	2	28
PF01204	Trehalase	Trehalase	2	2	2	3	2	2	2	2	2	2	2	2	2	2	2	2	2	2	2	2	2	43
PF01229	Glyco_hydro_39	Glycosyl hydrolases family 39	0	0	0	0	0	0	0	0	0	0	0	0	0	0	0	0	0	1	1	1	0	3
PF01301	Glyco_hydro_35	Glycosyl hydrolases family 35	1	1	1	6	2	2	1	1	1	1	1	1	2	1	1	1	1	1	1	1	1	29
PF01341	Glyco_hydro_6	Glycosyl hydrolases family 6	2	1	2	2	1	1	1	2	1	2	1	1	2	2	0	2	1	1	1	1	2	29
PF01532	Glyco_hydro_47	Glycosyl hydrolase family 47	10	9	9	9	10	10	10	10	10	10	10	9	10	11	10	10	10	10	10	10	9	206
PF01670	Glyco_hydro_12	Glycosyl hydrolase family 12	3	3	2	4	3	3	2	2	2	2	2	3	2	3	2	4	2	2	2	2	2	52
PF01793	Glyco_transf_15	Glycolipid 2-alpha-mannosyltransferase	4	4	5	4	4	4	4	4	4	4	4	4	5	4	5	4	6	5	4	5	4	91
PF01915	Glyco_hydro_3_C	Glycosyl hydrolase family 3 C-terminal domain	17	12	15	19	14	15	12	12	12	14	12	12	14	15	15	16	13	14	14	14	14	295
PF02015	Glyco_hydro_45	Glycosyl hydrolase family 45	2	2	2	2	2	2	2	2	2	4	2	2	3	4	0	3	2	1	1	1	0	41
PF02055	Glyco_hydro_30	Glycosyl hydrolase family 30 TIM-barrel domain	2	3	3	2	2	2	3	3	3	4	3	3	4	4	3	2	2	2	2	2	2	56
PF02056	Glyco_hydro_4	Family 4 glycosyl hydrolase	1	0	1	0	0	0	0	0	0	0	0	0	1	2	0	1	0	0	0	0	0	6
PF02065	Melibiase	Melibiase	9	6	9	16	8	8	9	9	9	10	9	6	8	9	9	8	11	11	11	11	9	195
PF02364	Glucan_synthase	1,3-beta-glucan synthase component	1	1	1	1	1	1	1	1	1	1	1	1	1	1	2	1	1	2	2	2	2	26
PF02366	PMT	Dolichyl-phosphate-mannose-protein mannosyltransferase	3	3	3	3	3	3	3	3	3	3	3	3	3	3	3	3	3	3	3	3	3	63
PF02836	Glyco_hydro_2_C	Glycosyl hydrolases family 2, TIM barrel domain	4	3	4	5	3	3	1	2	2	2	2	3	3	4	5	6	4	4	4	4	3	71
PF02885	Glycos_trans_3N	Glycosyl transferase family, helical bundle domain	2	2	2	2	2	2	2	2	2	2	2	2	2	2	2	2	2	2	2	2	2	42
PF02922	CBM_48	Carbohydrate-binding module 48 (Isoamylase N-terminal domain)	1	1	1	1	1	1	1	1	1	2	1	1	1	1	1	1	1	1	1	1	1	22
PF03200	Glyco_hydro_63	Glycosyl hydrolase family 63 C-terminal domain	3	3	3	6	4	4	3	3	3	3	3	3	3	3	3	3	3	3	3	3	3	68
PF03443	Glyco_hydro_61	Glycosyl hydrolase family 61	5	5	3	3	3	4	4	4	4	3	4	4	5	5	4	4	4	4	4	5	4	85
PF03632	Glyco_hydro_65m	Glycosyl hydrolase family 65 central catalytic domain	1	3	1	1	1	1	1	2	2	1	2	3	1	1	1	1	2	2	2	2	1	32
PF03633	Glyco_hydro_65C	Glycosyl hydrolase family 65, C-terminal domain	1	1	1	1	1	1	1	1	1	1	1	1	1	1	1	1	1	1	1	1	0	20
PF03636	Glyco_hydro_65N	Glycosyl hydrolase family 65, N-terminal domain	1	2	1	1	1	1	1	2	2	1	2	2	1	1	1	1	2	2	2	2	1	30
PF03639	Glyco_hydro_81	Glycosyl hydrolase family 81	3	2	4	3	3	3	2	2	2	3	2	2	4	3	3	3	4	3	3	3	3	60
PF03648	Glyco_hydro_67N	Glycosyl hydrolase family 67 N-terminus	2	2	2	6	2	2	2	2	2	0	2	2	4	2	2	3	2	2	2	2	4	49
PF03659	Glyco_hydro_71	Glycosyl hydrolase family 71	13	7	11	8	7	7	7	7	7	16	8	7	11	14	7	11	9	7	7	7	6	184
PF03663	Glyco_hydro_76	Glycosyl hydrolase family 76	15	14	15	14	13	13	13	13	14	15	13	14	13	14	12	15	13	11	12	12	12	280
PF03664	Glyco_hydro_62	Glycosyl hydrolase family 62	0	2	0	0	2	2	2	2	2	0	2	2	0	0	1	0	3	3	3	3	4	33
PF03718	Glyco_hydro_49	Glycosyl hydrolase family 49	0	0	0	2	2	2	0	0	0	1	0	0	2	0	4	0	0	0	0	0	0	13
PF04616	Glyco_hydro_43	Glycosyl hydrolases family 43	3	3	3	6	3	3	3	3	3	3	3	3	3	3	4	5	5	7	7	7	5	85
PF07748	Glyco_hydro_38C	Glycosyl hydrolases family 38 C-terminal domain	1	1	2	2	3	3	1	1	1	1	1	1	1	2	1	1	1	1	1	1	1	28
PF13632	Glyco_trans_2_3	Glycosyl transferase family group 2	3	3	3	3	3	3	3	3	3	3	3	3	3	3	2	3	3	3	3	3	3	62
PF03639	Glyco_hydro_81	Glycosyl hydrolase family 81	3	2	4	3	3	3	2	2	2	3	2	2	4	3	3	3	4	3	3	3	3	60
PF14587	Glyco_hydr_30_2	O-Glycosyl hydrolase family 30	3	2	2	0	0	0	2	2	2	2	2	2	2	2	0	3	0	1	1	1	0	29
PF09206	ArabFuran-catal	Alpha-L-arabinofuranosidase B, catalytic/GH_54	5	4	4	4	4	4	4	4	4	5	4	4	3	4	4	4	3	3	3	3	4	81
PF07971	Glyco_hydro_92	Glycosyl hydrolase family 92	6	7	7	8	8	8	7	7	7	6	7	7	8	6	8	7	9	6	6	6	8	149
PF00722	Glyco_hydro_16	Glycoside hydrolase family 16/GH55	15	15	15	18	15	15	15	15	15	16	14	15	16	16	14	15	14	13	15	13	13	312
			300	262	287	344	281	283	259	264	265	288	267	261	296	300	275	293	298	289	294	292	264	5962
